# Supplementary material for: Phenylacetic acid metabolic genes are associated with Mycobacteroides abscessus dominant circulating clone 1
Source: Microbiol Spectr. 2024 Sep 24;12(11):e01330-24. doi: 10.1128/spectrum.01330-24 (PMC11537035; doi:10.1128/spectrum.01330-24)
Supplement: Tables S1 and S2 — CF@TLANTA Isolates and Pangenome of CF@LANTA isolates. [file spectrum.01330-24-s0002.xlsx]

## Sheet: Table S1
Supplemental Table 1: CF@LANTA MAB Isolates and Associated Metadata
Isolate ID	Cystic Fibrosis Biorepository (CFBR) ID	Date of Sample Collection	Type of Sample	Species	Dominate clonal complex (DCC)	Multi-locus sequence typing (MLST)	Morphotype	Logitudinal Morphotype	MAB_4098-4099c Mutation	paa Gene Cluster	Age at Collection	% Pred FEV1 (GLI) at collection date	change in pFEV1	BioProject	Accession	SRA	Coverage	Completeness	% Contamination	Assembly Stats Total Sequence Length	Contigs	Assembly Level	Annotation Count Gene Total	# of CDS	Notes:
EN1	103	2019-12-23	Sputum Slant	Mycobacteroides abscessus subsp. abscessus	yes	5	Rough	Rough	4099 deletion extended protein	+	42	71		PRJNA1119444	SAMN41656380	SRR29263926	74.499	100	0	5101350	50	Contig	5065	5014
EN2	103	2019-08-13	Sputum Slant	Mycobacteroides abscessus subsp. abscessus	yes	5	Rough	Rough	4100 deletion extended protein	+	42	72.7	1.7	PRJNA1119445	SAMN41656381	SRR29263907	80.663	100	0	5097335	49	Contig	5058	5007
EN61	103	2020-10-09	Sputum Slant	Mycobacteroides abscessus subsp. abscessus	yes	5	Rough	Rough	4101 deletion extended protein	+	43	70	4.3	PRJNA1119446	SAMN41656382	SRR29263860	81.07	100	0	5100177	42	Contig	5057	5007
EN64	103	2022-01-28	Sputum Slant	Mycobacteroides abscessus subsp. abscessus	yes	5	Rough	Rough	4102 deletion extended protein	+	44	67.21	-2.79	PRJNA1119447	SAMN41656383	SRR29263859	185.289	100	0	4768350	7	Contig	5057	5007
EN3	180	2019-06-25	Sputum Slant	Mycobacteroides abscessus subsp. abscessus	no	33	Rough	Rough	13 mismatches (7 in 4099 and 6 in 4098) 1x deletion in 4098	+	51	75.3		PRJNA1119448	SAMN41656384	SRR29263896	105.304	100	0.33	4826163	15	Contig	4709	4658
EN4	180	2019-03-14	Sputum Slant	Mycobacteroides abscessus subsp. abscessus	no	33	Rough	Rough	13 mismatches (7 in 4099 and 6 in 4098) 1x deletion in 4098	+	51	75.9	0.6	PRJNA1119449	SAMN41656385	SRR29263877	93.246	100	0.33	4829245	29	Contig	4707	4656
EN5	180	2019-11-26	Sputum Slant	Mycobacteroides abscessus subsp. abscessus	no	33	Rough	Rough	13 mismatches (7 in 4099 and 6 in 4098) 1x deletion in 4098	+	52	77.3	1.4	PRJNA1119450	SAMN41656386	SRR29263906	87.577	100	0.33	4816614	27	Contig	4692	4641
EN6	180	2020-02-27	Sputum Slant	Mycobacteroides abscessus subsp. abscessus	no	33	Rough	Rough	13 mismatches (7 in 4099 and 6 in 4098) 1x deletion in 4098	+	52	78.2	0.9	PRJNA1119451	SAMN41656387	SRR29263863	88.435	100	0.33	4831294	24	Contig	4711	4660
EN8	185	2019-10-08	Sputum Slant	Mycobacteroides abscessus subsp. abscessus	yes	5	Smooth	Smooth		+	27	61.7		PRJNA1119452	SAMN41656388	SRR29263911	83.981	100	0	5430737	42	Contig	5539	5447
EN9	185	2020-07-02	Sputum Slant	Mycobacteroides abscessus subsp. abscessus	yes	5	Smooth	Smooth		+	28	62.2	0.5	PRJNA1119453	SAMN41656389	SRR29263910	75.42	100	0.08	5388859	43	Contig	5493	5401
EN10	187	2019-08-15	Sputum Slant	Mycobacteroides abscessus subsp. abscessus	no	101	Smooth	Smooth		-	40	64.8		PRJNA1119454	SAMN41656390	SRR29263925	89.108	100	0	4951865	33	Contig	4853	4800
EN11	187	2019-10-28	Sputum Slant	Mycobacteroides abscessus subsp. abscessus	no	101	Smooth	Smooth		-	40	66.6	1.8	PRJNA1119455	SAMN41656391	SRR29263894	84.148	100	0	4952164	32	Contig	4845	4793
EN65	213	2021-03-08	Sputum Slant	Mycobacteroides abscessus subsp. abscessus	no	33	Smooth	Smooth		-	30	57.89		PRJNA1119456	SAMN41656392	SRR29263874	194.829	100	0.33	4768350	7	Contig	4932	4881
EN12	248	2018-06-07	Sputum Slant	Mycobacteroides abscessus subsp. abscessus	yes	5	Rough	Rough	4099 insertion extended protein	+	24	75.8		PRJNA1119457	SAMN41656393	SRR29263875	88.286	100	0	5178393	35	Contig	5162	5111
EN13	248	2019-01-18	Sputum Slant	Mycobacteroides abscessus subsp. abscessus	yes	5	Rough	Rough	4099 insertion extended protein	+	25	74.2	-1.6	PRJNA1119458	SAMN41656394	SRR29263904	55.258	100	0	5177532	49	Contig	5147	5096
EN14	248	2019-04-19	Sputum Slant	Mycobacteroides abscessus subsp. abscessus	yes	5	Rough	Rough	4099 insertion extended protein	+	25	70.4	-3.8	PRJNA1119459	SAMN41656395	SRR29263861	78.494	100	0	5178131	37	Contig	5159	5108
EN15	248	2019-07-16	Sputum Slant	Mycobacteroides abscessus subsp. abscessus	yes	5	Rough	Rough	4099 insertion extended protein	+	25	77.3	-1.6	PRJNA1119460	SAMN41656396	SRR29263918	90.575	100	0	5177161	37	Contig	5157	5106
EN17	289	2017-05-19	Sputum Slant	Mycobacteroides abscessus subsp. abscessus	yes	5	Smooth	Smooth		+	19	74.2		PRJNA1119461	SAMN41656397	SRR29263909	94.077	100	0	5017287	30	Contig	4958	4906
EN19	317	2019-12-11	BAL Slant	Mycobacteroides abscessus subsp. abscessus	no	493	Smooth	Smooth		-	13	_		PRJNA1119462	SAMN41656398	SRR29263908	101.302	100	0	4959161	15	Contig	4909	4858
EN20	328	2019-04-26	Sputum Slant	Mycobacteroides abscessus subsp. abscessus	no	-	Rough	Rough	4098 mutation	-	32	74		PRJNA1119463	SAMN41656399	SRR29263924	84.645	100	0	5086859	75	Contig	5032	4981
EN21	346	2019-10-03	Sputum Slant	Mycobacteroides abscessus subsp. abscessus	no	34	Smooth	Transition		-	18	78.9		PRJNA1119464	SAMN41656400	SRR29263923	74.89	100	0	4971052	28	Contig	4938	4886
EN66	346	2021-04-29	Sputum Slant	Mycobacteroides abscessus subsp. abscessus	no	34	Rough	Transition	44 missmatches across 4099 and 4098 2x insertions in 4099	-	20	82.39	3.49	PRJNA1119465	SAMN41656401	SRR29263873	207.515	100	0	4969287	17	Contig	4655	4605	Went on trikafta between EN21 and EN66 collection
EN69	346	2021-07-22	Sputum Slant	Mycobacteroides abscessus subsp. abscessus	no	34	Rough	Transition	44 missmatches across 4099 and 4098 2x insertions in 4099	-	20	82.85	0.46	PRJNA1119466	SAMN41656402	SRR29263870	205.604	100	0	4972521	15	Contig	4935	4884
EN22	368	2019-01-07	Sputum Slant	Mycobacteroides abscessus subsp. abscessus	yes	5	Smooth	Smooth		+	14	74		PRJNA1119467	SAMN41656403	SRR29263922	78.595	100	0	5117122	34	Contig	5080	5028
EN23	368	2019-03-11	Sputum Slant	Mycobacteroides abscessus subsp. abscessus	yes	5	Smooth	Smooth		+	15	_		PRJNA1119468	SAMN41656404	SRR29263921	70.166	100	0	5072779	28	Contig	5014	4962
EN25	376	2020-06-09	Sputum Slant	Mycobacteroides abscessus subsp. abscessus	yes	5	Smooth	Smooth		+	23	_		PRJNA1119469	SAMN41656405	SRR29263920	63.972	100	0	5235077	34	Contig	5251	5199
EN26	426	2019-06-18	Sputum Slant	Mycobacteroides abscessus subsp. abscessus	no	-	Smooth	Transition		-	19	99.4		PRJNA1119470	SAMN41656406	SRR29263919	102.342	100	0	4975783	53	Contig	4893	4842
EN27	426	2019-10-08	Sputum Slant	Mycobacteroides abscessus subsp. abscessus	yes	5	Rough	Transition	4099 deletion	+	20	_		PRJNA1119471	SAMN41656407	SRR29263898	93.004	99.67	0	5209214	35	Contig	5203	5151
EN67	431	2022-03-18	Sputum Slant	Mycobacteroides abscessus subsp. abscessus	yes	5	Rough	Rough		+	25	98.37		PRJNA1119472	SAMN41656408	SRR29263872	172.307	100	0.33	5076507	10	Contig	5022	4971
EN68	431	2021-09-13	Sputum Slant	Mycobacteroides abscessus subsp. abscessus	yes	5	Rough	Rough		+	24	99.04	6.34	PRJNA1119473	SAMN41656409	SRR29263871	184.507	100	0.33	5076865	11	Contig	5018	4967
EN28	433	2019-01-11	Sputum Slant	Mycobacteroides abscessus subsp. abscessus	no	28	Smooth	Smooth		-	18	83.5		PRJNA1119474	SAMN41656410	SRR29263897	81.512	100	0	5218605	52	Contig	5162	5111
EN30	433	2019-05-31	Sputum Slant	Mycobacteroides abscessus subsp. abscessus	no	28	Smooth	Smooth		-	19	77.3	-6.2	PRJNA1119475	SAMN41656411	SRR29263895	77.268	100	0	5217263	46	Contig	5164	5113
EN31	433	2019-07-16	Sputum Slant	Mycobacteroides abscessus subsp. abscessus	no	28	Smooth	Smooth		-	19	83.9	6.6	PRJNA1119476	SAMN41656412	SRR29263893	76.062	100	0	5217844	49	Contig	5169	5118
EN32	433	2019-11-18	Sputum Slant	Mycobacteroides abscessus subsp. abscessus	no	28	Smooth	Smooth		-	19	83.2	-0.7	PRJNA1119477	SAMN41656413	SRR29263892	78.993	100	0	5215656	54	Contig	5162	5111
EN33	433	2020-01-30	Sputum Slant	Mycobacteroides abscessus subsp. abscessus	no	28	Smooth	Smooth		-	19	_		PRJNA1119478	SAMN41656414	SRR29263891	71.183	100	0.28	5288265	54	Contig	5245	5194
EN34	433	2020-06-02	Sputum Slant	Mycobacteroides abscessus subsp. abscessus	no	28	Smooth	Smooth		-	20	81.2		PRJNA1119479	SAMN41656415	SRR29263882	73.288	100	0.44	5288103	47	Contig	5238	5187
EN70R	441	2021-05-24	Sputum Slant	Mycobacteroides abscessus subsp. abscessus	yes	5	Rough	Transition	4099 deletion	+	19	67.11		PRJNA1119480	SAMN41656416	SRR29263869	175.416	100	0	5050205	6	Contig	5018	4937
EN70S	441	2021-05-24	Sputum Slant	Mycobacteroides abscessus subsp. abscessus	yes	5	Smooth	Transition		+	19	67.11	0	PRJNA1119481	SAMN41656417	SRR29263868	202.945	100	0	5075587	10	Contig	5067	4967
EN71R	441	2021-08-06	Sputum Slant	Mycobacteroides abscessus subsp. massiliense	yes	42	Rough	Transition	MMAS Differences from MABS	-	19	64.49	-2.62	PRJNA1119482	SAMN41656418	SRR29263867	184.106	100	0	5052636	19	Contig	5067	5013
EN71S	441	2021-08-06	Sputum Slant	Mycobacteroides abscessus subsp. massiliense	yes	42	Smooth	Transition	MMAS Differences from MABS	-	19	64.49	0	PRJNA1119483	SAMN41656419	SRR29263917	179.75	100	0	5106176	13	Contig	5149	5095
EN72R	441	2021-10-05	Sputum Slant	Mycobacteroides abscessus subsp. abscessus	yes	5	Rough	Transition	4099 deletion	+	20	_		PRJNA1119484	SAMN41656420	SRR29263916	189.464	100	0	5050706	4	Contig	4982	4931
EN72S	441	2021-10-05	Sputum Slant	Mycobacteroides abscessus subsp. abscessus	yes	5	Smooth	Transition		+	20	_		PRJNA1119485	SAMN41656421	SRR29263915	208.145	100	0	5075320	5	Contig	5014	4963
EN35	493	2019-10-30	Sputum Slant	Mycobacteroides abscessus subsp. abscessus	no	101	Smooth	Smooth		-	20	_		PRJNA1119486	SAMN41656422	SRR29263881	74.122	100	0	5058621	51	Contig	4973	4920
EN37	533	2019-09-17	Sputum Slant	Mycobacteroides abscessus subsp. abscessus	no	28	Smooth	Transition		-	20	68.1		PRJNA1119487	SAMN41656423	SRR29263880	91.334	100	0	5219688	51	Contig	5166	5115
EN38	533	2019-12-23	Sputum Slant	Mycobacteroides abscessus subsp. abscessus	yes	5	Smooth	Transition		+	21	68.8	0.7	PRJNA1119488	SAMN41656424	SRR29263879	64.082	99.67	0	5086808	50	Contig	5017	4965
EN39	533	2020-02-14	Sputum Slant	Mycobacteroides abscessus subsp. abscessus	yes	5	Rough	Transition	4099 insertion	+	21	62.9	-5.9	PRJNA1119489	SAMN41656425	SRR29263878	63.332	100	0	5084552	50	Contig	5042	4990
EN40	533	2020-05-12	Sputum Slant	Mycobacteroides abscessus subsp. abscessus	yes	5	Rough	Transition	4099 insertion	+	21	57.7	-5.2	PRJNA1119490	SAMN41656426	SRR29263876	54.283	99.67	0	5087899	52	Contig	5034	4982
EN41	605	2019-03-29	Sputum Slant	Mycobacteroides abscessus subsp. abscessus	no	431	Smooth	Transition		-	64	91.6		PRJNA1119491	SAMN41656427	SRR29263890	46.898	100	0	4996831	78	Contig	4913	4862
EN42	605	2019-03-29	Sputum Slant	Mycobacteroides abscessus subsp. abscessus	no	29	Smooth	Transition		-	64	91.6		PRJNA1119492	SAMN41656428	SRR29263889	74.612	100	0	4972604	48	Contig	4872	4821
EN43	605	2019-11-08	Sputum Slant	Mycobacteroides abscessus subsp. abscessus	no	29	Smooth	Transition		-	64	92.7	1.1	PRJNA1119493	SAMN41656429	SRR29263888	98.543	100	0	5001824	33	Contig	4918	4867
EN74R	605	2021-09-17	Sputum Slant	Mycobacteroides abscessus subsp. abscessus	no	29	Rough	Transition	4098 2x deletion & 2 mistmatch	-	66	89.83	-3.18	PRJNA1119494	SAMN41656430	SRR29263914	198.583	0	0	5000251	22	Contig	4911	4860
EN74S	605	2021-09-17	Sputum Slant	Mycobacteroides abscessus subsp. abscessus	no	29	Smooth	Transition		-	66	89.83	0	PRJNA1119495	SAMN41656431	SRR29263913	183.693	100	0	4999959	22	Contig	4909	4858
EN75S	605	2020-12-11	Sputum Slant	Mycobacteroides abscessus subsp. abscessus	no	29	Smooth	Transition		-	65	91.72	1.89	PRJNA1119496	SAMN41656432	SRR29263912	230.136	100	0	4975409	22	Contig	4885	4834
EN44	617	2019-06-27	Sputum Slant	Mycobacteroides abscessus subsp. abscessus	yes	5	Rough	Rough	4099 insertion	+	36	21.4		PRJNA1119497	SAMN41656433	SRR29263887	65.067	100	0	5050881	39	Contig	5017	4965
EN45	617	2019-06-29	Sputum Slant	Mycobacteroides abscessus subsp. abscessus	yes	5	Rough	Rough	4099 insertion	+	36	21.4	0	PRJNA1119498	SAMN41656434	SRR29263886	90.867	100	0	5049904	36	Contig	5017	4965
EN46	617	2019-08-06	Sputum Slant	Mycobacteroides abscessus subsp. abscessus	yes	5	Rough	Rough	4099 insertion	+	36	21.5	0.1	PRJNA1119499	SAMN41656435	SRR29263885	68.782	99.67	0	5049383	45	Contig	5018	4966
EN47	622	2019-11-07	Sputum Slant	Mycobacteroides abscessus subsp. abscessus	yes	5	Smooth	Smooth		+	20	47.9		PRJNA1119500	SAMN41656436	SRR29263884	61.471	100	0	5198649	35	Contig	5207	5152
EN48	652	2019-04-04	Sputum Slant	Mycobacteroides abscessus subsp. abscessus	yes	5	Rough	Rough	4098 deletion	+	38	_		PRJNA1119501	SAMN41656437	SRR29263883	88.149	100	0	5078279	23	Contig	5024	4972
EN50	687	2019-07-18	Sputum Slant	Mycobacteroides abscessus subsp. abscessus	yes	5	Rough	Rough	4099 insertion	+	22	61.2		PRJNA1119502	SAMN41656438	SRR29263905	95.506	100	0.33	5078291	32	Contig	5021	4969
EN51	687	2019-10-29	Sputum Slant	Mycobacteroides abscessus subsp. abscessus	yes	5	Rough	Rough	4099 insertion	+	22	_		PRJNA1119503	SAMN41656439	SRR29263903	109.567	100	0	5075578	22	Contig	5010	4958
EN52	706	2019-12-17	BAL Slant	Mycobacteroides abscessus subsp. abscessus	yes	5	Smooth	Smooth		+	9	93		PRJNA1119504	SAMN41656440	SRR29263902	81.978	100	0	5123914	46	Contig	5102	5049
EN53	706	2019-12-17	BAL Slant	Mycobacteroides abscessus subsp. abscessus	yes	5	Smooth	Smooth		+	9	93	10.15	PRJNA1119505	SAMN41656441	SRR29263901	85.757	100	0	5123682	35	Contig	5093	5040
EN54	706	2020-06-29	Sputum Slant	Mycobacteroides abscessus subsp. abscessus	yes	5	Smooth	Smooth		+	9	93.9	0.9	PRJNA1119506	SAMN41656442	SRR29263900	90.157	100	0	5129440	19	Contig	5093	5040
EN55	746	2019-02-11	Sputum Slant	Mycobacteroides abscessus subsp. abscessus	yes	5	Smooth	Transition		+	27	82		PRJNA1119507	SAMN41656443	SRR29263899	77.825	99.67	0	5089160	33	Contig	5043	4991
EN56	746	2019-02-11	Sputum Slant	Mycobacteroides abscessus subsp. abscessus	yes	5	Smooth	Transition		+	27	82	0	PRJNA1119508	SAMN41656444	SRR29263866	63.298	100	0	5088382	36	Contig	5040	4988
EN57	746	2019-06-25	Sputum Slant	Mycobacteroides abscessus subsp. abscessus	yes	5	Rough	Transition	4099 4x deletion	+	27	75.8	-6.2	PRJNA1119509	SAMN41656445	SRR29263865	88.35	100	0	5089856	37	Contig	5043	4991
EN58	746	2019-09-10	Sputum Slant	Mycobacteroides abscessus subsp. abscessus	yes	5	Rough	Transition	4099 4x deletion	+	27	80.4	4.6	PRJNA1119510	SAMN41656446	SRR29263864	97.395	100	0	5095036	30	Contig	5040	4988
EN60	771	2019-10-31	Sputum Slant	Mycobacteroides abscessus subsp. abscessus	no	101	Smooth	Smooth		-	34	108.8	-1.2	PRJNA1119511	SAMN41656447	SRR29263862	75.426	100	0	4936751	37	Contig	4878	4809

## Sheet: Table S2
Supplemental Table 2: Pangenome of CF@LANTA isolates
Gene	Annotation	No. isolates	No. sequences	Avg sequences per isolate	EN1	EN10	EN11	EN12	EN13	EN14	EN15	EN17	EN19	EN2	EN20	EN21	EN22	EN23	EN25	EN26	EN27	EN28	EN3	EN30	EN31	EN32	EN33	EN34	EN35	EN37	EN38	EN39	EN4	EN40	EN41	EN42	EN43	EN44	EN45	EN46	EN47	EN48	EN5	EN50	EN51	EN52	EN53	EN54	EN55
group_1000	class I SAM-dependent methyltransferase	68	68	1	EN1_00802	EN10_03596	EN11_02584	EN12_00127	EN13_00043	EN14_00679	EN15_00127	EN17_00801	EN19_00988	EN2_00941	EN20_00969	EN21_00585	EN22_00506	EN23_00506	EN25_00406	EN26_01271	EN27_01032	EN28_00684	EN3_00571	EN30_00571	EN31_00254	EN32_00261	EN33_00487	EN34_00581	EN35_02222	EN37_03432	EN38_00537	EN39_03053	EN4_00543	EN40_02584	EN41_00272	EN42_00326	EN43_00326	EN44_00506	EN45_01391	EN46_01526	EN47_00505	EN48_02379	EN5_00127	EN50_01919	EN51_00428	EN52_00553	EN53_01446	EN54_00456	EN55_00541
group_1001	hypothetical protein	68	68	1	EN1_00809	EN10_03589	EN11_02577	EN12_00134	EN13_00036	EN14_00686	EN15_00134	EN17_00808	EN19_00995	EN2_00934	EN20_00962	EN21_00592	EN22_00513	EN23_00513	EN25_00413	EN26_01278	EN27_01039	EN28_00677	EN3_00578	EN30_00564	EN31_00247	EN32_00254	EN33_00494	EN34_00588	EN35_02229	EN37_03439	EN38_00544	EN39_03046	EN4_00536	EN40_02577	EN41_00265	EN42_00333	EN43_00333	EN44_00513	EN45_01384	EN46_01533	EN47_00498	EN48_02386	EN5_00134	EN50_01926	EN51_00421	EN52_00560	EN53_01453	EN54_00449	EN55_00534
group_1002	hypothetical protein	68	68	1	EN1_00811	EN10_03587	EN11_02575	EN12_00136	EN13_00034	EN14_00688	EN15_00136	EN17_00810	EN19_00997	EN2_00932	EN20_00960	EN21_00594	EN22_00515	EN23_00515	EN25_00415	EN26_01280	EN27_01041	EN28_00675	EN3_00580	EN30_00562	EN31_00245	EN32_00252	EN33_00496	EN34_00590	EN35_02231	EN37_03441	EN38_00546	EN39_03044	EN4_00534	EN40_02575	EN41_00263	EN42_00335	EN43_00335	EN44_00515	EN45_01382	EN46_01535	EN47_00496	EN48_02388	EN5_00136	EN50_01928	EN51_00419	EN52_00562	EN53_01455	EN54_00447	EN55_00532
group_1003	SDR family oxidoreductase	68	68	1	EN1_00814	EN10_03584	EN11_02572	EN12_00139	EN13_00031	EN14_00691	EN15_00139	EN17_00813	EN19_01000	EN2_00929	EN20_00957	EN21_00597	EN22_00518	EN23_00518	EN25_00418	EN26_01283	EN27_01044	EN28_00672	EN3_00583	EN30_00559	EN31_00242	EN32_00249	EN33_00499	EN34_00593	EN35_02234	EN37_03444	EN38_00549	EN39_03041	EN4_00531	EN40_02572	EN41_00260	EN42_00338	EN43_00338	EN44_00518	EN45_01379	EN46_01538	EN47_00493	EN48_02391	EN5_00139	EN50_01931	EN51_00416	EN52_00565	EN53_01458	EN54_00444	EN55_00529
group_1004	helix-turn-helix transcriptional regulator	68	68	1	EN1_00815	EN10_03583	EN11_02571	EN12_00140	EN13_00030	EN14_00692	EN15_00140	EN17_00814	EN19_01001	EN2_00928	EN20_00956	EN21_00598	EN22_00519	EN23_00519	EN25_00419	EN26_01284	EN27_01045	EN28_00671	EN3_00584	EN30_00558	EN31_00241	EN32_00248	EN33_00500	EN34_00594	EN35_02235	EN37_03445	EN38_00550	EN39_03040	EN4_00530	EN40_02571	EN41_00259	EN42_00339	EN43_00339	EN44_00519	EN45_01378	EN46_01539	EN47_00492	EN48_02392	EN5_00140	EN50_01932	EN51_00415	EN52_00566	EN53_01459	EN54_00443	EN55_00528
fosB	hypothetical protein	68	68	1	EN1_00828	EN10_03570	EN11_02558	EN12_00153	EN13_00017	EN14_00705	EN15_00153	EN17_00827	EN19_01014	EN2_00915	EN20_00943	EN21_00611	EN22_00532	EN23_00532	EN25_00432	EN26_01297	EN27_01058	EN28_00658	EN3_00597	EN30_00545	EN31_00228	EN32_00235	EN33_00513	EN34_00607	EN35_02248	EN37_03458	EN38_00563	EN39_03027	EN4_00517	EN40_02558	EN41_00246	EN42_00352	EN43_00352	EN44_00532	EN45_01365	EN46_01552	EN47_00479	EN48_02405	EN5_00153	EN50_01945	EN51_00402	EN52_00579	EN53_01472	EN54_00430	EN55_00515
group_1006	pyridoxamine 5'-phosphate oxidase family protein	68	68	1	EN1_00829	EN10_03569	EN11_02557	EN12_00154	EN13_00016	EN14_00706	EN15_00154	EN17_00828	EN19_01015	EN2_00914	EN20_00942	EN21_00612	EN22_00533	EN23_00533	EN25_00433	EN26_01298	EN27_01059	EN28_00657	EN3_00598	EN30_00544	EN31_00227	EN32_00234	EN33_00514	EN34_00608	EN35_02249	EN37_03459	EN38_00564	EN39_03026	EN4_00516	EN40_02557	EN41_00245	EN42_00353	EN43_00353	EN44_00533	EN45_01364	EN46_01553	EN47_00478	EN48_02406	EN5_00154	EN50_01946	EN51_00401	EN52_00580	EN53_01473	EN54_00429	EN55_00514
glnH_1	ABC transporter glutamine-binding protein GlnH	68	68	1	EN1_00833	EN10_03565	EN11_02553	EN12_00158	EN13_00012	EN14_00710	EN15_00158	EN17_00832	EN19_01019	EN2_00910	EN20_00938	EN21_00616	EN22_00537	EN23_00537	EN25_00437	EN26_01302	EN27_01063	EN28_00653	EN3_00602	EN30_00540	EN31_00223	EN32_00230	EN33_00518	EN34_00612	EN35_02253	EN37_03463	EN38_00568	EN39_03022	EN4_00512	EN40_02553	EN41_00241	EN42_00357	EN43_00357	EN44_00537	EN45_01360	EN46_01557	EN47_00474	EN48_02410	EN5_00158	EN50_01950	EN51_00397	EN52_00584	EN53_01477	EN54_00425	EN55_00510
group_1008	amino acid ABC transporter ATP-binding protein	68	68	1	EN1_00834	EN10_03564	EN11_02552	EN12_00159	EN13_00011	EN14_00711	EN15_00159	EN17_00833	EN19_01020	EN2_00909	EN20_00937	EN21_00617	EN22_00538	EN23_00538	EN25_00438	EN26_01303	EN27_01064	EN28_00652	EN3_00603	EN30_00539	EN31_00222	EN32_00229	EN33_00519	EN34_00613	EN35_02254	EN37_03464	EN38_00569	EN39_03021	EN4_00511	EN40_02552	EN41_00240	EN42_00358	EN43_00358	EN44_00538	EN45_01359	EN46_01558	EN47_00473	EN48_02411	EN5_00159	EN50_01951	EN51_00396	EN52_00585	EN53_01478	EN54_00424	EN55_00509
group_1009	hypothetical protein	68	68	1	EN1_00835	EN10_03563	EN11_02551	EN12_00160	EN13_00010	EN14_00712	EN15_00160	EN17_00834	EN19_01021	EN2_00908	EN20_00936	EN21_00618	EN22_00539	EN23_00539	EN25_00439	EN26_01304	EN27_01065	EN28_00651	EN3_00604	EN30_00538	EN31_00221	EN32_00228	EN33_00520	EN34_00614	EN35_02255	EN37_03465	EN38_00570	EN39_03020	EN4_00510	EN40_02551	EN41_00239	EN42_00359	EN43_00359	EN44_00539	EN45_01358	EN46_01559	EN47_00472	EN48_02412	EN5_00160	EN50_01952	EN51_00395	EN52_00586	EN53_01479	EN54_00423	EN55_00508
group_101	uroporphyrinogen-III synthase	68	68	1	EN1_00357	EN10_00888	EN11_00628	EN12_01101	EN13_00600	EN14_00122	EN15_00732	EN17_00357	EN19_00485	EN2_00319	EN20_04351	EN21_00098	EN22_00061	EN23_00061	EN25_03191	EN26_04419	EN27_01582	EN28_00163	EN3_00123	EN30_01053	EN31_03820	EN32_01025	EN33_00028	EN34_00122	EN35_01467	EN37_00331	EN38_00289	EN39_00318	EN4_01132	EN40_00289	EN41_02528	EN42_03484	EN43_03682	EN44_00061	EN45_01835	EN46_00289	EN47_00950	EN48_00606	EN5_01111	EN50_00366	EN51_00873	EN52_00318	EN53_00319	EN54_00901	EN55_01256
group_1010	hypothetical protein	68	68	1	EN1_00837	EN10_03561	EN11_02549	EN12_00162	EN13_00008	EN14_00714	EN15_00162	EN17_00836	EN19_01023	EN2_00906	EN20_00934	EN21_00620	EN22_00541	EN23_00541	EN25_00441	EN26_01306	EN27_01067	EN28_00649	EN3_00606	EN30_00536	EN31_00219	EN32_00226	EN33_00522	EN34_00616	EN35_02257	EN37_03467	EN38_00572	EN39_03018	EN4_00508	EN40_02549	EN41_00237	EN42_00361	EN43_00361	EN44_00541	EN45_01356	EN46_01561	EN47_00470	EN48_02414	EN5_00162	EN50_01954	EN51_00393	EN52_00588	EN53_01481	EN54_00421	EN55_00506
group_1011	hypothetical protein	68	68	1	EN1_00839	EN10_03559	EN11_02547	EN12_00164	EN13_00006	EN14_00716	EN15_00164	EN17_00838	EN19_01025	EN2_00904	EN20_00932	EN21_00622	EN22_00543	EN23_00543	EN25_00443	EN26_01308	EN27_01069	EN28_00647	EN3_00608	EN30_00534	EN31_00217	EN32_00224	EN33_00524	EN34_00618	EN35_02259	EN37_03469	EN38_00574	EN39_03016	EN4_00506	EN40_02547	EN41_00235	EN42_00363	EN43_00363	EN44_00543	EN45_01354	EN46_01563	EN47_00468	EN48_02416	EN5_00164	EN50_01956	EN51_00391	EN52_00590	EN53_01483	EN54_00419	EN55_00504
group_1012	hypothetical protein	68	68	1	EN1_00853	EN10_03545	EN11_02533	EN12_00178	EN13_02016	EN14_00730	EN15_00178	EN17_00852	EN19_01039	EN2_00890	EN20_00918	EN21_00636	EN22_00557	EN23_02754	EN25_00457	EN26_01322	EN27_01083	EN28_00633	EN3_00622	EN30_00520	EN31_00203	EN32_00210	EN33_00538	EN34_00632	EN35_02273	EN37_01689	EN38_00588	EN39_01730	EN4_00492	EN40_01380	EN41_00221	EN42_00377	EN43_00377	EN44_00557	EN45_01340	EN46_01577	EN47_00454	EN48_02430	EN5_00178	EN50_01970	EN51_00377	EN52_00604	EN53_01497	EN54_00405	EN55_00490
group_1013	hypothetical protein	68	68	1	EN1_00854	EN10_03544	EN11_02532	EN12_00179	EN13_02015	EN14_00731	EN15_00179	EN17_00853	EN19_01040	EN2_00889	EN20_00917	EN21_00637	EN22_00558	EN23_02755	EN25_00458	EN26_01323	EN27_01084	EN28_00632	EN3_00623	EN30_00519	EN31_00202	EN32_00209	EN33_00539	EN34_00633	EN35_02274	EN37_01688	EN38_00589	EN39_01729	EN4_00491	EN40_01381	EN41_00220	EN42_00378	EN43_00378	EN44_00558	EN45_01339	EN46_01578	EN47_00453	EN48_02431	EN5_00179	EN50_01971	EN51_00376	EN52_00605	EN53_01498	EN54_00404	EN55_00489
group_1014	hypothetical protein	68	68	1	EN1_00863	EN10_03535	EN11_02523	EN12_00188	EN13_02006	EN14_00740	EN15_00188	EN17_00862	EN19_01049	EN2_00880	EN20_00908	EN21_00646	EN22_00567	EN23_02764	EN25_00467	EN26_01332	EN27_01093	EN28_00623	EN3_00632	EN30_00510	EN31_00193	EN32_00200	EN33_00548	EN34_00642	EN35_02283	EN37_01679	EN38_00598	EN39_01720	EN4_00482	EN40_01390	EN41_00211	EN42_00387	EN43_00387	EN44_00567	EN45_01330	EN46_01587	EN47_00444	EN48_02440	EN5_00188	EN50_01980	EN51_00367	EN52_00614	EN53_01507	EN54_00395	EN55_00480
group_1015	RidA family protein	68	68	1	EN1_00867	EN10_03531	EN11_02519	EN12_00192	EN13_02002	EN14_00744	EN15_00192	EN17_00866	EN19_01053	EN2_00876	EN20_00904	EN21_00650	EN22_00571	EN23_02768	EN25_00471	EN26_01336	EN27_01097	EN28_00619	EN3_00636	EN30_00506	EN31_00189	EN32_00196	EN33_00552	EN34_00646	EN35_02287	EN37_01675	EN38_00602	EN39_01716	EN4_00478	EN40_01394	EN41_00207	EN42_00391	EN43_00391	EN44_00571	EN45_01326	EN46_01591	EN47_00440	EN48_02444	EN5_00192	EN50_01984	EN51_00363	EN52_00618	EN53_01511	EN54_00391	EN55_00476
rclA	reactive chlorine resistance oxidoreductase RclA	68	68	1	EN1_00870	EN10_03528	EN11_02516	EN12_00195	EN13_01999	EN14_00747	EN15_00195	EN17_00869	EN19_01056	EN2_00873	EN20_00901	EN21_00653	EN22_00574	EN23_02771	EN25_00474	EN26_01339	EN27_01100	EN28_00616	EN3_00639	EN30_00503	EN31_00186	EN32_00193	EN33_00555	EN34_00649	EN35_02290	EN37_01672	EN38_00605	EN39_01713	EN4_00475	EN40_01397	EN41_00204	EN42_00394	EN43_00394	EN44_00574	EN45_01323	EN46_01594	EN47_00437	EN48_02447	EN5_00195	EN50_01987	EN51_00360	EN52_00621	EN53_01514	EN54_00388	EN55_00473
group_1017	glycine zipper 2TM domain-containing protein	68	68	1	EN1_00871	EN10_03527	EN11_02515	EN12_00196	EN13_01998	EN14_00748	EN15_00196	EN17_00870	EN19_01057	EN2_00872	EN20_00900	EN21_00654	EN22_00575	EN23_02772	EN25_00475	EN26_01340	EN27_01101	EN28_00615	EN3_00640	EN30_00502	EN31_00185	EN32_00192	EN33_00556	EN34_00650	EN35_02291	EN37_01671	EN38_00606	EN39_01712	EN4_00474	EN40_01398	EN41_00203	EN42_00395	EN43_00395	EN44_00575	EN45_01322	EN46_01595	EN47_00436	EN48_02448	EN5_00196	EN50_01988	EN51_00359	EN52_00622	EN53_01515	EN54_00387	EN55_00472
azoB	NAD(P)H azoreductase	68	68	1	EN1_00884	EN10_03514	EN11_02502	EN12_00210	EN13_01985	EN14_00762	EN15_00210	EN17_00883	EN19_01070	EN2_00859	EN20_00887	EN21_00667	EN22_00589	EN23_02786	EN25_00488	EN26_01353	EN27_01114	EN28_00601	EN3_00653	EN30_00488	EN31_00171	EN32_00178	EN33_00570	EN34_00664	EN35_02305	EN37_01657	EN38_00620	EN39_01699	EN4_00461	EN40_01411	EN41_00190	EN42_00408	EN43_00408	EN44_00588	EN45_01309	EN46_01608	EN47_00423	EN48_02462	EN5_00209	EN50_02002	EN51_00346	EN52_00635	EN53_01528	EN54_00374	EN55_00458
group_1019	hypothetical protein	68	68	1	EN1_00887	EN10_03511	EN11_02499	EN12_00213	EN13_01982	EN14_00765	EN15_00213	EN17_00886	EN19_01073	EN2_00856	EN20_00884	EN21_00670	EN22_00592	EN23_02789	EN25_00491	EN26_01356	EN27_01117	EN28_00598	EN3_00656	EN30_00485	EN31_00168	EN32_00175	EN33_00573	EN34_00667	EN35_02308	EN37_01654	EN38_00623	EN39_01696	EN4_00458	EN40_01414	EN41_00187	EN42_00411	EN43_00411	EN44_00591	EN45_01306	EN46_01611	EN47_00420	EN48_02465	EN5_00212	EN50_02005	EN51_00343	EN52_00638	EN53_01531	EN54_00371	EN55_00455
group_102	hypothetical protein	68	68	1	EN1_00694	EN10_03704	EN11_02692	EN12_00019	EN13_00151	EN14_00571	EN15_00019	EN17_00693	EN19_00880	EN2_01049	EN20_01077	EN21_00432	EN22_00398	EN23_00398	EN25_00298	EN26_01163	EN27_00924	EN28_00792	EN3_00462	EN30_00679	EN31_00362	EN32_00369	EN33_00379	EN34_00473	EN35_02114	EN37_03324	EN38_00429	EN39_03161	EN4_00651	EN40_02692	EN41_00380	EN42_00218	EN43_00218	EN44_00398	EN45_01499	EN46_01418	EN47_00613	EN48_00943	EN5_00019	EN50_00703	EN51_00536	EN52_00445	EN53_01338	EN54_00564	EN55_00649
msrB_1	peptide-methionine (R)-S-oxide reductase MsrB	68	68	1	EN1_00906	EN10_03495	EN11_02483	EN12_00232	EN13_01963	EN14_00784	EN15_00232	EN17_00905	EN19_01089	EN2_00837	EN20_00865	EN21_00689	EN22_00611	EN23_02808	EN25_00510	EN26_04414	EN27_01136	EN28_00582	EN3_00675	EN30_00469	EN31_00152	EN32_00159	EN33_00589	EN34_00683	EN35_02324	EN37_01638	EN38_00642	EN39_01677	EN4_00439	EN40_01433	EN41_00168	EN42_00430	EN43_00430	EN44_00610	EN45_01287	EN46_01630	EN47_00401	EN48_02484	EN5_00231	EN50_02024	EN51_00324	EN52_00657	EN53_01550	EN54_00352	EN55_00436
group_1023	N-acetyltransferase	68	68	1	EN1_00911	EN10_03490	EN11_02478	EN12_00237	EN13_01958	EN14_00789	EN15_00237	EN17_00910	EN19_01094	EN2_00832	EN20_00860	EN21_00694	EN22_00616	EN23_02813	EN25_00515	EN26_04409	EN27_01141	EN28_00577	EN3_00680	EN30_00464	EN31_00147	EN32_00154	EN33_00594	EN34_00688	EN35_02329	EN37_01633	EN38_00647	EN39_01672	EN4_00434	EN40_01438	EN41_00163	EN42_00435	EN43_00435	EN44_00615	EN45_01282	EN46_01635	EN47_00396	EN48_02489	EN5_00236	EN50_02029	EN51_00319	EN52_00662	EN53_01555	EN54_00347	EN55_00431
ubiB_1	protein kinase UbiB	68	68	1	EN1_00916	EN10_03485	EN11_02473	EN12_00242	EN13_01953	EN14_00794	EN15_00242	EN17_00915	EN19_01099	EN2_00827	EN20_00855	EN21_00710	EN22_00621	EN23_02818	EN25_00520	EN26_04404	EN27_01146	EN28_00572	EN3_00685	EN30_00459	EN31_00142	EN32_00149	EN33_00599	EN34_00693	EN35_02334	EN37_01628	EN38_00652	EN39_01667	EN4_00429	EN40_01443	EN41_00147	EN42_00451	EN43_00451	EN44_00620	EN45_01277	EN46_01640	EN47_00391	EN48_02494	EN5_00241	EN50_02034	EN51_00314	EN52_00667	EN53_01560	EN54_00342	EN55_00426
group_1025	M48 family metallopeptidase	68	68	1	EN1_00930	EN10_01259	EN11_00474	EN12_00256	EN13_01939	EN14_00808	EN15_00256	EN17_00929	EN19_01113	EN2_00813	EN20_04640	EN21_00725	EN22_00635	EN23_02832	EN25_00534	EN26_04390	EN27_01160	EN28_00557	EN3_00699	EN30_00444	EN31_00127	EN32_00134	EN33_00614	EN34_00708	EN35_00765	EN37_01613	EN38_00666	EN39_01653	EN4_00415	EN40_01457	EN41_00132	EN42_00466	EN43_00466	EN44_00634	EN45_01263	EN46_01654	EN47_00377	EN48_02508	EN5_00255	EN50_02048	EN51_00300	EN52_00681	EN53_01574	EN54_00328	EN55_00412
group_1026	SDR family NAD(P)-dependent oxidoreductase	68	68	1	EN1_00941	EN10_01270	EN11_00463	EN12_00267	EN13_01928	EN14_00819	EN15_00267	EN17_00940	EN19_01115	EN2_00802	EN20_04638	EN21_00727	EN22_00646	EN23_02843	EN25_00545	EN26_04388	EN27_01171	EN28_00555	EN3_00701	EN30_00442	EN31_00125	EN32_00132	EN33_00616	EN34_00710	EN35_00754	EN37_01611	EN38_00677	EN39_01642	EN4_00413	EN40_01468	EN41_00130	EN42_00468	EN43_00468	EN44_00645	EN45_01252	EN46_01665	EN47_00366	EN48_02519	EN5_00257	EN50_02059	EN51_00289	EN52_00692	EN53_01585	EN54_00317	EN55_00401
group_1027	hypothetical protein	68	68	1	EN1_00945	EN10_01274	EN11_00459	EN12_00271	EN13_01924	EN14_00823	EN15_00271	EN17_00944	EN19_01119	EN2_00798	EN20_04634	EN21_00731	EN22_00650	EN23_02847	EN25_00549	EN26_04384	EN27_01175	EN28_00551	EN3_00705	EN30_00438	EN31_00121	EN32_00128	EN33_00620	EN34_00714	EN35_00750	EN37_01607	EN38_00681	EN39_01638	EN4_00409	EN40_01472	EN41_00126	EN42_00472	EN43_00472	EN44_00649	EN45_01248	EN46_01669	EN47_00362	EN48_02523	EN5_00261	EN50_02063	EN51_00285	EN52_00696	EN53_01589	EN54_00313	EN55_00397
puuE	allantoinase PuuE	68	68	1	EN1_00949	EN10_01278	EN11_00455	EN12_00275	EN13_01920	EN14_00827	EN15_00275	EN17_00948	EN19_01123	EN2_00794	EN20_04630	EN21_00735	EN22_00654	EN23_02851	EN25_00554	EN26_04380	EN27_01179	EN28_00547	EN3_00709	EN30_00434	EN31_00117	EN32_00124	EN33_00624	EN34_00718	EN35_00746	EN37_01603	EN38_00685	EN39_01634	EN4_00405	EN40_01476	EN41_00122	EN42_00476	EN43_00476	EN44_00653	EN45_01244	EN46_01673	EN47_00358	EN48_02527	EN5_00265	EN50_02067	EN51_00281	EN52_00700	EN53_01593	EN54_00309	EN55_00393
guaD_1	guanine deaminase	68	68	1	EN1_00956	EN10_01285	EN11_00448	EN12_00282	EN13_01913	EN14_00834	EN15_00282	EN17_00955	EN19_01130	EN2_00787	EN20_04623	EN21_00742	EN22_00661	EN23_02858	EN25_00561	EN26_04373	EN27_01186	EN28_00540	EN3_00716	EN30_00427	EN31_00110	EN32_00117	EN33_00631	EN34_00725	EN35_00739	EN37_01596	EN38_00692	EN39_01627	EN4_00398	EN40_01483	EN41_00115	EN42_00483	EN43_00483	EN44_00660	EN45_01237	EN46_01680	EN47_00351	EN48_02534	EN5_00272	EN50_02074	EN51_00274	EN52_00707	EN53_01600	EN54_00302	EN55_00386
group_103	XdhC family protein	68	68	1	EN1_00960	EN10_01289	EN11_00444	EN12_00286	EN13_01909	EN14_00838	EN15_00286	EN17_00959	EN19_01134	EN2_00783	EN20_04619	EN21_00746	EN22_00665	EN23_02862	EN25_00565	EN26_04369	EN27_01190	EN28_00536	EN3_00720	EN30_00423	EN31_00106	EN32_00113	EN33_00635	EN34_00729	EN35_00735	EN37_01592	EN38_00696	EN39_01623	EN4_00394	EN40_01487	EN41_00111	EN42_00487	EN43_00487	EN44_00664	EN45_01233	EN46_01684	EN47_00347	EN48_02538	EN5_00276	EN50_02078	EN51_00270	EN52_00711	EN53_01604	EN54_00298	EN55_00382
group_1030	hypothetical protein	68	68	1	EN1_00958	EN10_01287	EN11_00446	EN12_00284	EN13_01911	EN14_00836	EN15_00284	EN17_00957	EN19_01132	EN2_00785	EN20_04621	EN21_00744	EN22_00663	EN23_02860	EN25_00563	EN26_04371	EN27_01188	EN28_00538	EN3_00718	EN30_00425	EN31_00108	EN32_00115	EN33_00633	EN34_00727	EN35_00737	EN37_01594	EN38_00694	EN39_01625	EN4_00396	EN40_01485	EN41_00113	EN42_00485	EN43_00485	EN44_00662	EN45_01235	EN46_01682	EN47_00349	EN48_02536	EN5_00274	EN50_02076	EN51_00272	EN52_00709	EN53_01602	EN54_00300	EN55_00384
xdhD	molybdopterin-dependent oxidoreductase Mo/Fe-S-binding subunit	68	68	1	EN1_00959	EN10_01288	EN11_00445	EN12_00285	EN13_01910	EN14_00837	EN15_00285	EN17_00958	EN19_01133	EN2_00784	EN20_04620	EN21_00745	EN22_00664	EN23_02861	EN25_00564	EN26_04370	EN27_01189	EN28_00537	EN3_00719	EN30_00424	EN31_00107	EN32_00114	EN33_00634	EN34_00728	EN35_00736	EN37_01593	EN38_00695	EN39_01624	EN4_00395	EN40_01486	EN41_00112	EN42_00486	EN43_00486	EN44_00663	EN45_01234	EN46_01683	EN47_00348	EN48_02537	EN5_00275	EN50_02077	EN51_00271	EN52_00710	EN53_01603	EN54_00299	EN55_00383
group_1033	amino acid permease	68	68	1	EN1_00976	EN10_01305	EN11_00428	EN12_00302	EN13_01893	EN14_00854	EN15_00302	EN17_00975	EN19_01202	EN2_00768	EN20_03028	EN21_00755	EN22_00681	EN23_02878	EN25_00581	EN26_04171	EN27_01206	EN28_00521	EN3_00744	EN30_00408	EN31_00091	EN32_00098	EN33_00650	EN34_00744	EN35_00719	EN37_01577	EN38_00712	EN39_01607	EN4_00370	EN40_01503	EN41_00095	EN42_00503	EN43_00503	EN44_00680	EN45_01217	EN46_01700	EN47_00331	EN48_02554	EN5_00300	EN50_02094	EN51_00255	EN52_00727	EN53_01620	EN54_00282	EN55_00367
group_1034	hypothetical protein	68	68	1	EN1_00983	EN10_01312	EN11_00421	EN12_00309	EN13_01886	EN14_00861	EN15_00309	EN17_00982	EN19_01209	EN2_00761	EN20_03035	EN21_00762	EN22_00688	EN23_02885	EN25_00588	EN26_04178	EN27_01213	EN28_00514	EN3_00751	EN30_00401	EN31_00084	EN32_00091	EN33_00657	EN34_00751	EN35_00712	EN37_01570	EN38_00719	EN39_01600	EN4_00363	EN40_01510	EN41_00088	EN42_00510	EN43_00510	EN44_00687	EN45_01210	EN46_01707	EN47_00324	EN48_02561	EN5_00307	EN50_02101	EN51_00248	EN52_00734	EN53_01627	EN54_00275	EN55_00360
group_1035	hypothetical protein	68	68	1	EN1_01000	EN10_01333	EN11_00400	EN12_00326	EN13_01869	EN14_00878	EN15_00326	EN17_00999	EN19_01230	EN2_00744	EN20_03052	EN21_00779	EN22_00705	EN23_02902	EN25_00605	EN26_04195	EN27_01230	EN28_00493	EN3_00772	EN30_00380	EN31_00063	EN32_00070	EN33_00678	EN34_00772	EN35_00691	EN37_01549	EN38_00736	EN39_01583	EN4_00342	EN40_01527	EN41_00071	EN42_00527	EN43_00527	EN44_00704	EN45_01193	EN46_01724	EN47_00307	EN48_02578	EN5_00328	EN50_02118	EN51_00231	EN52_00751	EN53_01644	EN54_00258	EN55_00343
group_1036	hypothetical protein	68	68	1	EN1_01002	EN10_01335	EN11_00398	EN12_00328	EN13_01867	EN14_00880	EN15_00328	EN17_01001	EN19_01232	EN2_00742	EN20_03054	EN21_00781	EN22_00707	EN23_02904	EN25_00607	EN26_04197	EN27_01232	EN28_00491	EN3_00774	EN30_00378	EN31_00061	EN32_00068	EN33_00680	EN34_00774	EN35_00689	EN37_01547	EN38_00738	EN39_01581	EN4_00340	EN40_01529	EN41_00069	EN42_00529	EN43_00529	EN44_00706	EN45_01191	EN46_01726	EN47_00305	EN48_02580	EN5_00330	EN50_02120	EN51_00229	EN52_00753	EN53_01646	EN54_00256	EN55_00341
apt	adenine phosphoribosyltransferase	68	68	1	EN1_01012	EN10_01345	EN11_00388	EN12_00338	EN13_01857	EN14_00890	EN15_00338	EN17_01011	EN19_01242	EN2_00732	EN20_03064	EN21_00791	EN22_00717	EN23_02914	EN25_00617	EN26_04207	EN27_01242	EN28_00481	EN3_00784	EN30_00368	EN31_00051	EN32_00058	EN33_00690	EN34_00784	EN35_00679	EN37_01537	EN38_00748	EN39_01571	EN4_00330	EN40_01539	EN41_00059	EN42_00539	EN43_00539	EN44_00716	EN45_01181	EN46_01736	EN47_00295	EN48_02590	EN5_00340	EN50_02130	EN51_00219	EN52_00763	EN53_01656	EN54_00246	EN55_00331
group_1038	carbapenem-hydrolyzing class A beta-lactamase KPC-3	68	68	1	EN1_01014	EN10_01347	EN11_00386	EN12_00340	EN13_01855	EN14_00892	EN15_00340	EN17_01013	EN19_01244	EN2_00730	EN20_03066	EN21_00793	EN22_00719	EN23_02916	EN25_00619	EN26_04209	EN27_01244	EN28_00479	EN3_00786	EN30_00366	EN31_00049	EN32_00056	EN33_00692	EN34_00786	EN35_00677	EN37_01535	EN38_00750	EN39_01569	EN4_00328	EN40_01541	EN41_00057	EN42_00541	EN43_00541	EN44_00718	EN45_01179	EN46_01738	EN47_00293	EN48_02592	EN5_00342	EN50_02132	EN51_00217	EN52_00765	EN53_01658	EN54_00244	EN55_00329
group_1039	hypothetical protein	68	68	1	EN1_01019	EN10_01352	EN11_00381	EN12_00345	EN13_01850	EN14_00897	EN15_00345	EN17_01018	EN19_01249	EN2_00725	EN20_03071	EN21_00798	EN22_00724	EN23_02921	EN25_00624	EN26_04214	EN27_01249	EN28_00474	EN3_00791	EN30_00361	EN31_00044	EN32_00051	EN33_00697	EN34_00791	EN35_00672	EN37_01530	EN38_00755	EN39_01564	EN4_00323	EN40_01546	EN41_00052	EN42_00546	EN43_00546	EN44_00723	EN45_01174	EN46_01743	EN47_00288	EN48_02597	EN5_00347	EN50_02137	EN51_00212	EN52_00770	EN53_01663	EN54_00239	EN55_00324
group_104	carbon-nitrogen hydrolase family protein	68	68	1	EN1_00962	EN10_01291	EN11_00442	EN12_00288	EN13_01907	EN14_00840	EN15_00288	EN17_00961	EN19_01136	EN2_00781	EN20_04617	EN21_00748	EN22_00667	EN23_02864	EN25_00567	EN26_04367	EN27_01192	EN28_00534	EN3_00722	EN30_00421	EN31_00104	EN32_00111	EN33_00637	EN34_00731	EN35_00733	EN37_01590	EN38_00698	EN39_01621	EN4_00392	EN40_01489	EN41_00109	EN42_00489	EN43_00489	EN44_00666	EN45_01231	EN46_01686	EN47_00345	EN48_02540	EN5_00278	EN50_02080	EN51_00268	EN52_00713	EN53_01606	EN54_00296	EN55_00380
group_1040	VOC family protein	68	68	1	EN1_01020	EN10_01353	EN11_00380	EN12_00346	EN13_01849	EN14_00898	EN15_00346	EN17_01019	EN19_01250	EN2_00724	EN20_03072	EN21_00799	EN22_00725	EN23_02922	EN25_00625	EN26_04215	EN27_01250	EN28_00473	EN3_00792	EN30_00360	EN31_00043	EN32_00050	EN33_00698	EN34_00792	EN35_00671	EN37_01529	EN38_00756	EN39_01563	EN4_00322	EN40_01547	EN41_00051	EN42_00547	EN43_00547	EN44_00724	EN45_01173	EN46_01744	EN47_00287	EN48_02598	EN5_00348	EN50_02138	EN51_00211	EN52_00771	EN53_01664	EN54_00238	EN55_00323
group_1041	Rv2578c family radical SAM protein	68	68	1	EN1_01021	EN10_01354	EN11_00379	EN12_00347	EN13_01848	EN14_00899	EN15_00347	EN17_01020	EN19_01251	EN2_00723	EN20_03073	EN21_00800	EN22_00726	EN23_02923	EN25_00626	EN26_04216	EN27_01251	EN28_00472	EN3_00793	EN30_00359	EN31_00042	EN32_00049	EN33_00699	EN34_00793	EN35_00670	EN37_01528	EN38_00757	EN39_01562	EN4_00321	EN40_01548	EN41_00049	EN42_00549	EN43_00549	EN44_00725	EN45_01172	EN46_01745	EN47_00286	EN48_02599	EN5_00349	EN50_02139	EN51_00210	EN52_00772	EN53_01665	EN54_00237	EN55_00322
group_1042	hypothetical protein	68	68	1	EN1_01028	EN10_01361	EN11_00372	EN12_00354	EN13_01841	EN14_00906	EN15_00354	EN17_01027	EN19_01258	EN2_00716	EN20_03080	EN21_00807	EN22_00733	EN23_02930	EN25_00633	EN26_04223	EN27_01258	EN28_00465	EN3_00800	EN30_00352	EN31_00035	EN32_00042	EN33_00706	EN34_00800	EN35_00663	EN37_01521	EN38_00764	EN39_01555	EN4_00314	EN40_01555	EN41_00042	EN42_00556	EN43_00556	EN44_00732	EN45_01165	EN46_01752	EN47_00279	EN48_02606	EN5_00356	EN50_02146	EN51_00203	EN52_00779	EN53_01672	EN54_00230	EN55_00315
group_1043	putative zinc-binding metallopeptidase	68	68	1	EN1_01033	EN10_01366	EN11_00367	EN12_00359	EN13_01836	EN14_00911	EN15_00359	EN17_01032	EN19_01263	EN2_00711	EN20_03085	EN21_00812	EN22_00738	EN23_02935	EN25_00638	EN26_04228	EN27_01263	EN28_00460	EN3_00805	EN30_00347	EN31_00030	EN32_00037	EN33_00711	EN34_00805	EN35_00658	EN37_01516	EN38_00769	EN39_01550	EN4_00309	EN40_01560	EN41_00037	EN42_00561	EN43_00561	EN44_00737	EN45_01160	EN46_01757	EN47_00274	EN48_02611	EN5_00361	EN50_02151	EN51_00198	EN52_00784	EN53_01677	EN54_00225	EN55_00310
group_1044	replication-associated recombination protein A	68	68	1	EN1_01036	EN10_01369	EN11_00364	EN12_00362	EN13_01833	EN14_00914	EN15_00362	EN17_01035	EN19_01266	EN2_00708	EN20_03088	EN21_00815	EN22_00741	EN23_02938	EN25_00641	EN26_04231	EN27_01266	EN28_00457	EN3_00808	EN30_00344	EN31_00027	EN32_00034	EN33_00714	EN34_00808	EN35_00655	EN37_01513	EN38_00772	EN39_01547	EN4_00306	EN40_01563	EN41_00034	EN42_00564	EN43_00564	EN44_00740	EN45_01157	EN46_01760	EN47_00271	EN48_02614	EN5_00364	EN50_02154	EN51_00195	EN52_00787	EN53_01680	EN54_00222	EN55_00307
group_1045	hypothetical protein	68	68	1	EN1_01037	EN10_01370	EN11_00363	EN12_00363	EN13_01832	EN14_00915	EN15_00363	EN17_01036	EN19_01267	EN2_00707	EN20_03089	EN21_00816	EN22_00742	EN23_02939	EN25_00642	EN26_04232	EN27_01267	EN28_00456	EN3_00809	EN30_00343	EN31_00026	EN32_00033	EN33_00715	EN34_00809	EN35_00654	EN37_01512	EN38_00773	EN39_01546	EN4_00305	EN40_01564	EN41_00033	EN42_00565	EN43_00565	EN44_00741	EN45_01156	EN46_01761	EN47_00270	EN48_02615	EN5_00365	EN50_02155	EN51_00194	EN52_00788	EN53_01681	EN54_00221	EN55_00306
aroE	shikimate dehydrogenase	68	68	1	EN1_01041	EN10_01374	EN11_00359	EN12_00367	EN13_01828	EN14_00919	EN15_00367	EN17_01040	EN19_01271	EN2_00703	EN20_03093	EN21_00820	EN22_00746	EN23_02943	EN25_00646	EN26_04236	EN27_01271	EN28_00452	EN3_00813	EN30_00339	EN31_00022	EN32_00029	EN33_00719	EN34_00813	EN35_00650	EN37_01508	EN38_00777	EN39_01542	EN4_00301	EN40_01568	EN41_00029	EN42_00569	EN43_00569	EN44_00745	EN45_01152	EN46_01765	EN47_00266	EN48_02619	EN5_00369	EN50_02159	EN51_00190	EN52_00792	EN53_01685	EN54_00217	EN55_00302
group_1047	diiron oxygenase	68	68	1	EN1_01042	EN10_01375	EN11_00358	EN12_00368	EN13_01827	EN14_00920	EN15_00368	EN17_01041	EN19_01272	EN2_00702	EN20_03094	EN21_00821	EN22_00747	EN23_02944	EN25_00647	EN26_02252	EN27_01272	EN28_00451	EN3_00814	EN30_00338	EN31_00021	EN32_00028	EN33_00720	EN34_00814	EN35_00649	EN37_01507	EN38_00778	EN39_01541	EN4_00300	EN40_01569	EN41_00028	EN42_00570	EN43_00570	EN44_00746	EN45_01151	EN46_01766	EN47_00265	EN48_02620	EN5_00370	EN50_02160	EN51_00189	EN52_00793	EN53_01686	EN54_00216	EN55_00301
tam_2	trans-aconitate 2-methyltransferase	68	68	1	EN1_01044	EN10_01377	EN11_00356	EN12_00370	EN13_01825	EN14_00922	EN15_00370	EN17_01043	EN19_01274	EN2_00700	EN20_03096	EN21_00823	EN22_00749	EN23_02946	EN25_00649	EN26_02250	EN27_01274	EN28_00449	EN3_00816	EN30_00336	EN31_00019	EN32_00026	EN33_00722	EN34_00816	EN35_00647	EN37_01505	EN38_00780	EN39_01539	EN4_00298	EN40_01571	EN41_00026	EN42_00572	EN43_00572	EN44_00748	EN45_01149	EN46_01768	EN47_00263	EN48_02622	EN5_00372	EN50_02162	EN51_00187	EN52_00795	EN53_01688	EN54_00214	EN55_00299
group_1049	A24 family peptidase	68	68	1	EN1_01045	EN10_01378	EN11_00355	EN12_00371	EN13_01824	EN14_00923	EN15_00371	EN17_01044	EN19_01275	EN2_00699	EN20_03097	EN21_00824	EN22_00750	EN23_02947	EN25_00650	EN26_02249	EN27_01275	EN28_00448	EN3_00817	EN30_00335	EN31_00018	EN32_00025	EN33_00723	EN34_00817	EN35_00646	EN37_01504	EN38_00781	EN39_01538	EN4_00297	EN40_01572	EN41_00025	EN42_00573	EN43_00573	EN44_00749	EN45_01148	EN46_01769	EN47_00262	EN48_02623	EN5_00373	EN50_02163	EN51_00186	EN52_00796	EN53_01689	EN54_00213	EN55_00298
group_1051	hypothetical protein	68	68	1	EN1_01050	EN10_01383	EN11_00350	EN12_00376	EN13_01819	EN14_00928	EN15_00376	EN17_01049	EN19_01280	EN2_00694	EN20_03102	EN21_00829	EN22_00755	EN23_02952	EN25_00655	EN26_02244	EN27_01280	EN28_00443	EN3_00822	EN30_00330	EN31_00013	EN32_00020	EN33_00728	EN34_00822	EN35_00641	EN37_01499	EN38_00786	EN39_01533	EN4_00292	EN40_01577	EN41_00020	EN42_00578	EN43_00578	EN44_00754	EN45_01143	EN46_01774	EN47_00257	EN48_02628	EN5_00378	EN50_02168	EN51_00181	EN52_00801	EN53_01694	EN54_00208	EN55_00293
group_1052	serine hydrolase	68	68	1	EN1_01056	EN10_01389	EN11_00344	EN12_00382	EN13_01813	EN14_00934	EN15_00382	EN17_01055	EN19_01286	EN2_00688	EN20_03108	EN21_00835	EN22_00761	EN23_02958	EN25_00661	EN26_02238	EN27_01286	EN28_00437	EN3_00828	EN30_00324	EN31_00007	EN32_00014	EN33_00734	EN34_00828	EN35_00635	EN37_01493	EN38_00792	EN39_01527	EN4_00286	EN40_01583	EN41_00014	EN42_00584	EN43_00584	EN44_00760	EN45_01137	EN46_01780	EN47_00251	EN48_02634	EN5_00384	EN50_02174	EN51_00175	EN52_00807	EN53_01700	EN54_00202	EN55_00287
pyrR	bifunctional pyr operon transcriptional regulator/uracil phosphoribosyltransferase PyrR	68	68	1	EN1_01057	EN10_01390	EN11_00343	EN12_00383	EN13_01812	EN14_00935	EN15_00383	EN17_01056	EN19_01287	EN2_00687	EN20_03109	EN21_00836	EN22_00762	EN23_02959	EN25_00662	EN26_02237	EN27_01287	EN28_00436	EN3_00829	EN30_00323	EN31_00006	EN32_00013	EN33_00735	EN34_00829	EN35_00634	EN37_01492	EN38_00793	EN39_01526	EN4_00285	EN40_01584	EN41_00013	EN42_00585	EN43_00585	EN44_00761	EN45_01136	EN46_01781	EN47_00250	EN48_02635	EN5_00385	EN50_02175	EN51_00174	EN52_00808	EN53_01701	EN54_00201	EN55_00286
group_1054	hypothetical protein	68	68	1	EN1_01064	EN10_01397	EN11_00336	EN12_00390	EN13_01805	EN14_00942	EN15_00390	EN17_01063	EN19_01294	EN2_00680	EN20_03116	EN21_00843	EN22_00769	EN23_02966	EN25_00669	EN26_02230	EN27_01294	EN28_00429	EN3_03810	EN30_00316	EN31_00982	EN32_00006	EN33_00742	EN34_00836	EN35_00627	EN37_01485	EN38_00800	EN39_01519	EN4_00278	EN40_01591	EN41_00006	EN42_00592	EN43_00592	EN44_00768	EN45_01129	EN46_01788	EN47_00243	EN48_02642	EN5_00392	EN50_02182	EN51_00167	EN52_00815	EN53_01708	EN54_00194	EN55_00279
msrP	Protein-methionine-sulfoxide reductase catalytic subunit MsrP	68	68	1	EN1_01074	EN10_01890	EN11_01139	EN12_02483	EN13_01052	EN14_04687	EN15_04919	EN17_03100	EN19_04193	EN2_04711	EN20_01620	EN21_04595	EN22_01100	EN23_01686	EN25_01722	EN26_03278	EN27_02506	EN28_03257	EN3_03060	EN30_01542	EN31_01312	EN32_03209	EN33_00967	EN34_01009	EN35_01198	EN37_02978	EN38_04738	EN39_00564	EN4_00913	EN40_04690	EN41_04525	EN42_04671	EN43_04007	EN44_03329	EN45_01086	EN46_00949	EN47_03057	EN48_03882	EN5_01500	EN50_02867	EN51_01469	EN52_04894	EN53_02624	EN54_04255	EN55_01549
group_1056	hypothetical protein	68	68	1	EN1_01075	EN10_01891	EN11_01138	EN12_02482	EN13_01053	EN14_04688	EN15_04920	EN17_03099	EN19_04194	EN2_04712	EN20_01621	EN21_04594	EN22_01101	EN23_01687	EN25_01721	EN26_03277	EN27_02507	EN28_03258	EN3_03061	EN30_01541	EN31_01311	EN32_03208	EN33_00968	EN34_01010	EN35_01199	EN37_02979	EN38_04739	EN39_00565	EN4_00914	EN40_04691	EN41_04524	EN42_04670	EN43_04008	EN44_03328	EN45_01087	EN46_00950	EN47_03058	EN48_03883	EN5_01499	EN50_02868	EN51_01470	EN52_04893	EN53_02625	EN54_04254	EN55_01550
pknD	Serine/threonine-protein kinase PknD	68	68	1	EN1_01080	EN10_01896	EN11_01133	EN12_02477	EN13_01058	EN14_04693	EN15_04925	EN17_03094	EN19_04199	EN2_04717	EN20_01626	EN21_04589	EN22_01106	EN23_01692	EN25_01716	EN26_03272	EN27_02512	EN28_03263	EN3_03066	EN30_01536	EN31_01306	EN32_03203	EN33_00973	EN34_01015	EN35_01204	EN37_02984	EN38_04744	EN39_00570	EN4_00919	EN40_04696	EN41_04519	EN42_04665	EN43_04013	EN44_03323	EN45_01092	EN46_00955	EN47_03063	EN48_03888	EN5_01494	EN50_02873	EN51_01475	EN52_04888	EN53_02630	EN54_04249	EN55_01555
group_1058	isopenicillin N synthase family oxygenase	68	68	1	EN1_01081	EN10_01897	EN11_01132	EN12_02476	EN13_01059	EN14_04694	EN15_04926	EN17_03093	EN19_04200	EN2_04718	EN20_01627	EN21_04588	EN22_01107	EN23_01693	EN25_01715	EN26_03271	EN27_02513	EN28_03264	EN3_03067	EN30_01535	EN31_01305	EN32_03202	EN33_00974	EN34_01016	EN35_01205	EN37_02985	EN38_04745	EN39_00571	EN4_00920	EN40_04697	EN41_04518	EN42_04664	EN43_04014	EN44_03322	EN45_01093	EN46_00956	EN47_03064	EN48_03889	EN5_01493	EN50_02874	EN51_01476	EN52_04887	EN53_02631	EN54_04248	EN55_01556
group_1060	SDR family oxidoreductase	68	68	1	EN1_01087	EN10_01903	EN11_01126	EN12_02470	EN13_01065	EN14_04700	EN15_04932	EN17_03087	EN19_04206	EN2_04724	EN20_01633	EN21_04582	EN22_01113	EN23_01699	EN25_01709	EN26_03265	EN27_02519	EN28_03270	EN3_03072	EN30_01529	EN31_01299	EN32_03196	EN33_00980	EN34_01022	EN35_01211	EN37_02991	EN38_04751	EN39_00577	EN4_00925	EN40_04703	EN41_04512	EN42_04658	EN43_04020	EN44_03316	EN45_01099	EN46_00962	EN47_03070	EN48_03895	EN5_01488	EN50_02880	EN51_01482	EN52_04881	EN53_02637	EN54_04242	EN55_01562
group_1061	winged helix-turn-helix transcriptional regulator	68	68	1	EN1_01088	EN10_01904	EN11_01125	EN12_02469	EN13_01066	EN14_04701	EN15_04933	EN17_03086	EN19_04207	EN2_04725	EN20_01634	EN21_04581	EN22_01114	EN23_01700	EN25_01708	EN26_03264	EN27_02520	EN28_03271	EN3_03073	EN30_01528	EN31_01298	EN32_03195	EN33_00981	EN34_01023	EN35_01212	EN37_02992	EN38_04752	EN39_00578	EN4_00926	EN40_04704	EN41_04511	EN42_04657	EN43_04021	EN44_03315	EN45_01100	EN46_00963	EN47_03071	EN48_03896	EN5_01487	EN50_02881	EN51_01483	EN52_04880	EN53_02638	EN54_04241	EN55_01563
oxyR	DNA-binding transcriptional regulator OxyR	68	68	1	EN1_01106	EN10_01923	EN11_01106	EN12_02451	EN13_01084	EN14_04719	EN15_04951	EN17_03068	EN19_04225	EN2_04743	EN20_01652	EN21_04563	EN22_01132	EN23_01718	EN25_01690	EN26_03246	EN27_02538	EN28_03289	EN3_03091	EN30_01510	EN31_01280	EN32_03177	EN33_00999	EN34_01041	EN35_01231	EN37_03010	EN38_04770	EN39_00596	EN4_00944	EN40_04722	EN41_04493	EN42_04639	EN43_04039	EN44_03297	EN45_01118	EN46_00981	EN47_03089	EN48_03914	EN5_01469	EN50_02899	EN51_01501	EN52_04862	EN53_02656	EN54_04223	EN55_01581
phzD_1	phenazine biosynthesis protein PhzD	68	68	1	EN1_01109	EN10_01926	EN11_01103	EN12_02448	EN13_01087	EN14_04722	EN15_04954	EN17_03065	EN19_04228	EN2_04746	EN20_01655	EN21_04560	EN22_01135	EN23_01721	EN25_01687	EN26_03243	EN27_02541	EN28_03292	EN3_03094	EN30_01507	EN31_01277	EN32_03174	EN33_01002	EN34_01044	EN35_01234	EN37_03013	EN38_04773	EN39_00599	EN4_00947	EN40_04725	EN41_04892	EN42_04636	EN43_04042	EN44_03294	EN45_01121	EN46_02088	EN47_03092	EN48_03917	EN5_01466	EN50_02902	EN51_01504	EN52_04859	EN53_02659	EN54_04220	EN55_01584
group_1065	hypothetical protein	68	68	1	EN1_01115	EN10_00004	EN11_01097	EN12_04208	EN13_01093	EN14_01228	EN15_01573	EN17_03928	EN19_04233	EN2_03134	EN20_01661	EN21_04554	EN22_01141	EN23_00853	EN25_01681	EN26_03237	EN27_04088	EN28_03298	EN3_03100	EN30_01501	EN31_01271	EN32_03168	EN33_01008	EN34_01050	EN35_01240	EN37_03019	EN38_03024	EN39_00605	EN4_00953	EN40_03505	EN41_04292	EN42_04589	EN43_04048	EN44_03288	EN45_04272	EN46_02082	EN47_01917	EN48_03923	EN5_01460	EN50_02908	EN51_01510	EN52_03702	EN53_02087	EN54_04214	EN55_01590
group_1066	hypothetical protein	68	68	1	EN1_01117	EN10_00006	EN11_01095	EN12_04210	EN13_01095	EN14_01230	EN15_01575	EN17_03926	EN19_04235	EN2_03136	EN20_01663	EN21_04552	EN22_01143	EN23_00855	EN25_01679	EN26_03235	EN27_04090	EN28_03300	EN3_03102	EN30_01499	EN31_01269	EN32_03166	EN33_01010	EN34_01052	EN35_01242	EN37_03021	EN38_03026	EN39_00607	EN4_00955	EN40_03507	EN41_04290	EN42_04591	EN43_04050	EN44_03286	EN45_04270	EN46_02080	EN47_01915	EN48_03925	EN5_01458	EN50_02910	EN51_01512	EN52_03700	EN53_02089	EN54_04212	EN55_01592
group_1067	allophanate hydrolase subunit 1	68	68	1	EN1_01120	EN10_00009	EN11_01092	EN12_04213	EN13_01098	EN14_01233	EN15_01578	EN17_03923	EN19_04238	EN2_03139	EN20_01666	EN21_04549	EN22_01146	EN23_00858	EN25_01676	EN26_03232	EN27_04093	EN28_03303	EN3_03105	EN30_01496	EN31_01266	EN32_03163	EN33_01013	EN34_01055	EN35_01245	EN37_03024	EN38_03029	EN39_00610	EN4_00958	EN40_03510	EN41_04287	EN42_04594	EN43_04053	EN44_03283	EN45_04267	EN46_02077	EN47_01912	EN48_03928	EN5_01455	EN50_02913	EN51_01515	EN52_03697	EN53_02092	EN54_04209	EN55_01595
group_1068	hypothetical protein	68	68	1	EN1_01122	EN10_00011	EN11_01090	EN12_04215	EN13_01100	EN14_01235	EN15_01580	EN17_03921	EN19_04240	EN2_03141	EN20_01668	EN21_04547	EN22_01148	EN23_00860	EN25_01674	EN26_03230	EN27_04095	EN28_03305	EN3_03107	EN30_01494	EN31_01264	EN32_03161	EN33_01015	EN34_01057	EN35_01247	EN37_03026	EN38_03031	EN39_00612	EN4_00960	EN40_03512	EN41_04285	EN42_04596	EN43_04055	EN44_03281	EN45_04265	EN46_02075	EN47_01910	EN48_03930	EN5_01453	EN50_02915	EN51_01517	EN52_03695	EN53_02094	EN54_04207	EN55_01597
group_1069	hypothetical protein	68	68	1	EN1_01124	EN10_00013	EN11_01088	EN12_04217	EN13_01102	EN14_01237	EN15_01582	EN17_03919	EN19_04242	EN2_03143	EN20_01670	EN21_04545	EN22_01150	EN23_00862	EN25_01672	EN26_03228	EN27_04097	EN28_03307	EN3_03109	EN30_01492	EN31_01262	EN32_03159	EN33_01017	EN34_01059	EN35_01249	EN37_03028	EN38_03033	EN39_00614	EN4_00962	EN40_03514	EN41_04283	EN42_04598	EN43_04057	EN44_03279	EN45_04263	EN46_02073	EN47_01908	EN48_03932	EN5_01451	EN50_02917	EN51_01519	EN52_03693	EN53_02096	EN54_04205	EN55_01599
group_107	acyl-CoA thioesterase	68	68	1	EN1_01261	EN10_00147	EN11_01412	EN12_01903	EN13_01239	EN14_01374	EN15_01720	EN17_02064	EN19_04379	EN2_02690	EN20_01126	EN21_01705	EN22_01287	EN23_00999	EN25_02620	EN26_02908	EN27_03297	EN28_02762	EN3_03249	EN30_03329	EN31_01126	EN32_02769	EN33_01153	EN34_01195	EN35_02586	EN37_02504	EN38_01536	EN39_02310	EN4_03491	EN40_02065	EN41_01667	EN42_02246	EN43_03379	EN44_03028	EN45_00030	EN46_01936	EN47_01771	EN48_04070	EN5_01313	EN50_03353	EN51_01656	EN52_02372	EN53_02233	EN54_04425	EN55_01737
group_1072	IclR family transcriptional regulator	68	68	1	EN1_01133	EN10_00022	EN11_01079	EN12_04226	EN13_01111	EN14_01246	EN15_01591	EN17_03910	EN19_04251	EN2_03152	EN20_01679	EN21_04540	EN22_01159	EN23_00871	EN25_01663	EN26_03219	EN27_04106	EN28_03316	EN3_03118	EN30_01483	EN31_01253	EN32_03150	EN33_01026	EN34_01068	EN35_01258	EN37_03037	EN38_03042	EN39_00623	EN4_00971	EN40_03523	EN41_04278	EN42_04603	EN43_04062	EN44_03270	EN45_04254	EN46_02064	EN47_01899	EN48_03941	EN5_01442	EN50_02926	EN51_01528	EN52_03684	EN53_02105	EN54_04196	EN55_01608
group_1078	DNA polymerase domain-containing protein	68	68	1	EN1_01174	EN10_00062	EN11_01039	EN12_04267	EN13_01152	EN14_01287	EN15_01632	EN17_03869	EN19_04292	EN2_03193	EN20_01685	EN21_04534	EN22_01200	EN23_00912	EN25_01622	EN26_03213	EN27_04147	EN28_03356	EN3_03158	EN30_01443	EN31_01213	EN32_03110	EN33_01066	EN34_01108	EN35_01298	EN37_03077	EN38_03083	EN39_00664	EN4_01011	EN40_03564	EN41_04272	EN42_04609	EN43_04068	EN44_03229	EN45_04213	EN46_02023	EN47_01858	EN48_03982	EN5_01402	EN50_02967	EN51_01569	EN52_03643	EN53_02146	EN54_04155	EN55_01649
group_1079	hydroxyacid dehydrogenase	68	68	1	EN1_01181	EN10_00069	EN11_01032	EN12_04274	EN13_01159	EN14_01294	EN15_01639	EN17_03862	EN19_04299	EN2_03200	EN20_01692	EN21_04527	EN22_01207	EN23_00919	EN25_01615	EN26_03206	EN27_04154	EN28_03363	EN3_03165	EN30_01436	EN31_01206	EN32_03103	EN33_01073	EN34_01115	EN35_01305	EN37_03084	EN38_03090	EN39_00671	EN4_01018	EN40_03571	EN41_04265	EN42_04616	EN43_04075	EN44_03222	EN45_04206	EN46_02016	EN47_01851	EN48_03989	EN5_01395	EN50_02974	EN51_01576	EN52_03636	EN53_02153	EN54_04148	EN55_01656
kstR_1	cholesterol catabolism transcriptional regulator KstR	68	68	1	EN1_01316	EN10_00202	EN11_01467	EN12_01958	EN13_04290	EN14_01429	EN15_01775	EN17_02009	EN19_04434	EN2_02635	EN20_01181	EN21_01760	EN22_01342	EN23_01054	EN25_02565	EN26_02963	EN27_03352	EN28_02817	EN3_03304	EN30_03274	EN31_01071	EN32_02824	EN33_01208	EN34_01250	EN35_02641	EN37_02559	EN38_01591	EN39_02255	EN4_03546	EN40_02120	EN41_01722	EN42_02191	EN43_03434	EN44_03083	EN45_00085	EN46_01881	EN47_01716	EN48_04125	EN5_01258	EN50_03408	EN51_01711	EN52_02317	EN53_02288	EN54_04370	EN55_01792
group_1080	hypothetical protein	68	68	1	EN1_01190	EN10_00078	EN11_01023	EN12_04283	EN13_01168	EN14_01303	EN15_01648	EN17_03853	EN19_04308	EN2_03209	EN20_04978	EN21_04518	EN22_01216	EN23_00928	EN25_01606	EN26_04828	EN27_04163	EN28_03372	EN3_03174	EN30_01427	EN31_01197	EN32_03094	EN33_01082	EN34_01124	EN35_01314	EN37_03093	EN38_03099	EN39_00680	EN4_01027	EN40_03580	EN41_04256	EN42_04625	EN43_04084	EN44_03213	EN45_04197	EN46_02007	EN47_01842	EN48_03998	EN5_01386	EN50_02983	EN51_01585	EN52_03627	EN53_02162	EN54_04139	EN55_01665
group_1081	NAD-dependent succinate-semialdehyde dehydrogenase	68	68	1	EN1_01193	EN10_00081	EN11_01020	EN12_04286	EN13_01171	EN14_01306	EN15_01651	EN17_03850	EN19_04311	EN2_03212	EN20_04975	EN21_04515	EN22_01219	EN23_00931	EN25_01603	EN26_04831	EN27_04166	EN28_03375	EN3_03177	EN30_01424	EN31_01194	EN32_03091	EN33_01085	EN34_01127	EN35_01317	EN37_03096	EN38_03102	EN39_00683	EN4_01030	EN40_03583	EN41_04253	EN42_04628	EN43_04087	EN44_03210	EN45_04194	EN46_02004	EN47_01839	EN48_04001	EN5_01383	EN50_02986	EN51_01588	EN52_03624	EN53_02165	EN54_04136	EN55_01668
atsA_2	arylsulfatase AtsA	68	68	1	EN1_01209	EN10_00095	EN11_01006	EN12_04302	EN13_01187	EN14_01322	EN15_01667	EN17_03834	EN19_04325	EN2_03228	EN20_04659	EN21_04502	EN22_01235	EN23_00947	EN25_01587	EN26_04578	EN27_04182	EN28_03391	EN3_03195	EN30_01408	EN31_01178	EN32_03075	EN33_01101	EN34_01143	EN35_01331	EN37_03112	EN38_03118	EN39_00699	EN4_01048	EN40_03599	EN41_04655	EN42_02298	EN43_04100	EN44_03194	EN45_04178	EN46_01988	EN47_01823	EN48_04017	EN5_01365	EN50_03002	EN51_01604	EN52_03608	EN53_02181	EN54_04120	EN55_01684
group_1084	heterodisulfide reductase-related iron-sulfur binding cluster	68	68	1	EN1_01222	EN10_00108	EN11_00993	EN12_04315	EN13_01200	EN14_01335	EN15_01680	EN17_03821	EN19_04338	EN2_03241	EN20_04672	EN21_04489	EN22_01248	EN23_00960	EN25_01574	EN26_04591	EN27_04195	EN28_03404	EN3_03208	EN30_01395	EN31_01165	EN32_03062	EN33_01114	EN34_01156	EN35_01344	EN37_03125	EN38_03131	EN39_00712	EN4_01061	EN40_03612	EN41_04668	EN42_02285	EN43_04113	EN44_03181	EN45_04165	EN46_01975	EN47_01810	EN48_04030	EN5_01352	EN50_03015	EN51_01617	EN52_03595	EN53_02194	EN54_04107	EN55_01697
group_1086	hypothetical protein	68	68	1	EN1_01230	EN10_00116	EN11_00985	EN12_04323	EN13_01208	EN14_01343	EN15_01689	EN17_03813	EN19_04346	EN2_03249	EN20_04680	EN21_04481	EN22_01256	EN23_00968	EN25_01566	EN26_04599	EN27_04203	EN28_03412	EN3_03216	EN30_01387	EN31_01157	EN32_05146	EN33_01122	EN34_01164	EN35_04964	EN37_03133	EN38_03139	EN39_02341	EN4_01069	EN40_02034	EN41_04879	EN42_02277	EN43_04121	EN44_03173	EN45_04157	EN46_01967	EN47_01802	EN48_04038	EN5_01344	EN50_03023	EN51_01625	EN52_03587	EN53_02202	EN54_04099	EN55_01706
group_1087	hypothetical protein	68	68	1	EN1_01235	EN10_00121	EN11_01386	EN12_01877	EN13_01213	EN14_01348	EN15_01694	EN17_02090	EN19_04353	EN2_02716	EN20_01100	EN21_01679	EN22_01261	EN23_00973	EN25_02646	EN26_02882	EN27_03271	EN28_02736	EN3_03223	EN30_03355	EN31_01152	EN32_02743	EN33_01127	EN34_01169	EN35_02560	EN37_02478	EN38_01510	EN39_02336	EN4_03465	EN40_02039	EN41_01641	EN42_02272	EN43_03353	EN44_03002	EN45_00004	EN46_01962	EN47_01797	EN48_04044	EN5_01339	EN50_03327	EN51_01630	EN52_02398	EN53_02207	EN54_04451	EN55_01711
dsbF	protein disulfide oxidoreductase	68	68	1	EN1_01240	EN10_00126	EN11_01391	EN12_01882	EN13_01218	EN14_01353	EN15_01699	EN17_02085	EN19_04358	EN2_02711	EN20_01105	EN21_01684	EN22_01266	EN23_00978	EN25_02641	EN26_02887	EN27_03276	EN28_02741	EN3_03228	EN30_03350	EN31_01147	EN32_02748	EN33_01132	EN34_01174	EN35_02565	EN37_02483	EN38_01515	EN39_02331	EN4_03470	EN40_02044	EN41_01646	EN42_02267	EN43_03358	EN44_03007	EN45_00009	EN46_01957	EN47_01792	EN48_04049	EN5_01334	EN50_03332	EN51_01635	EN52_02393	EN53_02212	EN54_04446	EN55_01716
group_1089	cytochrome c biogenesis CcdA family protein	68	68	1	EN1_01241	EN10_00127	EN11_01392	EN12_01883	EN13_01219	EN14_01354	EN15_01700	EN17_02084	EN19_04359	EN2_02710	EN20_01106	EN21_01685	EN22_01267	EN23_00979	EN25_02640	EN26_02888	EN27_03277	EN28_02742	EN3_03229	EN30_03349	EN31_01146	EN32_02749	EN33_01133	EN34_01175	EN35_02566	EN37_02484	EN38_01516	EN39_02330	EN4_03471	EN40_02045	EN41_01647	EN42_02266	EN43_03359	EN44_03008	EN45_00010	EN46_01956	EN47_01791	EN48_04050	EN5_01333	EN50_03333	EN51_01636	EN52_02392	EN53_02213	EN54_04445	EN55_01717
group_1090	hypothetical protein	68	68	1	EN1_01243	EN10_00129	EN11_01394	EN12_01885	EN13_01221	EN14_01356	EN15_01702	EN17_02082	EN19_04361	EN2_02708	EN20_01108	EN21_01687	EN22_01269	EN23_00981	EN25_02638	EN26_02890	EN27_03279	EN28_02744	EN3_03231	EN30_03347	EN31_01144	EN32_02751	EN33_01135	EN34_01177	EN35_02568	EN37_02486	EN38_01518	EN39_02328	EN4_03473	EN40_02047	EN41_01649	EN42_02264	EN43_03361	EN44_03010	EN45_00012	EN46_01954	EN47_01789	EN48_04052	EN5_01331	EN50_03335	EN51_01638	EN52_02390	EN53_02215	EN54_04443	EN55_01719
group_1092	hypothetical protein	68	68	1	EN1_01250	EN10_00136	EN11_01401	EN12_01892	EN13_01228	EN14_01363	EN15_01709	EN17_02075	EN19_04368	EN2_02701	EN20_01115	EN21_01694	EN22_01276	EN23_00988	EN25_02631	EN26_02897	EN27_03286	EN28_02751	EN3_03238	EN30_03340	EN31_01137	EN32_02758	EN33_01142	EN34_01184	EN35_02575	EN37_02493	EN38_01525	EN39_02321	EN4_03480	EN40_02054	EN41_01656	EN42_02257	EN43_03368	EN44_03017	EN45_00019	EN46_01947	EN47_01782	EN48_04059	EN5_01324	EN50_03342	EN51_01645	EN52_02383	EN53_02222	EN54_04436	EN55_01726
group_1093	hypothetical protein	68	68	1	EN1_01251	EN10_00137	EN11_01402	EN12_01893	EN13_01229	EN14_01364	EN15_01710	EN17_02074	EN19_04369	EN2_02700	EN20_01116	EN21_01695	EN22_01277	EN23_00989	EN25_02630	EN26_02898	EN27_03287	EN28_02752	EN3_03239	EN30_03339	EN31_01136	EN32_02759	EN33_01143	EN34_01185	EN35_02576	EN37_02494	EN38_01526	EN39_02320	EN4_03481	EN40_02055	EN41_01657	EN42_02256	EN43_03369	EN44_03018	EN45_00020	EN46_01946	EN47_01781	EN48_04060	EN5_01323	EN50_03343	EN51_01646	EN52_02382	EN53_02223	EN54_04435	EN55_01727
group_1094	SDR family oxidoreductase	68	68	1	EN1_01256	EN10_00142	EN11_01407	EN12_01898	EN13_01234	EN14_01369	EN15_01715	EN17_02069	EN19_04374	EN2_02695	EN20_01121	EN21_01700	EN22_01282	EN23_00994	EN25_02625	EN26_02903	EN27_03292	EN28_02757	EN3_03244	EN30_03334	EN31_01131	EN32_02764	EN33_01148	EN34_01190	EN35_02581	EN37_02499	EN38_01531	EN39_02315	EN4_03486	EN40_02060	EN41_01662	EN42_02251	EN43_03374	EN44_03023	EN45_00025	EN46_01941	EN47_01776	EN48_04065	EN5_01318	EN50_03348	EN51_01651	EN52_02377	EN53_02228	EN54_04430	EN55_01732
pyrE	orotate phosphoribosyltransferase	68	68	1	EN1_01257	EN10_00143	EN11_01408	EN12_01899	EN13_01235	EN14_01370	EN15_01716	EN17_02068	EN19_04375	EN2_02694	EN20_01122	EN21_01701	EN22_01283	EN23_00995	EN25_02624	EN26_02904	EN27_03293	EN28_02758	EN3_03245	EN30_03333	EN31_01130	EN32_02765	EN33_01149	EN34_01191	EN35_02582	EN37_02500	EN38_01532	EN39_02314	EN4_03487	EN40_02061	EN41_01663	EN42_02250	EN43_03375	EN44_03024	EN45_00026	EN46_01940	EN47_01775	EN48_04066	EN5_01317	EN50_03349	EN51_01652	EN52_02376	EN53_02229	EN54_04429	EN55_01733
group_1096	RNA methyltransferase	68	68	1	EN1_01259	EN10_00145	EN11_01410	EN12_01901	EN13_01237	EN14_01372	EN15_01718	EN17_02066	EN19_04377	EN2_02692	EN20_01124	EN21_01703	EN22_01285	EN23_00997	EN25_02622	EN26_02906	EN27_03295	EN28_02760	EN3_03247	EN30_03331	EN31_01128	EN32_02767	EN33_01151	EN34_01193	EN35_02584	EN37_02502	EN38_01534	EN39_02312	EN4_03489	EN40_02063	EN41_01665	EN42_02248	EN43_03377	EN44_03026	EN45_00028	EN46_01938	EN47_01773	EN48_04068	EN5_01315	EN50_03351	EN51_01654	EN52_02374	EN53_02231	EN54_04427	EN55_01735
fbaA	class II fructose-bisphosphate aldolase	68	68	1	EN1_01263	EN10_00149	EN11_01414	EN12_01905	EN13_01241	EN14_01376	EN15_01722	EN17_02062	EN19_04381	EN2_02688	EN20_01128	EN21_01707	EN22_01289	EN23_01001	EN25_02618	EN26_02910	EN27_03299	EN28_02764	EN3_03251	EN30_03327	EN31_01124	EN32_02771	EN33_01155	EN34_01197	EN35_02588	EN37_02506	EN38_01538	EN39_02308	EN4_03493	EN40_02067	EN41_01669	EN42_02244	EN43_03381	EN44_03030	EN45_00032	EN46_01934	EN47_01769	EN48_04072	EN5_01311	EN50_03355	EN51_01658	EN52_02370	EN53_02235	EN54_04423	EN55_01739
group_1098	hypothetical protein	68	68	1	EN1_01265	EN10_00151	EN11_01416	EN12_01907	EN13_01243	EN14_01378	EN15_01724	EN17_02060	EN19_04383	EN2_02686	EN20_01130	EN21_01709	EN22_01291	EN23_01003	EN25_02616	EN26_02912	EN27_03301	EN28_02766	EN3_03253	EN30_03325	EN31_01122	EN32_02773	EN33_01157	EN34_01199	EN35_02590	EN37_02508	EN38_01540	EN39_02306	EN4_03495	EN40_02069	EN41_01671	EN42_02242	EN43_03383	EN44_03032	EN45_00034	EN46_01932	EN47_01767	EN48_04074	EN5_01309	EN50_03357	EN51_01660	EN52_02368	EN53_02237	EN54_04421	EN55_01741
group_1099	site-2 protease family protein	68	68	1	EN1_01266	EN10_00152	EN11_01417	EN12_01908	EN13_01244	EN14_01379	EN15_01725	EN17_02059	EN19_04384	EN2_02685	EN20_01131	EN21_01710	EN22_01292	EN23_01004	EN25_02615	EN26_02913	EN27_03302	EN28_02767	EN3_03254	EN30_03324	EN31_01121	EN32_02774	EN33_01158	EN34_01200	EN35_02591	EN37_02509	EN38_01541	EN39_02305	EN4_03496	EN40_02070	EN41_01672	EN42_02241	EN43_03384	EN44_03033	EN45_00035	EN46_01931	EN47_01766	EN48_04075	EN5_01308	EN50_03358	EN51_01661	EN52_02367	EN53_02238	EN54_04420	EN55_01742
group_1100	PaaI family thioesterase	68	68	1	EN1_01269	EN10_00155	EN11_01420	EN12_01911	EN13_01247	EN14_01382	EN15_01728	EN17_02056	EN19_04387	EN2_02682	EN20_01134	EN21_01713	EN22_01295	EN23_01007	EN25_02612	EN26_02916	EN27_03305	EN28_02770	EN3_03257	EN30_03321	EN31_01118	EN32_02777	EN33_01161	EN34_01203	EN35_02594	EN37_02512	EN38_01544	EN39_02302	EN4_03499	EN40_02073	EN41_01675	EN42_02238	EN43_03387	EN44_03036	EN45_00038	EN46_01928	EN47_01763	EN48_04078	EN5_01305	EN50_03361	EN51_01664	EN52_02364	EN53_02241	EN54_04417	EN55_01745
group_1101	Na+/H+ antiporter	68	68	1	EN1_01271	EN10_00157	EN11_01422	EN12_01913	EN13_01249	EN14_01384	EN15_01730	EN17_02054	EN19_04389	EN2_02680	EN20_01136	EN21_01715	EN22_01297	EN23_01009	EN25_02610	EN26_02918	EN27_03307	EN28_02772	EN3_03259	EN30_03319	EN31_01116	EN32_02779	EN33_01163	EN34_01205	EN35_02596	EN37_02514	EN38_01546	EN39_02300	EN4_03501	EN40_02075	EN41_01677	EN42_02236	EN43_03389	EN44_03038	EN45_00040	EN46_01926	EN47_01761	EN48_04080	EN5_01303	EN50_03363	EN51_01666	EN52_02362	EN53_02243	EN54_04415	EN55_01747
purT_1	Formate-dependent phosphoribosylglycinamide formyltransferase	68	68	1	EN1_01272	EN10_00158	EN11_01423	EN12_01914	EN13_01250	EN14_01385	EN15_01731	EN17_02053	EN19_04390	EN2_02679	EN20_01137	EN21_01716	EN22_01298	EN23_01010	EN25_02609	EN26_02919	EN27_03308	EN28_02773	EN3_03260	EN30_03318	EN31_01115	EN32_02780	EN33_01164	EN34_01206	EN35_02597	EN37_02515	EN38_01547	EN39_02299	EN4_03502	EN40_02076	EN41_01678	EN42_02235	EN43_03390	EN44_03039	EN45_00041	EN46_01925	EN47_01760	EN48_04081	EN5_01302	EN50_03364	EN51_01667	EN52_02361	EN53_02244	EN54_04414	EN55_01748
metZ	O-succinylhomoserine sulfhydrylase	68	68	1	EN1_01275	EN10_00161	EN11_01426	EN12_01917	EN13_01253	EN14_01388	EN15_01734	EN17_02050	EN19_04393	EN2_02676	EN20_01140	EN21_01719	EN22_01301	EN23_01013	EN25_02606	EN26_02922	EN27_03311	EN28_02776	EN3_03263	EN30_03315	EN31_01112	EN32_02783	EN33_01167	EN34_01209	EN35_02600	EN37_02518	EN38_01550	EN39_02296	EN4_03505	EN40_02079	EN41_01681	EN42_02232	EN43_03393	EN44_03042	EN45_00044	EN46_01922	EN47_01757	EN48_04084	EN5_01299	EN50_03367	EN51_01670	EN52_02358	EN53_02247	EN54_04411	EN55_01751
group_1104	LLM class flavin-dependent oxidoreductase	68	68	1	EN1_01285	EN10_00171	EN11_01436	EN12_01927	EN13_01263	EN14_01398	EN15_01744	EN17_02040	EN19_04403	EN2_02666	EN20_01150	EN21_01729	EN22_01311	EN23_01023	EN25_02596	EN26_02932	EN27_03321	EN28_02786	EN3_03273	EN30_03305	EN31_01102	EN32_02793	EN33_01177	EN34_01219	EN35_02610	EN37_02528	EN38_01560	EN39_02286	EN4_03515	EN40_02089	EN41_01691	EN42_02222	EN43_03403	EN44_03052	EN45_00054	EN46_01912	EN47_01747	EN48_04094	EN5_01289	EN50_03377	EN51_01680	EN52_02348	EN53_02257	EN54_04401	EN55_01761
thiE	thiamine phosphate synthase	68	68	1	EN1_01298	EN10_00184	EN11_01449	EN12_01940	EN13_01276	EN14_01411	EN15_01757	EN17_02027	EN19_04416	EN2_02653	EN20_01163	EN21_01742	EN22_01324	EN23_01036	EN25_02583	EN26_02945	EN27_03334	EN28_02799	EN3_03286	EN30_03292	EN31_01089	EN32_02806	EN33_01190	EN34_01232	EN35_02623	EN37_02541	EN38_01573	EN39_02273	EN4_03528	EN40_02102	EN41_01704	EN42_02209	EN43_03416	EN44_03065	EN45_00067	EN46_01899	EN47_01734	EN48_04107	EN5_01276	EN50_03390	EN51_01693	EN52_02335	EN53_02270	EN54_04388	EN55_01774
thiO	glycine oxidase ThiO	68	68	1	EN1_01299	EN10_00185	EN11_01450	EN12_01941	EN13_01277	EN14_01412	EN15_01758	EN17_02026	EN19_04417	EN2_02652	EN20_01164	EN21_01743	EN22_01325	EN23_01037	EN25_02582	EN26_02946	EN27_03335	EN28_02800	EN3_03287	EN30_03291	EN31_01088	EN32_02807	EN33_01191	EN34_01233	EN35_02624	EN37_02542	EN38_01574	EN39_02272	EN4_03529	EN40_02103	EN41_01705	EN42_02208	EN43_03417	EN44_03066	EN45_00068	EN46_01898	EN47_01733	EN48_04108	EN5_01275	EN50_03391	EN51_01694	EN52_02334	EN53_02271	EN54_04387	EN55_01775
group_1107	hypothetical protein	68	68	1	EN1_01306	EN10_00192	EN11_01457	EN12_01948	EN13_01284	EN14_01419	EN15_01765	EN17_02019	EN19_04424	EN2_02645	EN20_01171	EN21_01750	EN22_01332	EN23_01044	EN25_02575	EN26_02953	EN27_03342	EN28_02807	EN3_03294	EN30_03284	EN31_01081	EN32_02814	EN33_01198	EN34_01240	EN35_02631	EN37_02549	EN38_01581	EN39_02265	EN4_03536	EN40_02110	EN41_01712	EN42_02201	EN43_03424	EN44_03073	EN45_00075	EN46_01891	EN47_01726	EN48_04115	EN5_01268	EN50_03398	EN51_01701	EN52_02327	EN53_02278	EN54_04380	EN55_01782
nudL	putative Nudix hydrolase NudL	68	68	1	EN1_01307	EN10_00193	EN11_01458	EN12_01949	EN13_01285	EN14_01420	EN15_01766	EN17_02018	EN19_04425	EN2_02644	EN20_01172	EN21_01751	EN22_01333	EN23_01045	EN25_02574	EN26_02954	EN27_03343	EN28_02808	EN3_03295	EN30_03283	EN31_01080	EN32_02815	EN33_01199	EN34_01241	EN35_02632	EN37_02550	EN38_01582	EN39_02264	EN4_03537	EN40_02111	EN41_01713	EN42_02200	EN43_03425	EN44_03074	EN45_00076	EN46_01890	EN47_01725	EN48_04116	EN5_01267	EN50_03399	EN51_01702	EN52_02326	EN53_02279	EN54_04379	EN55_01783
group_1109	TauD/TfdA family dioxygenase	68	68	1	EN1_01308	EN10_00194	EN11_01459	EN12_01950	EN13_01286	EN14_01421	EN15_01767	EN17_02017	EN19_04426	EN2_02643	EN20_01173	EN21_01752	EN22_01334	EN23_01046	EN25_02573	EN26_02955	EN27_03344	EN28_02809	EN3_03296	EN30_03282	EN31_01079	EN32_02816	EN33_01200	EN34_01242	EN35_02633	EN37_02551	EN38_01583	EN39_02263	EN4_03538	EN40_02112	EN41_01714	EN42_02199	EN43_03426	EN44_03075	EN45_00077	EN46_01889	EN47_01724	EN48_04117	EN5_01266	EN50_03400	EN51_01703	EN52_02325	EN53_02280	EN54_04378	EN55_01784
gabD	NADP-dependent succinate-semialdehyde dehydrogenase	68	68	1	EN1_01309	EN10_00195	EN11_01460	EN12_01951	EN13_01287	EN14_01422	EN15_01768	EN17_02016	EN19_04427	EN2_02642	EN20_01174	EN21_01753	EN22_01335	EN23_01047	EN25_02572	EN26_02956	EN27_03345	EN28_02810	EN3_03297	EN30_03281	EN31_01078	EN32_02817	EN33_01201	EN34_01243	EN35_02634	EN37_02552	EN38_01584	EN39_02262	EN4_03539	EN40_02113	EN41_01715	EN42_02198	EN43_03427	EN44_03076	EN45_00078	EN46_01888	EN47_01723	EN48_04118	EN5_01265	EN50_03401	EN51_01704	EN52_02324	EN53_02281	EN54_04377	EN55_01785
gabT_1	4-aminobutyrate--2-oxoglutarate transaminase	68	68	1	EN1_01310	EN10_00196	EN11_01461	EN12_01952	EN13_01288	EN14_01423	EN15_01769	EN17_02015	EN19_04428	EN2_02641	EN20_01175	EN21_01754	EN22_01336	EN23_01048	EN25_02571	EN26_02957	EN27_03346	EN28_02811	EN3_03298	EN30_03280	EN31_01077	EN32_02818	EN33_01202	EN34_01244	EN35_02635	EN37_02553	EN38_01585	EN39_02261	EN4_03540	EN40_02114	EN41_01716	EN42_02197	EN43_03428	EN44_03077	EN45_00079	EN46_01887	EN47_01722	EN48_04119	EN5_01264	EN50_03402	EN51_01705	EN52_02323	EN53_02282	EN54_04376	EN55_01786
ndbB	Demethylphylloquinone reductase NdbB	68	68	1	EN1_01318	EN10_00204	EN11_01469	EN12_01960	EN13_04292	EN14_01431	EN15_01777	EN17_02007	EN19_04436	EN2_02633	EN20_01183	EN21_01762	EN22_01344	EN23_01056	EN25_02563	EN26_02965	EN27_03354	EN28_02819	EN3_03306	EN30_03272	EN31_01069	EN32_02826	EN33_01210	EN34_01252	EN35_02643	EN37_02561	EN38_01593	EN39_02253	EN4_03548	EN40_02122	EN41_01724	EN42_02189	EN43_03436	EN44_03085	EN45_00087	EN46_01879	EN47_01714	EN48_04127	EN5_01256	EN50_03410	EN51_01713	EN52_02315	EN53_02290	EN54_04368	EN55_01794
def	peptide deformylase	68	68	1	EN1_01330	EN10_00216	EN11_01481	EN12_01972	EN13_04304	EN14_01443	EN15_01789	EN17_01995	EN19_04812	EN2_02621	EN20_01195	EN21_01774	EN22_01356	EN23_01068	EN25_02551	EN26_02977	EN27_03366	EN28_02831	EN3_03318	EN30_03260	EN31_01057	EN32_02838	EN33_01222	EN34_01264	EN35_02655	EN37_02573	EN38_01605	EN39_02241	EN4_03560	EN40_02134	EN41_01736	EN42_02177	EN43_03448	EN44_03097	EN45_00099	EN46_01867	EN47_01702	EN48_04139	EN5_01244	EN50_03422	EN51_01725	EN52_02303	EN53_02302	EN54_04356	EN55_01806
group_1117	hypothetical protein	68	68	1	EN1_01343	EN10_00229	EN11_01494	EN12_01985	EN13_04317	EN14_01456	EN15_01802	EN17_01982	EN19_04825	EN2_02608	EN20_01208	EN21_01787	EN22_01369	EN23_01081	EN25_02538	EN26_02990	EN27_03379	EN28_02844	EN3_03331	EN30_03247	EN31_01044	EN32_02851	EN33_01235	EN34_01277	EN35_02668	EN37_02586	EN38_01618	EN39_02228	EN4_03573	EN40_02147	EN41_01749	EN42_02164	EN43_03461	EN44_03110	EN45_00112	EN46_01854	EN47_01689	EN48_04152	EN5_01231	EN50_03435	EN51_01738	EN52_02290	EN53_02315	EN54_04343	EN55_01819
kshA_2	3-ketosteroid-9-alpha-hydroxylase subunit KshA	68	68	1	EN1_01344	EN10_00230	EN11_01495	EN12_01986	EN13_04318	EN14_01457	EN15_01803	EN17_01981	EN19_04826	EN2_02607	EN20_01209	EN21_01788	EN22_01370	EN23_01082	EN25_02537	EN26_02991	EN27_03380	EN28_02845	EN3_03332	EN30_03246	EN31_01043	EN32_02852	EN33_01236	EN34_01278	EN35_02669	EN37_02587	EN38_01619	EN39_02227	EN4_03574	EN40_02148	EN41_01750	EN42_02163	EN43_03462	EN44_03111	EN45_00113	EN46_01853	EN47_01688	EN48_04153	EN5_01230	EN50_03436	EN51_01739	EN52_02289	EN53_02316	EN54_04342	EN55_01820
group_1119	crotonase/enoyl-CoA hydratase family protein	68	68	1	EN1_01353	EN10_00239	EN11_01504	EN12_01995	EN13_04327	EN14_01466	EN15_01812	EN17_01972	EN19_04835	EN2_02598	EN20_01218	EN21_01797	EN22_01379	EN23_01091	EN25_02528	EN26_03000	EN27_03389	EN28_02854	EN3_03341	EN30_03237	EN31_01034	EN32_02861	EN33_01245	EN34_01287	EN35_02678	EN37_02596	EN38_01628	EN39_02218	EN4_03583	EN40_02157	EN41_01759	EN42_02154	EN43_03471	EN44_03120	EN45_00122	EN46_01844	EN47_01679	EN48_04162	EN5_01221	EN50_03445	EN51_01748	EN52_02280	EN53_02325	EN54_04333	EN55_01829
fadD17	long-chain-fatty-acid--CoA ligase FadD17	68	68	1	EN1_01357	EN10_00243	EN11_01508	EN12_01999	EN13_04331	EN14_01470	EN15_01816	EN17_01968	EN19_04839	EN2_02594	EN20_01222	EN21_01801	EN22_01383	EN23_01095	EN25_02524	EN26_03004	EN27_03393	EN28_02858	EN3_03345	EN30_03233	EN31_01030	EN32_02865	EN33_01249	EN34_01291	EN35_02682	EN37_02600	EN38_01632	EN39_02214	EN4_03587	EN40_02161	EN41_01763	EN42_02150	EN43_03475	EN44_03124	EN45_00126	EN46_01840	EN47_01675	EN48_04166	EN5_01217	EN50_03449	EN51_01752	EN52_02276	EN53_02329	EN54_04329	EN55_01833
group_1121	ABC transporter permease	68	68	1	EN1_01362	EN10_00248	EN11_01513	EN12_02004	EN13_04336	EN14_01475	EN15_01821	EN17_01963	EN19_04844	EN2_02589	EN20_01227	EN21_01806	EN22_01388	EN23_01100	EN25_02519	EN26_03009	EN27_03398	EN28_02863	EN3_03350	EN30_03228	EN31_01025	EN32_02870	EN33_01254	EN34_01296	EN35_02687	EN37_02605	EN38_01637	EN39_02209	EN4_03592	EN40_02166	EN41_01768	EN42_02145	EN43_03480	EN44_03129	EN45_00131	EN46_01835	EN47_01670	EN48_04171	EN5_01212	EN50_03454	EN51_01757	EN52_02271	EN53_02334	EN54_04324	EN55_01838
mce4A	virulence factor Mce4A	68	68	1	EN1_01365	EN10_00250	EN11_01515	EN12_02007	EN13_04339	EN14_01478	EN15_01824	EN17_01960	EN19_04847	EN2_02586	EN20_01230	EN21_01809	EN22_01391	EN23_01103	EN25_02517	EN26_03012	EN27_03401	EN28_02866	EN3_03352	EN30_03225	EN31_01022	EN32_02873	EN33_01257	EN34_01299	EN35_02689	EN37_02608	EN38_01640	EN39_02206	EN4_03594	EN40_02169	EN41_01771	EN42_02142	EN43_03483	EN44_03132	EN45_00134	EN46_01832	EN47_01667	EN48_04174	EN5_01210	EN50_03457	EN51_01760	EN52_02268	EN53_02337	EN54_04321	EN55_01841
group_1124	hypothetical protein	68	68	1	EN1_01376	EN10_00261	EN11_01526	EN12_02018	EN13_04350	EN14_01489	EN15_01835	EN17_01949	EN19_04858	EN2_02575	EN20_01241	EN21_01820	EN22_01402	EN23_01114	EN25_02506	EN26_03023	EN27_03412	EN28_02877	EN3_03363	EN30_03214	EN31_01011	EN32_02884	EN33_01268	EN34_01310	EN35_02700	EN37_02619	EN38_01651	EN39_02195	EN4_03605	EN40_02180	EN41_01782	EN42_02131	EN43_03494	EN44_03143	EN45_00145	EN46_01821	EN47_01656	EN48_04185	EN5_01199	EN50_03468	EN51_01771	EN52_02257	EN53_02348	EN54_04310	EN55_01852
group_1125	hypothetical protein	68	68	1	EN1_01378	EN10_01403	EN11_00330	EN12_00396	EN13_00661	EN14_00948	EN15_00396	EN17_01069	EN19_01300	EN2_01662	EN20_00849	EN21_00849	EN22_02432	EN23_02258	EN25_00675	EN26_02224	EN27_01300	EN28_01512	EN3_03816	EN30_00310	EN31_00976	EN32_01500	EN33_00748	EN34_00842	EN35_00621	EN37_02811	EN38_03643	EN39_02673	EN4_00272	EN40_03385	EN41_00820	EN42_00598	EN43_00598	EN44_00774	EN45_03296	EN46_02326	EN47_00237	EN48_02648	EN5_00398	EN50_02188	EN51_00161	EN52_02562	EN53_03468	EN54_00188	EN55_00273
fmt	methionyl-tRNA formyltransferase	68	68	1	EN1_01386	EN10_01411	EN11_00322	EN12_00404	EN13_00669	EN14_00956	EN15_00404	EN17_01077	EN19_01308	EN2_01654	EN20_00841	EN21_00857	EN22_02424	EN23_02266	EN25_00683	EN26_02216	EN27_01308	EN28_01520	EN3_03824	EN30_00302	EN31_00968	EN32_01492	EN33_00756	EN34_00850	EN35_00613	EN37_02819	EN38_03635	EN39_02681	EN4_00264	EN40_03393	EN41_00812	EN42_00606	EN43_00606	EN44_00782	EN45_03288	EN46_02318	EN47_00229	EN48_02656	EN5_00406	EN50_02196	EN51_00153	EN52_02554	EN53_03476	EN54_00180	EN55_00265
fmu	16S rRNA m5C967 methyltransferase	68	68	1	EN1_01387	EN10_01412	EN11_00321	EN12_00405	EN13_00670	EN14_00957	EN15_00405	EN17_01078	EN19_01309	EN2_01653	EN20_00840	EN21_00858	EN22_02423	EN23_02267	EN25_00684	EN26_02215	EN27_01309	EN28_01521	EN3_03825	EN30_00301	EN31_00967	EN32_01491	EN33_00757	EN34_00851	EN35_00612	EN37_02820	EN38_03634	EN39_02682	EN4_00263	EN40_03394	EN41_00811	EN42_00607	EN43_00607	EN44_00783	EN45_03287	EN46_02317	EN47_00228	EN48_02657	EN5_00407	EN50_02197	EN51_00152	EN52_02553	EN53_03477	EN54_00179	EN55_00264
sfbB	methionine ABC transporter ATP-binding protein	68	68	1	EN1_01394	EN10_01419	EN11_00314	EN12_00412	EN13_00677	EN14_00964	EN15_00412	EN17_01085	EN19_01316	EN2_01646	EN20_00833	EN21_00865	EN22_02416	EN23_02274	EN25_00691	EN26_02208	EN27_01316	EN28_01529	EN3_03832	EN30_00293	EN31_00959	EN32_01483	EN33_00765	EN34_00859	EN35_00605	EN37_02828	EN38_03627	EN39_02689	EN4_00256	EN40_03401	EN41_00804	EN42_00614	EN43_00614	EN44_00790	EN45_03280	EN46_02310	EN47_00221	EN48_02664	EN5_00414	EN50_02204	EN51_00145	EN52_02546	EN53_03484	EN54_00172	EN55_00257
group_1129	helix-turn-helix domain-containing protein	68	68	1	EN1_01404	EN10_01429	EN11_00304	EN12_00422	EN13_00687	EN14_00974	EN15_00422	EN17_01095	EN19_01326	EN2_01636	EN20_00823	EN21_00875	EN22_02406	EN23_02284	EN25_00701	EN26_02198	EN27_01326	EN28_01539	EN3_03842	EN30_00283	EN31_00949	EN32_01473	EN33_00775	EN34_00869	EN35_00595	EN37_02838	EN38_03617	EN39_02699	EN4_00246	EN40_03411	EN41_00794	EN42_00624	EN43_00624	EN44_00800	EN45_03270	EN46_02300	EN47_00211	EN48_02674	EN5_00424	EN50_02214	EN51_00135	EN52_02536	EN53_03494	EN54_00162	EN55_00247
cadI	glyoxalase/bleomycin resistance/dioxygenase family protein	68	68	1	EN1_01675	EN10_04554	EN11_00059	EN12_00656	EN13_00921	EN14_01209	EN15_00656	EN17_04904	EN19_01536	EN2_01363	EN20_04273	EN21_01095	EN22_04087	EN23_04974	EN25_00927	EN26_01382	EN27_05049	EN28_03157	EN3_04054	EN30_00016	EN31_00681	EN32_04581	EN33_04068	EN34_04642	EN35_04524	EN37_04774	EN38_03408	EN39_04860	EN4_00033	EN40_04862	EN41_04392	EN42_04691	EN43_00850	EN44_04925	EN45_03732	EN46_03827	EN47_05130	EN48_04893	EN5_00636	EN50_04753	EN51_04849	EN52_03928	EN53_04536	EN54_05056	EN55_00016
eutC_1	ethanolamine ammonia-lyase subunit EutC	68	68	1	EN1_01408	EN10_01433	EN11_00300	EN12_00426	EN13_00691	EN14_00978	EN15_00426	EN17_01099	EN19_01330	EN2_01632	EN20_00819	EN21_00879	EN22_02402	EN23_02288	EN25_00705	EN26_02194	EN27_01330	EN28_01543	EN3_03846	EN30_00279	EN31_00945	EN32_01469	EN33_00779	EN34_00873	EN35_00591	EN37_02842	EN38_03613	EN39_02703	EN4_00242	EN40_03415	EN41_00790	EN42_00628	EN43_00628	EN44_00804	EN45_03266	EN46_02296	EN47_00207	EN48_02678	EN5_00428	EN50_02218	EN51_00131	EN52_02532	EN53_03498	EN54_00158	EN55_00243
ggtB	gamma-glutamyltransferase family protein	68	68	1	EN1_01409	EN10_01434	EN11_00299	EN12_00427	EN13_00692	EN14_00979	EN15_00427	EN17_01100	EN19_01331	EN2_01631	EN20_00818	EN21_00880	EN22_02401	EN23_02289	EN25_00706	EN26_02193	EN27_01331	EN28_01544	EN3_03847	EN30_00278	EN31_00944	EN32_01468	EN33_00780	EN34_00874	EN35_00590	EN37_02843	EN38_03612	EN39_02704	EN4_00241	EN40_03416	EN41_00789	EN42_00629	EN43_00629	EN44_00805	EN45_03265	EN46_02295	EN47_00206	EN48_02679	EN5_00429	EN50_02219	EN51_00130	EN52_02531	EN53_03499	EN54_00157	EN55_00242
modA_1	molybdate ABC transporter substrate-binding protein	68	68	1	EN1_01410	EN10_01435	EN11_00298	EN12_00428	EN13_00693	EN14_00980	EN15_00428	EN17_01101	EN19_01332	EN2_01630	EN20_00817	EN21_00881	EN22_02400	EN23_02290	EN25_00707	EN26_02192	EN27_01332	EN28_01545	EN3_03848	EN30_00277	EN31_00943	EN32_01467	EN33_00781	EN34_00875	EN35_00589	EN37_02844	EN38_03611	EN39_02705	EN4_00240	EN40_03417	EN41_00788	EN42_00630	EN43_00630	EN44_00806	EN45_03264	EN46_02294	EN47_00205	EN48_02680	EN5_00430	EN50_02220	EN51_00129	EN52_02530	EN53_03500	EN54_00156	EN55_00241
entS	Enterobactin exporter EntS	68	68	1	EN1_01417	EN10_01442	EN11_00291	EN12_00435	EN13_00700	EN14_00987	EN15_00435	EN17_01108	EN19_01339	EN2_01623	EN20_00810	EN21_00888	EN22_02393	EN23_02297	EN25_00714	EN26_02185	EN27_01339	EN28_01552	EN3_03855	EN30_00270	EN31_00936	EN32_01460	EN33_00788	EN34_00882	EN35_00582	EN37_02851	EN38_03604	EN39_02712	EN4_00233	EN40_03424	EN41_00781	EN42_00637	EN43_00637	EN44_00813	EN45_03257	EN46_02287	EN47_00198	EN48_02687	EN5_00437	EN50_02227	EN51_00122	EN52_02523	EN53_03507	EN54_00149	EN55_00234
group_1134	hypothetical protein	68	68	1	EN1_01424	EN10_01449	EN11_00284	EN12_00442	EN13_00707	EN14_00994	EN15_00442	EN17_01115	EN19_01346	EN2_01616	EN20_00803	EN21_00895	EN22_02386	EN23_02304	EN25_00721	EN26_02178	EN27_01346	EN28_01559	EN3_03862	EN30_00263	EN31_00929	EN32_01453	EN33_00795	EN34_00889	EN35_00575	EN37_02858	EN38_03597	EN39_02719	EN4_00226	EN40_03431	EN41_00774	EN42_00644	EN43_00644	EN44_00820	EN45_03250	EN46_02280	EN47_00191	EN48_02694	EN5_00444	EN50_02234	EN51_00115	EN52_02516	EN53_03514	EN54_00142	EN55_00227
group_1135	hypothetical protein	68	68	1	EN1_01425	EN10_01450	EN11_00283	EN12_00443	EN13_00708	EN14_00995	EN15_00443	EN17_01116	EN19_01347	EN2_01615	EN20_00802	EN21_00896	EN22_02385	EN23_02305	EN25_00722	EN26_02177	EN27_01347	EN28_01560	EN3_03863	EN30_00262	EN31_00928	EN32_01452	EN33_00796	EN34_00890	EN35_00574	EN37_02859	EN38_03596	EN39_02720	EN4_00225	EN40_03432	EN41_00773	EN42_00645	EN43_00645	EN44_00821	EN45_03249	EN46_02279	EN47_00190	EN48_02695	EN5_00445	EN50_02235	EN51_00114	EN52_02515	EN53_03515	EN54_00141	EN55_00226
zwf	glucose-6-phosphate dehydrogenase	68	68	1	EN1_01436	EN10_01457	EN11_00276	EN12_00454	EN13_00719	EN14_01006	EN15_00454	EN17_01127	EN19_01354	EN2_01604	EN20_00795	EN21_00903	EN22_02374	EN23_02316	EN25_00733	EN26_02170	EN27_01358	EN28_01571	EN3_03870	EN30_00251	EN31_00917	EN32_01441	EN33_00807	EN34_00901	EN35_00567	EN37_02870	EN38_03585	EN39_02731	EN4_00218	EN40_03443	EN41_00766	EN42_00652	EN43_00652	EN44_00832	EN45_03238	EN46_02268	EN47_00179	EN48_02706	EN5_00452	EN50_02246	EN51_00103	EN52_02504	EN53_03526	EN54_00130	EN55_00215
tal	transaldolase	68	68	1	EN1_01437	EN10_01458	EN11_00275	EN12_00455	EN13_00720	EN14_01007	EN15_00455	EN17_01128	EN19_01355	EN2_01603	EN20_00794	EN21_00904	EN22_02373	EN23_02317	EN25_00734	EN26_02169	EN27_01359	EN28_01572	EN3_03871	EN30_00250	EN31_00916	EN32_01440	EN33_00808	EN34_00902	EN35_00566	EN37_02871	EN38_03584	EN39_02732	EN4_00217	EN40_03444	EN41_00765	EN42_00653	EN43_00653	EN44_00833	EN45_03237	EN46_02267	EN47_00178	EN48_02707	EN5_00453	EN50_02247	EN51_00102	EN52_02503	EN53_03527	EN54_00129	EN55_00214
group_1139	hypothetical protein	68	68	1	EN1_01441	EN10_01462	EN11_00271	EN12_00459	EN13_00724	EN14_01011	EN15_00459	EN17_01132	EN19_01359	EN2_01599	EN20_00790	EN21_00908	EN22_02369	EN23_02321	EN25_00738	EN26_02165	EN27_01363	EN28_01576	EN3_03875	EN30_00246	EN31_00912	EN32_01436	EN33_00812	EN34_00906	EN35_00562	EN37_02875	EN38_03580	EN39_02736	EN4_00213	EN40_03448	EN41_00761	EN42_00657	EN43_00657	EN44_00837	EN45_03233	EN46_02263	EN47_00174	EN48_02711	EN5_00457	EN50_02251	EN51_00098	EN52_02499	EN53_03531	EN54_00125	EN55_00210
dcsG	Cycloserine biosynthesis protein DcsG	68	68	1	EN1_01443	EN10_01464	EN11_00269	EN12_00461	EN13_00726	EN14_01013	EN15_00461	EN17_01134	EN19_01361	EN2_01597	EN20_00788	EN21_00910	EN22_02367	EN23_02323	EN25_00740	EN26_02163	EN27_01365	EN28_01578	EN3_03877	EN30_00244	EN31_00910	EN32_01434	EN33_00814	EN34_00908	EN35_00560	EN37_02877	EN38_03578	EN39_02738	EN4_00211	EN40_03450	EN41_00759	EN42_00659	EN43_00659	EN44_00839	EN45_03231	EN46_02261	EN47_00172	EN48_02713	EN5_00459	EN50_02253	EN51_00096	EN52_02497	EN53_03533	EN54_00123	EN55_00208
group_1141	ABC transporter permease	68	68	1	EN1_01445	EN10_01466	EN11_00267	EN12_00463	EN13_00728	EN14_01015	EN15_00463	EN17_01136	EN19_01363	EN2_01595	EN20_00786	EN21_00912	EN22_02365	EN23_02325	EN25_00742	EN26_02161	EN27_01367	EN28_01580	EN3_03879	EN30_00242	EN31_00908	EN32_01432	EN33_00816	EN34_00910	EN35_00558	EN37_02879	EN38_03576	EN39_02740	EN4_00209	EN40_03452	EN41_00757	EN42_00661	EN43_00661	EN44_00841	EN45_03229	EN46_02259	EN47_00170	EN48_02715	EN5_00461	EN50_02255	EN51_00094	EN52_02495	EN53_03535	EN54_00121	EN55_00206
sufD	Fe-S cluster assembly protein SufD	68	68	1	EN1_01450	EN10_01471	EN11_00262	EN12_00468	EN13_00733	EN14_01020	EN15_00468	EN17_01141	EN19_01368	EN2_01590	EN20_00781	EN21_00917	EN22_02360	EN23_02330	EN25_00747	EN26_02156	EN27_01372	EN28_01585	EN3_03884	EN30_00237	EN31_00903	EN32_01427	EN33_00821	EN34_00915	EN35_00553	EN37_02884	EN38_03571	EN39_02745	EN4_00204	EN40_03457	EN41_00752	EN42_00666	EN43_00666	EN44_00846	EN45_03224	EN46_02254	EN47_00165	EN48_02720	EN5_00466	EN50_02260	EN51_00089	EN52_02490	EN53_03540	EN54_00116	EN55_00201
group_1144	NADH:flavin oxidoreductase	68	68	1	EN1_01458	EN10_01479	EN11_00254	EN12_00476	EN13_00741	EN14_01028	EN15_00476	EN17_01149	EN19_01376	EN2_01582	EN20_00772	EN21_00925	EN22_02352	EN23_02338	EN25_00755	EN26_02147	EN27_01380	EN28_01593	EN3_03892	EN30_00229	EN31_00895	EN32_01419	EN33_00829	EN34_00923	EN35_00545	EN37_02892	EN38_03563	EN39_02753	EN4_00195	EN40_03465	EN41_00743	EN42_00675	EN43_00675	EN44_00854	EN45_03216	EN46_02246	EN47_00157	EN48_02728	EN5_00474	EN50_02268	EN51_00081	EN52_02482	EN53_03548	EN54_00108	EN55_00193
group_1145	hypothetical protein	68	68	1	EN1_01460	EN10_01481	EN11_00252	EN12_00478	EN13_00743	EN14_01030	EN15_00478	EN17_01151	EN19_01378	EN2_01580	EN20_00770	EN21_00927	EN22_02350	EN23_02340	EN25_00757	EN26_02145	EN27_01382	EN28_01595	EN3_03894	EN30_00227	EN31_00893	EN32_01417	EN33_00831	EN34_00925	EN35_00543	EN37_02894	EN38_03561	EN39_02755	EN4_00193	EN40_03467	EN41_00741	EN42_00677	EN43_00677	EN44_00856	EN45_03214	EN46_02244	EN47_00155	EN48_02730	EN5_00476	EN50_02270	EN51_00079	EN52_02480	EN53_03550	EN54_00106	EN55_00191
group_1146	hypothetical protein	68	68	1	EN1_01465	EN10_01486	EN11_00247	EN12_00483	EN13_00748	EN14_01035	EN15_00483	EN17_01156	EN19_01383	EN2_01575	EN20_00765	EN21_00932	EN22_02345	EN23_02345	EN25_00762	EN26_02140	EN27_01387	EN28_01600	EN3_03899	EN30_00222	EN31_00888	EN32_01412	EN33_00836	EN34_00930	EN35_00538	EN37_02899	EN38_03556	EN39_02760	EN4_00188	EN40_03472	EN41_00736	EN42_00682	EN43_00682	EN44_00861	EN45_03209	EN46_02239	EN47_00150	EN48_02735	EN5_00481	EN50_02275	EN51_00074	EN52_02475	EN53_03555	EN54_00101	EN55_00186
ripA_1	NlpC/P60 family peptidoglycan endopeptidase RipA	68	68	1	EN1_01470	EN10_01491	EN11_00242	EN12_00488	EN13_00753	EN14_01040	EN15_00488	EN17_01161	EN19_01388	EN2_01570	EN20_00760	EN21_00937	EN22_02340	EN23_02350	EN25_00767	EN26_02135	EN27_01392	EN28_01605	EN3_03904	EN30_00217	EN31_00883	EN32_01407	EN33_00841	EN34_00935	EN35_00533	EN37_02904	EN38_03551	EN39_02765	EN4_00183	EN40_03477	EN41_00731	EN42_00687	EN43_00687	EN44_00866	EN45_03204	EN46_02234	EN47_00145	EN48_02740	EN5_00486	EN50_02280	EN51_00069	EN52_02470	EN53_03560	EN54_00096	EN55_00181
hemZ	ferrochelatase	68	68	1	EN1_01477	EN10_01498	EN11_00235	EN12_00495	EN13_00760	EN14_01047	EN15_00495	EN17_01168	EN19_01395	EN2_01563	EN20_00753	EN21_00944	EN22_02333	EN23_02357	EN25_00774	EN26_02128	EN27_01399	EN28_01612	EN3_03911	EN30_00210	EN31_00876	EN32_01400	EN33_00848	EN34_00942	EN35_00526	EN37_02911	EN38_03544	EN39_02772	EN4_00176	EN40_03484	EN41_00724	EN42_00694	EN43_00694	EN44_00873	EN45_03197	EN46_02227	EN47_00138	EN48_02747	EN5_00493	EN50_02287	EN51_00062	EN52_02463	EN53_03567	EN54_00089	EN55_00174
group_1149	hypothetical protein	68	68	1	EN1_01481	EN10_01502	EN11_00231	EN12_00499	EN13_00764	EN14_01051	EN15_00499	EN17_01172	EN19_01399	EN2_01559	EN20_00749	EN21_00948	EN22_02329	EN23_02361	EN25_00778	EN26_02124	EN27_01403	EN28_01616	EN3_03915	EN30_00206	EN31_00872	EN32_01396	EN33_00852	EN34_00946	EN35_00522	EN37_02915	EN38_03540	EN39_02776	EN4_00172	EN40_03488	EN41_00720	EN42_00698	EN43_00698	EN44_00877	EN45_03193	EN46_02223	EN47_00134	EN48_02751	EN5_00497	EN50_02291	EN51_00058	EN52_02459	EN53_03571	EN54_00085	EN55_00170
group_1151	hypothetical protein	68	68	1	EN1_01490	EN10_01511	EN11_00222	EN12_00508	EN13_00773	EN14_01060	EN15_00508	EN17_01181	EN19_01408	EN2_01550	EN20_00740	EN21_00957	EN22_02320	EN23_02370	EN25_00787	EN26_02115	EN27_01412	EN28_01626	EN3_03924	EN30_00196	EN31_00862	EN32_01386	EN33_00862	EN34_00956	EN35_00513	EN37_02925	EN38_03531	EN39_02785	EN4_00163	EN40_03497	EN41_00711	EN42_00707	EN43_00707	EN44_00886	EN45_03184	EN46_02214	EN47_00125	EN48_02760	EN5_00506	EN50_02300	EN51_00049	EN52_02450	EN53_03580	EN54_00076	EN55_00162
group_1152	hypothetical protein	68	68	1	EN1_01491	EN10_01512	EN11_00221	EN12_00509	EN13_00774	EN14_01061	EN15_00509	EN17_01182	EN19_01409	EN2_01549	EN20_00739	EN21_00958	EN22_02319	EN23_02371	EN25_00788	EN26_02114	EN27_01413	EN28_01627	EN3_03925	EN30_00195	EN31_00861	EN32_01385	EN33_00863	EN34_00957	EN35_00512	EN37_02926	EN38_03530	EN39_02786	EN4_00162	EN40_03498	EN41_00710	EN42_00708	EN43_00708	EN44_00887	EN45_03183	EN46_02213	EN47_00124	EN48_02761	EN5_00507	EN50_02301	EN51_00048	EN52_02449	EN53_03581	EN54_00075	EN55_00161
dinX	DNA polymerase IV	68	68	1	EN1_01496	EN10_01517	EN11_00216	EN12_00514	EN13_00779	EN14_01066	EN15_00514	EN17_01187	EN19_01414	EN2_01544	EN20_00734	EN21_00963	EN22_02314	EN23_02376	EN25_00793	EN26_02109	EN27_01418	EN28_01632	EN3_03930	EN30_00190	EN31_00856	EN32_01380	EN33_00868	EN34_00962	EN35_00507	EN37_02931	EN38_03392	EN39_02791	EN4_00157	EN40_03266	EN41_00705	EN42_03601	EN43_00713	EN44_00892	EN45_03178	EN46_02208	EN47_00119	EN48_02766	EN5_00512	EN50_02306	EN51_00043	EN52_02444	EN53_03586	EN54_00070	EN55_00156
group_1156	hypothetical protein	68	68	1	EN1_01504	EN10_01525	EN11_00208	EN12_00522	EN13_00787	EN14_01074	EN15_00522	EN17_01195	EN19_01422	EN2_01536	EN20_00726	EN21_00971	EN22_02306	EN23_02384	EN25_00801	EN26_02101	EN27_01426	EN28_01640	EN3_03938	EN30_00182	EN31_00848	EN32_01372	EN33_00876	EN34_00970	EN35_00499	EN37_02939	EN38_03384	EN39_02799	EN4_00149	EN40_03274	EN41_00697	EN42_03593	EN43_00721	EN44_00900	EN45_03170	EN46_02200	EN47_00111	EN48_02774	EN5_00520	EN50_02314	EN51_00035	EN52_02436	EN53_03594	EN54_00062	EN55_00148
group_1157	hypothetical protein	68	68	1	EN1_01505	EN10_01526	EN11_00207	EN12_00523	EN13_00788	EN14_01075	EN15_00523	EN17_01196	EN19_01423	EN2_01535	EN20_00725	EN21_00972	EN22_02305	EN23_02385	EN25_00802	EN26_02100	EN27_01427	EN28_01641	EN3_03939	EN30_00181	EN31_00847	EN32_01371	EN33_00877	EN34_00971	EN35_00498	EN37_02940	EN38_03383	EN39_02800	EN4_00148	EN40_03275	EN41_00696	EN42_03592	EN43_00722	EN44_00901	EN45_03169	EN46_02199	EN47_00110	EN48_02775	EN5_00521	EN50_02315	EN51_00034	EN52_02435	EN53_03595	EN54_00061	EN55_00147
bioA	adenosylmethionine--8-amino-7-oxononanoate transaminase	68	68	1	EN1_01510	EN10_01531	EN11_00202	EN12_00528	EN13_00793	EN14_01080	EN15_00528	EN17_01201	EN19_01428	EN2_01530	EN20_00720	EN21_00977	EN22_02300	EN23_02390	EN25_00807	EN26_02095	EN27_01432	EN28_01646	EN3_03944	EN30_00176	EN31_00842	EN32_01366	EN33_00882	EN34_00976	EN35_00493	EN37_02945	EN38_03378	EN39_02805	EN4_00143	EN40_03280	EN41_00691	EN42_03587	EN43_00727	EN44_00906	EN45_03164	EN46_02194	EN47_00105	EN48_02780	EN5_00526	EN50_02320	EN51_00029	EN52_02430	EN53_03600	EN54_00056	EN55_00142
bioD	dethiobiotin synthase	68	68	1	EN1_01512	EN10_01533	EN11_00200	EN12_00530	EN13_00795	EN14_01082	EN15_00530	EN17_01203	EN19_01430	EN2_01528	EN20_00718	EN21_00979	EN22_02298	EN23_02392	EN25_00809	EN26_02093	EN27_01434	EN28_01648	EN3_03946	EN30_00174	EN31_00840	EN32_01364	EN33_00884	EN34_00978	EN35_00491	EN37_02947	EN38_03376	EN39_02807	EN4_00141	EN40_03282	EN41_00689	EN42_03585	EN43_00729	EN44_00908	EN45_03162	EN46_02192	EN47_00103	EN48_02782	EN5_00528	EN50_02322	EN51_00027	EN52_02428	EN53_03602	EN54_00054	EN55_00140
tetR_1	Tetracycline repressor protein class E	68	68	1	EN1_01513	EN10_01534	EN11_00199	EN12_00531	EN13_00796	EN14_01083	EN15_00531	EN17_01204	EN19_01431	EN2_01527	EN20_00717	EN21_00980	EN22_02297	EN23_02393	EN25_00810	EN26_02092	EN27_01435	EN28_01649	EN3_03947	EN30_00173	EN31_00839	EN32_01363	EN33_00885	EN34_00979	EN35_00490	EN37_02948	EN38_03375	EN39_02808	EN4_00140	EN40_03283	EN41_00688	EN42_03584	EN43_00730	EN44_00909	EN45_03161	EN46_02191	EN47_00102	EN48_02783	EN5_00529	EN50_02323	EN51_00026	EN52_02427	EN53_03603	EN54_00053	EN55_00139
group_1163	histidinol-phosphate transaminase	68	68	1	EN1_01529	EN10_01549	EN11_00184	EN12_00547	EN13_00812	EN14_01099	EN15_00547	EN17_01220	EN19_01447	EN2_01511	EN20_00701	EN21_00996	EN22_02281	EN23_02409	EN25_00826	EN26_02076	EN27_01451	EN28_01665	EN3_03963	EN30_00157	EN31_00823	EN32_01347	EN33_00901	EN34_00995	EN35_00475	EN37_02964	EN38_03359	EN39_02824	EN4_00124	EN40_03299	EN41_00672	EN42_03568	EN43_00746	EN44_00925	EN45_03145	EN46_02175	EN47_00086	EN48_02799	EN5_00545	EN50_02339	EN51_00010	EN52_02411	EN53_03619	EN54_00037	EN55_00123
hisF	imidazole glycerol phosphate synthase subunit HisF	68	68	1	EN1_01534	EN10_01554	EN11_00179	EN12_00552	EN13_00817	EN14_01104	EN15_00552	EN17_01225	EN19_01452	EN2_01506	EN20_00696	EN21_01001	EN22_02276	EN23_02414	EN25_00831	EN26_02071	EN27_01456	EN28_01670	EN3_03968	EN30_00152	EN31_00818	EN32_01342	EN33_00906	EN34_01000	EN35_00470	EN37_02969	EN38_03354	EN39_02829	EN4_00119	EN40_03304	EN41_00667	EN42_03563	EN43_00751	EN44_00930	EN45_03140	EN46_02170	EN47_00081	EN48_02804	EN5_00550	EN50_02344	EN51_00005	EN52_02406	EN53_03624	EN54_00032	EN55_00118
bcpB	peroxiredoxin BcpB	68	68	1	EN1_01536	EN10_01556	EN11_00177	EN12_00554	EN13_00819	EN14_01106	EN15_00554	EN17_01227	EN19_01454	EN2_01504	EN20_00694	EN21_01003	EN22_02274	EN23_02416	EN25_00833	EN26_02069	EN27_01458	EN28_01672	EN3_03970	EN30_00150	EN31_00816	EN32_01340	EN33_00908	EN34_01002	EN35_00468	EN37_02971	EN38_03352	EN39_02831	EN4_00117	EN40_03306	EN41_00665	EN42_03561	EN43_00753	EN44_00932	EN45_03138	EN46_02168	EN47_00079	EN48_02806	EN5_00552	EN50_02346	EN51_00003	EN52_02404	EN53_03626	EN54_00030	EN55_00116
group_1166	MmpS family protein	68	68	1	EN1_01549	EN10_01559	EN11_00174	EN12_00567	EN13_00832	EN14_01120	EN15_00568	EN17_04480	EN19_01457	EN2_01491	EN20_00691	EN21_01006	EN22_02260	EN23_02429	EN25_00847	EN26_02066	EN27_04821	EN28_01685	EN3_03973	EN30_00137	EN31_00803	EN32_01327	EN33_00921	EN34_03931	EN35_00465	EN37_04621	EN38_03338	EN39_04464	EN4_00114	EN40_03319	EN41_00662	EN42_03558	EN43_00756	EN44_04186	EN45_04623	EN46_02154	EN47_00066	EN48_02820	EN5_00555	EN50_04464	EN51_04725	EN52_04560	EN53_03640	EN54_00017	EN55_00104
trpA	tryptophan synthase subunit alpha	68	68	1	EN1_01555	EN10_01565	EN11_00168	EN12_00573	EN13_00838	EN14_01126	EN15_00574	EN17_04486	EN19_01463	EN2_01485	EN20_00685	EN21_01012	EN22_02254	EN23_02435	EN25_00853	EN26_02060	EN27_04827	EN28_01691	EN3_03979	EN30_00131	EN31_00797	EN32_01321	EN33_00927	EN34_03937	EN35_00459	EN37_04615	EN38_03332	EN39_04458	EN4_00108	EN40_03325	EN41_00656	EN42_03552	EN43_00762	EN44_04192	EN45_04617	EN46_02148	EN47_00060	EN48_02826	EN5_00561	EN50_04470	EN51_04719	EN52_04554	EN53_03646	EN54_00011	EN55_00098
group_1168	hypothetical protein	68	68	1	EN1_01557	EN10_01567	EN11_00166	EN12_00575	EN13_00840	EN14_01128	EN15_00576	EN17_04488	EN19_01465	EN2_01483	EN20_00683	EN21_01014	EN22_02252	EN23_02437	EN25_00855	EN26_02058	EN27_04829	EN28_01693	EN3_03981	EN30_00129	EN31_00795	EN32_01319	EN33_00929	EN34_03939	EN35_00457	EN37_04613	EN38_03330	EN39_04456	EN4_00106	EN40_03327	EN41_00654	EN42_03550	EN43_00764	EN44_04194	EN45_04615	EN46_02146	EN47_00058	EN48_02828	EN5_00563	EN50_04472	EN51_04717	EN52_04552	EN53_03648	EN54_00009	EN55_00096
pyk	pyruvate kinase	68	68	1	EN1_01559	EN10_01569	EN11_00164	EN12_00577	EN13_00842	EN14_01130	EN15_00578	EN17_04490	EN19_01467	EN2_01481	EN20_00681	EN21_01016	EN22_02250	EN23_02439	EN25_00857	EN26_02056	EN27_04831	EN28_01695	EN3_03983	EN30_00127	EN31_00793	EN32_01317	EN33_00931	EN34_03941	EN35_00455	EN37_04611	EN38_03328	EN39_04454	EN4_00104	EN40_03329	EN41_00652	EN42_03548	EN43_00766	EN44_04196	EN45_04613	EN46_02144	EN47_00056	EN48_02830	EN5_00565	EN50_04474	EN51_04715	EN52_04550	EN53_03650	EN54_00007	EN55_00094
group_117	HNH endonuclease	68	68	1	EN1_01941	EN10_02174	EN11_02150	EN12_03974	EN13_03761	EN14_04063	EN15_04226	EN17_03712	EN19_04776	EN2_01913	EN20_03395	EN21_02658	EN22_03671	EN23_04424	EN25_00980	EN26_00647	EN27_03918	EN28_04319	EN3_04561	EN30_04025	EN31_04242	EN32_04516	EN33_04186	EN34_04364	EN35_00038	EN37_04326	EN38_02983	EN39_03374	EN4_02016	EN40_03045	EN41_03708	EN42_01267	EN43_04448	EN44_03741	EN45_03992	EN46_03251	EN47_03805	EN48_01801	EN5_01765	EN50_00827	EN51_04155	EN52_03090	EN53_03944	EN54_01367	EN55_00729
cydD	thiol reductant ABC exporter subunit CydD	68	68	1	EN1_01566	EN10_01576	EN11_00157	EN12_00584	EN13_00849	EN14_01137	EN15_00585	EN17_04497	EN19_01474	EN2_01474	EN20_00674	EN21_01023	EN22_02243	EN23_02446	EN25_00864	EN26_02049	EN27_04838	EN28_01702	EN3_03990	EN30_00120	EN31_00786	EN32_01310	EN33_00938	EN34_03948	EN35_00448	EN37_04604	EN38_03321	EN39_04447	EN4_00097	EN40_03336	EN41_00645	EN42_03541	EN43_00773	EN44_04203	EN45_04606	EN46_02137	EN47_00049	EN48_02837	EN5_00572	EN50_04481	EN51_04708	EN52_04543	EN53_03657	EN54_05018	EN55_00087
group_1175	alpha/beta hydrolase	68	68	1	EN1_01627	EN10_01601	EN11_00132	EN12_00608	EN13_00873	EN14_01161	EN15_00609	EN17_04521	EN19_01498	EN2_01412	EN20_00649	EN21_01048	EN22_02219	EN23_02470	EN25_00888	EN26_02024	EN27_04862	EN28_03107	EN3_04014	EN30_00065	EN31_00731	EN32_04448	EN33_04118	EN34_04003	EN35_00423	EN37_04411	EN38_03297	EN39_04423	EN4_00073	EN40_03360	EN41_00621	EN42_03517	EN43_00797	EN44_04227	EN45_04582	EN46_02113	EN47_00025	EN48_02861	EN5_00596	EN50_04505	EN51_04684	EN52_04519	EN53_03681	EN54_04994	EN55_00063
group_1176	cation transporter	68	68	1	EN1_01632	EN10_01606	EN11_00127	EN12_00613	EN13_00878	EN14_01166	EN15_00614	EN17_04526	EN19_01503	EN2_01407	EN20_00644	EN21_01053	EN22_02214	EN23_02475	EN25_00893	EN26_02019	EN27_04867	EN28_03112	EN3_04019	EN30_00060	EN31_00726	EN32_04443	EN33_04113	EN34_04008	EN35_00417	EN37_04406	EN38_03292	EN39_04418	EN4_00068	EN40_03365	EN41_00616	EN42_03512	EN43_00802	EN44_04232	EN45_04577	EN46_02108	EN47_00020	EN48_02866	EN5_00601	EN50_04510	EN51_04679	EN52_04514	EN53_03686	EN54_04989	EN55_00058
group_1177	cation diffusion facilitator family transporter	68	68	1	EN1_01634	EN10_01608	EN11_00125	EN12_00615	EN13_00880	EN14_01168	EN15_00616	EN17_04528	EN19_01505	EN2_01405	EN20_00642	EN21_01055	EN22_02212	EN23_02477	EN25_00895	EN26_02017	EN27_04869	EN28_03114	EN3_04021	EN30_00058	EN31_00724	EN32_04441	EN33_04111	EN34_04010	EN35_00415	EN37_04404	EN38_03290	EN39_04416	EN4_00066	EN40_03367	EN41_00614	EN42_03510	EN43_00804	EN44_04234	EN45_04575	EN46_02106	EN47_00018	EN48_02868	EN5_00603	EN50_04512	EN51_04677	EN52_04512	EN53_03688	EN54_04987	EN55_00056
group_1178	APC family permease	68	68	1	EN1_01635	EN10_01609	EN11_00124	EN12_00616	EN13_00881	EN14_01169	EN15_00617	EN17_04529	EN19_01506	EN2_01404	EN20_00641	EN21_01056	EN22_02211	EN23_02478	EN25_00896	EN26_02016	EN27_04870	EN28_03115	EN3_04022	EN30_00057	EN31_00723	EN32_04440	EN33_04110	EN34_04011	EN35_00414	EN37_04403	EN38_03289	EN39_04415	EN4_00065	EN40_03368	EN41_00613	EN42_03509	EN43_00805	EN44_04235	EN45_04574	EN46_02105	EN47_00017	EN48_02869	EN5_00604	EN50_04513	EN51_04676	EN52_04511	EN53_03689	EN54_04986	EN55_00055
group_1179	YnfA family protein	68	68	1	EN1_01636	EN10_01610	EN11_00123	EN12_00617	EN13_00882	EN14_01170	EN15_00618	EN17_04530	EN19_01507	EN2_01403	EN20_00640	EN21_01057	EN22_02210	EN23_02479	EN25_00897	EN26_02015	EN27_04871	EN28_03116	EN3_04023	EN30_00056	EN31_00722	EN32_04439	EN33_04109	EN34_04012	EN35_00413	EN37_04402	EN38_03288	EN39_04414	EN4_00064	EN40_03369	EN41_00612	EN42_03508	EN43_00806	EN44_04236	EN45_04573	EN46_02104	EN47_00016	EN48_02870	EN5_00605	EN50_04514	EN51_04675	EN52_04510	EN53_03690	EN54_04985	EN55_00054
group_1180	hypothetical protein	68	68	1	EN1_01639	EN10_01613	EN11_00120	EN12_00620	EN13_00885	EN14_01173	EN15_00621	EN17_04533	EN19_01510	EN2_01400	EN20_00637	EN21_01060	EN22_02207	EN23_02482	EN25_00900	EN26_02012	EN27_04874	EN28_03120	EN3_04026	EN30_00052	EN31_00718	EN32_04435	EN33_04105	EN34_04016	EN35_00410	EN37_04398	EN38_03285	EN39_04411	EN4_00061	EN40_03372	EN41_00609	EN42_03505	EN43_00809	EN44_04239	EN45_04570	EN46_02101	EN47_00013	EN48_02873	EN5_00608	EN50_04517	EN51_04672	EN52_04507	EN53_03693	EN54_04982	EN55_00051
group_1181	hypothetical protein	68	68	1	EN1_01642	EN10_01616	EN11_00117	EN12_00623	EN13_00888	EN14_01176	EN15_00624	EN17_04536	EN19_01513	EN2_01397	EN20_00634	EN21_01063	EN22_02204	EN23_02485	EN25_00903	EN26_02009	EN27_04877	EN28_03123	EN3_04029	EN30_00049	EN31_00715	EN32_04432	EN33_04102	EN34_04019	EN35_00407	EN37_04395	EN38_03282	EN39_04408	EN4_00058	EN40_03375	EN41_00606	EN42_03502	EN43_00812	EN44_04242	EN45_04567	EN46_02098	EN47_00010	EN48_02876	EN5_00611	EN50_04520	EN51_04669	EN52_04504	EN53_03696	EN54_04979	EN55_00048
tcrY	two-component system sensor histidine kinase TcrY	68	68	1	EN1_01649	EN10_01623	EN11_00110	EN12_00630	EN13_00895	EN14_01183	EN15_00631	EN17_04544	EN19_01520	EN2_01390	EN20_00627	EN21_01070	EN22_02197	EN23_02492	EN25_00910	EN26_02002	EN27_04884	EN28_03130	EN3_04036	EN30_00042	EN31_00708	EN32_04425	EN33_04095	EN34_04026	EN35_00400	EN37_04388	EN38_03275	EN39_04401	EN4_00051	EN40_03382	EN41_00599	EN42_03495	EN43_00819	EN44_04249	EN45_04560	EN46_02091	EN47_00003	EN48_02883	EN5_00618	EN50_04527	EN51_04662	EN52_04497	EN53_03703	EN54_04972	EN55_00041
tcrX	two-component system response regulator TcrX	68	68	1	EN1_01650	EN10_01624	EN11_00109	EN12_00631	EN13_00896	EN14_01184	EN15_00632	EN17_04545	EN19_01521	EN2_01389	EN20_00626	EN21_01071	EN22_02196	EN23_02493	EN25_00911	EN26_02001	EN27_04885	EN28_03131	EN3_04037	EN30_00041	EN31_00707	EN32_04424	EN33_04094	EN34_04027	EN35_00399	EN37_04387	EN38_03274	EN39_04400	EN4_00050	EN40_03383	EN41_00598	EN42_03494	EN43_00820	EN44_04250	EN45_04559	EN46_02090	EN47_00002	EN48_02884	EN5_00619	EN50_04528	EN51_04661	EN52_04496	EN53_03704	EN54_04971	EN55_00040
group_1188	hypothetical protein	68	68	1	EN1_01681	EN10_04548	EN11_00053	EN12_00662	EN13_00927	EN14_01215	EN15_00662	EN17_04910	EN19_01542	EN2_01357	EN20_04267	EN21_01101	EN22_04093	EN23_04980	EN25_00933	EN26_01388	EN27_05043	EN28_03163	EN3_04077	EN30_00010	EN31_00675	EN32_04575	EN33_04062	EN34_04648	EN35_04518	EN37_04768	EN38_03414	EN39_04866	EN4_00010	EN40_04868	EN41_04386	EN42_04685	EN43_00856	EN44_04931	EN45_03726	EN46_03821	EN47_05136	EN48_04887	EN5_00653	EN50_04747	EN51_04843	EN52_03922	EN53_04530	EN54_05050	EN55_00010
group_1189	hypothetical protein	68	68	1	EN1_01682	EN10_04547	EN11_00052	EN12_00663	EN13_00928	EN14_01216	EN15_00663	EN17_04911	EN19_01543	EN2_01356	EN20_04266	EN21_01102	EN22_04094	EN23_04981	EN25_00934	EN26_01389	EN27_05042	EN28_03164	EN3_04078	EN30_00009	EN31_00674	EN32_04574	EN33_04061	EN34_04649	EN35_04517	EN37_04767	EN38_03415	EN39_04867	EN4_00009	EN40_04869	EN41_04385	EN42_04684	EN43_00857	EN44_04932	EN45_03725	EN46_03820	EN47_05137	EN48_04886	EN5_00654	EN50_04746	EN51_04842	EN52_03921	EN53_04529	EN54_05049	EN55_00009
group_119	hypothetical protein	68	68	1	EN1_02014	EN10_01684	EN11_01346	EN12_02695	EN13_03330	EN14_02867	EN15_02919	EN17_03313	EN19_03612	EN2_02246	EN20_03718	EN21_03726	EN22_01986	EN23_01473	EN25_01934	EN26_01531	EN27_02293	EN28_01005	EN3_02149	EN30_01741	EN31_02745	EN32_01091	EN33_02482	EN34_01798	EN35_02934	EN37_01214	EN38_00842	EN39_04626	EN4_00704	EN40_04746	EN41_03059	EN42_03685	EN43_04308	EN44_01679	EN45_00873	EN46_00736	EN47_03878	EN48_04463	EN5_02303	EN50_03885	EN51_01256	EN52_01547	EN53_02411	EN54_03041	EN55_03082
group_1190	hypothetical protein	68	68	1	EN1_01689	EN10_04539	EN11_00044	EN12_00670	EN13_00935	EN14_01223	EN15_00670	EN17_04918	EN19_01550	EN2_01349	EN20_04257	EN21_01111	EN22_04101	EN23_04988	EN25_00941	EN26_01398	EN27_05035	EN28_03171	EN3_04085	EN30_00002	EN31_00667	EN32_04567	EN33_04054	EN34_04656	EN35_04509	EN37_04760	EN38_03422	EN39_04874	EN4_00002	EN40_04876	EN41_04378	EN42_04677	EN43_00864	EN44_04939	EN45_03718	EN46_03813	EN47_05144	EN48_04879	EN5_00661	EN50_04739	EN51_04835	EN52_03914	EN53_04522	EN54_05042	EN55_00002
group_1191	hypothetical protein	68	68	1	EN1_01690	EN10_04538	EN11_00043	EN12_00671	EN13_00936	EN14_01224	EN15_00671	EN17_04919	EN19_01551	EN2_01348	EN20_04256	EN21_01112	EN22_04102	EN23_04989	EN25_00942	EN26_01399	EN27_05034	EN28_03172	EN3_04086	EN30_00001	EN31_00666	EN32_04566	EN33_04053	EN34_04657	EN35_04508	EN37_04759	EN38_03423	EN39_04875	EN4_00001	EN40_04877	EN41_04377	EN42_04676	EN43_00865	EN44_04940	EN45_03717	EN46_03812	EN47_05145	EN48_04878	EN5_00662	EN50_04738	EN51_04834	EN52_03913	EN53_04521	EN54_05041	EN55_00001
group_1192	hypothetical protein	68	68	1	EN1_01711	EN10_01963	EN11_01939	EN12_01305	EN13_02240	EN14_02324	EN15_01305	EN17_02639	EN19_02635	EN2_01683	EN20_02223	EN21_02445	EN22_02451	EN23_03413	EN25_01210	EN26_00857	EN27_00671	EN28_03063	EN3_01447	EN30_03378	EN31_03422	EN32_02006	EN33_03179	EN34_02545	EN35_00249	EN37_02245	EN38_01069	EN39_01971	EN4_01789	EN40_01830	EN41_01281	EN42_01045	EN43_02853	EN44_01254	EN45_02126	EN46_01166	EN47_02703	EN48_03119	EN5_01540	EN50_02582	EN51_02148	EN52_01836	EN53_01947	EN54_03329	EN55_01059
group_1193	hypothetical protein	68	68	1	EN1_01715	EN10_01967	EN11_01943	EN12_01301	EN13_02244	EN14_02320	EN15_01301	EN17_02635	EN19_02631	EN2_01687	EN20_02227	EN21_02449	EN22_02455	EN23_03417	EN25_01206	EN26_00853	EN27_00675	EN28_03059	EN3_01451	EN30_03382	EN31_03426	EN32_02010	EN33_03175	EN34_02549	EN35_00245	EN37_02241	EN38_01073	EN39_01967	EN4_01793	EN40_01826	EN41_01285	EN42_01049	EN43_02849	EN44_01258	EN45_02122	EN46_01170	EN47_02707	EN48_03115	EN5_01544	EN50_02578	EN51_02144	EN52_01840	EN53_01943	EN54_03333	EN55_01055
mobA	molybdenum cofactor guanylyltransferase	68	68	1	EN1_01722	EN10_01975	EN11_01951	EN12_01294	EN13_02251	EN14_02313	EN15_01294	EN17_02628	EN19_02624	EN2_01694	EN20_02234	EN21_02456	EN22_02462	EN23_03424	EN25_01199	EN26_00846	EN27_00682	EN28_03052	EN3_01458	EN30_03389	EN31_03433	EN32_02017	EN33_03168	EN34_02556	EN35_00237	EN37_02234	EN38_01080	EN39_01960	EN4_01800	EN40_01819	EN41_01292	EN42_01056	EN43_02842	EN44_01265	EN45_02115	EN46_01177	EN47_02714	EN48_03108	EN5_01551	EN50_02571	EN51_02137	EN52_01847	EN53_01936	EN54_03340	EN55_01048
hpxO_2	FAD-dependent urate hydroxylase HpxO	68	68	1	EN1_01725	EN10_01978	EN11_01954	EN12_01291	EN13_02254	EN14_02310	EN15_01291	EN17_02625	EN19_02621	EN2_01697	EN20_02237	EN21_02459	EN22_02465	EN23_03427	EN25_01196	EN26_00843	EN27_00685	EN28_03049	EN3_01461	EN30_03392	EN31_03436	EN32_02020	EN33_03165	EN34_02559	EN35_00234	EN37_02231	EN38_01083	EN39_01957	EN4_01803	EN40_01816	EN41_01295	EN42_01059	EN43_02839	EN44_01268	EN45_02112	EN46_01180	EN47_02717	EN48_03105	EN5_01554	EN50_02568	EN51_02134	EN52_01850	EN53_01933	EN54_03343	EN55_01045
group_1196	hypothetical protein	68	68	1	EN1_01729	EN10_01982	EN11_01958	EN12_01287	EN13_02258	EN14_02306	EN15_01287	EN17_02621	EN19_02617	EN2_01701	EN20_02241	EN21_02463	EN22_02469	EN23_03431	EN25_01192	EN26_00839	EN27_00689	EN28_03045	EN3_01465	EN30_03396	EN31_03440	EN32_02024	EN33_03161	EN34_02563	EN35_00230	EN37_02227	EN38_01087	EN39_01953	EN4_01807	EN40_01812	EN41_01299	EN42_01063	EN43_02835	EN44_01272	EN45_02108	EN46_01184	EN47_02721	EN48_03101	EN5_01558	EN50_02564	EN51_02130	EN52_01854	EN53_01929	EN54_03347	EN55_01041
group_1197	hypothetical protein	68	68	1	EN1_01739	EN10_01992	EN11_01968	EN12_01277	EN13_02268	EN14_02296	EN15_01277	EN17_02611	EN19_02607	EN2_01711	EN20_02251	EN21_02473	EN22_02479	EN23_03441	EN25_01182	EN26_00829	EN27_00699	EN28_03035	EN3_01475	EN30_03406	EN31_03450	EN32_02034	EN33_03151	EN34_02573	EN35_00220	EN37_02217	EN38_01097	EN39_01943	EN4_01817	EN40_01802	EN41_01309	EN42_01073	EN43_02825	EN44_01282	EN45_02098	EN46_01194	EN47_02731	EN48_03091	EN5_01568	EN50_02554	EN51_02120	EN52_01864	EN53_01919	EN54_03357	EN55_01031
group_1198	ComEC/Rec2 family competence protein	68	68	1	EN1_01751	EN10_02004	EN11_01980	EN12_01265	EN13_02280	EN14_02284	EN15_01265	EN17_02599	EN19_02595	EN2_01723	EN20_02263	EN21_02485	EN22_02491	EN23_03453	EN25_01170	EN26_00817	EN27_00711	EN28_03023	EN3_01487	EN30_03418	EN31_03462	EN32_02046	EN33_03139	EN34_02585	EN35_00208	EN37_02205	EN38_01109	EN39_01931	EN4_01829	EN40_01790	EN41_01321	EN42_01085	EN43_02813	EN44_01294	EN45_02086	EN46_01206	EN47_02743	EN48_03079	EN5_01580	EN50_02542	EN51_02108	EN52_01876	EN53_01907	EN54_03369	EN55_01019
group_1199	FAD-binding oxidoreductase	68	68	1	EN1_01752	EN10_02005	EN11_01981	EN12_01264	EN13_02281	EN14_02283	EN15_01264	EN17_02598	EN19_02594	EN2_01724	EN20_02264	EN21_02486	EN22_02492	EN23_03454	EN25_01169	EN26_00816	EN27_00712	EN28_03022	EN3_01488	EN30_03419	EN31_03463	EN32_02047	EN33_03138	EN34_02586	EN35_00207	EN37_02204	EN38_01110	EN39_01930	EN4_01830	EN40_01789	EN41_01322	EN42_01086	EN43_02812	EN44_01295	EN45_02085	EN46_01207	EN47_02744	EN48_03078	EN5_01581	EN50_02541	EN51_02107	EN52_01877	EN53_01906	EN54_03370	EN55_01018
group_120	3-hydroxyacyl-thioester dehydratase HtdZ	68	68	1	EN1_02066	EN10_01736	EN11_01293	EN12_02643	EN13_03382	EN14_02919	EN15_02971	EN17_03261	EN19_03664	EN2_02298	EN20_03771	EN21_03673	EN22_02038	EN23_01525	EN25_01882	EN26_04709	EN27_02345	EN28_00953	EN3_02201	EN30_01689	EN31_02693	EN32_01143	EN33_02430	EN34_01850	EN35_02986	EN37_01162	EN38_00894	EN39_00403	EN4_00756	EN40_02233	EN41_03112	EN42_03632	EN43_04361	EN44_01731	EN45_00925	EN46_00788	EN47_03930	EN48_04515	EN5_02251	EN50_03937	EN51_01308	EN52_01495	EN53_02463	EN54_02989	EN55_03134
group_1200	hypothetical protein	68	68	1	EN1_01768	EN10_02021	EN11_01997	EN12_01248	EN13_02297	EN14_02267	EN15_01248	EN17_02582	EN19_02578	EN2_01740	EN20_02280	EN21_02502	EN22_02508	EN23_03470	EN25_01153	EN26_00800	EN27_00728	EN28_03006	EN3_01504	EN30_03435	EN31_03479	EN32_02063	EN33_03122	EN34_02602	EN35_00191	EN37_02188	EN38_01126	EN39_01914	EN4_01846	EN40_01773	EN41_01338	EN42_01102	EN43_02796	EN44_01311	EN45_02069	EN46_01223	EN47_02760	EN48_03062	EN5_01597	EN50_02525	EN51_02091	EN52_01893	EN53_01890	EN54_03386	EN55_01002
group_1201	FAD-dependent oxidoreductase	68	68	1	EN1_01770	EN10_02023	EN11_01999	EN12_01246	EN13_02299	EN14_02265	EN15_01246	EN17_02580	EN19_02576	EN2_01742	EN20_02282	EN21_02504	EN22_02510	EN23_03472	EN25_01151	EN26_00798	EN27_00730	EN28_03004	EN3_01506	EN30_03437	EN31_03481	EN32_02065	EN33_03120	EN34_02604	EN35_00189	EN37_02186	EN38_01128	EN39_01912	EN4_01848	EN40_01771	EN41_01340	EN42_01104	EN43_02794	EN44_01313	EN45_02067	EN46_01225	EN47_02762	EN48_03060	EN5_01599	EN50_02523	EN51_02089	EN52_01895	EN53_01888	EN54_03388	EN55_01000
group_1202	hypothetical protein	68	68	1	EN1_01771	EN10_02024	EN11_02000	EN12_01245	EN13_02300	EN14_02264	EN15_01245	EN17_02579	EN19_02575	EN2_01743	EN20_02283	EN21_02505	EN22_02511	EN23_03473	EN25_01150	EN26_00797	EN27_00731	EN28_03003	EN3_01507	EN30_03438	EN31_03482	EN32_02066	EN33_03119	EN34_02605	EN35_00188	EN37_02185	EN38_01129	EN39_01911	EN4_01849	EN40_01770	EN41_01341	EN42_01105	EN43_02793	EN44_01314	EN45_02066	EN46_01226	EN47_02763	EN48_03059	EN5_01600	EN50_02522	EN51_02088	EN52_01896	EN53_01887	EN54_03389	EN55_00999
group_1203	hypothetical protein	68	68	1	EN1_01772	EN10_02025	EN11_02001	EN12_01244	EN13_02301	EN14_02263	EN15_01244	EN17_02578	EN19_02574	EN2_01744	EN20_02284	EN21_02506	EN22_02512	EN23_03474	EN25_01149	EN26_00796	EN27_00732	EN28_03002	EN3_01508	EN30_03439	EN31_03483	EN32_02067	EN33_03118	EN34_02606	EN35_00187	EN37_02184	EN38_01130	EN39_01910	EN4_01850	EN40_01769	EN41_01342	EN42_01106	EN43_02792	EN44_01315	EN45_02065	EN46_01227	EN47_02764	EN48_03058	EN5_01601	EN50_02521	EN51_02087	EN52_01897	EN53_01886	EN54_03390	EN55_00998
group_1204	hypothetical protein	68	68	1	EN1_01773	EN10_02026	EN11_02002	EN12_01243	EN13_02302	EN14_02262	EN15_01243	EN17_02577	EN19_02573	EN2_01745	EN20_02285	EN21_02507	EN22_02513	EN23_03475	EN25_01148	EN26_00795	EN27_00733	EN28_03001	EN3_01509	EN30_03440	EN31_03484	EN32_02068	EN33_03117	EN34_02607	EN35_00186	EN37_02183	EN38_01131	EN39_01909	EN4_01851	EN40_01768	EN41_01343	EN42_01107	EN43_02791	EN44_01316	EN45_02064	EN46_01228	EN47_02765	EN48_03057	EN5_01602	EN50_02520	EN51_02086	EN52_01898	EN53_01885	EN54_03391	EN55_00997
group_1205	hypothetical protein	68	68	1	EN1_01774	EN10_02027	EN11_02003	EN12_01242	EN13_02303	EN14_02261	EN15_01242	EN17_02576	EN19_02572	EN2_01746	EN20_02286	EN21_02508	EN22_02514	EN23_03476	EN25_01147	EN26_00794	EN27_00734	EN28_03000	EN3_01510	EN30_03441	EN31_03485	EN32_02069	EN33_03116	EN34_02608	EN35_00185	EN37_02182	EN38_01132	EN39_01908	EN4_01852	EN40_01767	EN41_01344	EN42_01108	EN43_02790	EN44_01317	EN45_02063	EN46_01229	EN47_02766	EN48_03056	EN5_01603	EN50_02519	EN51_02085	EN52_01899	EN53_01884	EN54_03392	EN55_00996
subI	sulfate ABC transporter substrate-binding protein	68	68	1	EN1_01776	EN10_02029	EN11_02005	EN12_01240	EN13_02305	EN14_02259	EN15_01240	EN17_02574	EN19_02570	EN2_01748	EN20_02288	EN21_02510	EN22_02516	EN23_03478	EN25_01145	EN26_00792	EN27_00736	EN28_02998	EN3_01512	EN30_03443	EN31_03487	EN32_02071	EN33_03114	EN34_02610	EN35_00183	EN37_02180	EN38_01134	EN39_01906	EN4_01854	EN40_01765	EN41_01346	EN42_01110	EN43_02788	EN44_01319	EN45_02061	EN46_01231	EN47_02768	EN48_03054	EN5_01605	EN50_02517	EN51_02083	EN52_01901	EN53_01882	EN54_03394	EN55_00994
group_1207	sirohydrochlorin chelatase	68	68	1	EN1_01782	EN10_02035	EN11_02011	EN12_01234	EN13_02311	EN14_02253	EN15_01234	EN17_02568	EN19_02564	EN2_01754	EN20_02293	EN21_02515	EN22_02522	EN23_03484	EN25_01139	EN26_00787	EN27_00742	EN28_02992	EN3_01518	EN30_03449	EN31_03493	EN32_02077	EN33_03108	EN34_02616	EN35_00177	EN37_02174	EN38_01140	EN39_01900	EN4_01860	EN40_01759	EN41_01351	EN42_01115	EN43_02783	EN44_01325	EN45_02055	EN46_01237	EN47_02774	EN48_03048	EN5_01611	EN50_02511	EN51_02077	EN52_01907	EN53_01876	EN54_03400	EN55_00988
hemW	radical SAM family heme chaperone HemW	68	68	1	EN1_01787	EN10_02040	EN11_02016	EN12_01229	EN13_02316	EN14_02248	EN15_01229	EN17_02563	EN19_02559	EN2_01759	EN20_02298	EN21_02520	EN22_02527	EN23_03489	EN25_01134	EN26_00782	EN27_00747	EN28_02987	EN3_01523	EN30_03454	EN31_03498	EN32_02082	EN33_03103	EN34_02621	EN35_00172	EN37_02169	EN38_01145	EN39_01895	EN4_01865	EN40_01754	EN41_01356	EN42_01120	EN43_02778	EN44_01330	EN45_02050	EN46_01242	EN47_02779	EN48_03043	EN5_01616	EN50_02506	EN51_02072	EN52_01912	EN53_01871	EN54_03405	EN55_00983
group_1209	type II toxin-antitoxin system VapB family antitoxin	68	68	1	EN1_01788	EN10_02041	EN11_02017	EN12_01228	EN13_02317	EN14_02247	EN15_01228	EN17_02562	EN19_02558	EN2_01760	EN20_02299	EN21_02521	EN22_02528	EN23_03490	EN25_01133	EN26_00781	EN27_00748	EN28_02986	EN3_01524	EN30_03455	EN31_03499	EN32_02083	EN33_03102	EN34_02622	EN35_00171	EN37_02168	EN38_01146	EN39_01894	EN4_01866	EN40_01753	EN41_01357	EN42_01121	EN43_02777	EN44_01331	EN45_02049	EN46_01243	EN47_02780	EN48_03042	EN5_01617	EN50_02505	EN51_02071	EN52_01913	EN53_01870	EN54_03406	EN55_00982
xapB	nucleoside permease	68	68	1	EN1_02077	EN10_01747	EN11_01282	EN12_02632	EN13_03393	EN14_02930	EN15_02982	EN17_03250	EN19_03675	EN2_02309	EN20_03782	EN21_03662	EN22_02049	EN23_01536	EN25_01871	EN26_04698	EN27_02356	EN28_00942	EN3_02212	EN30_01678	EN31_02682	EN32_01154	EN33_02419	EN34_01861	EN35_02997	EN37_01151	EN38_00905	EN39_00414	EN4_00767	EN40_02244	EN41_03123	EN42_03621	EN43_04372	EN44_01743	EN45_00936	EN46_00799	EN47_03941	EN48_04526	EN5_02240	EN50_03948	EN51_01319	EN52_01484	EN53_02474	EN54_02978	EN55_03145
group_1210	hypothetical protein	68	68	1	EN1_01801	EN10_02054	EN11_02030	EN12_01215	EN13_02330	EN14_02234	EN15_01215	EN17_02549	EN19_02545	EN2_01773	EN20_02312	EN21_02534	EN22_02541	EN23_03503	EN25_01120	EN26_00768	EN27_00761	EN28_02973	EN3_01537	EN30_03468	EN31_03512	EN32_02096	EN33_03089	EN34_02635	EN35_00158	EN37_02155	EN38_01159	EN39_01881	EN4_01879	EN40_01740	EN41_01370	EN42_01134	EN43_02764	EN44_01344	EN45_02036	EN46_01256	EN47_02793	EN48_03029	EN5_01630	EN50_02492	EN51_02058	EN52_01926	EN53_01857	EN54_03419	EN55_00969
zur	zinc uptake transcriptional repressor Zur	68	68	1	EN1_01802	EN10_02055	EN11_02031	EN12_01214	EN13_02331	EN14_02233	EN15_01214	EN17_02548	EN19_02544	EN2_01774	EN20_02313	EN21_02535	EN22_02542	EN23_03504	EN25_01119	EN26_00767	EN27_00762	EN28_02972	EN3_01538	EN30_03469	EN31_03513	EN32_02097	EN33_03088	EN34_02636	EN35_00157	EN37_02154	EN38_01160	EN39_01880	EN4_01880	EN40_01739	EN41_01371	EN42_01135	EN43_02763	EN44_01345	EN45_02035	EN46_01257	EN47_02794	EN48_03028	EN5_01631	EN50_02491	EN51_02057	EN52_01927	EN53_01856	EN54_03420	EN55_00968
auaH_2	hypothetical protein	68	68	1	EN1_01806	EN10_02059	EN11_02035	EN12_01210	EN13_02335	EN14_02229	EN15_01210	EN17_02544	EN19_02540	EN2_01778	EN20_02317	EN21_02539	EN22_02546	EN23_03508	EN25_01115	EN26_00763	EN27_00766	EN28_02968	EN3_01542	EN30_03473	EN31_03517	EN32_02101	EN33_03084	EN34_02640	EN35_00153	EN37_02150	EN38_01164	EN39_01876	EN4_01884	EN40_01735	EN41_01375	EN42_01139	EN43_02759	EN44_01349	EN45_02031	EN46_01261	EN47_02798	EN48_03024	EN5_01635	EN50_02487	EN51_02053	EN52_01931	EN53_01852	EN54_03424	EN55_00964
group_1213	aspartate aminotransferase family protein	68	68	1	EN1_01808	EN10_02061	EN11_02037	EN12_01208	EN13_02337	EN14_02227	EN15_01208	EN17_02542	EN19_02538	EN2_01780	EN20_02319	EN21_02541	EN22_02548	EN23_03510	EN25_01113	EN26_00761	EN27_00768	EN28_02966	EN3_01544	EN30_03475	EN31_03519	EN32_02103	EN33_03082	EN34_02642	EN35_00151	EN37_02148	EN38_01166	EN39_01874	EN4_01886	EN40_01733	EN41_01377	EN42_01141	EN43_02757	EN44_01351	EN45_02029	EN46_01263	EN47_02800	EN48_03022	EN5_01637	EN50_02485	EN51_02051	EN52_01933	EN53_01850	EN54_03426	EN55_00962
group_1214	aspartate aminotransferase family protein	68	68	1	EN1_01809	EN10_02062	EN11_02038	EN12_01207	EN13_02338	EN14_02226	EN15_01207	EN17_02541	EN19_02537	EN2_01781	EN20_02320	EN21_02542	EN22_02549	EN23_03511	EN25_01112	EN26_00760	EN27_00769	EN28_02965	EN3_01545	EN30_03476	EN31_03520	EN32_02104	EN33_03081	EN34_02643	EN35_00150	EN37_02147	EN38_01167	EN39_01873	EN4_01887	EN40_01732	EN41_01378	EN42_01142	EN43_02756	EN44_01352	EN45_02028	EN46_01264	EN47_02801	EN48_03021	EN5_01638	EN50_02484	EN51_02050	EN52_01934	EN53_01849	EN54_03427	EN55_00961
group_1215	Intermembrane phospholipid transport system permease protein MlaE	68	68	1	EN1_01817	EN10_02070	EN11_02046	EN12_01199	EN13_02346	EN14_02218	EN15_01199	EN17_02533	EN19_02529	EN2_01789	EN20_02328	EN21_02550	EN22_02557	EN23_03519	EN25_01104	EN26_00752	EN27_00777	EN28_02957	EN3_01553	EN30_03484	EN31_03528	EN32_02112	EN33_03073	EN34_02651	EN35_00142	EN37_02139	EN38_01175	EN39_01865	EN4_01895	EN40_01724	EN41_01386	EN42_01150	EN43_02748	EN44_01360	EN45_02020	EN46_01272	EN47_02809	EN48_03013	EN5_01646	EN50_02476	EN51_02042	EN52_01942	EN53_01841	EN54_03435	EN55_00953
group_1216	ABC transporter permease	68	68	1	EN1_01818	EN10_02071	EN11_02047	EN12_01198	EN13_02347	EN14_02217	EN15_01198	EN17_02532	EN19_02528	EN2_01790	EN20_02329	EN21_02551	EN22_02558	EN23_03520	EN25_01103	EN26_00751	EN27_00778	EN28_02956	EN3_01554	EN30_03485	EN31_03529	EN32_02113	EN33_03072	EN34_02652	EN35_00141	EN37_02138	EN38_01176	EN39_01864	EN4_01896	EN40_01723	EN41_01387	EN42_01151	EN43_02747	EN44_01361	EN45_02019	EN46_01273	EN47_02810	EN48_03012	EN5_01647	EN50_02475	EN51_02041	EN52_01943	EN53_01840	EN54_03436	EN55_00952
group_1217	hypothetical protein	68	68	1	EN1_01819	EN10_02072	EN11_02048	EN12_01197	EN13_02348	EN14_02216	EN15_01197	EN17_02531	EN19_02527	EN2_01791	EN20_02330	EN21_02552	EN22_02559	EN23_03521	EN25_01102	EN26_00750	EN27_00779	EN28_02955	EN3_01555	EN30_03486	EN31_03530	EN32_02114	EN33_03071	EN34_02653	EN35_00140	EN37_02137	EN38_01177	EN39_01863	EN4_01897	EN40_01722	EN41_01388	EN42_01152	EN43_02746	EN44_01362	EN45_02018	EN46_01274	EN47_02811	EN48_03011	EN5_01648	EN50_02474	EN51_02040	EN52_01944	EN53_01839	EN54_03437	EN55_00951
group_1218	hypothetical protein	68	68	1	EN1_01835	EN10_02088	EN11_02064	EN12_01181	EN13_02364	EN14_02200	EN15_01181	EN17_02515	EN19_02511	EN2_01807	EN20_02346	EN21_02568	EN22_02575	EN23_03537	EN25_01086	EN26_00734	EN27_00795	EN28_02939	EN3_01571	EN30_03502	EN31_03546	EN32_02130	EN33_03055	EN34_02669	EN35_00124	EN37_02121	EN38_01193	EN39_01847	EN4_01913	EN40_01706	EN41_01404	EN42_01168	EN43_02730	EN44_01378	EN45_02002	EN46_01290	EN47_02827	EN48_02995	EN5_01664	EN50_02458	EN51_02024	EN52_01960	EN53_01823	EN54_03453	EN55_00935
group_1219	energy-coupling factor ABC transporter ATP-binding protein	68	68	1	EN1_01838	EN10_02091	EN11_02067	EN12_01178	EN13_02367	EN14_02197	EN15_01178	EN17_02512	EN19_02508	EN2_01810	EN20_02349	EN21_02571	EN22_02578	EN23_03540	EN25_01083	EN26_00731	EN27_00798	EN28_02936	EN3_01574	EN30_03505	EN31_03549	EN32_02133	EN33_03052	EN34_02672	EN35_00121	EN37_02118	EN38_01196	EN39_01844	EN4_01916	EN40_01703	EN41_01407	EN42_01171	EN43_02727	EN44_01381	EN45_01999	EN46_01293	EN47_02830	EN48_02992	EN5_01667	EN50_02455	EN51_02021	EN52_01963	EN53_01820	EN54_03456	EN55_00932
uspC	sugar ABC transporter substrate-binding protein	68	68	1	EN1_01840	EN10_02093	EN11_02069	EN12_01176	EN13_02369	EN14_02195	EN15_01176	EN17_02510	EN19_02506	EN2_01812	EN20_02351	EN21_02573	EN22_02580	EN23_03542	EN25_01081	EN26_00729	EN27_00800	EN28_02934	EN3_01576	EN30_03507	EN31_03551	EN32_02135	EN33_03050	EN34_02674	EN35_00119	EN37_02116	EN38_01198	EN39_01842	EN4_01918	EN40_01701	EN41_01409	EN42_01173	EN43_02725	EN44_01383	EN45_01997	EN46_01295	EN47_02832	EN48_02990	EN5_01669	EN50_02453	EN51_02019	EN52_01965	EN53_01818	EN54_03458	EN55_00930
uspB	carbohydrate ABC transporter permease	68	68	1	EN1_01841	EN10_02094	EN11_02070	EN12_01175	EN13_02370	EN14_02194	EN15_01175	EN17_02509	EN19_02505	EN2_01813	EN20_02352	EN21_02574	EN22_02581	EN23_03543	EN25_01080	EN26_00728	EN27_00801	EN28_02933	EN3_01577	EN30_03508	EN31_03552	EN32_02136	EN33_03049	EN34_02675	EN35_00118	EN37_02115	EN38_01199	EN39_01841	EN4_01919	EN40_01700	EN41_01410	EN42_01174	EN43_02724	EN44_01384	EN45_01996	EN46_01296	EN47_02833	EN48_02989	EN5_01670	EN50_02452	EN51_02018	EN52_01966	EN53_01817	EN54_03459	EN55_00929
group_1223	hypothetical protein	68	68	1	EN1_01882	EN10_02119	EN11_02095	EN12_04033	EN13_03702	EN14_04122	EN15_04285	EN17_03771	EN19_02477	EN2_01854	EN20_03338	EN21_02600	EN22_03612	EN23_04365	EN25_01039	EN26_00704	EN27_03859	EN28_02906	EN3_01616	EN30_05142	EN31_03579	EN32_02163	EN33_05192	EN34_02702	EN35_00093	EN37_05134	EN38_02924	EN39_03433	EN4_01958	EN40_03104	EN41_01434	EN42_01198	EN43_02700	EN44_03682	EN45_03933	EN46_03310	EN47_03746	EN48_04646	EN5_01708	EN50_00768	EN51_04214	EN52_03150	EN53_04004	EN54_01307	EN55_00788
yecD	hydrolase	68	68	1	EN1_01884	EN10_02121	EN11_02097	EN12_04031	EN13_03704	EN14_04120	EN15_04283	EN17_03769	EN19_02475	EN2_01856	EN20_03340	EN21_02602	EN22_03614	EN23_04367	EN25_01037	EN26_00702	EN27_03861	EN28_04377	EN3_01618	EN30_03967	EN31_04300	EN32_04917	EN33_04244	EN34_04422	EN35_00091	EN37_04268	EN38_02926	EN39_03431	EN4_01960	EN40_03102	EN41_01436	EN42_01200	EN43_02698	EN44_03684	EN45_03935	EN46_03308	EN47_03748	EN48_04648	EN5_01710	EN50_00770	EN51_04212	EN52_03148	EN53_04002	EN54_01309	EN55_00786
group_1225	hypothetical protein	68	68	1	EN1_01885	EN10_02122	EN11_02098	EN12_04030	EN13_03705	EN14_04119	EN15_04282	EN17_03768	EN19_02474	EN2_01857	EN20_03341	EN21_02603	EN22_03615	EN23_04368	EN25_01036	EN26_00701	EN27_03862	EN28_04376	EN3_01619	EN30_03968	EN31_04299	EN32_04918	EN33_04243	EN34_04421	EN35_00090	EN37_04269	EN38_02927	EN39_03430	EN4_01961	EN40_03101	EN41_01437	EN42_01201	EN43_02697	EN44_03685	EN45_03936	EN46_03307	EN47_03749	EN48_04649	EN5_01711	EN50_00771	EN51_04211	EN52_03147	EN53_04001	EN54_01310	EN55_00785
group_1226	zinc-binding alcohol dehydrogenase family protein	68	68	1	EN1_01887	EN10_02124	EN11_02100	EN12_04028	EN13_03707	EN14_04117	EN15_04280	EN17_03766	EN19_02472	EN2_01859	EN20_03343	EN21_02605	EN22_03617	EN23_04370	EN25_01034	EN26_00699	EN27_03864	EN28_04374	EN3_01621	EN30_03970	EN31_04297	EN32_04920	EN33_04241	EN34_04419	EN35_00088	EN37_04271	EN38_02929	EN39_03428	EN4_01963	EN40_03099	EN41_01439	EN42_01203	EN43_02695	EN44_03687	EN45_03938	EN46_03305	EN47_03751	EN48_04651	EN5_01713	EN50_00773	EN51_04209	EN52_03145	EN53_03999	EN54_01312	EN55_00783
group_1227	hypothetical protein	68	68	1	EN1_01888	EN10_02125	EN11_02101	EN12_04027	EN13_03708	EN14_04116	EN15_04279	EN17_03765	EN19_02471	EN2_01860	EN20_03344	EN21_02606	EN22_03618	EN23_04371	EN25_01033	EN26_00698	EN27_03865	EN28_04373	EN3_01622	EN30_03971	EN31_04296	EN32_04921	EN33_04240	EN34_04418	EN35_00087	EN37_04272	EN38_02930	EN39_03427	EN4_01964	EN40_03098	EN41_01440	EN42_01204	EN43_02694	EN44_03688	EN45_03939	EN46_03304	EN47_03752	EN48_04652	EN5_01714	EN50_00774	EN51_04208	EN52_03144	EN53_03998	EN54_01313	EN55_00782
group_1228	CaiB/BaiF CoA-transferase family protein	68	68	1	EN1_01894	EN10_02131	EN11_02107	EN12_04021	EN13_03714	EN14_04110	EN15_04273	EN17_03759	EN19_02465	EN2_01866	EN20_03350	EN21_02612	EN22_03624	EN23_04377	EN25_01027	EN26_00692	EN27_03871	EN28_04367	EN3_01628	EN30_03977	EN31_04290	EN32_04927	EN33_04234	EN34_04412	EN35_00081	EN37_04278	EN38_02936	EN39_03421	EN4_01970	EN40_03092	EN41_01446	EN42_01210	EN43_02688	EN44_03694	EN45_03945	EN46_03298	EN47_03758	EN48_04658	EN5_01720	EN50_00780	EN51_04202	EN52_03138	EN53_03992	EN54_01319	EN55_00776
group_1229	hypothetical protein	68	68	1	EN1_01898	EN10_02134	EN11_02110	EN12_04017	EN13_03718	EN14_04106	EN15_04269	EN17_03755	EN19_02461	EN2_01870	EN20_03354	EN21_02616	EN22_03628	EN23_04381	EN25_01023	EN26_00688	EN27_03875	EN28_04363	EN3_01632	EN30_03981	EN31_04286	EN32_04931	EN33_04230	EN34_04408	EN35_00078	EN37_04282	EN38_02940	EN39_03417	EN4_01974	EN40_03088	EN41_01450	EN42_01214	EN43_02684	EN44_03698	EN45_03949	EN46_03294	EN47_03762	EN48_04662	EN5_01724	EN50_00784	EN51_04198	EN52_03134	EN53_03988	EN54_01323	EN55_00772
group_1230	hypothetical protein	68	68	1	EN1_01899	EN10_02135	EN11_02111	EN12_04016	EN13_03719	EN14_04105	EN15_04268	EN17_03754	EN19_02460	EN2_01871	EN20_03355	EN21_02617	EN22_03629	EN23_04382	EN25_01022	EN26_00687	EN27_03876	EN28_04362	EN3_01633	EN30_03982	EN31_04285	EN32_04932	EN33_04229	EN34_04407	EN35_00077	EN37_04283	EN38_02941	EN39_03416	EN4_01975	EN40_03087	EN41_01451	EN42_01215	EN43_02683	EN44_03699	EN45_03950	EN46_03293	EN47_03763	EN48_04663	EN5_01725	EN50_00785	EN51_04197	EN52_03133	EN53_03987	EN54_01324	EN55_00771
group_1231	serine hydrolase	68	68	1	EN1_01902	EN10_02138	EN11_02114	EN12_04013	EN13_03722	EN14_04102	EN15_04265	EN17_03751	EN19_02457	EN2_01874	EN20_03358	EN21_02620	EN22_03632	EN23_04385	EN25_01019	EN26_00684	EN27_03879	EN28_04359	EN3_01636	EN30_03985	EN31_04282	EN32_04935	EN33_04226	EN34_04404	EN35_00074	EN37_04286	EN38_02944	EN39_03413	EN4_01978	EN40_03084	EN41_01454	EN42_01218	EN43_02680	EN44_03702	EN45_03953	EN46_03290	EN47_03766	EN48_04666	EN5_01728	EN50_00788	EN51_04194	EN52_03130	EN53_03984	EN54_01327	EN55_00768
rutD_1	Putative aminoacrylate hydrolase RutD	68	68	1	EN1_01907	EN10_02141	EN11_02117	EN12_04008	EN13_03727	EN14_04097	EN15_04260	EN17_03746	EN19_02454	EN2_01879	EN20_03361	EN21_02623	EN22_03637	EN23_04390	EN25_01014	EN26_00681	EN27_03884	EN28_04356	EN3_01639	EN30_03988	EN31_04279	EN32_04938	EN33_04223	EN34_04401	EN35_00071	EN37_04289	EN38_02949	EN39_03408	EN4_01981	EN40_03079	EN41_01457	EN42_01221	EN43_02677	EN44_03707	EN45_03958	EN46_03285	EN47_03771	EN48_04671	EN5_01731	EN50_00793	EN51_04189	EN52_03125	EN53_03979	EN54_01332	EN55_00763
kasA_2	3-oxoacyl-ACP synthase KasA	68	68	1	EN1_01909	EN10_02143	EN11_02119	EN12_04006	EN13_03729	EN14_04095	EN15_04258	EN17_03744	EN19_02452	EN2_01881	EN20_03363	EN21_02625	EN22_03639	EN23_04392	EN25_01012	EN26_00679	EN27_03886	EN28_04354	EN3_01641	EN30_03990	EN31_04277	EN32_04940	EN33_04221	EN34_04399	EN35_00069	EN37_04291	EN38_02951	EN39_03406	EN4_01983	EN40_03077	EN41_01459	EN42_01223	EN43_02675	EN44_03709	EN45_03960	EN46_03283	EN47_03773	EN48_04673	EN5_01733	EN50_00795	EN51_04187	EN52_03123	EN53_03977	EN54_01334	EN55_00761
fabD_1	malonyl CoA-acyl carrier protein transacylase	68	68	1	EN1_01911	EN10_02145	EN11_02121	EN12_04004	EN13_03731	EN14_04093	EN15_04256	EN17_03742	EN19_02450	EN2_01883	EN20_03365	EN21_02627	EN22_03641	EN23_04394	EN25_01010	EN26_00677	EN27_03888	EN28_04352	EN3_01643	EN30_03992	EN31_04275	EN32_04942	EN33_04219	EN34_04397	EN35_00067	EN37_04293	EN38_02953	EN39_03404	EN4_01985	EN40_03075	EN41_04887	EN42_01225	EN43_02673	EN44_03711	EN45_03962	EN46_03281	EN47_03775	EN48_04675	EN5_01735	EN50_00797	EN51_04185	EN52_03121	EN53_03975	EN54_01336	EN55_00759
group_1236	hypothetical protein	68	68	1	EN1_01921	EN10_02155	EN11_02131	EN12_03994	EN13_03741	EN14_04083	EN15_04246	EN17_03732	EN19_04796	EN2_01893	EN20_03375	EN21_02637	EN22_03651	EN23_04404	EN25_01000	EN26_00667	EN27_03898	EN28_04342	EN3_04540	EN30_04002	EN31_04265	EN32_04539	EN33_04209	EN34_04387	EN35_00057	EN37_04303	EN38_02963	EN39_03394	EN4_01995	EN40_03065	EN41_03728	EN42_01247	EN43_04468	EN44_03721	EN45_03972	EN46_03271	EN47_03785	EN48_01781	EN5_01745	EN50_00807	EN51_04175	EN52_03110	EN53_03964	EN54_01347	EN55_00749
nicT	HoxN/HupN/NixA family nickel/cobalt transporter	68	68	1	EN1_01931	EN10_02164	EN11_02140	EN12_03984	EN13_03751	EN14_04073	EN15_04236	EN17_03722	EN19_04786	EN2_01903	EN20_03385	EN21_02648	EN22_03661	EN23_04414	EN25_00990	EN26_00657	EN27_03908	EN28_04329	EN3_04550	EN30_04015	EN31_04252	EN32_04526	EN33_04196	EN34_04374	EN35_00048	EN37_04316	EN38_02973	EN39_03384	EN4_02005	EN40_03055	EN41_03718	EN42_01257	EN43_04458	EN44_03731	EN45_03982	EN46_03261	EN47_03795	EN48_01791	EN5_01754	EN50_00817	EN51_04165	EN52_03100	EN53_03954	EN54_01357	EN55_00739
ptpA	protein-tyrosine-phosphatase	68	68	1	EN1_01934	EN10_02167	EN11_02143	EN12_03981	EN13_03754	EN14_04070	EN15_04233	EN17_03719	EN19_04783	EN2_01906	EN20_03388	EN21_02651	EN22_03664	EN23_04417	EN25_00987	EN26_00654	EN27_03911	EN28_04326	EN3_04553	EN30_04018	EN31_04249	EN32_04523	EN33_04193	EN34_04371	EN35_00045	EN37_04319	EN38_02976	EN39_03381	EN4_02008	EN40_03052	EN41_03715	EN42_01260	EN43_04455	EN44_03734	EN45_03985	EN46_03258	EN47_03798	EN48_01794	EN5_01757	EN50_00820	EN51_04162	EN52_03097	EN53_03951	EN54_01360	EN55_00736
ptkA	Rv2232 family HAD-type protein-tyrosine kinase	68	68	1	EN1_01935	EN10_02168	EN11_02144	EN12_03980	EN13_03755	EN14_04069	EN15_04232	EN17_03718	EN19_04782	EN2_01907	EN20_03389	EN21_02652	EN22_03665	EN23_04418	EN25_00986	EN26_00653	EN27_03912	EN28_04325	EN3_04554	EN30_04019	EN31_04248	EN32_04522	EN33_04192	EN34_04370	EN35_00044	EN37_04320	EN38_02977	EN39_03380	EN4_02009	EN40_03051	EN41_03714	EN42_01261	EN43_04454	EN44_03735	EN45_03986	EN46_03257	EN47_03799	EN48_01795	EN5_01758	EN50_00821	EN51_04161	EN52_03096	EN53_03950	EN54_01361	EN55_00735
cobC	Rv2231c family pyridoxal phosphate-dependent protein CobC	68	68	1	EN1_01936	EN10_02169	EN11_02145	EN12_03979	EN13_03756	EN14_04068	EN15_04231	EN17_03717	EN19_04781	EN2_01908	EN20_03390	EN21_02653	EN22_03666	EN23_04419	EN25_00985	EN26_00652	EN27_03913	EN28_04324	EN3_04555	EN30_04020	EN31_04247	EN32_04521	EN33_04191	EN34_04369	EN35_00043	EN37_04321	EN38_02978	EN39_03379	EN4_02010	EN40_03050	EN41_03713	EN42_01262	EN43_04453	EN44_03736	EN45_03987	EN46_03256	EN47_03800	EN48_01796	EN5_01759	EN50_00822	EN51_04160	EN52_03095	EN53_03949	EN54_01362	EN55_00734
group_1241	hypothetical protein	68	68	1	EN1_01940	EN10_02173	EN11_02149	EN12_03975	EN13_03760	EN14_04064	EN15_04227	EN17_03713	EN19_04777	EN2_01912	EN20_03394	EN21_02657	EN22_03670	EN23_04423	EN25_00981	EN26_00648	EN27_03917	EN28_04320	EN3_04559	EN30_04024	EN31_04243	EN32_04517	EN33_04187	EN34_04365	EN35_00039	EN37_04325	EN38_02982	EN39_03375	EN4_02014	EN40_03046	EN41_03709	EN42_01266	EN43_04449	EN44_03740	EN45_03991	EN46_03252	EN47_03804	EN48_01800	EN5_01763	EN50_00826	EN51_04156	EN52_03091	EN53_03945	EN54_01366	EN55_00730
group_1242	hypothetical protein	68	68	1	EN1_01942	EN10_02175	EN11_02151	EN12_03973	EN13_03762	EN14_04062	EN15_04225	EN17_03711	EN19_04775	EN2_01914	EN20_03396	EN21_02659	EN22_03672	EN23_04425	EN25_00979	EN26_00646	EN27_03919	EN28_04318	EN3_04562	EN30_04026	EN31_04241	EN32_04515	EN33_04185	EN34_04363	EN35_00037	EN37_04327	EN38_02984	EN39_03373	EN4_02017	EN40_03044	EN41_03707	EN42_01268	EN43_04447	EN44_03742	EN45_03993	EN46_03250	EN47_03806	EN48_01802	EN5_01766	EN50_00828	EN51_04154	EN52_03089	EN53_03943	EN54_01368	EN55_00728
group_1243	hypothetical protein	68	68	1	EN1_01943	EN10_02176	EN11_02152	EN12_03972	EN13_03763	EN14_04061	EN15_04224	EN17_03710	EN19_04774	EN2_01915	EN20_03397	EN21_02660	EN22_03673	EN23_04426	EN25_00978	EN26_00645	EN27_03920	EN28_04317	EN3_04563	EN30_04027	EN31_04240	EN32_04514	EN33_04184	EN34_04362	EN35_00036	EN37_04328	EN38_02985	EN39_03372	EN4_02018	EN40_03043	EN41_03706	EN42_01269	EN43_04446	EN44_03743	EN45_03994	EN46_03249	EN47_03807	EN48_01803	EN5_01767	EN50_00829	EN51_04153	EN52_03088	EN53_03942	EN54_01369	EN55_00727
group_1244	MoxR family ATPase	68	68	1	EN1_01944	EN10_02177	EN11_02153	EN12_03971	EN13_03764	EN14_04060	EN15_04223	EN17_03709	EN19_04773	EN2_01916	EN20_03398	EN21_02661	EN22_03674	EN23_04427	EN25_00977	EN26_00644	EN27_03921	EN28_04316	EN3_04564	EN30_04028	EN31_04239	EN32_04513	EN33_04183	EN34_04361	EN35_00035	EN37_04329	EN38_02986	EN39_03371	EN4_02019	EN40_03042	EN41_03705	EN42_01270	EN43_04445	EN44_03744	EN45_03995	EN46_03248	EN47_03808	EN48_01804	EN5_01768	EN50_00830	EN51_04152	EN52_03087	EN53_03941	EN54_01370	EN55_00726
group_1245	hypothetical protein	68	68	1	EN1_01946	EN10_02179	EN11_02155	EN12_03969	EN13_03766	EN14_04058	EN15_04221	EN17_03707	EN19_04771	EN2_01918	EN20_03400	EN21_02663	EN22_03676	EN23_04429	EN25_00975	EN26_00642	EN27_03923	EN28_04314	EN3_04566	EN30_04030	EN31_04237	EN32_04511	EN33_04181	EN34_04359	EN35_00033	EN37_04331	EN38_02988	EN39_03369	EN4_02021	EN40_03040	EN41_03703	EN42_01272	EN43_04443	EN44_03746	EN45_03997	EN46_03246	EN47_03810	EN48_01806	EN5_01770	EN50_00832	EN51_04150	EN52_03085	EN53_03939	EN54_01372	EN55_00724
prrA_2	two-component system response regulator PrrA	68	68	1	EN1_01961	EN10_02194	EN11_02170	EN12_03954	EN13_03781	EN14_04043	EN15_04206	EN17_03692	EN19_04756	EN2_01933	EN20_03415	EN21_02678	EN22_03691	EN23_04444	EN25_00960	EN26_00627	EN27_03938	EN28_04299	EN3_04581	EN30_04045	EN31_04222	EN32_04496	EN33_04166	EN34_04344	EN35_00018	EN37_04346	EN38_03003	EN39_03354	EN4_02036	EN40_03025	EN41_03688	EN42_01287	EN43_04428	EN44_03761	EN45_04012	EN46_03231	EN47_03825	EN48_01821	EN5_01785	EN50_00847	EN51_04135	EN52_03070	EN53_03924	EN54_01387	EN55_00709
group_1248	DoxX family protein	68	68	1	EN1_01965	EN10_02198	EN11_02174	EN12_03950	EN13_03785	EN14_04039	EN15_04202	EN17_03688	EN19_04752	EN2_01937	EN20_03419	EN21_02682	EN22_03695	EN23_04448	EN25_00956	EN26_00623	EN27_03942	EN28_04295	EN3_04585	EN30_04049	EN31_04218	EN32_04492	EN33_04162	EN34_04340	EN35_00014	EN37_04350	EN38_03007	EN39_03350	EN4_02040	EN40_03021	EN41_03684	EN42_01291	EN43_04424	EN44_03765	EN45_04016	EN46_03227	EN47_03829	EN48_01825	EN5_01789	EN50_00851	EN51_04131	EN52_03066	EN53_03920	EN54_01391	EN55_00705
group_1249	SidA/IucD/PvdA family monooxygenase	68	68	1	EN1_01972	EN10_02229	EN11_02205	EN12_03943	EN13_03792	EN14_04032	EN15_04195	EN17_03681	EN19_04745	EN2_01944	EN20_03426	EN21_02689	EN22_03702	EN23_04455	EN25_00949	EN26_00616	EN27_03949	EN28_04288	EN3_04592	EN30_04056	EN31_04211	EN32_04485	EN33_04155	EN34_04333	EN35_00007	EN37_04357	EN38_03014	EN39_03343	EN4_02047	EN40_03014	EN41_03677	EN42_01298	EN43_04417	EN44_03772	EN45_04023	EN46_03220	EN47_03836	EN48_01832	EN5_01796	EN50_00858	EN51_04124	EN52_03059	EN53_03913	EN54_01398	EN55_00698
eis_2	enhanced intracellular survival protein Eis	68	68	1	EN1_02136	EN10_01805	EN11_01224	EN12_02574	EN13_04035	EN14_02988	EN15_03040	EN17_03191	EN19_03734	EN2_02369	EN20_01542	EN21_03603	EN22_02108	EN23_01595	EN25_01813	EN26_03356	EN27_02415	EN28_00884	EN3_02972	EN30_01620	EN31_02624	EN32_01212	EN33_02361	EN34_01919	EN35_01113	EN37_01093	EN38_00964	EN39_00473	EN4_00825	EN40_02303	EN41_03198	EN42_03879	EN43_04531	EN44_01802	EN45_00995	EN46_00858	EN47_02966	EN48_04271	EN5_02182	EN50_02776	EN51_01378	EN52_01425	EN53_02533	EN54_02919	EN55_03203
group_1250	TetR/AcrR family transcriptional regulator	68	68	1	EN1_01973	EN10_02230	EN11_02206	EN12_03942	EN13_03793	EN14_04031	EN15_04194	EN17_03680	EN19_04744	EN2_01945	EN20_03427	EN21_02690	EN22_03703	EN23_04456	EN25_00948	EN26_00615	EN27_03950	EN28_04287	EN3_04593	EN30_04057	EN31_04210	EN32_04484	EN33_04154	EN34_04332	EN35_00006	EN37_04358	EN38_03015	EN39_03342	EN4_02048	EN40_03013	EN41_03676	EN42_01299	EN43_04416	EN44_03773	EN45_04024	EN46_03219	EN47_03837	EN48_01833	EN5_01797	EN50_00859	EN51_04123	EN52_03058	EN53_03912	EN54_01399	EN55_00697
cyp144	cytochrome P450 Cyp144	68	68	1	EN1_01974	EN10_02231	EN11_02207	EN12_03941	EN13_03794	EN14_04030	EN15_04193	EN17_03679	EN19_04743	EN2_01946	EN20_03428	EN21_02691	EN22_03704	EN23_04457	EN25_00947	EN26_00614	EN27_03951	EN28_04286	EN3_04594	EN30_04058	EN31_04209	EN32_04483	EN33_04153	EN34_04331	EN35_00005	EN37_04359	EN38_03016	EN39_03341	EN4_02049	EN40_03012	EN41_03675	EN42_01300	EN43_04415	EN44_03774	EN45_04025	EN46_03218	EN47_03838	EN48_01834	EN5_01798	EN50_00860	EN51_04122	EN52_03057	EN53_03911	EN54_01400	EN55_00696
lipB	lipoyl(octanoyl) transferase LipB	68	68	1	EN1_01977	EN10_02234	EN11_02210	EN12_03938	EN13_03797	EN14_04027	EN15_04190	EN17_03676	EN19_04740	EN2_01949	EN20_03431	EN21_02694	EN22_03707	EN23_04460	EN25_00944	EN26_00611	EN27_03954	EN28_04283	EN3_04597	EN30_04061	EN31_04206	EN32_04480	EN33_04150	EN34_04328	EN35_00002	EN37_04362	EN38_03019	EN39_03338	EN4_02052	EN40_03009	EN41_03672	EN42_01303	EN43_04412	EN44_03777	EN45_04028	EN46_03215	EN47_03841	EN48_01837	EN5_01801	EN50_00863	EN51_04119	EN52_03054	EN53_03908	EN54_01403	EN55_00693
group_1253	isoprenylcysteine carboxylmethyltransferase family protein	68	68	1	EN1_01980	EN10_01651	EN11_01379	EN12_02729	EN13_03296	EN14_02833	EN15_02885	EN17_03347	EN19_03579	EN2_02212	EN20_02610	EN21_03760	EN22_01952	EN23_01439	EN25_01968	EN26_01565	EN27_02259	EN28_01042	EN3_02116	EN30_01778	EN31_02782	EN32_01054	EN33_02519	EN34_01761	EN35_02901	EN37_01251	EN38_00808	EN39_04660	EN4_00671	EN40_04993	EN41_03026	EN42_03718	EN43_04275	EN44_01645	EN45_00839	EN46_00702	EN47_03844	EN48_04429	EN5_02336	EN50_03851	EN51_01222	EN52_01581	EN53_02377	EN54_03075	EN55_03048
group_1254	hypothetical protein	68	68	1	EN1_01981	EN10_01652	EN11_01378	EN12_02728	EN13_03297	EN14_02834	EN15_02886	EN17_03346	EN19_03580	EN2_02213	EN20_02611	EN21_03759	EN22_01953	EN23_01440	EN25_01967	EN26_01564	EN27_02260	EN28_01041	EN3_02117	EN30_01777	EN31_02781	EN32_01055	EN33_02518	EN34_01762	EN35_02902	EN37_01250	EN38_00809	EN39_04659	EN4_00672	EN40_04992	EN41_03027	EN42_03717	EN43_04276	EN44_01646	EN45_00840	EN46_00703	EN47_03845	EN48_04430	EN5_02335	EN50_03852	EN51_01223	EN52_01580	EN53_02378	EN54_03074	EN55_03049
group_1255	hypothetical protein	68	68	1	EN1_01987	EN10_01657	EN11_01373	EN12_02722	EN13_03303	EN14_02840	EN15_02892	EN17_03340	EN19_03585	EN2_02219	EN20_02616	EN21_03753	EN22_01959	EN23_01446	EN25_01961	EN26_01559	EN27_02266	EN28_01036	EN3_02122	EN30_01772	EN31_02776	EN32_01060	EN33_02513	EN34_01767	EN35_02907	EN37_01245	EN38_00815	EN39_04653	EN4_00677	EN40_04986	EN41_03032	EN42_03712	EN43_04281	EN44_01652	EN45_00846	EN46_00709	EN47_03851	EN48_04436	EN5_02330	EN50_03858	EN51_01229	EN52_01574	EN53_02384	EN54_03068	EN55_03055
group_1256	hypothetical protein	68	68	1	EN1_01991	EN10_01661	EN11_01369	EN12_02718	EN13_03307	EN14_02844	EN15_02896	EN17_03336	EN19_03589	EN2_02223	EN20_02620	EN21_03749	EN22_01963	EN23_01450	EN25_01957	EN26_01555	EN27_02270	EN28_01032	EN3_02126	EN30_01768	EN31_02772	EN32_01064	EN33_02509	EN34_01771	EN35_02911	EN37_01241	EN38_00819	EN39_04649	EN4_00681	EN40_04982	EN41_03036	EN42_03708	EN43_04285	EN44_01656	EN45_00850	EN46_00713	EN47_03855	EN48_04440	EN5_02326	EN50_03862	EN51_01233	EN52_01570	EN53_02388	EN54_03064	EN55_03059
iscU	Fe-S cluster assembly scaffold IscU	68	68	1	EN1_01995	EN10_01665	EN11_01365	EN12_02714	EN13_03311	EN14_02848	EN15_02900	EN17_03332	EN19_03593	EN2_02227	EN20_02625	EN21_03745	EN22_01967	EN23_01454	EN25_01953	EN26_01550	EN27_02274	EN28_01028	EN3_02130	EN30_01764	EN31_02768	EN32_01068	EN33_02505	EN34_01775	EN35_02915	EN37_01237	EN38_00823	EN39_04645	EN4_00685	EN40_04978	EN41_03040	EN42_03704	EN43_04289	EN44_01660	EN45_00854	EN46_00717	EN47_03859	EN48_04444	EN5_02322	EN50_03866	EN51_01237	EN52_01566	EN53_02392	EN54_03060	EN55_03063
group_1258	hypothetical protein	68	68	1	EN1_01999	EN10_01669	EN11_01361	EN12_02710	EN13_03315	EN14_02852	EN15_02904	EN17_03328	EN19_03597	EN2_02231	EN20_02629	EN21_03741	EN22_01971	EN23_01458	EN25_01949	EN26_01546	EN27_02278	EN28_01024	EN3_02134	EN30_01760	EN31_02764	EN32_01072	EN33_02501	EN34_01779	EN35_02919	EN37_01233	EN38_00827	EN39_04641	EN4_00689	EN40_04731	EN41_03044	EN42_03700	EN43_04293	EN44_01664	EN45_00858	EN46_00721	EN47_03863	EN48_04448	EN5_02318	EN50_03870	EN51_01241	EN52_01562	EN53_02396	EN54_03056	EN55_03067
group_1259	SDR family oxidoreductase	68	68	1	EN1_02003	EN10_01673	EN11_01357	EN12_02706	EN13_03319	EN14_02856	EN15_02908	EN17_03324	EN19_03601	EN2_02235	EN20_02633	EN21_03737	EN22_01975	EN23_01462	EN25_01945	EN26_01542	EN27_02282	EN28_01016	EN3_02138	EN30_01752	EN31_02756	EN32_01080	EN33_02493	EN34_01787	EN35_02923	EN37_01225	EN38_00831	EN39_04637	EN4_00693	EN40_04735	EN41_03048	EN42_03696	EN43_04297	EN44_01668	EN45_00862	EN46_00725	EN47_03867	EN48_04452	EN5_02314	EN50_03874	EN51_01245	EN52_01558	EN53_02400	EN54_03052	EN55_03071
cynR_2	HTH-type transcriptional regulator CynR	68	68	1	EN1_02010	EN10_01680	EN11_01350	EN12_02699	EN13_03326	EN14_02863	EN15_02915	EN17_03317	EN19_03608	EN2_02242	EN20_03714	EN21_03730	EN22_01982	EN23_01469	EN25_01938	EN26_01535	EN27_02289	EN28_01009	EN3_02145	EN30_01745	EN31_02749	EN32_01087	EN33_02486	EN34_01794	EN35_02930	EN37_01218	EN38_00838	EN39_04630	EN4_00700	EN40_04742	EN41_03055	EN42_03689	EN43_04304	EN44_01675	EN45_00869	EN46_00732	EN47_03874	EN48_04459	EN5_02307	EN50_03881	EN51_01252	EN52_01551	EN53_02407	EN54_03045	EN55_03078
group_1263	hypothetical protein	68	68	1	EN1_02020	EN10_01690	EN11_01340	EN12_02689	EN13_03336	EN14_02873	EN15_02925	EN17_03307	EN19_03618	EN2_02252	EN20_03724	EN21_03719	EN22_01992	EN23_01479	EN25_01928	EN26_01525	EN27_02299	EN28_00999	EN3_02155	EN30_01735	EN31_02739	EN32_01097	EN33_02476	EN34_01804	EN35_02940	EN37_01208	EN38_00848	EN39_04620	EN4_00710	EN40_04752	EN41_03065	EN42_03679	EN43_04314	EN44_01685	EN45_00879	EN46_00742	EN47_03884	EN48_04469	EN5_02297	EN50_03891	EN51_01262	EN52_01541	EN53_02417	EN54_03035	EN55_03088
group_1264	hypothetical protein	68	68	1	EN1_02021	EN10_01691	EN11_01339	EN12_02688	EN13_03337	EN14_02874	EN15_02926	EN17_03306	EN19_03619	EN2_02253	EN20_03725	EN21_03718	EN22_01993	EN23_01480	EN25_01927	EN26_01524	EN27_02300	EN28_00998	EN3_02156	EN30_01734	EN31_02738	EN32_01098	EN33_02475	EN34_01805	EN35_02941	EN37_01207	EN38_00849	EN39_04619	EN4_00711	EN40_04753	EN41_03066	EN42_03678	EN43_04315	EN44_01686	EN45_00880	EN46_00743	EN47_03885	EN48_04470	EN5_02296	EN50_03892	EN51_01263	EN52_01540	EN53_02418	EN54_03034	EN55_03089
group_1265	FadR family transcriptional regulator	68	68	1	EN1_02024	EN10_01694	EN11_01335	EN12_02685	EN13_03340	EN14_02877	EN15_02929	EN17_03303	EN19_03622	EN2_02256	EN20_03729	EN21_03715	EN22_01996	EN23_01483	EN25_01924	EN26_01520	EN27_02303	EN28_00995	EN3_02159	EN30_01731	EN31_02735	EN32_01101	EN33_02472	EN34_01808	EN35_02944	EN37_01204	EN38_00852	EN39_04616	EN4_00714	EN40_04756	EN41_03070	EN42_03674	EN43_04319	EN44_01689	EN45_00883	EN46_00746	EN47_03888	EN48_04473	EN5_02293	EN50_03895	EN51_01266	EN52_01537	EN53_02421	EN54_03031	EN55_03092
group_1266	amidase	68	68	1	EN1_02025	EN10_01695	EN11_01334	EN12_02684	EN13_03341	EN14_02878	EN15_02930	EN17_03302	EN19_03623	EN2_02257	EN20_03730	EN21_03714	EN22_01997	EN23_01484	EN25_01923	EN26_01519	EN27_02304	EN28_00994	EN3_02160	EN30_01730	EN31_02734	EN32_01102	EN33_02471	EN34_01809	EN35_02945	EN37_01203	EN38_00853	EN39_04615	EN4_00715	EN40_04757	EN41_03071	EN42_03673	EN43_04320	EN44_01690	EN45_00884	EN46_00747	EN47_03889	EN48_04474	EN5_02292	EN50_03896	EN51_01267	EN52_01536	EN53_02422	EN54_03030	EN55_03093
group_1267	helix-turn-helix transcriptional regulator	68	68	1	EN1_02027	EN10_01697	EN11_01332	EN12_02682	EN13_03343	EN14_02880	EN15_02932	EN17_03300	EN19_03625	EN2_02259	EN20_03732	EN21_03712	EN22_01999	EN23_01486	EN25_01921	EN26_01517	EN27_02306	EN28_00992	EN3_02162	EN30_01728	EN31_02732	EN32_01104	EN33_02469	EN34_01811	EN35_02947	EN37_01201	EN38_00855	EN39_04613	EN4_00717	EN40_04759	EN41_03073	EN42_03671	EN43_04322	EN44_01692	EN45_00886	EN46_00749	EN47_03891	EN48_04476	EN5_02290	EN50_03898	EN51_01269	EN52_01534	EN53_02424	EN54_03028	EN55_03095
ilvD_1	dihydroxy-acid dehydratase	68	68	1	EN1_02028	EN10_01698	EN11_01331	EN12_02681	EN13_03344	EN14_02881	EN15_02933	EN17_03299	EN19_03626	EN2_02260	EN20_03733	EN21_03711	EN22_02000	EN23_01487	EN25_01920	EN26_01516	EN27_02307	EN28_00991	EN3_02163	EN30_01727	EN31_02731	EN32_01105	EN33_02468	EN34_01812	EN35_02948	EN37_01200	EN38_00856	EN39_04612	EN4_00718	EN40_04760	EN41_03074	EN42_03670	EN43_04323	EN44_01693	EN45_00887	EN46_00750	EN47_03892	EN48_04477	EN5_02289	EN50_03899	EN51_01270	EN52_01533	EN53_02425	EN54_03027	EN55_03096
sglT	Sodium/glucose cotransporter	68	68	1	EN1_02029	EN10_01699	EN11_01330	EN12_02680	EN13_03345	EN14_02882	EN15_02934	EN17_03298	EN19_03627	EN2_02261	EN20_03734	EN21_03710	EN22_02001	EN23_01488	EN25_01919	EN26_01515	EN27_02308	EN28_00990	EN3_02164	EN30_01726	EN31_02730	EN32_01106	EN33_02467	EN34_01813	EN35_02949	EN37_01199	EN38_00857	EN39_04611	EN4_00719	EN40_04761	EN41_03075	EN42_03669	EN43_04324	EN44_01694	EN45_00888	EN46_00751	EN47_03893	EN48_04478	EN5_02288	EN50_03900	EN51_01271	EN52_01532	EN53_02426	EN54_03026	EN55_03097
group_127	hypothetical protein	68	68	1	EN1_02514	EN10_02709	EN11_03663	EN12_03069	EN13_02512	EN14_03103	EN15_03975	EN17_01456	EN19_01893	EN2_02172	EN20_00298	EN21_03412	EN22_01731	EN23_04653	EN25_02018	EN26_01702	EN27_00052	EN28_03466	EN3_00835	EN30_02537	EN31_02512	EN32_00426	EN33_03286	EN34_03708	EN35_01662	EN37_03526	EN38_04120	EN39_01230	EN4_02092	EN40_00852	EN41_03362	EN42_03296	EN43_03925	EN44_04040	EN45_02484	EN46_03645	EN47_02633	EN48_01247	EN5_04037	EN50_03285	EN51_02665	EN52_01041	EN53_01098	EN54_03611	EN55_02733
galT	galactose-1-phosphate uridylyltransferase	68	68	1	EN1_02031	EN10_01701	EN11_01328	EN12_02678	EN13_03347	EN14_02884	EN15_02936	EN17_03296	EN19_03629	EN2_02263	EN20_03736	EN21_03708	EN22_02003	EN23_01490	EN25_01917	EN26_01513	EN27_02310	EN28_00988	EN3_02166	EN30_01724	EN31_02728	EN32_01108	EN33_02465	EN34_01815	EN35_02951	EN37_01197	EN38_00859	EN39_04609	EN4_00721	EN40_04763	EN41_03077	EN42_03667	EN43_04326	EN44_01696	EN45_00890	EN46_00753	EN47_03895	EN48_04480	EN5_02286	EN50_03902	EN51_01273	EN52_01530	EN53_02428	EN54_03024	EN55_03099
group_1271	TetR/AcrR family transcriptional regulator	68	68	1	EN1_02034	EN10_01704	EN11_01325	EN12_02675	EN13_03350	EN14_02887	EN15_02939	EN17_03293	EN19_03632	EN2_02266	EN20_03739	EN21_03705	EN22_02006	EN23_01493	EN25_01914	EN26_01510	EN27_02313	EN28_00985	EN3_02169	EN30_01721	EN31_02725	EN32_01111	EN33_02462	EN34_01818	EN35_02954	EN37_01194	EN38_00862	EN39_04606	EN4_00724	EN40_04766	EN41_03080	EN42_03664	EN43_04329	EN44_01699	EN45_00893	EN46_00756	EN47_03898	EN48_04483	EN5_02283	EN50_03905	EN51_01276	EN52_01527	EN53_02431	EN54_03021	EN55_03102
group_1272	hypothetical protein	68	68	1	EN1_02037	EN10_01707	EN11_01322	EN12_02672	EN13_03353	EN14_02890	EN15_02942	EN17_03290	EN19_03635	EN2_02269	EN20_03742	EN21_03702	EN22_02009	EN23_01496	EN25_01911	EN26_01507	EN27_02316	EN28_00982	EN3_02172	EN30_01718	EN31_02722	EN32_01114	EN33_02459	EN34_01821	EN35_02957	EN37_01191	EN38_00865	EN39_04603	EN4_00727	EN40_04769	EN41_03083	EN42_03661	EN43_04332	EN44_01702	EN45_00896	EN46_00759	EN47_03901	EN48_04486	EN5_02280	EN50_03908	EN51_01279	EN52_01524	EN53_02434	EN54_03018	EN55_03105
group_1273	hypothetical protein	68	68	1	EN1_02039	EN10_01709	EN11_01320	EN12_02670	EN13_03355	EN14_02892	EN15_02944	EN17_03288	EN19_03637	EN2_02271	EN20_03744	EN21_03700	EN22_02011	EN23_01498	EN25_01909	EN26_01505	EN27_02318	EN28_00980	EN3_02174	EN30_01716	EN31_02720	EN32_01116	EN33_02457	EN34_01823	EN35_02959	EN37_01189	EN38_00867	EN39_04601	EN4_00729	EN40_04771	EN41_03085	EN42_03659	EN43_04334	EN44_01704	EN45_00898	EN46_00761	EN47_03903	EN48_04488	EN5_02278	EN50_03910	EN51_01281	EN52_01522	EN53_02436	EN54_03016	EN55_03107
group_1275	hypothetical protein	68	68	1	EN1_02043	EN10_01713	EN11_01316	EN12_02666	EN13_03359	EN14_02896	EN15_02948	EN17_03284	EN19_03641	EN2_02275	EN20_03748	EN21_03696	EN22_02015	EN23_01502	EN25_01905	EN26_01501	EN27_02322	EN28_00976	EN3_02178	EN30_01712	EN31_02716	EN32_01120	EN33_02453	EN34_01827	EN35_02963	EN37_01185	EN38_00871	EN39_00380	EN4_00733	EN40_02210	EN41_03089	EN42_03655	EN43_04338	EN44_01708	EN45_00902	EN46_00765	EN47_03907	EN48_04492	EN5_02274	EN50_03914	EN51_01285	EN52_01518	EN53_02440	EN54_03012	EN55_03111
group_1276	hypothetical protein	68	68	1	EN1_02048	EN10_01718	EN11_01311	EN12_02661	EN13_03364	EN14_02901	EN15_02953	EN17_03279	EN19_03646	EN2_02280	EN20_03753	EN21_03691	EN22_02020	EN23_01507	EN25_01900	EN26_01496	EN27_02327	EN28_00971	EN3_02183	EN30_01707	EN31_02711	EN32_01125	EN33_02448	EN34_01832	EN35_02968	EN37_01180	EN38_00876	EN39_00385	EN4_00738	EN40_02215	EN41_03094	EN42_03650	EN43_04343	EN44_01713	EN45_00907	EN46_00770	EN47_03912	EN48_04497	EN5_02269	EN50_03919	EN51_01290	EN52_01513	EN53_02445	EN54_03007	EN55_03116
prpD	MmgE/PrpD family protein	68	68	1	EN1_02051	EN10_01721	EN11_01308	EN12_02658	EN13_03367	EN14_02904	EN15_02956	EN17_03276	EN19_03649	EN2_02283	EN20_03756	EN21_03688	EN22_02023	EN23_01510	EN25_01897	EN26_01493	EN27_02330	EN28_00968	EN3_02186	EN30_01704	EN31_02708	EN32_01128	EN33_02445	EN34_01835	EN35_02971	EN37_01177	EN38_00879	EN39_00388	EN4_00741	EN40_02218	EN41_03097	EN42_03647	EN43_04346	EN44_01716	EN45_00910	EN46_00773	EN47_03915	EN48_04500	EN5_02266	EN50_03922	EN51_01293	EN52_01510	EN53_02448	EN54_03004	EN55_03119
group_1278	MFS transporter	68	68	1	EN1_02053	EN10_01723	EN11_01306	EN12_02656	EN13_03369	EN14_02906	EN15_02958	EN17_03274	EN19_03651	EN2_02285	EN20_03758	EN21_03686	EN22_02025	EN23_01512	EN25_01895	EN26_01491	EN27_02332	EN28_00966	EN3_02188	EN30_01702	EN31_02706	EN32_01130	EN33_02443	EN34_01837	EN35_02973	EN37_01175	EN38_00881	EN39_00390	EN4_00743	EN40_02220	EN41_03099	EN42_03645	EN43_04348	EN44_01718	EN45_00912	EN46_00775	EN47_03917	EN48_04502	EN5_02264	EN50_03924	EN51_01295	EN52_01508	EN53_02450	EN54_03002	EN55_03121
COQ5_3	2-methoxy-6-polyprenyl-1,4-benzoquinol methylase, mitochondrial	68	68	1	EN1_02055	EN10_01725	EN11_01304	EN12_02654	EN13_03371	EN14_02908	EN15_02960	EN17_03272	EN19_03653	EN2_02287	EN20_03760	EN21_03684	EN22_02027	EN23_01514	EN25_01893	EN26_01489	EN27_02334	EN28_00964	EN3_02190	EN30_01700	EN31_02704	EN32_01132	EN33_02441	EN34_01839	EN35_02975	EN37_01173	EN38_00883	EN39_00392	EN4_00745	EN40_02222	EN41_03101	EN42_03643	EN43_04350	EN44_01720	EN45_00914	EN46_00777	EN47_03919	EN48_04504	EN5_02262	EN50_03926	EN51_01297	EN52_01506	EN53_02452	EN54_03000	EN55_03123
group_1280	hypothetical protein	68	68	1	EN1_02056	EN10_01726	EN11_01303	EN12_02653	EN13_03372	EN14_02909	EN15_02961	EN17_03271	EN19_03654	EN2_02288	EN20_03761	EN21_03683	EN22_02028	EN23_01515	EN25_01892	EN26_01488	EN27_02335	EN28_00963	EN3_02191	EN30_01699	EN31_02703	EN32_01133	EN33_02440	EN34_01840	EN35_02976	EN37_01172	EN38_00884	EN39_00393	EN4_00746	EN40_02223	EN41_03102	EN42_03642	EN43_04351	EN44_01721	EN45_00915	EN46_00778	EN47_03920	EN48_04505	EN5_02261	EN50_03927	EN51_01298	EN52_01505	EN53_02453	EN54_02999	EN55_03124
group_1281	hypothetical protein	68	68	1	EN1_02057	EN10_01727	EN11_01302	EN12_02652	EN13_03373	EN14_02910	EN15_02962	EN17_03270	EN19_03655	EN2_02289	EN20_03762	EN21_03682	EN22_02029	EN23_01516	EN25_01891	EN26_01487	EN27_02336	EN28_00962	EN3_02192	EN30_01698	EN31_02702	EN32_01134	EN33_02439	EN34_01841	EN35_02977	EN37_01171	EN38_00885	EN39_00394	EN4_00747	EN40_02224	EN41_03103	EN42_03641	EN43_04352	EN44_01722	EN45_00916	EN46_00779	EN47_03921	EN48_04506	EN5_02260	EN50_03928	EN51_01299	EN52_01504	EN53_02454	EN54_02998	EN55_03125
group_1282	class I SAM-dependent methyltransferase	68	68	1	EN1_02061	EN10_01731	EN11_01298	EN12_02648	EN13_03377	EN14_02914	EN15_02966	EN17_03266	EN19_03659	EN2_02293	EN20_03766	EN21_03678	EN22_02033	EN23_01520	EN25_01887	EN26_01483	EN27_02340	EN28_00958	EN3_02196	EN30_01694	EN31_02698	EN32_01138	EN33_02435	EN34_01845	EN35_02981	EN37_01167	EN38_00889	EN39_00398	EN4_00751	EN40_02228	EN41_03107	EN42_03637	EN43_04356	EN44_01726	EN45_00920	EN46_00783	EN47_03925	EN48_04510	EN5_02256	EN50_03932	EN51_01303	EN52_01500	EN53_02458	EN54_02994	EN55_03129
group_1283	aldehyde dehydrogenase family protein	68	68	1	EN1_02063	EN10_01733	EN11_01296	EN12_02646	EN13_03379	EN14_02916	EN15_02968	EN17_03264	EN19_03661	EN2_02295	EN20_03768	EN21_03676	EN22_02035	EN23_01522	EN25_01885	EN26_04712	EN27_02342	EN28_00956	EN3_02198	EN30_01692	EN31_02696	EN32_01140	EN33_02433	EN34_01847	EN35_02983	EN37_01165	EN38_00891	EN39_00400	EN4_00753	EN40_02230	EN41_03109	EN42_03635	EN43_04358	EN44_01728	EN45_00922	EN46_00785	EN47_03927	EN48_04512	EN5_02254	EN50_03934	EN51_01305	EN52_01498	EN53_02460	EN54_02992	EN55_03131
ptbB	tyrosine-protein phosphatase PtbB	68	68	1	EN1_02076	EN10_01746	EN11_01283	EN12_02633	EN13_03392	EN14_02929	EN15_02981	EN17_03251	EN19_03674	EN2_02308	EN20_03781	EN21_03663	EN22_02048	EN23_01535	EN25_01872	EN26_04699	EN27_02355	EN28_00943	EN3_02211	EN30_01679	EN31_02683	EN32_01153	EN33_02420	EN34_01860	EN35_02996	EN37_01152	EN38_00904	EN39_00413	EN4_00766	EN40_02243	EN41_03122	EN42_03622	EN43_04371	EN44_01742	EN45_00935	EN46_00798	EN47_03940	EN48_04525	EN5_02241	EN50_03947	EN51_01318	EN52_01485	EN53_02473	EN54_02979	EN55_03144
group_1285	phosphotransferase family protein	68	68	1	EN1_02078	EN10_01748	EN11_01281	EN12_02631	EN13_03394	EN14_02931	EN15_02983	EN17_03249	EN19_03677	EN2_02310	EN20_03783	EN21_03661	EN22_02050	EN23_01537	EN25_01870	EN26_04697	EN27_02357	EN28_00941	EN3_02915	EN30_01677	EN31_02681	EN32_01155	EN33_02418	EN34_01862	EN35_02998	EN37_01150	EN38_00906	EN39_00415	EN4_00768	EN40_02245	EN41_03124	EN42_03620	EN43_04884	EN44_01744	EN45_00937	EN46_00800	EN47_03942	EN48_04213	EN5_02239	EN50_02718	EN51_01320	EN52_01483	EN53_02475	EN54_02977	EN55_03146
group_1286	class I SAM-dependent methyltransferase	68	68	1	EN1_02083	EN10_01753	EN11_01276	EN12_02626	EN13_03399	EN14_02936	EN15_02988	EN17_03244	EN19_03682	EN2_02315	EN20_03788	EN21_03656	EN22_02055	EN23_01542	EN25_01865	EN26_04692	EN27_02362	EN28_00936	EN3_02920	EN30_01672	EN31_02676	EN32_01160	EN33_02413	EN34_01867	EN35_03003	EN37_01145	EN38_00911	EN39_00420	EN4_00773	EN40_02250	EN41_03129	EN42_03615	EN43_04889	EN44_01749	EN45_00942	EN46_00805	EN47_03947	EN48_04218	EN5_02234	EN50_02723	EN51_01325	EN52_01478	EN53_02480	EN54_02972	EN55_03151
group_1287	hypothetical protein	68	68	1	EN1_02101	EN10_01771	EN11_01258	EN12_02608	EN13_03417	EN14_02954	EN15_03006	EN17_03226	EN19_03700	EN2_02333	EN20_01507	EN21_03638	EN22_02073	EN23_01560	EN25_01847	EN26_04533	EN27_02380	EN28_00918	EN3_02938	EN30_01654	EN31_02658	EN32_01178	EN33_02395	EN34_01885	EN35_03021	EN37_01127	EN38_00929	EN39_00438	EN4_00791	EN40_02268	EN41_03233	EN42_03844	EN43_04496	EN44_01767	EN45_00960	EN46_00823	EN47_03965	EN48_04236	EN5_02216	EN50_02741	EN51_01343	EN52_01460	EN53_02498	EN54_02954	EN55_03169
group_1288	hypothetical protein	68	68	1	EN1_02110	EN10_01779	EN11_01250	EN12_02600	EN13_04009	EN14_02962	EN15_03014	EN17_03217	EN19_03708	EN2_02342	EN20_01516	EN21_03629	EN22_02082	EN23_01569	EN25_01839	EN26_04542	EN27_02389	EN28_00910	EN3_02946	EN30_01646	EN31_02650	EN32_01186	EN33_02387	EN34_01893	EN35_01087	EN37_01119	EN38_00938	EN39_00447	EN4_00799	EN40_02277	EN41_03224	EN42_03853	EN43_04505	EN44_01776	EN45_00969	EN46_00832	EN47_02940	EN48_04245	EN5_02208	EN50_02750	EN51_01352	EN52_01451	EN53_02507	EN54_02945	EN55_03177
group_1289	VOC family protein	68	68	1	EN1_02113	EN10_01782	EN11_01247	EN12_02597	EN13_04012	EN14_02965	EN15_03017	EN17_03214	EN19_03711	EN2_02345	EN20_01519	EN21_03626	EN22_02085	EN23_01572	EN25_01836	EN26_04545	EN27_02392	EN28_00907	EN3_02949	EN30_01643	EN31_02647	EN32_01189	EN33_02384	EN34_01896	EN35_01090	EN37_01116	EN38_00941	EN39_00450	EN4_00802	EN40_02280	EN41_03221	EN42_03856	EN43_04508	EN44_01779	EN45_00972	EN46_00835	EN47_02943	EN48_04248	EN5_02205	EN50_02753	EN51_01355	EN52_01448	EN53_02510	EN54_02942	EN55_03180
group_1290	monoacylglycerol lipase	68	68	1	EN1_02117	EN10_01786	EN11_01243	EN12_02593	EN13_04016	EN14_02969	EN15_03021	EN17_03210	EN19_03715	EN2_02349	EN20_01523	EN21_03622	EN22_02089	EN23_01576	EN25_01832	EN26_04549	EN27_02396	EN28_00903	EN3_02953	EN30_01639	EN31_02643	EN32_01193	EN33_02380	EN34_01900	EN35_01094	EN37_01112	EN38_00945	EN39_00454	EN4_00806	EN40_02284	EN41_03217	EN42_03860	EN43_04512	EN44_01783	EN45_00976	EN46_00839	EN47_02947	EN48_04252	EN5_02201	EN50_02757	EN51_01359	EN52_01444	EN53_02514	EN54_02938	EN55_03184
group_1291	TIGR04338 family metallohydrolase	68	68	1	EN1_02119	EN10_01788	EN11_01241	EN12_02591	EN13_04018	EN14_02971	EN15_03023	EN17_03208	EN19_03717	EN2_02351	EN20_01525	EN21_03620	EN22_02091	EN23_01578	EN25_01830	EN26_04551	EN27_02398	EN28_00901	EN3_02955	EN30_01637	EN31_02641	EN32_01195	EN33_02378	EN34_01902	EN35_01096	EN37_01110	EN38_00947	EN39_00456	EN4_00808	EN40_02286	EN41_03215	EN42_03862	EN43_04514	EN44_01785	EN45_00978	EN46_00841	EN47_02949	EN48_04254	EN5_02199	EN50_02759	EN51_01361	EN52_01442	EN53_02516	EN54_02936	EN55_03186
group_1292	O-methyltransferase	68	68	1	EN1_02120	EN10_01789	EN11_01240	EN12_02590	EN13_04019	EN14_02972	EN15_03024	EN17_03207	EN19_03718	EN2_02352	EN20_01526	EN21_03619	EN22_02092	EN23_01579	EN25_01829	EN26_04552	EN27_02399	EN28_00900	EN3_02956	EN30_01636	EN31_02640	EN32_01196	EN33_02377	EN34_01903	EN35_01097	EN37_01109	EN38_00948	EN39_00457	EN4_00809	EN40_02287	EN41_03214	EN42_03863	EN43_04515	EN44_01786	EN45_00979	EN46_00842	EN47_02950	EN48_04255	EN5_02198	EN50_02760	EN51_01362	EN52_01441	EN53_02517	EN54_02935	EN55_03187
group_1293	TetR/AcrR family transcriptional regulator	68	68	1	EN1_02122	EN10_01791	EN11_01238	EN12_02588	EN13_04021	EN14_02974	EN15_03026	EN17_03205	EN19_03720	EN2_02354	EN20_01528	EN21_03617	EN22_02094	EN23_01581	EN25_01827	EN26_04554	EN27_02401	EN28_00898	EN3_02958	EN30_01634	EN31_02638	EN32_01198	EN33_02375	EN34_01905	EN35_01099	EN37_01107	EN38_00950	EN39_00459	EN4_00811	EN40_02289	EN41_03212	EN42_03865	EN43_04517	EN44_01788	EN45_00981	EN46_00844	EN47_02952	EN48_04257	EN5_02196	EN50_02762	EN51_01364	EN52_01439	EN53_02519	EN54_02933	EN55_03189
group_1294	hypothetical protein	68	68	1	EN1_02134	EN10_01803	EN11_01226	EN12_02576	EN13_04033	EN14_02986	EN15_03038	EN17_03193	EN19_03732	EN2_02366	EN20_01540	EN21_03605	EN22_02106	EN23_01593	EN25_01815	EN26_04566	EN27_02413	EN28_00886	EN3_02970	EN30_01622	EN31_02626	EN32_01210	EN33_02363	EN34_01917	EN35_01111	EN37_01095	EN38_00962	EN39_00471	EN4_00823	EN40_02301	EN41_03200	EN42_03877	EN43_04529	EN44_01800	EN45_00993	EN46_00856	EN47_02964	EN48_04269	EN5_02184	EN50_02774	EN51_01376	EN52_01427	EN53_02531	EN54_02921	EN55_03201
group_1295	CoA-binding protein	68	68	1	EN1_02135	EN10_01804	EN11_01225	EN12_02575	EN13_04034	EN14_02987	EN15_03039	EN17_03192	EN19_03733	EN2_02367	EN20_01541	EN21_03604	EN22_02107	EN23_01594	EN25_01814	EN26_04567	EN27_02414	EN28_00885	EN3_02971	EN30_01621	EN31_02625	EN32_01211	EN33_02362	EN34_01918	EN35_01112	EN37_01094	EN38_00963	EN39_00472	EN4_00824	EN40_02302	EN41_03199	EN42_03878	EN43_04530	EN44_01801	EN45_00994	EN46_00857	EN47_02965	EN48_04270	EN5_02183	EN50_02775	EN51_01377	EN52_01426	EN53_02532	EN54_02920	EN55_03202
group_1296	hypothetical protein	68	68	1	EN1_02140	EN10_01809	EN11_01220	EN12_02570	EN13_04039	EN14_02992	EN15_03044	EN17_03187	EN19_03738	EN2_02373	EN20_01546	EN21_03599	EN22_02112	EN23_01599	EN25_01809	EN26_03352	EN27_02419	EN28_00880	EN3_02976	EN30_01616	EN31_02620	EN32_01216	EN33_02357	EN34_01923	EN35_01117	EN37_01089	EN38_00968	EN39_00477	EN4_00829	EN40_02307	EN41_03194	EN42_03883	EN43_04535	EN44_01806	EN45_00999	EN46_00862	EN47_02970	EN48_04275	EN5_02178	EN50_02780	EN51_01382	EN52_01421	EN53_02537	EN54_02915	EN55_03207
group_1297	hypothetical protein	68	68	1	EN1_02141	EN10_01810	EN11_01219	EN12_02569	EN13_04040	EN14_02993	EN15_03045	EN17_03186	EN19_03739	EN2_02374	EN20_01547	EN21_03598	EN22_02113	EN23_01600	EN25_01808	EN26_03351	EN27_02420	EN28_00879	EN3_02977	EN30_01615	EN31_02619	EN32_01217	EN33_02356	EN34_01924	EN35_01118	EN37_01088	EN38_00969	EN39_00478	EN4_00830	EN40_02308	EN41_03193	EN42_03884	EN43_04536	EN44_01807	EN45_01000	EN46_00863	EN47_02971	EN48_04276	EN5_02177	EN50_02781	EN51_01383	EN52_01420	EN53_02538	EN54_02914	EN55_03208
yceI	YceI family protein	68	68	1	EN1_02142	EN10_01811	EN11_01218	EN12_02568	EN13_04041	EN14_02994	EN15_03046	EN17_03185	EN19_03740	EN2_02375	EN20_01548	EN21_03597	EN22_02114	EN23_01601	EN25_01807	EN26_03350	EN27_02421	EN28_00878	EN3_02978	EN30_01614	EN31_02618	EN32_01218	EN33_02355	EN34_01925	EN35_01119	EN37_01087	EN38_00970	EN39_00479	EN4_00831	EN40_02309	EN41_03192	EN42_03885	EN43_04537	EN44_01808	EN45_01001	EN46_00864	EN47_02972	EN48_04277	EN5_02176	EN50_02782	EN51_01384	EN52_01419	EN53_02539	EN54_02913	EN55_03209
group_1299	hypothetical protein	68	68	1	EN1_02154	EN10_01823	EN11_01206	EN12_02556	EN13_04053	EN14_03006	EN15_03058	EN17_03173	EN19_03752	EN2_02387	EN20_01560	EN21_03584	EN22_02126	EN23_01613	EN25_01795	EN26_03338	EN27_02433	EN28_00866	EN3_02990	EN30_01602	EN31_02606	EN32_01230	EN33_02343	EN34_01937	EN35_01131	EN37_01075	EN38_00982	EN39_00491	EN4_00843	EN40_02321	EN41_03180	EN42_03897	EN43_04549	EN44_01820	EN45_01013	EN46_00876	EN47_02984	EN48_04289	EN5_02164	EN50_02794	EN51_01396	EN52_01407	EN53_02551	EN54_02901	EN55_03221
lprN_2	hypothetical protein	68	68	1	EN1_02155	EN10_01824	EN11_01205	EN12_02555	EN13_04054	EN14_03007	EN15_03059	EN17_03172	EN19_03753	EN2_02388	EN20_01561	EN21_03583	EN22_02127	EN23_01614	EN25_01794	EN26_03337	EN27_02434	EN28_00865	EN3_02991	EN30_01601	EN31_02605	EN32_01231	EN33_02342	EN34_01938	EN35_01132	EN37_01074	EN38_00983	EN39_00492	EN4_00844	EN40_02322	EN41_03179	EN42_03898	EN43_04550	EN44_01821	EN45_01014	EN46_00877	EN47_02985	EN48_04290	EN5_02163	EN50_02795	EN51_01397	EN52_01406	EN53_02552	EN54_02900	EN55_03222
trmB	tRNA (guanosine(46)-N7)-methyltransferase TrmB	68	68	1	EN1_02161	EN10_01830	EN11_01199	EN12_02549	EN13_04060	EN14_03013	EN15_03065	EN17_03166	EN19_03759	EN2_02394	EN20_01567	EN21_03573	EN22_02133	EN23_01620	EN25_01788	EN26_03331	EN27_02440	EN28_00859	EN3_03001	EN30_01595	EN31_02599	EN32_01237	EN33_02336	EN34_01944	EN35_01138	EN37_01068	EN38_00989	EN39_00498	EN4_00854	EN40_02328	EN41_03173	EN42_03904	EN43_04556	EN44_01827	EN45_01020	EN46_00883	EN47_02991	EN48_04296	EN5_02153	EN50_02801	EN51_01403	EN52_01400	EN53_02558	EN54_02894	EN55_03228
group_1302	hypothetical protein	68	68	1	EN1_02166	EN10_01835	EN11_01194	EN12_02544	EN13_04065	EN14_03018	EN15_03070	EN17_03161	EN19_03764	EN2_02399	EN20_01572	EN21_04841	EN22_02138	EN23_01625	EN25_01783	EN26_03326	EN27_02445	EN28_00854	EN3_03006	EN30_01590	EN31_02594	EN32_01242	EN33_02331	EN34_01949	EN35_01143	EN37_01063	EN38_00994	EN39_00503	EN4_00859	EN40_02333	EN41_03168	EN42_03909	EN43_04561	EN44_01832	EN45_01025	EN46_00888	EN47_02996	EN48_04301	EN5_02148	EN50_02806	EN51_01408	EN52_01395	EN53_02563	EN54_02889	EN55_03233
group_1303	hypothetical protein	68	68	1	EN1_02173	EN10_01842	EN11_01187	EN12_02537	EN13_04072	EN14_03025	EN15_03077	EN17_03154	EN19_03771	EN2_02406	EN20_01579	EN21_04834	EN22_02145	EN23_01632	EN25_01776	EN26_03319	EN27_02452	EN28_00847	EN3_03013	EN30_01583	EN31_02587	EN32_01249	EN33_02324	EN34_01956	EN35_01150	EN37_01056	EN38_01001	EN39_00510	EN4_00866	EN40_02340	EN41_03161	EN42_03916	EN43_04568	EN44_01839	EN45_01032	EN46_00895	EN47_03003	EN48_04308	EN5_02141	EN50_02813	EN51_01415	EN52_01388	EN53_02570	EN54_02882	EN55_03240
mmsB_1	3-hydroxyisobutyrate dehydrogenase	68	68	1	EN1_02182	EN10_01851	EN11_01178	EN12_02528	EN13_04081	EN14_03034	EN15_03086	EN17_03145	EN19_03780	EN2_02415	EN20_01581	EN21_04825	EN22_02154	EN23_01641	EN25_01767	EN26_03317	EN27_02461	EN28_00845	EN3_03015	EN30_01581	EN31_02585	EN32_01251	EN33_02322	EN34_01958	EN35_01159	EN37_01054	EN38_01010	EN39_00519	EN4_00868	EN40_02349	EN41_03159	EN42_03918	EN43_04570	EN44_01848	EN45_01041	EN46_00904	EN47_03012	EN48_04317	EN5_02139	EN50_02822	EN51_01424	EN52_01379	EN53_02579	EN54_02873	EN55_03249
group_1305	NAD(P)/FAD-dependent oxidoreductase	68	68	1	EN1_02192	EN10_01861	EN11_01168	EN12_02518	EN13_04091	EN14_03044	EN15_03096	EN17_03135	EN19_03790	EN2_02425	EN20_01591	EN21_04815	EN22_02164	EN23_01651	EN25_01757	EN26_03307	EN27_02471	EN28_00835	EN3_03025	EN30_01571	EN31_02575	EN32_01261	EN33_04836	EN34_01968	EN35_01169	EN37_01044	EN38_01020	EN39_00529	EN4_00878	EN40_02359	EN41_03149	EN42_03928	EN43_04580	EN44_01858	EN45_01051	EN46_00914	EN47_03022	EN48_04327	EN5_02129	EN50_02832	EN51_01434	EN52_01369	EN53_02589	EN54_02863	EN55_03259
group_1306	acyltransferase	68	68	1	EN1_02195	EN10_01864	EN11_01165	EN12_02515	EN13_04094	EN14_03047	EN15_03099	EN17_03132	EN19_03793	EN2_02428	EN20_01594	EN21_04812	EN22_02167	EN23_01654	EN25_01754	EN26_03304	EN27_02474	EN28_00832	EN3_03028	EN30_01568	EN31_02572	EN32_01264	EN33_04833	EN34_01971	EN35_01172	EN37_01041	EN38_01023	EN39_00532	EN4_00881	EN40_02362	EN41_03146	EN42_03931	EN43_04583	EN44_01861	EN45_01054	EN46_00917	EN47_03025	EN48_04330	EN5_02126	EN50_02835	EN51_01437	EN52_01366	EN53_02592	EN54_02860	EN55_03262
group_1307	hypothetical protein	68	68	1	EN1_02196	EN10_01865	EN11_01164	EN12_02514	EN13_04095	EN14_03048	EN15_03100	EN17_03131	EN19_03794	EN2_02429	EN20_01595	EN21_04811	EN22_02168	EN23_01655	EN25_01753	EN26_03303	EN27_02475	EN28_00831	EN3_03029	EN30_01567	EN31_02571	EN32_01265	EN33_04832	EN34_01972	EN35_01173	EN37_01040	EN38_01024	EN39_00533	EN4_00882	EN40_02363	EN41_03145	EN42_03932	EN43_04584	EN44_01862	EN45_01055	EN46_00918	EN47_03026	EN48_04331	EN5_02125	EN50_02836	EN51_01438	EN52_01365	EN53_02593	EN54_02859	EN55_03263
group_1309	RNA polymerase sigma factor	68	68	1	EN1_02215	EN10_01872	EN11_01157	EN12_02501	EN13_01034	EN14_04669	EN15_03113	EN17_03118	EN19_04175	EN2_04934	EN20_01602	EN21_04798	EN22_02181	EN23_01668	EN25_01740	EN26_03296	EN27_02488	EN28_00824	EN3_03042	EN30_01560	EN31_02564	EN32_01272	EN33_04825	EN34_01979	EN35_01180	EN37_01033	EN38_01037	EN39_00546	EN4_00895	EN40_04672	EN41_04743	EN42_04801	EN43_03989	EN44_01875	EN45_01068	EN46_00931	EN47_03039	EN48_03864	EN5_02112	EN50_02849	EN51_01451	EN52_01352	EN53_02606	EN54_04273	EN55_03276
group_131	hypothetical protein	68	68	1	EN1_02650	EN10_02578	EN11_04431	EN12_03323	EN13_04557	EN14_03604	EN15_05002	EN17_01591	EN19_01776	EN2_02036	EN20_00183	EN21_03556	EN22_01865	EN23_02581	EN25_03590	EN26_01817	EN27_00187	EN28_01340	EN3_00958	EN30_02370	EN31_02345	EN32_00593	EN33_01904	EN34_02324	EN35_01793	EN37_03228	EN38_02798	EN39_01095	EN4_02216	EN40_00717	EN41_01042	EN42_04132	EN43_03216	EN44_04802	EN45_02348	EN46_03872	EN47_02498	EN48_01112	EN5_03478	EN50_03150	EN51_02800	EN52_00906	EN53_01233	EN54_02507	EN55_02598
group_1310	hypothetical protein	68	68	1	EN1_02224	EN10_01881	EN11_01148	EN12_02492	EN13_01043	EN14_04678	EN15_03122	EN17_03109	EN19_04184	EN2_04925	EN20_01611	EN21_04789	EN22_02190	EN23_01677	EN25_01731	EN26_03287	EN27_02497	EN28_00815	EN3_03051	EN30_01551	EN31_02555	EN32_01281	EN33_04816	EN34_01988	EN35_01189	EN37_01024	EN38_01046	EN39_00555	EN4_00904	EN40_04681	EN41_04734	EN42_04810	EN43_03998	EN44_01884	EN45_01077	EN46_00940	EN47_03048	EN48_03873	EN5_02103	EN50_02858	EN51_01460	EN52_01343	EN53_02615	EN54_04264	EN55_03285
group_1311	sulfate ABC transporter substrate-binding protein	68	68	1	EN1_02227	EN10_01884	EN11_01145	EN12_02489	EN13_01046	EN14_04681	EN15_03125	EN17_03106	EN19_04187	EN2_04922	EN20_01614	EN21_04786	EN22_02193	EN23_01680	EN25_01728	EN26_03284	EN27_02500	EN28_00812	EN3_03054	EN30_01548	EN31_02552	EN32_01284	EN33_04813	EN34_01991	EN35_01192	EN37_01021	EN38_01049	EN39_00558	EN4_00907	EN40_04684	EN41_04731	EN42_04813	EN43_04001	EN44_01887	EN45_01080	EN46_00943	EN47_03051	EN48_03876	EN5_02100	EN50_02861	EN51_01463	EN52_01340	EN53_02618	EN54_04261	EN55_03288
group_1312	TIGR03086 family metal-binding protein	68	68	1	EN1_02228	EN10_01885	EN11_01144	EN12_02488	EN13_01047	EN14_04682	EN15_03126	EN17_03105	EN19_04188	EN2_04921	EN20_01615	EN21_04785	EN22_02194	EN23_01681	EN25_01727	EN26_03283	EN27_02501	EN28_00811	EN3_03055	EN30_01547	EN31_02551	EN32_01285	EN33_04812	EN34_01992	EN35_01193	EN37_01020	EN38_01050	EN39_00559	EN4_00908	EN40_04685	EN41_04730	EN42_04814	EN43_04002	EN44_01888	EN45_01081	EN46_00944	EN47_03052	EN48_03877	EN5_02099	EN50_02862	EN51_01464	EN52_01339	EN53_02619	EN54_04260	EN55_03289
group_1313	hypothetical protein	68	68	1	EN1_02233	EN10_00293	EN11_01558	EN12_02050	EN13_01567	EN14_01521	EN15_02642	EN17_01917	EN19_04485	EN2_03605	EN20_01274	EN21_01853	EN22_03438	EN23_02016	EN25_02474	EN26_03954	EN27_01875	EN28_01736	EN3_03395	EN30_02796	EN31_01640	EN32_01750	EN33_02880	EN34_01342	EN35_01080	EN37_00691	EN38_01503	EN39_01510	EN4_03028	EN40_00894	EN41_01464	EN42_02857	EN43_02294	EN44_02522	EN45_00177	EN46_02717	EN47_01624	EN48_00005	EN5_02577	EN50_03500	EN51_01803	EN52_01097	EN53_00916	EN54_04565	EN55_01884
group_1314	hypothetical protein	68	68	1	EN1_02234	EN10_00294	EN11_01559	EN12_02051	EN13_01568	EN14_01522	EN15_02643	EN17_01916	EN19_04486	EN2_03604	EN20_01275	EN21_01854	EN22_03439	EN23_02017	EN25_02473	EN26_03955	EN27_01876	EN28_01737	EN3_03396	EN30_02795	EN31_01641	EN32_01751	EN33_02879	EN34_01343	EN35_01079	EN37_00692	EN38_01502	EN39_01509	EN4_03027	EN40_00895	EN41_01465	EN42_02856	EN43_02295	EN44_02523	EN45_00178	EN46_02716	EN47_01623	EN48_00006	EN5_02576	EN50_03501	EN51_01804	EN52_01098	EN53_00915	EN54_04564	EN55_01885
group_1317	acyl-[acyl-carrier-protein] thioesterase	68	68	1	EN1_02249	EN10_00308	EN11_01573	EN12_02065	EN13_01582	EN14_01536	EN15_02657	EN17_01902	EN19_04500	EN2_03589	EN20_00352	EN21_01867	EN22_03453	EN23_02031	EN25_02459	EN26_03969	EN27_01891	EN28_01751	EN3_03411	EN30_02781	EN31_01655	EN32_01765	EN33_02865	EN34_01357	EN35_01065	EN37_00706	EN38_01488	EN39_01494	EN4_03012	EN40_00910	EN41_01479	EN42_02842	EN43_02309	EN44_02538	EN45_00193	EN46_02701	EN47_01609	EN48_00021	EN5_02561	EN50_03516	EN51_01819	EN52_01112	EN53_00901	EN54_04550	EN55_01899
group_1318	hypothetical protein	68	68	1	EN1_02253	EN10_00312	EN11_01577	EN12_02069	EN13_01586	EN14_01540	EN15_02661	EN17_01898	EN19_04504	EN2_03585	EN20_00356	EN21_01871	EN22_03457	EN23_02035	EN25_02455	EN26_03973	EN27_01895	EN28_01755	EN3_03415	EN30_02777	EN31_01659	EN32_01769	EN33_02861	EN34_01361	EN35_01061	EN37_00710	EN38_01484	EN39_01490	EN4_03008	EN40_00914	EN41_01483	EN42_02838	EN43_02313	EN44_02542	EN45_00197	EN46_02697	EN47_01605	EN48_00025	EN5_02557	EN50_03520	EN51_01823	EN52_01116	EN53_00897	EN54_04546	EN55_01903
hbhA	heparin-binding hemagglutinin HbhA	68	68	1	EN1_02262	EN10_00321	EN11_01586	EN12_02078	EN13_01595	EN14_01549	EN15_02670	EN17_01889	EN19_04513	EN2_03576	EN20_00419	EN21_01880	EN22_03466	EN23_02044	EN25_02446	EN26_04036	EN27_01904	EN28_01764	EN3_03424	EN30_02768	EN31_01668	EN32_01778	EN33_02852	EN34_01370	EN35_01052	EN37_00719	EN38_01475	EN39_01481	EN4_02999	EN40_00923	EN41_01546	EN42_02775	EN43_02376	EN44_02551	EN45_00206	EN46_02688	EN47_01596	EN48_00034	EN5_02548	EN50_03529	EN51_01832	EN52_01125	EN53_00888	EN54_04537	EN55_01912
tatD	TatD family hydrolase	68	68	1	EN1_02670	EN10_02558	EN11_04411	EN12_03303	EN13_04537	EN14_03624	EN15_05022	EN17_01611	EN19_01756	EN2_02016	EN20_00163	EN21_03957	EN22_01885	EN23_02601	EN25_03610	EN26_01837	EN27_00207	EN28_01360	EN3_00978	EN30_04423	EN31_02325	EN32_00613	EN33_01924	EN34_02344	EN35_01813	EN37_03208	EN38_02818	EN39_01075	EN4_02236	EN40_00697	EN41_01062	EN42_04112	EN43_03236	EN44_04413	EN45_02328	EN46_03892	EN47_02478	EN48_01092	EN5_03498	EN50_03130	EN51_02820	EN52_00886	EN53_01253	EN54_02527	EN55_02578
group_1320	isocitrate lyase/phosphoenolpyruvate mutase family protein	68	68	1	EN1_02266	EN10_00325	EN11_01590	EN12_02082	EN13_01599	EN14_01553	EN15_02674	EN17_01885	EN19_04517	EN2_03572	EN20_00423	EN21_01884	EN22_03470	EN23_02048	EN25_02442	EN26_04040	EN27_01908	EN28_01768	EN3_03428	EN30_02764	EN31_01672	EN32_01782	EN33_02848	EN34_01374	EN35_01048	EN37_00723	EN38_01471	EN39_01477	EN4_02995	EN40_00927	EN41_01550	EN42_02771	EN43_02380	EN44_02555	EN45_00210	EN46_02684	EN47_01592	EN48_00038	EN5_02544	EN50_03533	EN51_01836	EN52_01129	EN53_00884	EN54_04533	EN55_01916
group_1321	hypothetical protein	68	68	1	EN1_02270	EN10_00329	EN11_01594	EN12_02086	EN13_01603	EN14_01557	EN15_02678	EN17_01881	EN19_04521	EN2_03568	EN20_00427	EN21_01888	EN22_03474	EN23_02052	EN25_02438	EN26_04044	EN27_01912	EN28_01772	EN3_03432	EN30_02760	EN31_01676	EN32_01786	EN33_02844	EN34_01378	EN35_01044	EN37_00727	EN38_01467	EN39_01473	EN4_02991	EN40_00931	EN41_01554	EN42_02767	EN43_02384	EN44_02559	EN45_00214	EN46_02680	EN47_01588	EN48_00042	EN5_02540	EN50_03537	EN51_01840	EN52_01133	EN53_00880	EN54_04529	EN55_01920
group_1322	hypothetical protein	68	68	1	EN1_02277	EN10_00336	EN11_01601	EN12_02093	EN13_01610	EN14_01564	EN15_02685	EN17_01874	EN19_04528	EN2_03561	EN20_00434	EN21_01895	EN22_03481	EN23_02059	EN25_02431	EN26_04051	EN27_01919	EN28_01779	EN3_03439	EN30_02753	EN31_01683	EN32_01793	EN33_02837	EN34_01385	EN35_01037	EN37_00734	EN38_01460	EN39_01466	EN4_02984	EN40_00938	EN41_01561	EN42_02760	EN43_02391	EN44_02566	EN45_00221	EN46_02673	EN47_01581	EN48_00049	EN5_02533	EN50_03544	EN51_01847	EN52_01140	EN53_00873	EN54_04522	EN55_01927
group_1323	MFS transporter	68	68	1	EN1_02280	EN10_00339	EN11_01604	EN12_02096	EN13_01613	EN14_01567	EN15_02688	EN17_01871	EN19_04531	EN2_03558	EN20_00437	EN21_01898	EN22_03484	EN23_02062	EN25_02428	EN26_04054	EN27_01922	EN28_01782	EN3_03442	EN30_02750	EN31_01686	EN32_01796	EN33_02834	EN34_01388	EN35_01034	EN37_00737	EN38_01457	EN39_01463	EN4_02981	EN40_00941	EN41_01564	EN42_02757	EN43_02394	EN44_02569	EN45_00224	EN46_02670	EN47_01578	EN48_00052	EN5_02530	EN50_03547	EN51_01850	EN52_01143	EN53_00870	EN54_04519	EN55_01930
group_1324	helix-turn-helix transcriptional regulator	68	68	1	EN1_02281	EN10_00340	EN11_01605	EN12_02097	EN13_01614	EN14_01568	EN15_02689	EN17_01870	EN19_04532	EN2_03557	EN20_00438	EN21_01899	EN22_03485	EN23_02063	EN25_02427	EN26_04055	EN27_01923	EN28_01783	EN3_03443	EN30_02749	EN31_01687	EN32_01797	EN33_02833	EN34_01389	EN35_01033	EN37_00738	EN38_01456	EN39_01462	EN4_02980	EN40_00942	EN41_01565	EN42_02756	EN43_02395	EN44_02570	EN45_00225	EN46_02669	EN47_01577	EN48_00053	EN5_02529	EN50_03548	EN51_01851	EN52_01144	EN53_00869	EN54_04518	EN55_01931
group_1325	hypothetical protein	68	68	1	EN1_02282	EN10_00341	EN11_01606	EN12_02098	EN13_01615	EN14_01569	EN15_02690	EN17_01869	EN19_04533	EN2_03556	EN20_00439	EN21_01900	EN22_03486	EN23_02064	EN25_02426	EN26_04056	EN27_01924	EN28_01784	EN3_03444	EN30_02748	EN31_01688	EN32_01798	EN33_02832	EN34_01390	EN35_01032	EN37_00739	EN38_01455	EN39_01461	EN4_02979	EN40_00943	EN41_01566	EN42_02755	EN43_02396	EN44_02571	EN45_00226	EN46_02668	EN47_01576	EN48_00054	EN5_02528	EN50_03549	EN51_01852	EN52_01145	EN53_00868	EN54_04517	EN55_01932
group_1326	hypothetical protein	68	68	1	EN1_02290	EN10_00349	EN11_01614	EN12_02106	EN13_01623	EN14_01577	EN15_02698	EN17_01861	EN19_04541	EN2_03548	EN20_00447	EN21_01908	EN22_03494	EN23_02072	EN25_02418	EN26_04064	EN27_01932	EN28_01792	EN3_03452	EN30_02740	EN31_01696	EN32_01806	EN33_02824	EN34_01398	EN35_01024	EN37_00747	EN38_01447	EN39_01453	EN4_02971	EN40_00951	EN41_01574	EN42_02747	EN43_02404	EN44_02579	EN45_00234	EN46_02660	EN47_01568	EN48_00062	EN5_02520	EN50_03557	EN51_01860	EN52_01153	EN53_00860	EN54_04509	EN55_01940
betI_5	HTH-type transcriptional regulator BetI	68	68	1	EN1_02298	EN10_00357	EN11_01622	EN12_02114	EN13_01631	EN14_01585	EN15_02706	EN17_01853	EN19_04549	EN2_03540	EN20_00455	EN21_01916	EN22_03502	EN23_02080	EN25_02410	EN26_03358	EN27_01940	EN28_01800	EN3_03460	EN30_02732	EN31_01704	EN32_01814	EN33_02816	EN34_01406	EN35_01016	EN37_00755	EN38_01439	EN39_01445	EN4_02963	EN40_00959	EN41_01582	EN42_02739	EN43_02412	EN44_02587	EN45_00242	EN46_02652	EN47_01560	EN48_00070	EN5_02512	EN50_04915	EN51_01868	EN52_01161	EN53_00852	EN54_04501	EN55_01948
group_1328	NAD(P)/FAD-dependent oxidoreductase	68	68	1	EN1_02305	EN10_00364	EN11_01629	EN12_02121	EN13_01638	EN14_01592	EN15_02713	EN17_01846	EN19_04556	EN2_03533	EN20_00462	EN21_01923	EN22_03509	EN23_02087	EN25_02403	EN26_03365	EN27_01947	EN28_01807	EN3_03467	EN30_02725	EN31_01711	EN32_01821	EN33_02809	EN34_01413	EN35_01009	EN37_00762	EN38_01432	EN39_01438	EN4_02956	EN40_00966	EN41_01589	EN42_02732	EN43_02419	EN44_02594	EN45_00249	EN46_02645	EN47_01553	EN48_00077	EN5_02505	EN50_04922	EN51_01875	EN52_01168	EN53_00845	EN54_04494	EN55_01955
group_1329	ABC transporter permease	68	68	1	EN1_02315	EN10_00374	EN11_01639	EN12_02131	EN13_01648	EN14_01602	EN15_02723	EN17_01836	EN19_04566	EN2_03523	EN20_00472	EN21_01933	EN22_03519	EN23_02097	EN25_02393	EN26_03375	EN27_01957	EN28_01817	EN3_03477	EN30_02715	EN31_01721	EN32_01831	EN33_02797	EN34_01425	EN35_00999	EN37_00772	EN38_01422	EN39_01428	EN4_02946	EN40_00976	EN41_01599	EN42_02722	EN43_02429	EN44_02604	EN45_00259	EN46_02635	EN47_01543	EN48_00087	EN5_02495	EN50_04932	EN51_01885	EN52_01178	EN53_00835	EN54_04484	EN55_01965
cobL	bifunctional cobalt-precorrin-7 (C(5))-methyltransferase/cobalt-precorrin-6B (C(15))-methyltransferase	68	68	1	EN1_02785	EN10_04605	EN11_04582	EN12_04767	EN13_02057	EN14_03261	EN15_03270	EN17_02324	EN19_03958	EN2_02541	EN20_02172	EN21_01425	EN22_01660	EN23_03870	EN25_02880	EN26_03087	EN27_02774	EN28_01261	EN3_04141	EN30_02348	EN31_02793	EN32_04252	EN33_01796	EN34_01541	EN35_04086	EN37_01470	EN38_01805	EN39_02382	EN4_02597	EN40_00580	EN41_01837	EN42_01358	EN43_01111	EN44_02485	EN45_03103	EN46_02852	EN47_02439	EN48_02090	EN5_02772	EN50_01117	EN51_03051	EN52_02103	EN53_02892	EN54_01656	EN55_03416
group_1334	AURKAIP1/COX24 domain-containing protein	68	68	1	EN1_02341	EN10_00400	EN11_01665	EN12_04070	EN13_01674	EN14_01628	EN15_02749	EN17_01809	EN19_04592	EN2_03121	EN20_00498	EN21_01959	EN22_03539	EN23_02123	EN25_02367	EN26_03401	EN27_01983	EN28_01843	EN3_03503	EN30_02689	EN31_01747	EN32_01857	EN33_02771	EN34_01451	EN35_00973	EN37_00798	EN38_01396	EN39_01402	EN4_02920	EN40_01002	EN41_01626	EN42_02695	EN43_02456	EN44_02630	EN45_00285	EN46_02609	EN47_01517	EN48_00113	EN5_02469	EN50_04958	EN51_01911	EN52_01204	EN53_00809	EN54_04458	EN55_01991
group_1335	hypothetical protein	68	68	1	EN1_02359	EN10_00418	EN11_01683	EN12_04088	EN13_01692	EN14_01646	EN15_02767	EN17_01791	EN19_00016	EN2_03103	EN20_00516	EN21_01977	EN22_03557	EN23_02141	EN25_02349	EN26_03419	EN27_02001	EN28_01861	EN3_02228	EN30_02671	EN31_01765	EN32_01875	EN33_02753	EN34_01469	EN35_00955	EN37_00816	EN38_01378	EN39_01384	EN4_02902	EN40_01020	EN41_04786	EN42_04855	EN43_04877	EN44_02648	EN45_00303	EN46_02591	EN47_01499	EN48_00132	EN5_02451	EN50_04076	EN51_04269	EN52_01222	EN53_00791	EN54_04676	EN55_02009
clpC1_2	ATP-dependent protease ATP-binding subunit ClpC	68	68	1	EN1_02386	EN10_00444	EN11_01709	EN12_04115	EN13_01719	EN14_01673	EN15_02794	EN17_01764	EN19_00042	EN2_03076	EN20_00542	EN21_02003	EN22_02697	EN23_02168	EN25_04437	EN26_03445	EN27_02028	EN28_01888	EN3_02254	EN30_02644	EN31_01792	EN32_01902	EN33_02726	EN34_01496	EN35_00929	EN37_00843	EN38_01351	EN39_01357	EN4_02876	EN40_01047	EN41_03505	EN42_04234	EN43_01817	EN44_02675	EN45_00330	EN46_02564	EN47_01472	EN48_00159	EN5_02425	EN50_04103	EN51_04296	EN52_01249	EN53_00764	EN54_04649	EN55_02036
sodA_1	superoxide dismutase	68	68	1	EN1_02388	EN10_00446	EN11_01711	EN12_04117	EN13_01721	EN14_01675	EN15_02796	EN17_01762	EN19_00044	EN2_03074	EN20_00544	EN21_02005	EN22_02699	EN23_02170	EN25_04435	EN26_03447	EN27_02030	EN28_01890	EN3_02256	EN30_02642	EN31_01794	EN32_01904	EN33_02724	EN34_01498	EN35_00927	EN37_00845	EN38_01349	EN39_01355	EN4_02874	EN40_01049	EN41_03507	EN42_04232	EN43_01815	EN44_02677	EN45_00332	EN46_02562	EN47_01470	EN48_00161	EN5_02423	EN50_04105	EN51_04298	EN52_01251	EN53_00762	EN54_04647	EN55_02038
group_1338	hypothetical protein	68	68	1	EN1_02403	EN10_00461	EN11_01726	EN12_04132	EN13_01736	EN14_01690	EN15_02811	EN17_01747	EN19_00059	EN2_03059	EN20_00559	EN21_02020	EN22_02714	EN23_02185	EN25_04420	EN26_03462	EN27_02113	EN28_04417	EN3_02271	EN30_04193	EN31_01887	EN32_04044	EN33_04325	EN34_04503	EN35_00912	EN37_00938	EN38_01334	EN39_01340	EN4_02859	EN40_01064	EN41_03522	EN42_04217	EN43_01800	EN44_02692	EN45_00347	EN46_02547	EN47_01455	EN48_00176	EN5_02408	EN50_04120	EN51_04313	EN52_01266	EN53_00747	EN54_04632	EN55_02053
group_1339	hypothetical protein	68	68	1	EN1_02405	EN10_00463	EN11_01728	EN12_04134	EN13_01738	EN14_01692	EN15_02813	EN17_01745	EN19_00061	EN2_03057	EN20_00561	EN21_02022	EN22_02716	EN23_02187	EN25_04418	EN26_03464	EN27_02115	EN28_04419	EN3_02273	EN30_04195	EN31_01889	EN32_04046	EN33_04323	EN34_04501	EN35_00910	EN37_00940	EN38_01332	EN39_01338	EN4_02857	EN40_01066	EN41_03524	EN42_04215	EN43_01798	EN44_02694	EN45_00349	EN46_02545	EN47_01453	EN48_00178	EN5_02406	EN50_04122	EN51_04315	EN52_01268	EN53_00745	EN54_04630	EN55_02055
group_1340	ATP-dependent Clp protease ATP-binding subunit	68	68	1	EN1_02407	EN10_00465	EN11_01730	EN12_04136	EN13_01740	EN14_01694	EN15_02815	EN17_01743	EN19_00063	EN2_03055	EN20_00563	EN21_02024	EN22_02718	EN23_02189	EN25_04416	EN26_03466	EN27_02117	EN28_04421	EN3_02275	EN30_04197	EN31_01891	EN32_04048	EN33_04321	EN34_04499	EN35_00908	EN37_00942	EN38_01330	EN39_01336	EN4_02855	EN40_01068	EN41_03526	EN42_04213	EN43_01796	EN44_02696	EN45_00351	EN46_02543	EN47_01451	EN48_00180	EN5_02404	EN50_04124	EN51_04317	EN52_01270	EN53_00743	EN54_04628	EN55_02057
group_1341	hypothetical protein	68	68	1	EN1_02408	EN10_00466	EN11_01731	EN12_04137	EN13_01741	EN14_01695	EN15_02816	EN17_01742	EN19_00064	EN2_03054	EN20_00564	EN21_02025	EN22_02719	EN23_02190	EN25_04415	EN26_03467	EN27_02118	EN28_04422	EN3_02276	EN30_04198	EN31_01892	EN32_04049	EN33_04320	EN34_04498	EN35_00907	EN37_00943	EN38_01329	EN39_01335	EN4_02854	EN40_01069	EN41_03527	EN42_04212	EN43_01795	EN44_02697	EN45_00352	EN46_02542	EN47_01450	EN48_00181	EN5_02403	EN50_04125	EN51_04318	EN52_01271	EN53_00742	EN54_04627	EN55_02058
group_1343	hypothetical protein	68	68	1	EN1_02413	EN10_00471	EN11_01736	EN12_04142	EN13_01746	EN14_01700	EN15_02821	EN17_01737	EN19_00069	EN2_03049	EN20_00569	EN21_02030	EN22_02724	EN23_02195	EN25_04410	EN26_03472	EN27_02123	EN28_04427	EN3_02281	EN30_04203	EN31_01897	EN32_04054	EN33_04315	EN34_04493	EN35_00902	EN37_00948	EN38_01324	EN39_01330	EN4_02849	EN40_01074	EN41_03532	EN42_04207	EN43_01790	EN44_02702	EN45_00357	EN46_02537	EN47_01445	EN48_00186	EN5_02398	EN50_04130	EN51_04323	EN52_01276	EN53_00737	EN54_04622	EN55_02063
menH_1	demethylmenaquinone methyltransferase	68	68	1	EN1_02415	EN10_00473	EN11_01738	EN12_04144	EN13_01748	EN14_01702	EN15_02823	EN17_01735	EN19_00071	EN2_03047	EN20_00571	EN21_02032	EN22_02726	EN23_02197	EN25_04408	EN26_03474	EN27_02125	EN28_04429	EN3_02283	EN30_04205	EN31_01899	EN32_04056	EN33_04313	EN34_04491	EN35_00900	EN37_00950	EN38_01322	EN39_01328	EN4_02847	EN40_01076	EN41_03534	EN42_04205	EN43_01788	EN44_02704	EN45_00359	EN46_02535	EN47_01443	EN48_00188	EN5_02396	EN50_04132	EN51_04325	EN52_01278	EN53_00735	EN54_04620	EN55_02065
group_1345	TetR/AcrR family transcriptional regulator	68	68	1	EN1_02421	EN10_00479	EN11_01744	EN12_04150	EN13_01754	EN14_01708	EN15_02829	EN17_01729	EN19_00077	EN2_03041	EN20_00577	EN21_02038	EN22_02732	EN23_02203	EN25_04402	EN26_03480	EN27_02131	EN28_04435	EN3_02289	EN30_04211	EN31_01905	EN32_04062	EN33_04307	EN34_04485	EN35_00894	EN37_00956	EN38_01316	EN39_01322	EN4_02841	EN40_01082	EN41_03540	EN42_04199	EN43_01782	EN44_02710	EN45_00365	EN46_02529	EN47_01437	EN48_00194	EN5_02390	EN50_04138	EN51_04331	EN52_01284	EN53_00729	EN54_04614	EN55_02071
group_1346	hypothetical protein	68	68	1	EN1_02422	EN10_00480	EN11_01745	EN12_04151	EN13_01755	EN14_01709	EN15_02830	EN17_01728	EN19_00078	EN2_03040	EN20_00578	EN21_02039	EN22_02733	EN23_02204	EN25_04401	EN26_03481	EN27_02132	EN28_04436	EN3_02290	EN30_04212	EN31_01906	EN32_04063	EN33_04306	EN34_04484	EN35_00893	EN37_00957	EN38_01315	EN39_01321	EN4_02840	EN40_01083	EN41_03541	EN42_04198	EN43_01781	EN44_02711	EN45_00366	EN46_02528	EN47_01436	EN48_00195	EN5_02389	EN50_04139	EN51_04332	EN52_01285	EN53_00728	EN54_04613	EN55_02072
group_1347	LLM class F420-dependent oxidoreductase	68	68	1	EN1_02432	EN10_00489	EN11_01754	EN12_04160	EN13_01764	EN14_01718	EN15_02839	EN17_01719	EN19_00087	EN2_03030	EN20_00587	EN21_02048	EN22_02742	EN23_02213	EN25_04392	EN26_03490	EN27_02141	EN28_04445	EN3_02299	EN30_04221	EN31_01915	EN32_04072	EN33_04297	EN34_04475	EN35_00884	EN37_00966	EN38_01306	EN39_01312	EN4_02831	EN40_01092	EN41_03550	EN42_04189	EN43_01772	EN44_02720	EN45_00375	EN46_02519	EN47_01427	EN48_00204	EN5_02380	EN50_04148	EN51_04341	EN52_01294	EN53_00719	EN54_04604	EN55_02081
group_1348	LysE family translocator	68	68	1	EN1_02433	EN10_00490	EN11_01755	EN12_04161	EN13_01765	EN14_01719	EN15_02840	EN17_01718	EN19_00088	EN2_03029	EN20_00588	EN21_02049	EN22_02743	EN23_02214	EN25_04391	EN26_03491	EN27_02142	EN28_04446	EN3_02300	EN30_04222	EN31_01916	EN32_04073	EN33_04296	EN34_04474	EN35_00883	EN37_00967	EN38_01305	EN39_01311	EN4_02830	EN40_01093	EN41_03551	EN42_04188	EN43_01771	EN44_02721	EN45_00376	EN46_02518	EN47_01426	EN48_00205	EN5_02379	EN50_04149	EN51_04342	EN52_01295	EN53_00718	EN54_04603	EN55_02082
group_1349	catalase family protein	68	68	1	EN1_02439	EN10_00496	EN11_01761	EN12_04167	EN13_01771	EN14_01725	EN15_02846	EN17_01712	EN19_00094	EN2_03023	EN20_00601	EN21_02062	EN22_02749	EN23_02220	EN25_04385	EN26_03504	EN27_02148	EN28_04462	EN3_02306	EN30_04238	EN31_01932	EN32_04089	EN33_04280	EN34_04458	EN35_00877	EN37_00983	EN38_04696	EN39_01305	EN4_02824	EN40_01099	EN41_03557	EN42_04182	EN43_01765	EN44_02727	EN45_00382	EN46_04725	EN47_01420	EN48_00211	EN5_02373	EN50_04155	EN51_04348	EN52_01301	EN53_00712	EN54_04597	EN55_02088
group_1350	hypothetical protein	68	68	1	EN1_02441	EN10_00498	EN11_01763	EN12_04169	EN13_01773	EN14_01727	EN15_02848	EN17_01710	EN19_00096	EN2_03021	EN20_00603	EN21_02064	EN22_02751	EN23_02222	EN25_04383	EN26_03506	EN27_02150	EN28_04464	EN3_02308	EN30_04240	EN31_01934	EN32_04091	EN33_04278	EN34_04456	EN35_00875	EN37_00985	EN38_04698	EN39_01303	EN4_02822	EN40_01101	EN41_03559	EN42_04180	EN43_01763	EN44_02729	EN45_00384	EN46_04723	EN47_01418	EN48_00213	EN5_02371	EN50_04157	EN51_04350	EN52_01303	EN53_00710	EN54_04595	EN55_02090
group_1351	hypothetical protein	68	68	1	EN1_02442	EN10_00499	EN11_01764	EN12_04170	EN13_01774	EN14_01728	EN15_02849	EN17_01709	EN19_00097	EN2_03020	EN20_00604	EN21_02065	EN22_02752	EN23_02223	EN25_04382	EN26_03507	EN27_02151	EN28_04465	EN3_02309	EN30_04241	EN31_01935	EN32_04092	EN33_04277	EN34_04455	EN35_00874	EN37_00986	EN38_04699	EN39_01302	EN4_02821	EN40_01102	EN41_03560	EN42_04179	EN43_01762	EN44_02730	EN45_00385	EN46_04722	EN47_01417	EN48_00214	EN5_02370	EN50_04158	EN51_04351	EN52_01304	EN53_00709	EN54_04594	EN55_02091
group_1352	universal stress protein	68	68	1	EN1_02443	EN10_00500	EN11_01765	EN12_04171	EN13_01775	EN14_01729	EN15_02850	EN17_01708	EN19_00098	EN2_03019	EN20_00605	EN21_02066	EN22_02753	EN23_02224	EN25_04381	EN26_03508	EN27_02152	EN28_04466	EN3_02310	EN30_04242	EN31_01936	EN32_04093	EN33_04276	EN34_04454	EN35_00873	EN37_00987	EN38_04700	EN39_01301	EN4_02820	EN40_01103	EN41_03561	EN42_04178	EN43_01761	EN44_02731	EN45_00386	EN46_04721	EN47_01416	EN48_00215	EN5_02369	EN50_04159	EN51_04352	EN52_01305	EN53_00708	EN54_04593	EN55_02092
pfpI	protease PfpI	68	68	1	EN1_02446	EN10_00503	EN11_01768	EN12_04174	EN13_01778	EN14_01732	EN15_02853	EN17_01705	EN19_00101	EN2_03016	EN20_00608	EN21_02069	EN22_02756	EN23_02227	EN25_04378	EN26_03511	EN27_02155	EN28_04469	EN3_02313	EN30_04245	EN31_01939	EN32_04096	EN33_04273	EN34_04451	EN35_00870	EN37_00990	EN38_04703	EN39_01298	EN4_02817	EN40_01106	EN41_03564	EN42_04175	EN43_01758	EN44_02734	EN45_00389	EN46_04718	EN47_01413	EN48_00218	EN5_02366	EN50_04162	EN51_04355	EN52_01308	EN53_00705	EN54_04590	EN55_02095
hadA_1	(3R)-hydroxyacyl-ACP dehydratase subunit HadA	68	68	1	EN1_02451	EN10_00508	EN11_01773	EN12_04179	EN13_01783	EN14_01737	EN15_02858	EN17_01700	EN19_00106	EN2_03011	EN20_00613	EN21_02074	EN22_02761	EN23_02232	EN25_04373	EN26_03516	EN27_02160	EN28_04474	EN3_02318	EN30_04250	EN31_01944	EN32_04101	EN33_04268	EN34_04446	EN35_00865	EN37_00995	EN38_04708	EN39_01293	EN4_02812	EN40_01111	EN41_03569	EN42_04170	EN43_01753	EN44_02739	EN45_00394	EN46_04713	EN47_01408	EN48_00223	EN5_02361	EN50_04167	EN51_04360	EN52_01313	EN53_00700	EN54_04585	EN55_02100
group_1355	AarF/ABC1/UbiB kinase family protein	68	68	1	EN1_02472	EN10_00529	EN11_01794	EN12_04201	EN13_05113	EN14_01759	EN15_02880	EN17_01680	EN19_00127	EN2_02990	EN20_01492	EN21_02095	EN22_02783	EN23_02254	EN25_04352	EN26_02690	EN27_02181	EN28_04495	EN3_02339	EN30_04271	EN31_01965	EN32_04122	EN33_04248	EN34_04426	EN35_00843	EN37_01016	EN38_04730	EN39_01272	EN4_02792	EN40_01133	EN41_04852	EN42_04148	EN43_01731	EN44_02760	EN45_00416	EN46_04692	EN47_01387	EN48_00246	EN5_02341	EN50_00006	EN51_04112	EN52_01335	EN53_00679	EN54_01261	EN55_02122
group_1356	hypothetical protein	68	68	1	EN1_02477	EN10_02747	EN11_03701	EN12_03106	EN13_02549	EN14_03066	EN15_04012	EN17_01419	EN19_01930	EN2_02209	EN20_00335	EN21_03375	EN22_01694	EN23_04616	EN25_02055	EN26_00445	EN27_00015	EN28_03429	EN3_03771	EN30_02574	EN31_02549	EN32_00389	EN33_03323	EN34_03671	EN35_01624	EN37_03489	EN38_04083	EN39_01267	EN4_02055	EN40_00889	EN41_03399	EN42_03333	EN43_03888	EN44_04003	EN45_02521	EN46_03608	EN47_02670	EN48_01284	EN5_04074	EN50_03322	EN51_02628	EN52_01078	EN53_01061	EN54_03648	EN55_02770
group_1357	GlxA family transcriptional regulator	68	68	1	EN1_02478	EN10_02746	EN11_03700	EN12_03105	EN13_02548	EN14_03067	EN15_04011	EN17_01420	EN19_01929	EN2_02208	EN20_00334	EN21_03376	EN22_01695	EN23_04617	EN25_02054	EN26_00446	EN27_00016	EN28_03430	EN3_03772	EN30_02573	EN31_02548	EN32_00390	EN33_03322	EN34_03672	EN35_01625	EN37_03490	EN38_04084	EN39_01266	EN4_02056	EN40_00888	EN41_03398	EN42_03332	EN43_03889	EN44_04004	EN45_02520	EN46_03609	EN47_02669	EN48_01283	EN5_04073	EN50_03321	EN51_02629	EN52_01077	EN53_01062	EN54_03647	EN55_02769
group_1358	hypothetical protein	68	68	1	EN1_02479	EN10_02745	EN11_03699	EN12_03104	EN13_02547	EN14_03068	EN15_04010	EN17_01421	EN19_01928	EN2_02207	EN20_00333	EN21_03377	EN22_01696	EN23_04618	EN25_02053	EN26_00447	EN27_00017	EN28_03431	EN3_03773	EN30_02572	EN31_02547	EN32_00391	EN33_03321	EN34_03673	EN35_01626	EN37_03491	EN38_04085	EN39_01265	EN4_02057	EN40_00887	EN41_03397	EN42_03331	EN43_03890	EN44_04005	EN45_02519	EN46_03610	EN47_02668	EN48_01282	EN5_04072	EN50_03320	EN51_02630	EN52_01076	EN53_01063	EN54_03646	EN55_02768
fgd1	F420-dependent glucose-6-phosphate dehydrogenase	68	68	1	EN1_02483	EN10_02741	EN11_03695	EN12_03100	EN13_02543	EN14_03072	EN15_04006	EN17_01425	EN19_01924	EN2_02203	EN20_00329	EN21_03381	EN22_01700	EN23_04622	EN25_02049	EN26_00451	EN27_00021	EN28_03435	EN3_03777	EN30_02568	EN31_02543	EN32_00395	EN33_03317	EN34_03677	EN35_01630	EN37_03495	EN38_04089	EN39_01261	EN4_02061	EN40_00883	EN41_03393	EN42_03327	EN43_03894	EN44_04009	EN45_02515	EN46_03614	EN47_02664	EN48_01278	EN5_04068	EN50_03316	EN51_02634	EN52_01072	EN53_01067	EN54_03642	EN55_02764
group_1360	FKBP-type peptidyl-prolyl cis-trans isomerase	68	68	1	EN1_02490	EN10_02734	EN11_03688	EN12_03093	EN13_02536	EN14_03079	EN15_03999	EN17_01432	EN19_01917	EN2_02196	EN20_00322	EN21_03388	EN22_01707	EN23_04629	EN25_02042	EN26_00458	EN27_00028	EN28_03442	EN3_03784	EN30_02561	EN31_02536	EN32_00402	EN33_03310	EN34_03684	EN35_01637	EN37_03502	EN38_04096	EN39_01254	EN4_02068	EN40_00876	EN41_03386	EN42_03320	EN43_03901	EN44_04016	EN45_02508	EN46_03621	EN47_02657	EN48_01271	EN5_04061	EN50_03309	EN51_02641	EN52_01065	EN53_01074	EN54_03635	EN55_02757
prrA_1	two-component system response regulator PrrA	68	68	1	EN1_02492	EN10_02732	EN11_03686	EN12_03091	EN13_02534	EN14_03081	EN15_03997	EN17_01434	EN19_01915	EN2_02194	EN20_00320	EN21_03390	EN22_01709	EN23_04631	EN25_02040	EN26_00460	EN27_00030	EN28_03444	EN3_03786	EN30_02559	EN31_02534	EN32_00404	EN33_03308	EN34_03686	EN35_01639	EN37_03504	EN38_04098	EN39_01252	EN4_02070	EN40_00874	EN41_03384	EN42_03318	EN43_03903	EN44_04018	EN45_02506	EN46_03623	EN47_02655	EN48_01269	EN5_04059	EN50_03307	EN51_02643	EN52_01063	EN53_01076	EN54_03633	EN55_02755
group_1362	hypothetical protein	68	68	1	EN1_02493	EN10_02731	EN11_03685	EN12_03090	EN13_02533	EN14_03082	EN15_03996	EN17_01435	EN19_01914	EN2_02193	EN20_00319	EN21_03391	EN22_01710	EN23_04632	EN25_02039	EN26_00461	EN27_00031	EN28_03445	EN3_03787	EN30_02558	EN31_02533	EN32_00405	EN33_03307	EN34_03687	EN35_01640	EN37_03505	EN38_04099	EN39_01251	EN4_02071	EN40_00873	EN41_03383	EN42_03317	EN43_03904	EN44_04019	EN45_02505	EN46_03624	EN47_02654	EN48_01268	EN5_04058	EN50_03306	EN51_02644	EN52_01062	EN53_01077	EN54_03632	EN55_02754
group_1363	hotdog fold thioesterase	68	68	1	EN1_02507	EN10_02717	EN11_03671	EN12_03076	EN13_02519	EN14_03096	EN15_03982	EN17_01449	EN19_01900	EN2_02179	EN20_00305	EN21_03405	EN22_01724	EN23_04646	EN25_02025	EN26_00475	EN27_00045	EN28_03459	EN3_03801	EN30_02544	EN31_02519	EN32_00419	EN33_03293	EN34_03701	EN35_01654	EN37_03519	EN38_04113	EN39_01237	EN4_02085	EN40_00859	EN41_03369	EN42_03303	EN43_03918	EN44_04033	EN45_02491	EN46_03638	EN47_02640	EN48_01254	EN5_04044	EN50_03292	EN51_02658	EN52_01048	EN53_01091	EN54_03618	EN55_02740
group_1364	hypothetical protein	68	68	1	EN1_02509	EN10_02715	EN11_03669	EN12_03074	EN13_02517	EN14_03098	EN15_03980	EN17_01451	EN19_01898	EN2_02177	EN20_00303	EN21_03407	EN22_01726	EN23_04648	EN25_02023	EN26_00477	EN27_00047	EN28_03461	EN3_03803	EN30_02542	EN31_02517	EN32_00421	EN33_03291	EN34_03703	EN35_01656	EN37_03521	EN38_04115	EN39_01235	EN4_02087	EN40_00857	EN41_03367	EN42_03301	EN43_03920	EN44_04035	EN45_02489	EN46_03640	EN47_02638	EN48_01252	EN5_04042	EN50_03290	EN51_02660	EN52_01046	EN53_01093	EN54_03616	EN55_02738
group_1366	hypothetical protein	68	68	1	EN1_02543	EN10_02683	EN11_03637	EN12_03040	EN13_02483	EN14_03132	EN15_03946	EN17_01485	EN19_01864	EN2_02143	EN20_00269	EN21_03455	EN22_01760	EN23_04682	EN25_01989	EN26_01731	EN27_00081	EN28_03495	EN3_00864	EN30_02508	EN31_02483	EN32_00455	EN33_03257	EN34_03737	EN35_01688	EN37_03555	EN38_04149	EN39_01201	EN4_02121	EN40_00823	EN41_03417	EN42_03267	EN43_03954	EN44_04069	EN45_02455	EN46_03674	EN47_02604	EN48_01218	EN5_04008	EN50_03256	EN51_02694	EN52_01012	EN53_01127	EN54_03582	EN55_02704
group_1367	virulence factor Mce family protein	68	68	1	EN1_02544	EN10_02682	EN11_03636	EN12_03039	EN13_02482	EN14_03133	EN15_03945	EN17_01486	EN19_01863	EN2_02142	EN20_00268	EN21_03456	EN22_01761	EN23_04683	EN25_01988	EN26_01732	EN27_00082	EN28_03496	EN3_00865	EN30_02507	EN31_02482	EN32_00456	EN33_03256	EN34_03738	EN35_01689	EN37_03556	EN38_04150	EN39_01200	EN4_02122	EN40_00822	EN41_03418	EN42_03266	EN43_03955	EN44_04070	EN45_02454	EN46_03675	EN47_02603	EN48_01217	EN5_04007	EN50_03255	EN51_02695	EN52_01011	EN53_01128	EN54_03581	EN55_02703
group_1368	ABC transporter permease	68	68	1	EN1_02546	EN10_02680	EN11_03634	EN12_03037	EN13_02480	EN14_03135	EN15_03943	EN17_01488	EN19_01861	EN2_02140	EN20_00266	EN21_03458	EN22_01763	EN23_04685	EN25_01986	EN26_01734	EN27_00084	EN28_03498	EN3_00867	EN30_02505	EN31_02480	EN32_00458	EN33_03254	EN34_03740	EN35_01691	EN37_03558	EN38_04152	EN39_01198	EN4_02124	EN40_00820	EN41_03420	EN42_03264	EN43_03957	EN44_04072	EN45_02452	EN46_03677	EN47_02601	EN48_01215	EN5_04005	EN50_03253	EN51_02697	EN52_01009	EN53_01130	EN54_03579	EN55_02701
group_1369	esterase family protein	68	68	1	EN1_02558	EN10_02660	EN11_03614	EN12_03025	EN13_02468	EN14_03147	EN15_03931	EN17_01500	EN19_01849	EN2_02128	EN20_00254	EN21_03483	EN22_01775	EN23_04697	EN25_01973	EN26_01746	EN27_00096	EN28_03560	EN3_00883	EN30_02443	EN31_02418	EN32_00520	EN33_01831	EN34_02251	EN35_01711	EN37_03301	EN38_04164	EN39_01186	EN4_02140	EN40_00808	EN41_03436	EN42_03248	EN43_03973	EN44_04084	EN45_02440	EN46_03689	EN47_02589	EN48_01203	EN5_03989	EN50_03241	EN51_02709	EN52_00997	EN53_01142	EN54_03567	EN55_02689
ohrR_1	hydroperoxide stress response transcriptional regulator OhrR	68	68	1	EN1_02566	EN10_02652	EN11_03606	EN12_03017	EN13_02460	EN14_03155	EN15_03923	EN17_01508	EN19_01841	EN2_02120	EN20_00246	EN21_03491	EN22_01783	EN23_02499	EN25_03508	EN26_01754	EN27_00104	EN28_01275	EN3_00891	EN30_02435	EN31_02410	EN32_00528	EN33_01839	EN34_02259	EN35_01719	EN37_03293	EN38_04883	EN39_01178	EN4_02148	EN40_00800	EN41_03444	EN42_03240	EN43_03153	EN44_04669	EN45_02432	EN46_03697	EN47_02581	EN48_01195	EN5_03410	EN50_03233	EN51_02717	EN52_00989	EN53_01150	EN54_02424	EN55_02681
group_1373	M23 family metallopeptidase	68	68	1	EN1_02593	EN10_02628	EN11_03582	EN12_02990	EN13_02433	EN14_03182	EN15_03896	EN17_01535	EN19_01814	EN2_02093	EN20_00219	EN21_03518	EN22_01810	EN23_02526	EN25_03535	EN26_01781	EN27_00131	EN28_01302	EN3_00918	EN30_02408	EN31_02383	EN32_00555	EN33_01866	EN34_02286	EN35_01743	EN37_03266	EN38_02742	EN39_01151	EN4_02175	EN40_00773	EN41_03471	EN42_03213	EN43_03180	EN44_04696	EN45_02405	EN46_04767	EN47_02554	EN48_01168	EN5_03437	EN50_03206	EN51_02744	EN52_00962	EN53_01177	EN54_02451	EN55_02654
group_1374	hypothetical protein	68	68	1	EN1_02596	EN10_02625	EN11_03579	EN12_02987	EN13_02430	EN14_03185	EN15_03893	EN17_01538	EN19_01811	EN2_02090	EN20_00216	EN21_03521	EN22_01813	EN23_02529	EN25_03538	EN26_01784	EN27_00134	EN28_01305	EN3_00921	EN30_02405	EN31_02380	EN32_00558	EN33_01869	EN34_02289	EN35_01746	EN37_03263	EN38_02745	EN39_01148	EN4_02178	EN40_00770	EN41_03474	EN42_03210	EN43_03183	EN44_04699	EN45_02402	EN46_04770	EN47_02551	EN48_01165	EN5_03440	EN50_03203	EN51_02747	EN52_00959	EN53_01180	EN54_02454	EN55_02651
bacA_2	vitamin B12 ABC transporter ATP-binding protein BacA	68	68	1	EN1_02603	EN10_02618	EN11_03572	EN12_02980	EN13_02423	EN14_03192	EN15_03886	EN17_01545	EN19_01804	EN2_02083	EN20_00209	EN21_03528	EN22_01820	EN23_02536	EN25_03545	EN26_01791	EN27_00141	EN28_01312	EN3_00928	EN30_02398	EN31_02373	EN32_00565	EN33_01876	EN34_02296	EN35_01753	EN37_03256	EN38_02752	EN39_01141	EN4_02185	EN40_00763	EN41_03481	EN42_03203	EN43_03190	EN44_04706	EN45_02395	EN46_04777	EN47_02544	EN48_01158	EN5_03447	EN50_03196	EN51_02754	EN52_00952	EN53_01187	EN54_02461	EN55_02644
group_1379	PPOX class F420-dependent oxidoreductase	68	68	1	EN1_02654	EN10_02574	EN11_04427	EN12_03319	EN13_04553	EN14_03608	EN15_05006	EN17_01595	EN19_01772	EN2_02032	EN20_00179	EN21_03560	EN22_01869	EN23_02585	EN25_03594	EN26_01821	EN27_00191	EN28_01344	EN3_00962	EN30_02366	EN31_02341	EN32_00597	EN33_01908	EN34_02328	EN35_01797	EN37_03224	EN38_02802	EN39_01091	EN4_02220	EN40_00713	EN41_01046	EN42_04128	EN43_03220	EN44_04806	EN45_02344	EN46_03876	EN47_02494	EN48_01108	EN5_03482	EN50_03146	EN51_02804	EN52_00902	EN53_01237	EN54_02511	EN55_02594
gloB	Hydroxyacylglutathione hydrolase	68	68	1	EN1_02655	EN10_02573	EN11_04426	EN12_03318	EN13_04552	EN14_03609	EN15_05007	EN17_01596	EN19_01771	EN2_02031	EN20_00178	EN21_03561	EN22_01870	EN23_02586	EN25_03595	EN26_01822	EN27_00192	EN28_01345	EN3_00963	EN30_02365	EN31_02340	EN32_00598	EN33_01909	EN34_02329	EN35_01798	EN37_03223	EN38_02803	EN39_01090	EN4_02221	EN40_00712	EN41_01047	EN42_04127	EN43_03221	EN44_04807	EN45_02343	EN46_03877	EN47_02493	EN48_01107	EN5_03483	EN50_03145	EN51_02805	EN52_00901	EN53_01238	EN54_02512	EN55_02593
group_1381	alpha-ketoglutarate-dependent dioxygenase AlkB	68	68	1	EN1_02661	EN10_02567	EN11_04420	EN12_03312	EN13_04546	EN14_03615	EN15_05013	EN17_01602	EN19_01765	EN2_02025	EN20_00172	EN21_03567	EN22_01876	EN23_02592	EN25_03601	EN26_01828	EN27_00198	EN28_01351	EN3_00969	EN30_02359	EN31_02334	EN32_00604	EN33_01915	EN34_02335	EN35_01804	EN37_03217	EN38_02809	EN39_01084	EN4_02227	EN40_00706	EN41_01053	EN42_04121	EN43_03227	EN44_04813	EN45_02337	EN46_03883	EN47_02487	EN48_01101	EN5_03489	EN50_03139	EN51_02811	EN52_00895	EN53_01244	EN54_02518	EN55_02587
pabB	aminodeoxychorismate synthase component I	68	68	1	EN1_02665	EN10_02563	EN11_04416	EN12_03308	EN13_04542	EN14_03619	EN15_05017	EN17_01606	EN19_01761	EN2_02021	EN20_00168	EN21_03952	EN22_01880	EN23_02596	EN25_03605	EN26_01832	EN27_00202	EN28_01355	EN3_00973	EN30_04428	EN31_02330	EN32_00608	EN33_01919	EN34_02339	EN35_01808	EN37_03213	EN38_02813	EN39_01080	EN4_02231	EN40_00702	EN41_01057	EN42_04117	EN43_03231	EN44_04408	EN45_02333	EN46_03887	EN47_02483	EN48_01097	EN5_03493	EN50_03135	EN51_02815	EN52_00891	EN53_01248	EN54_02522	EN55_02583
rpfB	resuscitation-promoting factor protein RpfB	68	68	1	EN1_02671	EN10_02557	EN11_04410	EN12_03302	EN13_04536	EN14_03625	EN15_05023	EN17_01612	EN19_01755	EN2_02015	EN20_00162	EN21_03958	EN22_01886	EN23_02602	EN25_03611	EN26_01838	EN27_00208	EN28_01361	EN3_00979	EN30_04422	EN31_02324	EN32_00614	EN33_01925	EN34_02345	EN35_01814	EN37_03207	EN38_02819	EN39_01074	EN4_02237	EN40_00696	EN41_01063	EN42_04111	EN43_03237	EN44_04414	EN45_02327	EN46_03893	EN47_02477	EN48_01091	EN5_03499	EN50_03129	EN51_02821	EN52_00885	EN53_01254	EN54_02528	EN55_02577
pknB_1	Stk1 family PASTA domain-containing Ser/Thr kinase	68	68	1	EN1_02674	EN10_02554	EN11_04407	EN12_03299	EN13_04533	EN14_03628	EN15_05026	EN17_01615	EN19_01752	EN2_02012	EN20_00159	EN21_03961	EN22_01889	EN23_02605	EN25_03614	EN26_01841	EN27_00211	EN28_01364	EN3_00982	EN30_04419	EN31_02321	EN32_00617	EN33_01928	EN34_02348	EN35_01817	EN37_03204	EN38_02822	EN39_01071	EN4_02240	EN40_00693	EN41_01066	EN42_04108	EN43_03240	EN44_04417	EN45_02324	EN46_03896	EN47_02474	EN48_01088	EN5_03502	EN50_03126	EN51_02824	EN52_00882	EN53_01257	EN54_02531	EN55_02574
group_1389	hypothetical protein	68	68	1	EN1_02696	EN10_03861	EN11_03207	EN12_04373	EN13_02146	EN14_03350	EN15_03181	EN17_02235	EN19_03869	EN2_02452	EN20_02083	EN21_01335	EN22_01571	EN23_03959	EN25_02791	EN26_03176	EN27_02685	EN28_01172	EN3_04230	EN30_02259	EN31_02882	EN32_02500	EN33_01707	EN34_01630	EN35_01936	EN37_01381	EN38_01716	EN39_02472	EN4_02686	EN40_00491	EN41_01926	EN42_01447	EN43_01200	EN44_02396	EN45_03014	EN46_02763	EN47_02350	EN48_02001	EN5_02683	EN50_01028	EN51_02962	EN52_02192	EN53_02803	EN54_01567	EN55_03327
group_1390	MSMEG_4193 family putative phosphomutase	68	68	1	EN1_02700	EN10_03865	EN11_03203	EN12_04369	EN13_02142	EN14_03346	EN15_03185	EN17_02239	EN19_03873	EN2_02456	EN20_02087	EN21_01339	EN22_01575	EN23_03955	EN25_02795	EN26_03172	EN27_02689	EN28_01176	EN3_04226	EN30_02263	EN31_02878	EN32_02504	EN33_01711	EN34_01626	EN35_01932	EN37_01385	EN38_01720	EN39_02468	EN4_02682	EN40_00495	EN41_01922	EN42_01443	EN43_01196	EN44_02400	EN45_03018	EN46_02767	EN47_02354	EN48_02005	EN5_02687	EN50_01032	EN51_02966	EN52_02188	EN53_02807	EN54_01571	EN55_03331
mbtD	mycobactin polyketide synthase MbtD	68	68	1	EN1_02710	EN10_03875	EN11_03193	EN12_04359	EN13_02132	EN14_03336	EN15_03195	EN17_02249	EN19_03883	EN2_02466	EN20_02097	EN21_01349	EN22_01585	EN23_03945	EN25_02805	EN26_03162	EN27_02699	EN28_01186	EN3_04216	EN30_02273	EN31_02868	EN32_02514	EN33_01721	EN34_01616	EN35_01922	EN37_01395	EN38_01730	EN39_02458	EN4_02672	EN40_00505	EN41_01912	EN42_01433	EN43_01186	EN44_02410	EN45_03028	EN46_02777	EN47_02364	EN48_02015	EN5_02697	EN50_01042	EN51_02976	EN52_02178	EN53_02817	EN54_01581	EN55_03341
mbtF	mycobactin non-ribosomal peptide synthetase MbtF	68	68	1	EN1_02714	EN10_03879	EN11_03189	EN12_04355	EN13_02128	EN14_03332	EN15_03199	EN17_02253	EN19_03887	EN2_02470	EN20_02101	EN21_01353	EN22_01589	EN23_03941	EN25_02809	EN26_03158	EN27_02703	EN28_01190	EN3_04212	EN30_02277	EN31_02864	EN32_02518	EN33_01725	EN34_01612	EN35_01918	EN37_01399	EN38_01734	EN39_02454	EN4_02668	EN40_00509	EN41_01908	EN42_01429	EN43_01182	EN44_02414	EN45_03032	EN46_02781	EN47_02368	EN48_02019	EN5_02701	EN50_01046	EN51_02980	EN52_02174	EN53_02821	EN54_01585	EN55_03345
mbtB_2	phenyloxazoline synthase MbtB	68	68	1	EN1_02715	EN10_03880	EN11_03188	EN12_04354	EN13_02127	EN14_03331	EN15_03200	EN17_02254	EN19_03888	EN2_02471	EN20_02102	EN21_01354	EN22_01590	EN23_03940	EN25_02810	EN26_03157	EN27_02704	EN28_01191	EN3_04211	EN30_02278	EN31_02863	EN32_02519	EN33_01726	EN34_01611	EN35_01917	EN37_01400	EN38_01735	EN39_02453	EN4_02667	EN40_00510	EN41_01907	EN42_01428	EN43_01181	EN44_02415	EN45_03033	EN46_02782	EN47_02369	EN48_02020	EN5_02702	EN50_01047	EN51_02981	EN52_02173	EN53_02822	EN54_01586	EN55_03346
nuoE	NADH-quinone oxidoreductase subunit NuoE	68	68	1	EN1_02729	EN10_03894	EN11_03174	EN12_04340	EN13_02113	EN14_03317	EN15_03214	EN17_02268	EN19_03902	EN2_02485	EN20_02116	EN21_01368	EN22_01604	EN23_03926	EN25_02824	EN26_03143	EN27_02718	EN28_01205	EN3_04197	EN30_02292	EN31_02849	EN32_02533	EN33_01740	EN34_01597	EN35_01903	EN37_01414	EN38_01749	EN39_02439	EN4_02653	EN40_00524	EN41_01893	EN42_01414	EN43_01167	EN44_02429	EN45_03047	EN46_02796	EN47_02383	EN48_02034	EN5_02716	EN50_01061	EN51_02995	EN52_02159	EN53_02836	EN54_01600	EN55_03360
group_1397	ABC transporter permease	68	68	1	EN1_02740	EN10_04777	EN11_03163	EN12_04329	EN13_02102	EN14_03306	EN15_03225	EN17_02279	EN19_03913	EN2_02496	EN20_02127	EN21_01379	EN22_01615	EN23_03915	EN25_02835	EN26_03132	EN27_02729	EN28_01216	EN3_04186	EN30_02303	EN31_02838	EN32_02544	EN33_01751	EN34_01586	EN35_01892	EN37_01425	EN38_01760	EN39_02428	EN4_02642	EN40_00535	EN41_01882	EN42_01403	EN43_01156	EN44_02440	EN45_03058	EN46_02807	EN47_02394	EN48_02045	EN5_02727	EN50_01072	EN51_03006	EN52_02148	EN53_02847	EN54_01611	EN55_03371
group_1398	hypothetical protein	68	68	1	EN1_02741	EN10_04776	EN11_03162	EN12_04328	EN13_02101	EN14_03305	EN15_03226	EN17_02280	EN19_03914	EN2_02497	EN20_02128	EN21_01380	EN22_01616	EN23_03914	EN25_02836	EN26_03131	EN27_02730	EN28_01217	EN3_04185	EN30_02304	EN31_02837	EN32_02545	EN33_01752	EN34_01585	EN35_01891	EN37_01426	EN38_01761	EN39_02427	EN4_02641	EN40_00536	EN41_01881	EN42_01402	EN43_01155	EN44_02441	EN45_03059	EN46_02808	EN47_02395	EN48_02046	EN5_02728	EN50_01073	EN51_03007	EN52_02147	EN53_02848	EN54_01612	EN55_03372
group_1399	hypothetical protein	68	68	1	EN1_02742	EN10_04775	EN11_03161	EN12_04327	EN13_02100	EN14_03304	EN15_03227	EN17_02281	EN19_03915	EN2_02498	EN20_02129	EN21_01381	EN22_01617	EN23_03913	EN25_02837	EN26_03130	EN27_02731	EN28_01218	EN3_04184	EN30_02305	EN31_02836	EN32_02546	EN33_01753	EN34_01584	EN35_01890	EN37_01427	EN38_01762	EN39_02426	EN4_02640	EN40_00537	EN41_01880	EN42_01401	EN43_01154	EN44_02442	EN45_03060	EN46_02809	EN47_02396	EN48_02047	EN5_02729	EN50_01074	EN51_03008	EN52_02146	EN53_02849	EN54_01613	EN55_03373
group_1400	RecB family exonuclease	68	68	1	EN1_02746	EN10_04771	EN11_03157	EN12_04806	EN13_02096	EN14_03300	EN15_03231	EN17_02285	EN19_03919	EN2_02502	EN20_02133	EN21_01385	EN22_01621	EN23_03909	EN25_02841	EN26_03126	EN27_02735	EN28_01222	EN3_04180	EN30_02309	EN31_02832	EN32_04213	EN33_01757	EN34_01580	EN35_01886	EN37_01431	EN38_01766	EN39_02421	EN4_02636	EN40_00541	EN41_01876	EN42_01397	EN43_01150	EN44_02446	EN45_03064	EN46_02813	EN47_02400	EN48_02051	EN5_02733	EN50_01078	EN51_03012	EN52_02142	EN53_02853	EN54_01617	EN55_03377
desA1_2	acyl-ACP desaturase DesA1	68	68	1	EN1_02748	EN10_04769	EN11_03155	EN12_04804	EN13_02094	EN14_03298	EN15_03233	EN17_02287	EN19_03921	EN2_02504	EN20_02135	EN21_01387	EN22_01623	EN23_03907	EN25_02843	EN26_03124	EN27_02737	EN28_01224	EN3_04178	EN30_02311	EN31_02830	EN32_04215	EN33_01759	EN34_01578	EN35_01884	EN37_01433	EN38_01768	EN39_02419	EN4_02634	EN40_00543	EN41_01874	EN42_01395	EN43_01148	EN44_02448	EN45_03066	EN46_02815	EN47_02402	EN48_02053	EN5_02735	EN50_01080	EN51_03014	EN52_02140	EN53_02855	EN54_01619	EN55_03379
rhlE_2	ATP-dependent RNA helicase RhlE	68	68	1	EN1_02749	EN10_04768	EN11_03154	EN12_04803	EN13_02093	EN14_03297	EN15_03234	EN17_02288	EN19_03922	EN2_02505	EN20_02136	EN21_01388	EN22_01624	EN23_03906	EN25_02844	EN26_03123	EN27_02738	EN28_01225	EN3_04177	EN30_02312	EN31_02829	EN32_04216	EN33_01760	EN34_01577	EN35_01883	EN37_01434	EN38_01769	EN39_02418	EN4_02633	EN40_00544	EN41_01873	EN42_01394	EN43_01147	EN44_02449	EN45_03067	EN46_02816	EN47_02403	EN48_02054	EN5_02736	EN50_01081	EN51_03015	EN52_02139	EN53_02856	EN54_01620	EN55_03380
trmI	tRNA (adenine(58)-N(1))-methyltransferase TrmI	68	68	1	EN1_02750	EN10_04767	EN11_03153	EN12_04802	EN13_02092	EN14_03296	EN15_03235	EN17_02289	EN19_03923	EN2_02506	EN20_02137	EN21_01389	EN22_01625	EN23_03905	EN25_02845	EN26_03122	EN27_02739	EN28_01226	EN3_04176	EN30_02313	EN31_02828	EN32_04217	EN33_01761	EN34_01576	EN35_01882	EN37_01435	EN38_01770	EN39_02417	EN4_02632	EN40_00545	EN41_01872	EN42_01393	EN43_01146	EN44_02450	EN45_03068	EN46_02817	EN47_02404	EN48_02055	EN5_02737	EN50_01082	EN51_03016	EN52_02138	EN53_02857	EN54_01621	EN55_03381
lppK	hypothetical protein	68	68	1	EN1_02751	EN10_04766	EN11_03152	EN12_04801	EN13_02091	EN14_03295	EN15_03236	EN17_02290	EN19_03924	EN2_02507	EN20_02138	EN21_01390	EN22_01626	EN23_03904	EN25_02846	EN26_03121	EN27_02740	EN28_01227	EN3_04175	EN30_02314	EN31_02827	EN32_04218	EN33_01762	EN34_01575	EN35_01881	EN37_01436	EN38_01771	EN39_02416	EN4_02631	EN40_00546	EN41_01871	EN42_01392	EN43_01145	EN44_02451	EN45_03069	EN46_02818	EN47_02405	EN48_02056	EN5_02738	EN50_01083	EN51_03017	EN52_02137	EN53_02858	EN54_01622	EN55_03382
rslA	anti-sigma-L factor RslA	68	68	1	EN1_02755	EN10_04635	EN11_04612	EN12_04797	EN13_02087	EN14_03291	EN15_03240	EN17_02294	EN19_03928	EN2_02511	EN20_02142	EN21_01394	EN22_01630	EN23_03900	EN25_02850	EN26_03117	EN27_02744	EN28_01231	EN3_04171	EN30_02318	EN31_02823	EN32_04222	EN33_01766	EN34_01571	EN35_04116	EN37_01440	EN38_01775	EN39_02412	EN4_02627	EN40_00550	EN41_01867	EN42_01388	EN43_01141	EN44_02455	EN45_03073	EN46_02822	EN47_02409	EN48_02060	EN5_02742	EN50_01087	EN51_03021	EN52_02133	EN53_02862	EN54_01626	EN55_03386
tauC	taurine ABC transporter permease TauC	68	68	1	EN1_02767	EN10_04623	EN11_04600	EN12_04785	EN13_02075	EN14_03279	EN15_03252	EN17_02306	EN19_03940	EN2_02523	EN20_02154	EN21_01406	EN22_01642	EN23_03888	EN25_02862	EN26_03105	EN27_02756	EN28_01243	EN3_04159	EN30_02330	EN31_02811	EN32_04234	EN33_01778	EN34_01559	EN35_04104	EN37_01452	EN38_01787	EN39_02400	EN4_02615	EN40_00562	EN41_01855	EN42_01376	EN43_01129	EN44_02467	EN45_03085	EN46_02834	EN47_02421	EN48_02072	EN5_02754	EN50_01099	EN51_03033	EN52_02121	EN53_02874	EN54_01638	EN55_03398
group_1408	hypothetical protein	68	68	1	EN1_02768	EN10_04622	EN11_04599	EN12_04784	EN13_02074	EN14_03278	EN15_03253	EN17_02307	EN19_03941	EN2_02524	EN20_02155	EN21_01407	EN22_01643	EN23_03887	EN25_02863	EN26_03104	EN27_02757	EN28_01244	EN3_04158	EN30_02331	EN31_02810	EN32_04235	EN33_01779	EN34_01558	EN35_04103	EN37_01453	EN38_01788	EN39_02399	EN4_02614	EN40_00563	EN41_01854	EN42_01375	EN43_01128	EN44_02468	EN45_03086	EN46_02835	EN47_02422	EN48_02073	EN5_02755	EN50_01100	EN51_03034	EN52_02120	EN53_02875	EN54_01639	EN55_03399
amiC_1	amidase	68	68	1	EN1_02771	EN10_04619	EN11_04596	EN12_04781	EN13_02071	EN14_03275	EN15_03256	EN17_02310	EN19_03944	EN2_02527	EN20_02158	EN21_01411	EN22_01646	EN23_03884	EN25_02866	EN26_03101	EN27_02760	EN28_01247	EN3_04155	EN30_02334	EN31_02807	EN32_04238	EN33_01782	EN34_01555	EN35_04100	EN37_01456	EN38_01791	EN39_02396	EN4_02611	EN40_00566	EN41_01851	EN42_01372	EN43_01125	EN44_02471	EN45_03089	EN46_02838	EN47_02425	EN48_02076	EN5_02758	EN50_01103	EN51_03037	EN52_02117	EN53_02878	EN54_01642	EN55_03402
pafA	Pup--protein ligase	68	68	1	EN1_02773	EN10_04617	EN11_04594	EN12_04779	EN13_02069	EN14_03273	EN15_03258	EN17_02312	EN19_03946	EN2_02529	EN20_02160	EN21_01413	EN22_01648	EN23_03882	EN25_02868	EN26_03099	EN27_02762	EN28_01249	EN3_04153	EN30_02336	EN31_02805	EN32_04240	EN33_01784	EN34_01553	EN35_04098	EN37_01458	EN38_01793	EN39_02394	EN4_02609	EN40_00568	EN41_01849	EN42_01370	EN43_01123	EN44_02473	EN45_03091	EN46_02840	EN47_02427	EN48_02078	EN5_02760	EN50_01105	EN51_03039	EN52_02115	EN53_02880	EN54_01644	EN55_03404
group_1411	5'-3' exonuclease	68	68	1	EN1_02781	EN10_04609	EN11_04586	EN12_04771	EN13_02061	EN14_03265	EN15_03266	EN17_02320	EN19_03954	EN2_02537	EN20_02168	EN21_01421	EN22_01656	EN23_03874	EN25_02876	EN26_03091	EN27_02770	EN28_01257	EN3_04145	EN30_02344	EN31_02797	EN32_04248	EN33_01792	EN34_01545	EN35_04090	EN37_01466	EN38_01801	EN39_02386	EN4_02601	EN40_00576	EN41_01841	EN42_01362	EN43_01115	EN44_02481	EN45_03099	EN46_02848	EN47_02435	EN48_02086	EN5_02768	EN50_01113	EN51_03047	EN52_02107	EN53_02888	EN54_01652	EN55_03412
cobG	precorrin-3B synthase	68	68	1	EN1_02790	EN10_04600	EN11_04577	EN12_04762	EN13_02052	EN14_03256	EN15_03275	EN17_02329	EN19_03963	EN2_02546	EN20_02177	EN21_01430	EN22_01665	EN23_03865	EN25_02885	EN26_03082	EN27_02779	EN28_01266	EN3_04136	EN30_02353	EN31_02788	EN32_04257	EN33_01801	EN34_01536	EN35_04081	EN37_01475	EN38_01810	EN39_02377	EN4_02592	EN40_00585	EN41_01832	EN42_01353	EN43_01106	EN44_02490	EN45_03108	EN46_02857	EN47_02444	EN48_02095	EN5_02777	EN50_01122	EN51_03056	EN52_02098	EN53_02897	EN54_01661	EN55_03421
group_1413	amidohydrolase	68	68	1	EN1_02795	EN10_04595	EN11_04572	EN12_04757	EN13_02047	EN14_03251	EN15_03280	EN17_02334	EN19_03968	EN2_02551	EN20_02182	EN21_01435	EN22_01670	EN23_03860	EN25_02890	EN26_03077	EN27_02784	EN28_04959	EN3_04131	EN30_04965	EN31_04959	EN32_04262	EN33_01806	EN34_01531	EN35_04076	EN37_04964	EN38_01815	EN39_02372	EN4_02587	EN40_00590	EN41_01827	EN42_01348	EN43_01101	EN44_02495	EN45_03113	EN46_02862	EN47_02449	EN48_02100	EN5_02782	EN50_01127	EN51_03061	EN52_02093	EN53_02902	EN54_01666	EN55_03426
group_1414	hypothetical protein	68	68	1	EN1_02803	EN10_04587	EN11_04564	EN12_04749	EN13_02039	EN14_03243	EN15_03288	EN17_02342	EN19_03976	EN2_02559	EN20_02190	EN21_01444	EN22_01678	EN23_03852	EN25_02898	EN26_03069	EN27_02792	EN28_04967	EN3_04123	EN30_04973	EN31_04951	EN32_04270	EN33_01814	EN34_01523	EN35_04068	EN37_04972	EN38_01823	EN39_02364	EN4_02579	EN40_00598	EN41_01819	EN42_01340	EN43_01093	EN44_02503	EN45_03121	EN46_02870	EN47_02457	EN48_02108	EN5_02790	EN50_01135	EN51_03069	EN52_02085	EN53_02910	EN54_01674	EN55_03434
group_1415	hypothetical protein	68	68	1	EN1_02805	EN10_04585	EN11_04562	EN12_04747	EN13_02037	EN14_03241	EN15_03290	EN17_02344	EN19_03978	EN2_02561	EN20_02192	EN21_01446	EN22_01680	EN23_03850	EN25_02900	EN26_03067	EN27_02794	EN28_04969	EN3_04121	EN30_04975	EN31_04949	EN32_04272	EN33_01816	EN34_01521	EN35_04066	EN37_04974	EN38_01825	EN39_02362	EN4_02577	EN40_00600	EN41_01817	EN42_01338	EN43_01091	EN44_02505	EN45_03123	EN46_02872	EN47_02459	EN48_02110	EN5_02792	EN50_01137	EN51_03071	EN52_02083	EN53_02912	EN54_01676	EN55_03436
group_1416	hypothetical protein	68	68	1	EN1_02810	EN10_04580	EN11_04557	EN12_04742	EN13_02032	EN14_03236	EN15_03295	EN17_02349	EN19_03983	EN2_02566	EN20_02197	EN21_01451	EN22_01685	EN23_03845	EN25_02905	EN26_03062	EN27_02799	EN28_04974	EN3_04116	EN30_04980	EN31_04944	EN32_04277	EN33_01821	EN34_01516	EN35_04061	EN37_04979	EN38_01830	EN39_02357	EN4_02572	EN40_00605	EN41_01812	EN42_01333	EN43_01086	EN44_02510	EN45_03128	EN46_02877	EN47_02464	EN48_02115	EN5_02797	EN50_01142	EN51_03076	EN52_02078	EN53_02917	EN54_01681	EN55_03441
group_1417	hypothetical protein	68	68	1	EN1_02811	EN10_04579	EN11_04556	EN12_04741	EN13_02031	EN14_03235	EN15_03296	EN17_02350	EN19_03984	EN2_02567	EN20_02198	EN21_01452	EN22_01686	EN23_03844	EN25_02906	EN26_03061	EN27_02800	EN28_04975	EN3_04115	EN30_04981	EN31_04943	EN32_04278	EN33_01822	EN34_01515	EN35_04060	EN37_04980	EN38_01831	EN39_02356	EN4_02571	EN40_00606	EN41_01811	EN42_01332	EN43_01085	EN44_02511	EN45_03129	EN46_02878	EN47_02465	EN48_02116	EN5_02798	EN50_01143	EN51_03077	EN52_02077	EN53_02918	EN54_01682	EN55_03442
group_1418	cob(I)yrinic acid a,c-diamide adenosyltransferase	68	68	1	EN1_02814	EN10_02750	EN11_02466	EN12_03474	EN13_01519	EN14_04768	EN15_02377	EN17_03350	EN19_02852	EN2_02853	EN20_03911	EN21_03763	EN22_02975	EN23_00730	EN25_01473	EN26_02827	EN27_00533	EN28_02730	EN3_01305	EN30_03007	EN31_02149	EN32_02959	EN33_01399	EN34_03075	EN35_03180	EN37_02472	EN38_02740	EN39_02123	EN4_02311	EN40_01892	EN41_02980	EN42_03117	EN43_03148	EN44_01116	EN45_03748	EN46_01028	EN47_01191	EN48_03256	EN5_03733	EN50_03559	EN51_02285	EN52_03192	EN53_04046	EN54_02854	EN55_02786
atpF	F0F1 ATP synthase subunit B	68	68	1	EN1_02821	EN10_02757	EN11_02459	EN12_03481	EN13_01526	EN14_04775	EN15_02384	EN17_03357	EN19_02859	EN2_02846	EN20_03918	EN21_03770	EN22_02968	EN23_00723	EN25_01480	EN26_02820	EN27_00526	EN28_02723	EN3_01298	EN30_03014	EN31_02142	EN32_02952	EN33_01406	EN34_03068	EN35_03187	EN37_02465	EN38_02733	EN39_02130	EN4_02318	EN40_01885	EN41_02987	EN42_03124	EN43_03141	EN44_01109	EN45_03755	EN46_01021	EN47_01184	EN48_03263	EN5_03740	EN50_03566	EN51_02292	EN52_03199	EN53_04053	EN54_02847	EN55_02793
group_1420	L-threonylcarbamoyladenylate synthase	68	68	1	EN1_02826	EN10_02762	EN11_02454	EN12_03486	EN13_01531	EN14_04780	EN15_02389	EN17_03362	EN19_02864	EN2_02841	EN20_03923	EN21_03775	EN22_02963	EN23_00718	EN25_01485	EN26_02815	EN27_00521	EN28_02718	EN3_01293	EN30_03019	EN31_02137	EN32_02947	EN33_01411	EN34_03063	EN35_03192	EN37_02460	EN38_02728	EN39_02135	EN4_02323	EN40_01880	EN41_02992	EN42_03129	EN43_03136	EN44_01104	EN45_03760	EN46_01016	EN47_01179	EN48_03268	EN5_03745	EN50_03571	EN51_02297	EN52_03204	EN53_04058	EN54_02842	EN55_02798
group_1423	MFS transporter	68	68	1	EN1_02842	EN10_02778	EN11_02438	EN12_03502	EN13_01547	EN14_04796	EN15_02405	EN17_03378	EN19_02880	EN2_02825	EN20_03940	EN21_03791	EN22_02947	EN23_00702	EN25_01501	EN26_02798	EN27_00505	EN28_02699	EN3_01277	EN30_03038	EN31_02118	EN32_02928	EN33_01430	EN34_03044	EN35_03208	EN37_02441	EN38_02712	EN39_02151	EN4_02339	EN40_01864	EN41_03008	EN42_03145	EN43_03120	EN44_01088	EN45_03776	EN46_01000	EN47_01163	EN48_03284	EN5_03761	EN50_03587	EN51_02313	EN52_03220	EN53_04074	EN54_02826	EN55_02814
group_1425	AAA family ATPase	68	68	1	EN1_02850	EN10_02786	EN11_02430	EN12_03510	EN13_01555	EN14_04804	EN15_02413	EN17_03386	EN19_02889	EN2_02817	EN20_03948	EN21_03799	EN22_02939	EN23_00694	EN25_01509	EN26_02790	EN27_00497	EN28_02691	EN3_01269	EN30_03046	EN31_02110	EN32_02920	EN33_01438	EN34_03036	EN35_03216	EN37_02433	EN38_02704	EN39_02159	EN4_02347	EN40_01856	EN41_03016	EN42_03153	EN43_03112	EN44_01080	EN45_03784	EN46_00992	EN47_01155	EN48_03292	EN5_03769	EN50_03595	EN51_02321	EN52_03228	EN53_04082	EN54_02818	EN55_02822
group_1426	hypothetical protein	68	68	1	EN1_02853	EN10_02789	EN11_02427	EN12_03513	EN13_01558	EN14_04807	EN15_02416	EN17_03389	EN19_02892	EN2_02814	EN20_03951	EN21_03802	EN22_02936	EN23_00691	EN25_01512	EN26_02787	EN27_00494	EN28_02688	EN3_01266	EN30_03049	EN31_02107	EN32_02917	EN33_01441	EN34_03033	EN35_03219	EN37_02430	EN38_02701	EN39_02162	EN4_02350	EN40_01853	EN41_03019	EN42_03156	EN43_03109	EN44_01077	EN45_03787	EN46_00989	EN47_01152	EN48_03295	EN5_03772	EN50_03598	EN51_02324	EN52_03231	EN53_04085	EN54_02815	EN55_02825
group_1427	ABC transporter ATP-binding protein/permease	68	68	1	EN1_02856	EN10_02792	EN11_02424	EN12_03516	EN13_01561	EN14_04810	EN15_02419	EN17_03392	EN19_02895	EN2_02811	EN20_03954	EN21_03805	EN22_02933	EN23_00688	EN25_01515	EN26_02784	EN27_00491	EN28_02685	EN3_01263	EN30_03052	EN31_02104	EN32_02914	EN33_01444	EN34_03030	EN35_03222	EN37_02427	EN38_02698	EN39_02165	EN4_02353	EN40_01850	EN41_03022	EN42_03159	EN43_03106	EN44_01074	EN45_03790	EN46_00986	EN47_01149	EN48_03298	EN5_03775	EN50_03601	EN51_02327	EN52_03234	EN53_04088	EN54_02812	EN55_02828
group_1428	hypothetical protein	68	68	1	EN1_02859	EN10_02795	EN11_02421	EN12_03520	EN13_04202	EN14_04586	EN15_02422	EN17_03395	EN19_02898	EN2_02807	EN20_03957	EN21_03808	EN22_04514	EN23_00685	EN25_01518	EN26_02781	EN27_00488	EN28_02682	EN3_01260	EN30_03055	EN31_02100	EN32_04207	EN33_01447	EN34_03027	EN35_03225	EN37_02424	EN38_02695	EN39_04012	EN4_02356	EN40_03005	EN41_04559	EN42_03162	EN43_03103	EN44_01071	EN45_03793	EN46_04169	EN47_01146	EN48_03301	EN5_03778	EN50_03604	EN51_02330	EN52_03237	EN53_04091	EN54_02809	EN55_02831
group_1429	hypothetical protein	68	68	1	EN1_02860	EN10_02796	EN11_02420	EN12_03521	EN13_04203	EN14_04587	EN15_02423	EN17_03396	EN19_02899	EN2_02806	EN20_03958	EN21_03809	EN22_04513	EN23_00684	EN25_01519	EN26_02780	EN27_00487	EN28_02681	EN3_01259	EN30_03056	EN31_02099	EN32_04206	EN33_01448	EN34_03026	EN35_03226	EN37_02423	EN38_02694	EN39_04013	EN4_02357	EN40_03004	EN41_04560	EN42_03163	EN43_03102	EN44_01070	EN45_03794	EN46_04170	EN47_01145	EN48_03302	EN5_03779	EN50_03605	EN51_02331	EN52_03238	EN53_04092	EN54_02808	EN55_02832
group_1430	HIT family protein	68	68	1	EN1_02861	EN10_02797	EN11_02419	EN12_03522	EN13_04204	EN14_04588	EN15_02424	EN17_03397	EN19_02900	EN2_02805	EN20_03959	EN21_03810	EN22_04512	EN23_00683	EN25_01520	EN26_02779	EN27_00486	EN28_02680	EN3_01258	EN30_03057	EN31_02098	EN32_04205	EN33_01449	EN34_03025	EN35_03227	EN37_02422	EN38_02693	EN39_04014	EN4_02358	EN40_03003	EN41_04561	EN42_03164	EN43_03101	EN44_01069	EN45_03795	EN46_04171	EN47_01144	EN48_03303	EN5_03780	EN50_03606	EN51_02332	EN52_03239	EN53_04093	EN54_02807	EN55_02833
group_1431	MFS transporter	68	68	1	EN1_02862	EN10_02798	EN11_02418	EN12_03523	EN13_04205	EN14_04589	EN15_02425	EN17_03398	EN19_02901	EN2_02804	EN20_03960	EN21_03811	EN22_04511	EN23_00682	EN25_01521	EN26_02778	EN27_00485	EN28_02679	EN3_01257	EN30_03058	EN31_02097	EN32_04204	EN33_01450	EN34_03024	EN35_03228	EN37_02421	EN38_02692	EN39_04015	EN4_02359	EN40_03002	EN41_04562	EN42_03165	EN43_03100	EN44_01068	EN45_03796	EN46_04172	EN47_01143	EN48_03304	EN5_03781	EN50_03607	EN51_02333	EN52_03240	EN53_04094	EN54_02806	EN55_02834
group_1432	FAD-binding protein	68	68	1	EN1_02864	EN10_02800	EN11_02416	EN12_03525	EN13_04207	EN14_04591	EN15_02427	EN17_03400	EN19_02903	EN2_02802	EN20_03962	EN21_03813	EN22_04509	EN23_00680	EN25_01523	EN26_02776	EN27_00483	EN28_02677	EN3_01255	EN30_03060	EN31_02095	EN32_04202	EN33_01452	EN34_03022	EN35_03230	EN37_02419	EN38_02690	EN39_04017	EN4_02361	EN40_03000	EN41_04564	EN42_03167	EN43_03098	EN44_01066	EN45_03798	EN46_04174	EN47_01141	EN48_03306	EN5_03783	EN50_03609	EN51_02335	EN52_03242	EN53_04096	EN54_02804	EN55_02836
group_1433	TetR/AcrR family transcriptional regulator	68	68	1	EN1_02866	EN10_02802	EN11_02414	EN12_03527	EN13_04209	EN14_04593	EN15_02429	EN17_03402	EN19_02905	EN2_02800	EN20_03964	EN21_03815	EN22_04507	EN23_00678	EN25_01525	EN26_02774	EN27_00481	EN28_02675	EN3_01253	EN30_03062	EN31_02093	EN32_04200	EN33_01454	EN34_03020	EN35_03232	EN37_02417	EN38_02688	EN39_04019	EN4_02363	EN40_02998	EN41_04566	EN42_03169	EN43_03096	EN44_01064	EN45_03800	EN46_04176	EN47_01139	EN48_03308	EN5_03785	EN50_03611	EN51_02337	EN52_03245	EN53_04099	EN54_02801	EN55_02838
lprE	LppP/LprE family lipoprotein	68	68	1	EN1_02869	EN10_02805	EN11_02411	EN12_03530	EN13_04212	EN14_04596	EN15_02432	EN17_03405	EN19_02908	EN2_02797	EN20_03967	EN21_03818	EN22_04504	EN23_00675	EN25_01528	EN26_02771	EN27_00478	EN28_02672	EN3_01250	EN30_03065	EN31_02090	EN32_04197	EN33_01457	EN34_03017	EN35_03235	EN37_02414	EN38_02685	EN39_04022	EN4_02366	EN40_02995	EN41_04569	EN42_03172	EN43_03093	EN44_01061	EN45_03803	EN46_04179	EN47_01136	EN48_03311	EN5_03788	EN50_03614	EN51_02340	EN52_03248	EN53_04102	EN54_02798	EN55_02841
cecR	DNA-binding transcriptional regulator CecR	68	68	1	EN1_02871	EN10_02807	EN11_02409	EN12_03532	EN13_04214	EN14_04598	EN15_02434	EN17_03407	EN19_02910	EN2_02795	EN20_03969	EN21_03820	EN22_04502	EN23_00673	EN25_01530	EN26_02769	EN27_00476	EN28_02670	EN3_01248	EN30_03067	EN31_02088	EN32_04195	EN33_01459	EN34_03015	EN35_03237	EN37_02412	EN38_02683	EN39_04024	EN4_02368	EN40_02993	EN41_04571	EN42_03174	EN43_03091	EN44_01059	EN45_03805	EN46_04181	EN47_01134	EN48_03313	EN5_03790	EN50_03616	EN51_02342	EN52_03250	EN53_04104	EN54_02796	EN55_02843
group_1436	MFS transporter	68	68	1	EN1_02875	EN10_02811	EN11_02405	EN12_03536	EN13_04218	EN14_04602	EN15_02438	EN17_03411	EN19_02914	EN2_02791	EN20_03973	EN21_03824	EN22_04498	EN23_00669	EN25_01534	EN26_02765	EN27_00472	EN28_02666	EN3_01244	EN30_03071	EN31_02084	EN32_04191	EN33_01463	EN34_03011	EN35_03241	EN37_02408	EN38_02679	EN39_04028	EN4_02372	EN40_02989	EN41_04575	EN42_03178	EN43_03087	EN44_01055	EN45_03809	EN46_04185	EN47_01130	EN48_03317	EN5_03794	EN50_03620	EN51_02346	EN52_03254	EN53_04108	EN54_02792	EN55_02847
group_1437	hypothetical protein	68	68	1	EN1_02880	EN10_02816	EN11_02400	EN12_03541	EN13_04223	EN14_04607	EN15_02443	EN17_03416	EN19_02919	EN2_02786	EN20_03978	EN21_03829	EN22_04493	EN23_00664	EN25_01539	EN26_02760	EN27_00467	EN28_02661	EN3_01239	EN30_03076	EN31_02079	EN32_04186	EN33_01468	EN34_03006	EN35_03246	EN37_02403	EN38_02674	EN39_04033	EN4_02377	EN40_02984	EN41_04580	EN42_03183	EN43_03082	EN44_01050	EN45_03814	EN46_04190	EN47_01125	EN48_03322	EN5_03799	EN50_03625	EN51_02351	EN52_03259	EN53_04113	EN54_02787	EN55_02852
lipD_1	lipase LipD	68	68	1	EN1_02884	EN10_02820	EN11_02396	EN12_03545	EN13_04227	EN14_04611	EN15_02447	EN17_03420	EN19_02923	EN2_02782	EN20_03982	EN21_03833	EN22_04489	EN23_00660	EN25_01543	EN26_02756	EN27_00463	EN28_02657	EN3_01236	EN30_03080	EN31_02075	EN32_04182	EN33_01472	EN34_03002	EN35_03250	EN37_02399	EN38_02670	EN39_04037	EN4_02380	EN40_02980	EN41_04757	EN42_03187	EN43_03078	EN44_01046	EN45_03818	EN46_04194	EN47_01121	EN48_03326	EN5_03802	EN50_03629	EN51_02355	EN52_03263	EN53_04117	EN54_02783	EN55_02856
ychE	NAAT family transporter YchE	68	68	1	EN1_02888	EN10_02824	EN11_02392	EN12_03549	EN13_04231	EN14_04615	EN15_02451	EN17_03424	EN19_02927	EN2_02778	EN20_04066	EN21_03837	EN22_04485	EN23_00656	EN25_01547	EN26_02752	EN27_00459	EN28_02653	EN3_01232	EN30_03084	EN31_02071	EN32_04178	EN33_01476	EN34_02998	EN35_03254	EN37_02395	EN38_02666	EN39_04041	EN4_02384	EN40_02976	EN41_04761	EN42_02863	EN43_03074	EN44_01042	EN45_03822	EN46_04198	EN47_01117	EN48_03330	EN5_03806	EN50_03633	EN51_02359	EN52_03267	EN53_04121	EN54_02779	EN55_02860
group_1441	hypothetical protein	68	68	1	EN1_02894	EN10_02826	EN11_02390	EN12_03555	EN13_04237	EN14_04621	EN15_02457	EN17_03430	EN19_02929	EN2_02772	EN20_04072	EN21_03843	EN22_04479	EN23_00650	EN25_01553	EN26_02746	EN27_00453	EN28_02651	EN3_01230	EN30_03086	EN31_02069	EN32_04176	EN33_01478	EN34_02996	EN35_03256	EN37_02393	EN38_02660	EN39_04047	EN4_02386	EN40_02970	EN41_04767	EN42_02869	EN43_03068	EN44_01036	EN45_03828	EN46_04204	EN47_01111	EN48_03336	EN5_03808	EN50_03639	EN51_02365	EN52_03273	EN53_04127	EN54_02773	EN55_02866
group_1442	hypothetical protein	68	68	1	EN1_02895	EN10_02827	EN11_02389	EN12_03556	EN13_04238	EN14_04622	EN15_02458	EN17_03431	EN19_02930	EN2_02771	EN20_04073	EN21_03844	EN22_04478	EN23_00649	EN25_01554	EN26_02745	EN27_00452	EN28_02650	EN3_01229	EN30_03087	EN31_02068	EN32_04175	EN33_01479	EN34_02995	EN35_03257	EN37_02392	EN38_02659	EN39_04048	EN4_02387	EN40_02969	EN41_04768	EN42_02870	EN43_03067	EN44_01035	EN45_03829	EN46_04205	EN47_01110	EN48_03337	EN5_03809	EN50_03640	EN51_02366	EN52_03274	EN53_04128	EN54_02772	EN55_02867
group_1443	hypothetical protein	68	68	1	EN1_02901	EN10_02833	EN11_02383	EN12_03562	EN13_04244	EN14_04628	EN15_02464	EN17_03437	EN19_02936	EN2_02765	EN20_04079	EN21_03850	EN22_04472	EN23_00643	EN25_01560	EN26_02739	EN27_00446	EN28_02644	EN3_01223	EN30_03093	EN31_02062	EN32_04169	EN33_01485	EN34_02989	EN35_03263	EN37_02386	EN38_02653	EN39_04054	EN4_02393	EN40_02963	EN41_04774	EN42_02876	EN43_03061	EN44_01029	EN45_03835	EN46_04211	EN47_01104	EN48_03343	EN5_03815	EN50_03646	EN51_02372	EN52_03280	EN53_04134	EN54_02766	EN55_02873
group_1444	hypothetical protein	68	68	1	EN1_02904	EN10_02836	EN11_02380	EN12_03565	EN13_04247	EN14_04631	EN15_02467	EN17_03440	EN19_02939	EN2_02762	EN20_04082	EN21_03853	EN22_04469	EN23_00640	EN25_01563	EN26_02736	EN27_00443	EN28_02641	EN3_01220	EN30_03096	EN31_02059	EN32_04166	EN33_01488	EN34_02986	EN35_03266	EN37_02383	EN38_02650	EN39_04057	EN4_02396	EN40_02960	EN41_04777	EN42_02879	EN43_03058	EN44_01026	EN45_03838	EN46_04214	EN47_01101	EN48_03346	EN5_03818	EN50_03649	EN51_02375	EN52_03283	EN53_04137	EN54_02763	EN55_02876
raaS	transcriptional regulator RaaS	68	68	1	EN1_02911	EN10_02843	EN11_02373	EN12_03572	EN13_04254	EN14_04638	EN15_02474	EN17_03447	EN19_02946	EN2_02755	EN20_04089	EN21_03860	EN22_04462	EN23_00633	EN25_03989	EN26_02729	EN27_00436	EN28_02634	EN3_01213	EN30_03103	EN31_02052	EN32_04159	EN33_01495	EN34_02979	EN35_03273	EN37_02376	EN38_02643	EN39_04064	EN4_02403	EN40_02953	EN41_04371	EN42_02886	EN43_03051	EN44_01019	EN45_03845	EN46_04221	EN47_01094	EN48_03353	EN5_03825	EN50_03656	EN51_02382	EN52_03290	EN53_04144	EN54_02756	EN55_02883
group_1446	hypothetical protein	68	68	1	EN1_02918	EN10_02848	EN11_02368	EN12_03579	EN13_04261	EN14_04645	EN15_02481	EN17_03454	EN19_02951	EN2_02748	EN20_04094	EN21_03865	EN22_04455	EN23_00626	EN25_03996	EN26_02724	EN27_00429	EN28_02629	EN3_01208	EN30_03108	EN31_02047	EN32_04154	EN33_01500	EN34_02974	EN35_03278	EN37_02371	EN38_02636	EN39_04071	EN4_02408	EN40_02946	EN41_04366	EN42_02891	EN43_03046	EN44_01012	EN45_03852	EN46_04228	EN47_01087	EN48_03360	EN5_03830	EN50_03663	EN51_02389	EN52_03297	EN53_04151	EN54_02749	EN55_02890
folP_2	dihydropteroate synthase	68	68	1	EN1_02926	EN10_02856	EN11_02360	EN12_03587	EN13_04269	EN14_04653	EN15_02489	EN17_03462	EN19_02959	EN2_02740	EN20_04102	EN21_03873	EN22_04447	EN23_00618	EN25_04004	EN26_02716	EN27_00421	EN28_02621	EN3_01200	EN30_03116	EN31_02039	EN32_04146	EN33_01508	EN34_02966	EN35_03286	EN37_02363	EN38_02628	EN39_04079	EN4_02416	EN40_02938	EN41_04358	EN42_02899	EN43_03038	EN44_01004	EN45_03860	EN46_04236	EN47_01079	EN48_03368	EN5_03838	EN50_03671	EN51_02397	EN52_03305	EN53_04159	EN54_02741	EN55_02898
fgd_5	F420-dependent glucose-6-phosphate dehydrogenase	68	68	1	EN1_02932	EN10_02862	EN11_02354	EN12_03593	EN13_04275	EN14_04659	EN15_02495	EN17_03468	EN19_02965	EN2_02734	EN20_04108	EN21_03879	EN22_04441	EN23_00612	EN25_04010	EN26_02710	EN27_00415	EN28_02615	EN3_01194	EN30_03122	EN31_02033	EN32_04140	EN33_01514	EN34_02960	EN35_03292	EN37_02357	EN38_02622	EN39_04085	EN4_02422	EN40_02932	EN41_04352	EN42_02905	EN43_03032	EN44_00998	EN45_03866	EN46_04242	EN47_01073	EN48_03374	EN5_03844	EN50_03677	EN51_02403	EN52_03311	EN53_04165	EN54_02735	EN55_02904
group_1449	MFS transporter	68	68	1	EN1_02933	EN10_02863	EN11_02353	EN12_03594	EN13_04276	EN14_05051	EN15_02496	EN17_03469	EN19_02966	EN2_02733	EN20_04109	EN21_03880	EN22_04440	EN23_00611	EN25_04011	EN26_02709	EN27_00414	EN28_02614	EN3_01193	EN30_03123	EN31_02032	EN32_04139	EN33_01515	EN34_02959	EN35_03293	EN37_02356	EN38_02621	EN39_04086	EN4_02423	EN40_02931	EN41_04351	EN42_02906	EN43_03031	EN44_00997	EN45_03867	EN46_04243	EN47_01072	EN48_03375	EN5_03845	EN50_03678	EN51_02404	EN52_03312	EN53_04166	EN54_02734	EN55_02905
group_1450	hypothetical protein	68	68	1	EN1_02942	EN10_02872	EN11_02344	EN12_03603	EN13_04285	EN14_05060	EN15_02505	EN17_03478	EN19_02975	EN2_02724	EN20_04118	EN21_03889	EN22_04431	EN23_00602	EN25_04020	EN26_02700	EN27_00405	EN28_02605	EN3_01184	EN30_03132	EN31_02023	EN32_04130	EN33_01524	EN34_02950	EN35_03302	EN37_02347	EN38_02612	EN39_04095	EN4_02432	EN40_02922	EN41_04342	EN42_02915	EN43_03022	EN44_00988	EN45_03876	EN46_04252	EN47_01063	EN48_03384	EN5_03854	EN50_03687	EN51_02413	EN52_03321	EN53_04175	EN54_02725	EN55_02914
group_1452	hypothetical protein	68	68	1	EN1_02950	EN10_02880	EN11_02336	EN12_03611	EN13_05124	EN14_05068	EN15_02513	EN17_03486	EN19_01555	EN2_04652	EN20_04126	EN21_03897	EN22_04423	EN23_00594	EN25_04028	EN26_04734	EN27_00397	EN28_02597	EN3_01176	EN30_03140	EN31_02015	EN32_04738	EN33_01532	EN34_02942	EN35_03310	EN37_02339	EN38_02604	EN39_04103	EN4_02440	EN40_02914	EN41_01259	EN42_02923	EN43_03014	EN44_00980	EN45_03884	EN46_04260	EN47_01055	EN48_03392	EN5_04197	EN50_03695	EN51_02421	EN52_03329	EN53_04183	EN54_02717	EN55_02922
group_1454	hypothetical protein	68	68	1	EN1_02954	EN10_02884	EN11_02332	EN12_03615	EN13_05120	EN14_05072	EN15_02517	EN17_03490	EN19_01559	EN2_04648	EN20_04130	EN21_03901	EN22_04419	EN23_00590	EN25_04032	EN26_04730	EN27_00393	EN28_02593	EN3_01172	EN30_03144	EN31_02011	EN32_04734	EN33_01536	EN34_02938	EN35_03314	EN37_02335	EN38_02600	EN39_04107	EN4_02444	EN40_02910	EN41_01255	EN42_02927	EN43_03010	EN44_00976	EN45_03888	EN46_04264	EN47_01051	EN48_03396	EN5_04201	EN50_03699	EN51_02425	EN52_03333	EN53_04187	EN54_02713	EN55_02926
ppiA	peptidylprolyl isomerase PpiA	68	68	1	EN1_02962	EN10_04254	EN11_04756	EN12_03910	EN13_05040	EN14_05096	EN15_05077	EN17_04733	EN19_03368	EN2_05033	EN20_04686	EN21_02204	EN22_05014	EN23_02977	EN25_04454	EN26_04645	EN27_03960	EN28_04854	EN3_01888	EN30_04886	EN31_05135	EN32_03490	EN33_04762	EN34_04899	EN35_04840	EN37_05128	EN38_04688	EN39_05026	EN4_03935	EN40_05013	EN41_04418	EN42_01888	EN43_04768	EN44_05009	EN45_05003	EN46_05001	EN47_03100	EN48_03702	EN5_04672	EN50_03843	EN51_03808	EN52_05086	EN53_05083	EN54_04013	EN55_03607
group_1456	hypothetical protein	68	68	1	EN1_02973	EN10_04242	EN11_03543	EN12_03899	EN13_03669	EN14_03895	EN15_03795	EN17_04722	EN19_03380	EN2_03369	EN20_03524	EN21_02192	EN22_03714	EN23_02006	EN25_04465	EN26_04079	EN27_04328	EN28_03568	EN3_01909	EN30_03529	EN31_03398	EN32_03469	EN33_03616	EN34_03915	EN35_03885	EN37_03741	EN38_04677	EN39_04827	EN4_03956	EN40_04800	EN41_00826	EN42_01899	EN43_02467	EN44_04892	EN45_04890	EN46_02750	EN47_02203	EN48_03691	EN5_03006	EN50_04393	EN51_03819	EN52_03460	EN53_04308	EN54_04002	EN55_04092
group_1457	hypothetical protein	68	68	1	EN1_02974	EN10_04241	EN11_03542	EN12_03898	EN13_03668	EN14_03894	EN15_03794	EN17_04721	EN19_03381	EN2_03368	EN20_03523	EN21_02191	EN22_03715	EN23_02005	EN25_04466	EN26_04080	EN27_04329	EN28_03569	EN3_01910	EN30_03530	EN31_03397	EN32_03468	EN33_03617	EN34_03914	EN35_03886	EN37_03740	EN38_04676	EN39_04826	EN4_03957	EN40_04799	EN41_00827	EN42_01900	EN43_02468	EN44_04891	EN45_04891	EN46_02749	EN47_02202	EN48_03690	EN5_03007	EN50_04392	EN51_03820	EN52_03461	EN53_04307	EN54_04001	EN55_04093
nhoA	N-hydroxyarylamine O-acetyltransferase	68	68	1	EN1_02975	EN10_04240	EN11_03541	EN12_03897	EN13_03667	EN14_03893	EN15_03793	EN17_04720	EN19_03382	EN2_03367	EN20_03522	EN21_02190	EN22_03716	EN23_02004	EN25_04467	EN26_04081	EN27_04330	EN28_03570	EN3_01911	EN30_03531	EN31_03396	EN32_03467	EN33_03618	EN34_03913	EN35_03887	EN37_03739	EN38_04675	EN39_04825	EN4_03958	EN40_04798	EN41_00828	EN42_01901	EN43_02469	EN44_04890	EN45_04892	EN46_02748	EN47_02201	EN48_03689	EN5_03008	EN50_04391	EN51_03821	EN52_03462	EN53_04306	EN54_04000	EN55_04094
gyrB	DNA topoisomerase (ATP-hydrolyzing) subunit B	68	68	1	EN1_02982	EN10_04233	EN11_03534	EN12_03890	EN13_03660	EN14_03886	EN15_03786	EN17_04713	EN19_03389	EN2_03360	EN20_03515	EN21_02183	EN22_03723	EN23_01997	EN25_04474	EN26_04088	EN27_04337	EN28_03577	EN3_01918	EN30_03538	EN31_03389	EN32_03460	EN33_03625	EN34_03906	EN35_03894	EN37_03732	EN38_04668	EN39_04818	EN4_03965	EN40_04791	EN41_00835	EN42_01908	EN43_02476	EN44_04883	EN45_04899	EN46_02741	EN47_02194	EN48_03682	EN5_03015	EN50_04384	EN51_03828	EN52_03469	EN53_04299	EN54_03993	EN55_04101
fadR_2	Fatty acid metabolism regulator protein	68	68	1	EN1_02997	EN10_04218	EN11_03519	EN12_03875	EN13_03645	EN14_03871	EN15_03771	EN17_04698	EN19_03404	EN2_03345	EN20_03500	EN21_02168	EN22_03738	EN23_01982	EN25_04489	EN26_04103	EN27_04352	EN28_03592	EN3_01933	EN30_03553	EN31_03374	EN32_03445	EN33_03640	EN34_03891	EN35_03909	EN37_03717	EN38_04653	EN39_04803	EN4_03980	EN40_04776	EN41_00850	EN42_01923	EN43_02491	EN44_04868	EN45_04914	EN46_02725	EN47_02179	EN48_03667	EN5_03030	EN50_04369	EN51_03843	EN52_03484	EN53_04284	EN54_03978	EN55_04116
cwlM	N-acetylmuramoyl-L-alanine amidase CwlM	68	68	1	EN1_03001	EN10_04214	EN11_03515	EN12_03871	EN13_03641	EN14_03867	EN15_03767	EN17_04380	EN19_03408	EN2_03341	EN20_03496	EN21_02164	EN22_03742	EN23_01978	EN25_04493	EN26_04107	EN27_04356	EN28_03596	EN3_01937	EN30_03557	EN31_03370	EN32_03441	EN33_03644	EN34_03887	EN35_03913	EN37_03713	EN38_04168	EN39_04209	EN4_03984	EN40_04089	EN41_00854	EN42_01927	EN43_02495	EN44_04001	EN45_04380	EN46_04359	EN47_02175	EN48_03664	EN5_03034	EN50_04366	EN51_03847	EN52_03487	EN53_04281	EN54_03975	EN55_04120
rsmA_2	anti-sigma-M factor RsmA	68	68	1	EN1_03004	EN10_04211	EN11_03512	EN12_03868	EN13_03638	EN14_03864	EN15_03764	EN17_04377	EN19_03411	EN2_03338	EN20_03493	EN21_02161	EN22_03745	EN23_01975	EN25_04496	EN26_04110	EN27_04359	EN28_03599	EN3_01940	EN30_03560	EN31_03367	EN32_03438	EN33_03647	EN34_03884	EN35_03916	EN37_03710	EN38_04171	EN39_04206	EN4_03987	EN40_04086	EN41_00857	EN42_01930	EN43_02498	EN44_03998	EN45_04383	EN46_04362	EN47_02172	EN48_03661	EN5_03037	EN50_04363	EN51_03850	EN52_03490	EN53_04278	EN54_03972	EN55_04123
leuS	leucine--tRNA ligase	68	68	1	EN1_03020	EN10_04195	EN11_03496	EN12_03852	EN13_03622	EN14_03848	EN15_03748	EN17_04361	EN19_03427	EN2_03322	EN20_03477	EN21_02144	EN22_03761	EN23_01959	EN25_04512	EN26_04126	EN27_04375	EN28_03615	EN3_01957	EN30_03576	EN31_03351	EN32_03422	EN33_03663	EN34_03868	EN35_03932	EN37_03694	EN38_04187	EN39_04190	EN4_04004	EN40_04070	EN41_00873	EN42_01946	EN43_02514	EN44_03982	EN45_04399	EN46_04378	EN47_02156	EN48_03645	EN5_03054	EN50_04347	EN51_03866	EN52_03506	EN53_04262	EN54_03956	EN55_04139
group_1464	LLM class F420-dependent oxidoreductase	68	68	1	EN1_03035	EN10_04180	EN11_03481	EN12_03837	EN13_03607	EN14_03833	EN15_03733	EN17_04346	EN19_03442	EN2_03307	EN20_03462	EN21_02129	EN22_03776	EN23_01944	EN25_04527	EN26_04141	EN27_04390	EN28_03630	EN3_01972	EN30_03591	EN31_03336	EN32_03407	EN33_03678	EN34_03853	EN35_03947	EN37_03679	EN38_04202	EN39_04175	EN4_04019	EN40_04055	EN41_00888	EN42_01961	EN43_02529	EN44_03967	EN45_04414	EN46_04393	EN47_02141	EN48_03630	EN5_03070	EN50_04332	EN51_03881	EN52_03521	EN53_04247	EN54_03941	EN55_04154
dnaB	replicative DNA helicase	68	68	1	EN1_03048	EN10_04167	EN11_03468	EN12_03824	EN13_03594	EN14_03820	EN15_03720	EN17_04333	EN19_03455	EN2_03294	EN20_03449	EN21_02116	EN22_03789	EN23_01931	EN25_04540	EN26_04154	EN27_04403	EN28_03643	EN3_01984	EN30_03604	EN31_03323	EN32_03394	EN33_03691	EN34_03840	EN35_03960	EN37_03666	EN38_04215	EN39_04162	EN4_04032	EN40_04042	EN41_00901	EN42_01974	EN43_02542	EN44_03954	EN45_04427	EN46_04406	EN47_02128	EN48_03617	EN5_03083	EN50_04319	EN51_03894	EN52_03534	EN53_04234	EN54_03928	EN55_04167
group_148	hypothetical protein	68	68	1	EN1_04529	EN10_04820	EN11_04822	EN12_01756	EN13_04935	EN14_04974	EN15_01971	EN17_03049	EN19_03123	EN2_04864	EN20_04951	EN21_02409	EN22_04649	EN23_03167	EN25_05047	EN26_02318	EN27_04543	EN28_05116	EN3_01698	EN30_05126	EN31_05117	EN32_03999	EN33_03846	EN34_05178	EN35_04765	EN37_04262	EN38_04830	EN39_04959	EN4_04690	EN40_04510	EN41_03775	EN42_02472	EN43_03560	EN44_03351	EN45_03478	EN46_03175	EN47_03434	EN48_04373	EN5_01811	EN50_04237	EN51_04533	EN52_04951	EN53_03087	EN54_02313	EN55_04808
nanT	Sialic acid transporter NanT	68	68	1	EN1_03135	EN10_04006	EN11_03763	EN12_03757	EN13_02709	EN14_04922	EN15_04172	EN17_01246	EN19_02066	EN2_04765	EN20_02738	EN21_02798	EN22_03275	EN23_03663	EN25_02229	EN26_00302	EN27_03456	EN28_02251	EN3_03613	EN30_01918	EN31_01529	EN32_01607	EN33_02214	EN34_03108	EN35_03131	EN37_04932	EN38_02163	EN39_02850	EN4_03138	EN40_02525	EN41_04231	EN42_03736	EN43_02184	EN44_04831	EN45_04868	EN46_03043	EN47_04911	EN48_01457	EN5_03715	EN50_01513	EN51_02455	EN52_02729	EN53_04957	EN54_03821	EN55_03771
ybaK_2	YbaK/EbsC family protein	68	68	1	EN1_03136	EN10_04005	EN11_03764	EN12_03758	EN13_02710	EN14_04923	EN15_04173	EN17_01245	EN19_02067	EN2_04764	EN20_02737	EN21_02797	EN22_03274	EN23_03662	EN25_02230	EN26_00301	EN27_03455	EN28_02250	EN3_03612	EN30_01919	EN31_01528	EN32_01606	EN33_02215	EN34_03109	EN35_03130	EN37_04931	EN38_02162	EN39_02849	EN4_03137	EN40_02526	EN41_04232	EN42_03735	EN43_02183	EN44_04830	EN45_04869	EN46_03044	EN47_04910	EN48_01458	EN5_03716	EN50_01514	EN51_02454	EN52_02728	EN53_04958	EN54_03822	EN55_03772
group_1484	AraC family transcriptional regulator	68	68	1	EN1_03139	EN10_04002	EN11_03767	EN12_03761	EN13_02713	EN14_04926	EN15_04176	EN17_01242	EN19_02070	EN2_04761	EN20_02734	EN21_02794	EN22_03271	EN23_03659	EN25_02233	EN26_00298	EN27_03452	EN28_02247	EN3_03609	EN30_01922	EN31_01525	EN32_01603	EN33_02218	EN34_03112	EN35_03127	EN37_04928	EN38_02159	EN39_02846	EN4_03134	EN40_02529	EN41_04235	EN42_03732	EN43_02180	EN44_04827	EN45_04872	EN46_03047	EN47_04907	EN48_01461	EN5_03719	EN50_01517	EN51_02451	EN52_02725	EN53_04961	EN54_03825	EN55_03775
group_1485	DMT family transporter	68	68	1	EN1_03140	EN10_04001	EN11_03768	EN12_03762	EN13_02714	EN14_04927	EN15_04177	EN17_01241	EN19_02071	EN2_04760	EN20_02733	EN21_02793	EN22_03270	EN23_03658	EN25_02234	EN26_00297	EN27_03451	EN28_02246	EN3_03608	EN30_01923	EN31_01524	EN32_01602	EN33_02219	EN34_03113	EN35_03126	EN37_04927	EN38_02158	EN39_02845	EN4_03133	EN40_02530	EN41_04236	EN42_03731	EN43_02179	EN44_04826	EN45_04873	EN46_03048	EN47_04906	EN48_01462	EN5_03720	EN50_01518	EN51_02450	EN52_02724	EN53_04962	EN54_03826	EN55_03776
group_1486	hypothetical protein	68	68	1	EN1_03142	EN10_03999	EN11_03770	EN12_03764	EN13_02716	EN14_04929	EN15_04179	EN17_01239	EN19_02073	EN2_04758	EN20_02731	EN21_02791	EN22_03268	EN23_03656	EN25_02236	EN26_00295	EN27_03449	EN28_02244	EN3_03606	EN30_01925	EN31_01522	EN32_01600	EN33_02221	EN34_03115	EN35_03124	EN37_04925	EN38_02156	EN39_02843	EN4_03131	EN40_02532	EN41_04238	EN42_03729	EN43_02177	EN44_04824	EN45_04875	EN46_03050	EN47_04904	EN48_01464	EN5_03722	EN50_01520	EN51_02448	EN52_02722	EN53_04964	EN54_03828	EN55_03778
group_1487	hypothetical protein	68	68	1	EN1_03144	EN10_03997	EN11_03772	EN12_03766	EN13_02718	EN14_04931	EN15_04181	EN17_01237	EN19_02075	EN2_04756	EN20_02729	EN21_02789	EN22_03266	EN23_03654	EN25_02238	EN26_00293	EN27_03447	EN28_02242	EN3_03604	EN30_01927	EN31_01520	EN32_01598	EN33_02223	EN34_03117	EN35_03122	EN37_04923	EN38_02154	EN39_02841	EN4_03129	EN40_02534	EN41_04240	EN42_03727	EN43_02175	EN44_04822	EN45_04877	EN46_03052	EN47_04902	EN48_01466	EN5_03724	EN50_01522	EN51_02446	EN52_02720	EN53_04966	EN54_03830	EN55_03780
group_1488	3-hydroxyacyl-CoA dehydrogenase NAD-binding domain-containing protein	68	68	1	EN1_03145	EN10_03996	EN11_03773	EN12_03767	EN13_02719	EN14_04932	EN15_04182	EN17_01236	EN19_02076	EN2_04755	EN20_02728	EN21_02788	EN22_03265	EN23_03653	EN25_02239	EN26_00292	EN27_03446	EN28_02241	EN3_03603	EN30_01928	EN31_01519	EN32_01597	EN33_02224	EN34_03118	EN35_03121	EN37_04922	EN38_02153	EN39_02840	EN4_03128	EN40_02535	EN41_04241	EN42_03726	EN43_02174	EN44_04821	EN45_04878	EN46_03053	EN47_04901	EN48_01467	EN5_03725	EN50_01523	EN51_02445	EN52_02719	EN53_04967	EN54_03831	EN55_03781
group_1489	3-hydroxyacyl-CoA dehydrogenase family protein	68	68	1	EN1_03147	EN10_03994	EN11_03775	EN12_03769	EN13_02721	EN14_04934	EN15_04184	EN17_01234	EN19_02078	EN2_04753	EN20_02726	EN21_02786	EN22_03263	EN23_03651	EN25_02241	EN26_00290	EN27_03444	EN28_02239	EN3_03601	EN30_01930	EN31_01517	EN32_01595	EN33_02226	EN34_03120	EN35_03119	EN37_04920	EN38_02151	EN39_02838	EN4_03126	EN40_02537	EN41_04243	EN42_03724	EN43_02172	EN44_04819	EN45_04880	EN46_03055	EN47_04899	EN48_01469	EN5_03727	EN50_01525	EN51_02443	EN52_02717	EN53_04969	EN54_03833	EN55_03783
group_149	class I SAM-dependent methyltransferase	68	68	1	EN1_04531	EN10_04822	EN11_04824	EN12_01754	EN13_04933	EN14_04976	EN15_01973	EN17_03047	EN19_03126	EN2_04862	EN20_04949	EN21_02407	EN22_04651	EN23_03165	EN25_05045	EN26_02320	EN27_04541	EN28_05114	EN3_01700	EN30_05128	EN31_05115	EN32_04001	EN33_03844	EN34_05180	EN35_04767	EN37_04264	EN38_04828	EN39_04961	EN4_04688	EN40_04508	EN41_03777	EN42_02470	EN43_03558	EN44_03349	EN45_03476	EN46_03177	EN47_03432	EN48_04371	EN5_01809	EN50_04239	EN51_04535	EN52_04953	EN53_03085	EN54_02315	EN55_04806
mshD_2	mycothiol synthase	68	68	1	EN1_03161	EN10_03980	EN11_03789	EN12_04730	EN13_00946	EN14_04373	EN15_04649	EN17_04460	EN19_02092	EN2_01077	EN20_02712	EN21_02772	EN22_04112	EN23_04710	EN25_02255	EN26_00276	EN27_04800	EN28_02225	EN3_03587	EN30_01944	EN31_01503	EN32_01581	EN33_02240	EN34_03134	EN35_03105	EN37_02089	EN38_04331	EN39_04390	EN4_03112	EN40_04099	EN41_02230	EN42_04254	EN43_02158	EN44_04097	EN45_04549	EN46_03802	EN47_04761	EN48_01483	EN5_04610	EN50_01539	EN51_04581	EN52_03903	EN53_04511	EN54_04833	EN55_04653
group_1491	hypothetical protein	68	68	1	EN1_03165	EN10_03976	EN11_03793	EN12_04726	EN13_00950	EN14_04377	EN15_04653	EN17_04456	EN19_02096	EN2_01081	EN20_02708	EN21_02768	EN22_04116	EN23_04714	EN25_02259	EN26_00272	EN27_04796	EN28_02221	EN3_03583	EN30_01948	EN31_01499	EN32_01577	EN33_02244	EN34_03138	EN35_03101	EN37_02085	EN38_04327	EN39_04386	EN4_03108	EN40_04103	EN41_02226	EN42_04258	EN43_02154	EN44_04101	EN45_04545	EN46_03798	EN47_04757	EN48_01487	EN5_04606	EN50_01543	EN51_04585	EN52_03899	EN53_04507	EN54_04837	EN55_04657
group_1492	hypothetical protein	68	68	1	EN1_03167	EN10_03974	EN11_03795	EN12_04724	EN13_00952	EN14_04379	EN15_04655	EN17_04454	EN19_02098	EN2_01083	EN20_02706	EN21_02766	EN22_04118	EN23_04716	EN25_02261	EN26_00270	EN27_04794	EN28_02219	EN3_03581	EN30_01950	EN31_01497	EN32_01575	EN33_02246	EN34_03140	EN35_03099	EN37_02083	EN38_04325	EN39_04384	EN4_03106	EN40_04105	EN41_02224	EN42_04260	EN43_02152	EN44_04103	EN45_04543	EN46_03796	EN47_04755	EN48_01489	EN5_04604	EN50_01545	EN51_04587	EN52_03897	EN53_04505	EN54_04839	EN55_04659
group_1495	hypothetical protein	68	68	1	EN1_03171	EN10_03970	EN11_03799	EN12_04720	EN13_00956	EN14_04383	EN15_04659	EN17_04450	EN19_02102	EN2_01087	EN20_02702	EN21_02764	EN22_04122	EN23_04720	EN25_02265	EN26_00266	EN27_04790	EN28_02214	EN3_03577	EN30_01955	EN31_01492	EN32_01570	EN33_02251	EN34_03145	EN35_03095	EN37_02078	EN38_04321	EN39_04380	EN4_03102	EN40_04109	EN41_02220	EN42_04264	EN43_02148	EN44_04107	EN45_04539	EN46_03792	EN47_04751	EN48_01493	EN5_04600	EN50_01549	EN51_04591	EN52_03893	EN53_04501	EN54_04843	EN55_04663
group_1496	hypothetical protein	68	68	1	EN1_03173	EN10_03968	EN11_03801	EN12_04718	EN13_00958	EN14_04385	EN15_04661	EN17_04448	EN19_02104	EN2_01089	EN20_02700	EN21_02762	EN22_04124	EN23_04722	EN25_02267	EN26_00264	EN27_04788	EN28_02212	EN3_03575	EN30_01957	EN31_01490	EN32_01568	EN33_02253	EN34_03147	EN35_03093	EN37_02076	EN38_04319	EN39_04378	EN4_03100	EN40_04111	EN41_02218	EN42_04266	EN43_02146	EN44_04109	EN45_04537	EN46_03790	EN47_04749	EN48_01495	EN5_04598	EN50_01551	EN51_04593	EN52_03891	EN53_04499	EN54_04845	EN55_04665
group_1497	folate-binding protein YgfZ	68	68	1	EN1_03177	EN10_03964	EN11_03805	EN12_04714	EN13_00962	EN14_04389	EN15_04665	EN17_04444	EN19_02108	EN2_01093	EN20_02696	EN21_02758	EN22_04128	EN23_04726	EN25_02271	EN26_00260	EN27_04784	EN28_02208	EN3_03571	EN30_01961	EN31_01486	EN32_01564	EN33_02257	EN34_03151	EN35_03089	EN37_02072	EN38_04315	EN39_04374	EN4_03096	EN40_04115	EN41_02214	EN42_04270	EN43_02142	EN44_04113	EN45_04533	EN46_03786	EN47_04745	EN48_01499	EN5_04594	EN50_01555	EN51_04597	EN52_03887	EN53_04495	EN54_04849	EN55_04669
group_1498	hypothetical protein	68	68	1	EN1_03202	EN10_03939	EN11_03830	EN12_04689	EN13_00987	EN14_04414	EN15_04690	EN17_04419	EN19_02133	EN2_01118	EN20_02672	EN21_02734	EN22_04153	EN23_04751	EN25_02296	EN26_00236	EN27_04759	EN28_02183	EN3_03546	EN30_01986	EN31_01461	EN32_01539	EN33_02282	EN34_03176	EN35_03064	EN37_02047	EN38_04290	EN39_04349	EN4_03071	EN40_04140	EN41_02189	EN42_04295	EN43_02117	EN44_04138	EN45_04508	EN46_03761	EN47_04720	EN48_01524	EN5_04569	EN50_01580	EN51_04622	EN52_03862	EN53_04470	EN54_04874	EN55_04694
group_150	hypothetical protein	68	68	1	EN1_04600	EN10_02520	EN11_04373	EN12_03264	EN13_04498	EN14_03663	EN15_04831	EN17_01650	EN19_01713	EN2_01977	EN20_00120	EN21_03998	EN22_01924	EN23_02640	EN25_03649	EN26_01880	EN27_00246	EN28_01407	EN3_01025	EN30_04376	EN31_02278	EN32_00660	EN33_01971	EN34_02391	EN35_01851	EN37_03161	EN38_02857	EN39_01036	EN4_02283	EN40_00658	EN41_01103	EN42_04071	EN43_03277	EN44_04452	EN45_02289	EN46_03931	EN47_05016	EN48_01053	EN5_03545	EN50_03091	EN51_02859	EN52_00847	EN53_01292	EN54_02566	EN55_02539
group_1500	maleylpyruvate isomerase family mycothiol-dependent enzyme	68	68	1	EN1_03204	EN10_03937	EN11_03832	EN12_04687	EN13_00989	EN14_04416	EN15_04692	EN17_04417	EN19_02135	EN2_01120	EN20_02670	EN21_02732	EN22_04155	EN23_04753	EN25_02298	EN26_00234	EN27_04757	EN28_02181	EN3_03544	EN30_01988	EN31_01459	EN32_01537	EN33_02284	EN34_03178	EN35_03062	EN37_02045	EN38_04288	EN39_04347	EN4_03069	EN40_04142	EN41_02187	EN42_04297	EN43_02115	EN44_04140	EN45_04506	EN46_03759	EN47_04718	EN48_01526	EN5_04567	EN50_01582	EN51_04624	EN52_03860	EN53_04468	EN54_04876	EN55_04696
group_1501	glutathione peroxidase	68	68	1	EN1_03213	EN10_03928	EN11_03841	EN12_04678	EN13_00998	EN14_04425	EN15_04701	EN17_04408	EN19_02144	EN2_01129	EN20_02661	EN21_02723	EN22_04164	EN23_04762	EN25_02307	EN26_00225	EN27_04748	EN28_02172	EN3_03535	EN30_01997	EN31_01450	EN32_01528	EN33_02293	EN34_03187	EN35_03053	EN37_02036	EN38_04279	EN39_04338	EN4_03060	EN40_04151	EN41_02178	EN42_04306	EN43_02106	EN44_04149	EN45_04497	EN46_03750	EN47_04709	EN48_01535	EN5_04558	EN50_01591	EN51_04633	EN52_03851	EN53_04459	EN54_04885	EN55_04705
aspB	pyridoxal phosphate-dependent aminotransferase	68	68	1	EN1_03221	EN10_03920	EN11_03849	EN12_04670	EN13_01006	EN14_04433	EN15_04709	EN17_04400	EN19_02152	EN2_01137	EN20_02653	EN21_02715	EN22_04172	EN23_04770	EN25_02315	EN26_00217	EN27_04740	EN28_02164	EN3_03527	EN30_02005	EN31_01442	EN32_01520	EN33_02301	EN34_03195	EN35_03045	EN37_02028	EN38_04271	EN39_04330	EN4_03052	EN40_04159	EN41_02170	EN42_04314	EN43_02098	EN44_04157	EN45_04489	EN46_03742	EN47_04701	EN48_01543	EN5_04550	EN50_01599	EN51_04641	EN52_03843	EN53_04451	EN54_04893	EN55_04713
ephA_3	epoxide hydrolase EphA	68	68	1	EN1_03227	EN10_03914	EN11_03855	EN12_04664	EN13_01012	EN14_04439	EN15_04715	EN17_04394	EN19_02158	EN2_01143	EN20_02647	EN21_02709	EN22_04178	EN23_04776	EN25_02321	EN26_00211	EN27_04734	EN28_02158	EN3_03521	EN30_02011	EN31_01436	EN32_01514	EN33_02307	EN34_03201	EN35_03039	EN37_02022	EN38_04265	EN39_04324	EN4_03046	EN40_04165	EN41_02164	EN42_04320	EN43_02092	EN44_04163	EN45_04483	EN46_03736	EN47_04695	EN48_01549	EN5_04544	EN50_01605	EN51_04647	EN52_03837	EN53_04445	EN54_04899	EN55_04719
oxyR_2	LysR family transcriptional regulator	68	68	1	EN1_03228	EN10_03913	EN11_03856	EN12_04663	EN13_01013	EN14_04440	EN15_04716	EN17_04393	EN19_02159	EN2_01144	EN20_02646	EN21_02708	EN22_04179	EN23_04777	EN25_02322	EN26_00210	EN27_04733	EN28_02157	EN3_03520	EN30_02012	EN31_01435	EN32_01513	EN33_02308	EN34_03202	EN35_03038	EN37_02021	EN38_04264	EN39_04323	EN4_03045	EN40_04166	EN41_02163	EN42_04321	EN43_02091	EN44_04164	EN45_04482	EN46_03735	EN47_04694	EN48_01550	EN5_04543	EN50_01606	EN51_04648	EN52_03836	EN53_04444	EN54_04900	EN55_04720
eamA	O-acetylserine/cysteine exporter	68	68	1	EN1_03229	EN10_03912	EN11_03857	EN12_04662	EN13_01014	EN14_04441	EN15_04717	EN17_04392	EN19_02160	EN2_01145	EN20_02645	EN21_02707	EN22_04180	EN23_04778	EN25_02323	EN26_00209	EN27_04732	EN28_02156	EN3_03519	EN30_02013	EN31_01434	EN32_01512	EN33_02309	EN34_03203	EN35_03037	EN37_02020	EN38_04263	EN39_04322	EN4_03044	EN40_04167	EN41_02162	EN42_04322	EN43_02090	EN44_04165	EN45_04481	EN46_03734	EN47_04693	EN48_01551	EN5_04542	EN50_01607	EN51_04649	EN52_03835	EN53_04443	EN54_04901	EN55_04721
phoR	sensory box histidine kinase PhoR	68	68	1	EN1_03231	EN10_03910	EN11_03859	EN12_04660	EN13_01016	EN14_04443	EN15_04719	EN17_04390	EN19_02162	EN2_01147	EN20_02643	EN21_02705	EN22_04182	EN23_04780	EN25_02325	EN26_00207	EN27_04730	EN28_02154	EN3_03517	EN30_02015	EN31_01432	EN32_01510	EN33_02311	EN34_03205	EN35_03035	EN37_02018	EN38_04261	EN39_04320	EN4_03042	EN40_04169	EN41_02160	EN42_04324	EN43_02088	EN44_04167	EN45_04479	EN46_03732	EN47_04691	EN48_01553	EN5_04540	EN50_01609	EN51_04651	EN52_03833	EN53_04441	EN54_04903	EN55_04723
group_1507	hypothetical protein	68	68	1	EN1_03233	EN10_03908	EN11_03861	EN12_04658	EN13_01018	EN14_04445	EN15_04721	EN17_04388	EN19_02164	EN2_01149	EN20_02641	EN21_02703	EN22_04184	EN23_04782	EN25_02327	EN26_00205	EN27_04728	EN28_02152	EN3_03515	EN30_02017	EN31_01430	EN32_01508	EN33_02313	EN34_03207	EN35_03033	EN37_02016	EN38_04259	EN39_04318	EN4_03040	EN40_04171	EN41_02158	EN42_04326	EN43_02086	EN44_04169	EN45_04477	EN46_03730	EN47_04689	EN48_01555	EN5_04538	EN50_01611	EN51_04653	EN52_03831	EN53_04439	EN54_04905	EN55_04725
group_1508	hypothetical protein	68	68	1	EN1_03236	EN10_03905	EN11_03864	EN12_04655	EN13_01021	EN14_04449	EN15_04724	EN17_04385	EN19_02167	EN2_01152	EN20_02637	EN21_02699	EN22_04187	EN23_04785	EN25_02330	EN26_00201	EN27_04725	EN28_02148	EN3_03511	EN30_02021	EN31_01426	EN32_01504	EN33_02317	EN34_03211	EN35_03030	EN37_02012	EN38_04256	EN39_04315	EN4_03036	EN40_04174	EN41_02154	EN42_04330	EN43_02082	EN44_04172	EN45_04474	EN46_03727	EN47_04686	EN48_01559	EN5_04534	EN50_01614	EN51_04656	EN52_03828	EN53_04436	EN54_04908	EN55_04728
group_1509	aminoglycoside 3'-phosphotransferase	68	68	1	EN1_03254	EN10_03431	EN11_02746	EN12_01703	EN13_03177	EN14_02166	EN15_02024	EN17_02996	EN19_03219	EN2_02972	EN20_02013	EN21_02341	EN22_00789	EN23_03114	EN25_03711	EN26_02371	EN27_03217	EN28_04211	EN3_01753	EN30_04134	EN31_04541	EN32_03331	EN33_03492	EN34_03388	EN35_04928	EN37_02791	EN38_02032	EN39_02624	EN4_03745	EN40_04232	EN41_02771	EN42_02418	EN43_03820	EN44_02219	EN45_02537	EN46_03366	EN47_03238	EN48_03840	EN5_03873	EN50_04976	EN51_03671	EN52_02598	EN53_03034	EN54_02366	EN55_03470
group_1510	tautomerase family protein	68	68	1	EN1_03257	EN10_03361	EN11_02815	EN12_01700	EN13_03180	EN14_02163	EN15_02027	EN17_02993	EN19_03222	EN2_02969	EN20_02010	EN21_02338	EN22_00792	EN23_03111	EN25_03714	EN26_02374	EN27_03214	EN28_04214	EN3_01756	EN30_04131	EN31_04538	EN32_03328	EN33_03495	EN34_03385	EN35_03437	EN37_02788	EN38_02035	EN39_02621	EN4_03742	EN40_04229	EN41_02768	EN42_02415	EN43_03817	EN44_02216	EN45_02540	EN46_03369	EN47_03235	EN48_03837	EN5_03876	EN50_04979	EN51_03674	EN52_02601	EN53_03031	EN54_02369	EN55_03473
btuD_2	hypothetical protein	68	68	1	EN1_03259	EN10_03359	EN11_02817	EN12_01698	EN13_03182	EN14_02161	EN15_02029	EN17_02991	EN19_03224	EN2_02967	EN20_02008	EN21_02336	EN22_00794	EN23_03109	EN25_03717	EN26_02376	EN27_03212	EN28_04216	EN3_01758	EN30_04129	EN31_04536	EN32_03326	EN33_03497	EN34_03383	EN35_03439	EN37_02786	EN38_02037	EN39_02619	EN4_03740	EN40_04227	EN41_02766	EN42_02413	EN43_03815	EN44_02214	EN45_02542	EN46_03371	EN47_03233	EN48_03835	EN5_03878	EN50_04981	EN51_03676	EN52_02603	EN53_03029	EN54_02371	EN55_03475
group_1512	MBL fold metallo-hydrolase	68	68	1	EN1_03261	EN10_03357	EN11_02819	EN12_01696	EN13_03184	EN14_02159	EN15_02031	EN17_02989	EN19_03226	EN2_02965	EN20_02006	EN21_02334	EN22_00796	EN23_03107	EN25_03719	EN26_02378	EN27_03210	EN28_04218	EN3_01760	EN30_04127	EN31_04534	EN32_03324	EN33_03499	EN34_03381	EN35_03441	EN37_02784	EN38_02039	EN39_02617	EN4_03738	EN40_04225	EN41_02764	EN42_02411	EN43_03813	EN44_02212	EN45_02544	EN46_03373	EN47_03231	EN48_03833	EN5_03880	EN50_03713	EN51_03678	EN52_02605	EN53_03027	EN54_02373	EN55_03477
group_1513	hypothetical protein	68	68	1	EN1_03270	EN10_03347	EN11_02829	EN12_01687	EN13_03193	EN14_02150	EN15_02040	EN17_02980	EN19_03235	EN2_02956	EN20_01997	EN21_02325	EN22_00805	EN23_03098	EN25_03728	EN26_02387	EN27_03201	EN28_04227	EN3_01769	EN30_04118	EN31_04525	EN32_03315	EN33_03508	EN34_03372	EN35_03451	EN37_02775	EN38_02048	EN39_02608	EN4_03729	EN40_04216	EN41_02755	EN42_02402	EN43_03804	EN44_02203	EN45_02553	EN46_03382	EN47_03222	EN48_03824	EN5_03889	EN50_03722	EN51_03687	EN52_02614	EN53_03018	EN54_02382	EN55_03486
group_1514	hypothetical protein	68	68	1	EN1_03272	EN10_03345	EN11_02831	EN12_01685	EN13_03195	EN14_02148	EN15_02042	EN17_02978	EN19_03237	EN2_02954	EN20_01995	EN21_02323	EN22_00807	EN23_03096	EN25_03730	EN26_02389	EN27_03199	EN28_04229	EN3_01771	EN30_04116	EN31_04523	EN32_03313	EN33_03510	EN34_03370	EN35_03453	EN37_02773	EN38_02050	EN39_02606	EN4_03727	EN40_04214	EN41_02753	EN42_02400	EN43_03802	EN44_02201	EN45_02555	EN46_03384	EN47_03220	EN48_03822	EN5_03891	EN50_03724	EN51_03689	EN52_02616	EN53_03016	EN54_02384	EN55_03488
lipU_2	lipase LipU	68	68	1	EN1_03276	EN10_03341	EN11_02835	EN12_01681	EN13_03199	EN14_02144	EN15_02046	EN17_02974	EN19_03241	EN2_02950	EN20_01991	EN21_02319	EN22_00811	EN23_03092	EN25_03734	EN26_02393	EN27_03195	EN28_04233	EN3_01775	EN30_04112	EN31_04519	EN32_03309	EN33_03514	EN34_03366	EN35_03457	EN37_02769	EN38_02054	EN39_02602	EN4_03723	EN40_04210	EN41_02749	EN42_02396	EN43_03798	EN44_02197	EN45_02559	EN46_03388	EN47_03216	EN48_03818	EN5_03895	EN50_03728	EN51_03693	EN52_02620	EN53_03012	EN54_02388	EN55_03492
poxB	ubiquinone-dependent pyruvate dehydrogenase	68	68	1	EN1_03283	EN10_03334	EN11_02842	EN12_01674	EN13_03206	EN14_02137	EN15_02053	EN17_02967	EN19_03248	EN2_02943	EN20_01985	EN21_02313	EN22_00818	EN23_03085	EN25_03741	EN26_02399	EN27_03188	EN28_04239	EN3_01781	EN30_04106	EN31_04513	EN32_03303	EN33_03520	EN34_03360	EN35_03464	EN37_02763	EN38_02061	EN39_02595	EN4_03717	EN40_04203	EN41_02743	EN42_02390	EN43_03792	EN44_02190	EN45_02566	EN46_03395	EN47_03209	EN48_03811	EN5_03901	EN50_03735	EN51_03700	EN52_02627	EN53_03005	EN54_02395	EN55_03499
menH_2	2-succinyl-6-hydroxy-2,4-cyclohexadiene-1-carboxylate synthase	68	68	1	EN1_03287	EN10_03330	EN11_02846	EN12_01670	EN13_03210	EN14_02133	EN15_02057	EN17_02963	EN19_03252	EN2_02939	EN20_01981	EN21_02309	EN22_00822	EN23_03081	EN25_03745	EN26_02403	EN27_03184	EN28_04243	EN3_01785	EN30_04102	EN31_04509	EN32_03299	EN33_03524	EN34_03356	EN35_03468	EN37_02759	EN38_02065	EN39_02591	EN4_03713	EN40_04199	EN41_02739	EN42_02386	EN43_03788	EN44_02186	EN45_02570	EN46_03399	EN47_03205	EN48_03807	EN5_03905	EN50_03739	EN51_03704	EN52_02631	EN53_03001	EN54_02399	EN55_03503
lcpB	putative cell wall biosynthesis protein LcpB	68	68	1	EN1_03289	EN10_03328	EN11_02848	EN12_01668	EN13_03212	EN14_02131	EN15_02059	EN17_02961	EN19_03254	EN2_02937	EN20_01979	EN21_02307	EN22_00824	EN23_03079	EN25_03747	EN26_02405	EN27_03182	EN28_04245	EN3_01787	EN30_04100	EN31_04507	EN32_03297	EN33_03526	EN34_03354	EN35_03470	EN37_02757	EN38_02067	EN39_02589	EN4_03711	EN40_04197	EN41_02737	EN42_02384	EN43_03786	EN44_02184	EN45_02572	EN46_03401	EN47_03203	EN48_03805	EN5_03907	EN50_03741	EN51_03706	EN52_02633	EN53_02999	EN54_02401	EN55_03505
group_152	hypothetical protein	68	68	1	EN1_04610	EN10_02510	EN11_04363	EN12_03254	EN13_04488	EN14_03673	EN15_04821	EN17_01660	EN19_01696	EN2_01967	EN20_00095	EN21_04008	EN22_01934	EN23_02650	EN25_03659	EN26_01905	EN27_00256	EN28_01417	EN3_01035	EN30_04366	EN31_02268	EN32_00670	EN33_01981	EN34_02401	EN35_01862	EN37_03151	EN38_02867	EN39_01026	EN4_02293	EN40_00648	EN41_01119	EN42_04055	EN43_03293	EN44_04462	EN45_02279	EN46_03941	EN47_05006	EN48_01043	EN5_03555	EN50_03081	EN51_02869	EN52_00837	EN53_01303	EN54_02576	EN55_02529
group_1520	hypothetical protein	68	68	1	EN1_03293	EN10_03324	EN11_02852	EN12_01664	EN13_03216	EN14_02127	EN15_02063	EN17_02957	EN19_03258	EN2_02933	EN20_01975	EN21_02303	EN22_00828	EN23_03075	EN25_03751	EN26_02409	EN27_03178	EN28_04249	EN3_01791	EN30_04096	EN31_04503	EN32_03293	EN33_03530	EN34_03350	EN35_03474	EN37_02753	EN38_02071	EN39_02585	EN4_03707	EN40_04193	EN41_02733	EN42_02380	EN43_03782	EN44_02180	EN45_02576	EN46_03405	EN47_03199	EN48_03801	EN5_03911	EN50_03745	EN51_03710	EN52_02637	EN53_02995	EN54_02405	EN55_03509
glpE	rhodanese-like domain-containing protein	68	68	1	EN1_03296	EN10_03321	EN11_02855	EN12_01661	EN13_03219	EN14_02124	EN15_02066	EN17_02954	EN19_03261	EN2_02930	EN20_01972	EN21_02300	EN22_00831	EN23_03072	EN25_03754	EN26_02412	EN27_03175	EN28_04252	EN3_01794	EN30_04093	EN31_04500	EN32_03290	EN33_03533	EN34_03347	EN35_03477	EN37_02750	EN38_02074	EN39_02582	EN4_03704	EN40_04190	EN41_02730	EN42_02377	EN43_03779	EN44_02177	EN45_02579	EN46_03408	EN47_03196	EN48_03798	EN5_03914	EN50_03748	EN51_03713	EN52_02640	EN53_02992	EN54_02408	EN55_03512
group_1522	hypothetical protein	68	68	1	EN1_03315	EN10_03302	EN11_02874	EN12_01642	EN13_03238	EN14_02105	EN15_02085	EN17_02935	EN19_03280	EN2_02911	EN20_01953	EN21_02280	EN22_00850	EN23_03053	EN25_03773	EN26_02431	EN27_03156	EN28_04270	EN3_01812	EN30_04075	EN31_04482	EN32_03272	EN33_03551	EN34_03329	EN35_03496	EN37_02732	EN38_02093	EN39_02563	EN4_03686	EN40_04595	EN41_02711	EN42_02358	EN43_03760	EN44_02158	EN45_02598	EN46_03427	EN47_03177	EN48_03779	EN5_03932	EN50_03767	EN51_03732	EN52_02659	EN53_02973	EN54_04090	EN55_03531
cyp125_3	steroid C26-monooxygenase Cyp125	68	68	1	EN1_03316	EN10_03301	EN11_02875	EN12_01641	EN13_03239	EN14_02104	EN15_02086	EN17_02934	EN19_03281	EN2_02910	EN20_01952	EN21_02279	EN22_00851	EN23_03052	EN25_03774	EN26_02432	EN27_03155	EN28_04271	EN3_01813	EN30_04074	EN31_04481	EN32_03271	EN33_03552	EN34_03328	EN35_03497	EN37_02731	EN38_02094	EN39_02562	EN4_03685	EN40_04594	EN41_02710	EN42_02357	EN43_03759	EN44_02157	EN45_02599	EN46_03428	EN47_03176	EN48_03778	EN5_03933	EN50_03768	EN51_03733	EN52_02660	EN53_02972	EN54_04089	EN55_03532
group_1524	Rv0687 family mycofactocin-dependent SDR oxidoreductase	68	68	1	EN1_03317	EN10_03300	EN11_02876	EN12_01640	EN13_03240	EN14_02103	EN15_02087	EN17_02933	EN19_03282	EN2_02909	EN20_01951	EN21_02278	EN22_00852	EN23_03051	EN25_03775	EN26_02433	EN27_03154	EN28_04272	EN3_01814	EN30_04073	EN31_04480	EN32_03270	EN33_03553	EN34_03327	EN35_03498	EN37_02730	EN38_02095	EN39_02561	EN4_03684	EN40_04593	EN41_02709	EN42_02356	EN43_03758	EN44_02156	EN45_02600	EN46_03429	EN47_03175	EN48_03777	EN5_03934	EN50_03769	EN51_03734	EN52_02661	EN53_02971	EN54_04088	EN55_03533
group_1525	NAD(P)/FAD-dependent oxidoreductase	68	68	1	EN1_03318	EN10_03299	EN11_02877	EN12_01639	EN13_03241	EN14_02102	EN15_02088	EN17_02932	EN19_03283	EN2_02908	EN20_01950	EN21_02277	EN22_00853	EN23_03050	EN25_03776	EN26_02434	EN27_03153	EN28_04273	EN3_01815	EN30_04072	EN31_04479	EN32_03269	EN33_03554	EN34_03326	EN35_03499	EN37_02729	EN38_02096	EN39_02560	EN4_03683	EN40_04592	EN41_02708	EN42_02355	EN43_03757	EN44_02155	EN45_02601	EN46_03430	EN47_03174	EN48_03776	EN5_03935	EN50_03770	EN51_03735	EN52_02662	EN53_02970	EN54_04087	EN55_03534
group_1526	hypothetical protein	68	68	1	EN1_03321	EN10_03296	EN11_02880	EN12_01636	EN13_03244	EN14_02099	EN15_02091	EN17_02929	EN19_03286	EN2_02905	EN20_01947	EN21_02274	EN22_00856	EN23_03047	EN25_03779	EN26_02437	EN27_03150	EN28_04276	EN3_01818	EN30_04069	EN31_04476	EN32_03266	EN33_03557	EN34_03323	EN35_03502	EN37_02726	EN38_02099	EN39_02557	EN4_03680	EN40_04589	EN41_02705	EN42_02352	EN43_03754	EN44_02152	EN45_02604	EN46_03433	EN47_03171	EN48_03773	EN5_03938	EN50_03773	EN51_03738	EN52_02665	EN53_02967	EN54_04084	EN55_03537
group_1527	hypothetical protein	68	68	1	EN1_03322	EN10_03295	EN11_02881	EN12_01635	EN13_03245	EN14_02098	EN15_02092	EN17_02928	EN19_03287	EN2_02904	EN20_01946	EN21_02273	EN22_00857	EN23_03046	EN25_03780	EN26_02438	EN27_03149	EN28_04277	EN3_01819	EN30_04068	EN31_04475	EN32_03265	EN33_03558	EN34_03322	EN35_03503	EN37_02725	EN38_02100	EN39_02556	EN4_03679	EN40_04588	EN41_02704	EN42_02351	EN43_03753	EN44_02151	EN45_02605	EN46_03434	EN47_03170	EN48_03772	EN5_03939	EN50_03774	EN51_03739	EN52_02666	EN53_02966	EN54_04083	EN55_03538
group_1528	MarR family transcriptional regulator	68	68	1	EN1_03335	EN10_03276	EN11_02900	EN12_01622	EN13_03258	EN14_02085	EN15_02105	EN17_02915	EN19_03301	EN2_02891	EN20_01933	EN21_02260	EN22_00870	EN23_03033	EN25_03793	EN26_02451	EN27_03136	EN28_04734	EN3_01832	EN30_04338	EN31_04818	EN32_03248	EN33_03577	EN34_03303	EN35_03522	EN37_02706	EN38_02113	EN39_02543	EN4_03666	EN40_04575	EN41_02691	EN42_02338	EN43_03740	EN44_02138	EN45_02618	EN46_03447	EN47_03157	EN48_03759	EN5_03952	EN50_03787	EN51_03752	EN52_02679	EN53_02953	EN54_04070	EN55_03551
kstD_1	3-oxosteroid 1-dehydrogenase	68	68	1	EN1_03337	EN10_03274	EN11_02902	EN12_01620	EN13_03260	EN14_02083	EN15_02107	EN17_02913	EN19_03303	EN2_02889	EN20_01931	EN21_02258	EN22_00872	EN23_03031	EN25_03795	EN26_02453	EN27_03134	EN28_04732	EN3_01834	EN30_04336	EN31_04820	EN32_03246	EN33_03579	EN34_03301	EN35_03524	EN37_02704	EN38_02115	EN39_02541	EN4_03664	EN40_04573	EN41_02689	EN42_02336	EN43_03738	EN44_02136	EN45_02620	EN46_03449	EN47_03155	EN48_03757	EN5_03954	EN50_03789	EN51_03754	EN52_02681	EN53_02951	EN54_04068	EN55_03553
kshA_3	3-ketosteroid-9-alpha-hydroxylase subunit KshA	68	68	1	EN1_03338	EN10_03273	EN11_02903	EN12_01619	EN13_03261	EN14_02082	EN15_02108	EN17_02912	EN19_03304	EN2_02888	EN20_01930	EN21_02257	EN22_00873	EN23_03030	EN25_03796	EN26_02454	EN27_03133	EN28_04731	EN3_01835	EN30_04335	EN31_04821	EN32_03245	EN33_03580	EN34_03300	EN35_03525	EN37_02703	EN38_02116	EN39_02540	EN4_03663	EN40_04572	EN41_02688	EN42_02335	EN43_03737	EN44_02135	EN45_02621	EN46_03450	EN47_03154	EN48_03756	EN5_03955	EN50_03790	EN51_03755	EN52_02682	EN53_02950	EN54_04067	EN55_03554
nlhH_2	alpha/beta hydrolase	68	68	1	EN1_03340	EN10_03271	EN11_02905	EN12_01617	EN13_03263	EN14_02080	EN15_02110	EN17_02910	EN19_03306	EN2_02886	EN20_01928	EN21_02255	EN22_00875	EN23_03028	EN25_03798	EN26_02456	EN27_03131	EN28_04729	EN3_01837	EN30_04333	EN31_04823	EN32_03243	EN33_03582	EN34_03298	EN35_03527	EN37_02701	EN38_02118	EN39_02538	EN4_03661	EN40_04570	EN41_02686	EN42_02333	EN43_03735	EN44_02133	EN45_02623	EN46_03452	EN47_03152	EN48_03754	EN5_03957	EN50_03792	EN51_03757	EN52_02684	EN53_02948	EN54_04065	EN55_03556
hsaA_1	flavin-dependent monooxygenase oxygenase subunit HsaA	68	68	1	EN1_03343	EN10_03268	EN11_02908	EN12_01614	EN13_03266	EN14_02077	EN15_02113	EN17_02907	EN19_03309	EN2_02883	EN20_01925	EN21_02252	EN22_00878	EN23_03025	EN25_03801	EN26_02459	EN27_03128	EN28_04726	EN3_01840	EN30_04330	EN31_04826	EN32_03240	EN33_03585	EN34_03295	EN35_03530	EN37_02698	EN38_02121	EN39_02535	EN4_03658	EN40_04567	EN41_02683	EN42_02330	EN43_03732	EN44_02130	EN45_02626	EN46_03455	EN47_03149	EN48_03751	EN5_03960	EN50_03795	EN51_03760	EN52_02687	EN53_02945	EN54_04062	EN55_03559
group_1533	NAD(P)/FAD-dependent oxidoreductase	68	68	1	EN1_03344	EN10_03267	EN11_02909	EN12_01613	EN13_03267	EN14_02076	EN15_02114	EN17_02906	EN19_03310	EN2_02882	EN20_01924	EN21_02251	EN22_00879	EN23_03024	EN25_03802	EN26_02460	EN27_03127	EN28_04725	EN3_01841	EN30_04329	EN31_04827	EN32_03239	EN33_03586	EN34_03294	EN35_03531	EN37_02697	EN38_02122	EN39_02534	EN4_03657	EN40_04566	EN41_02682	EN42_02329	EN43_03731	EN44_02129	EN45_02627	EN46_03456	EN47_03148	EN48_03750	EN5_03961	EN50_03796	EN51_03761	EN52_02688	EN53_02944	EN54_04061	EN55_03560
group_1534	sterol desaturase family protein	68	68	1	EN1_03351	EN10_03260	EN11_02916	EN12_01606	EN13_03274	EN14_02069	EN15_02121	EN17_02899	EN19_03317	EN2_02875	EN20_01917	EN21_02244	EN22_00886	EN23_03017	EN25_03809	EN26_02467	EN27_03120	EN28_04718	EN3_01848	EN30_04322	EN31_04834	EN32_03232	EN33_03593	EN34_03287	EN35_03538	EN37_02690	EN38_02129	EN39_02527	EN4_03650	EN40_04559	EN41_02675	EN42_02322	EN43_03724	EN44_02122	EN45_02634	EN46_03463	EN47_03141	EN48_03743	EN5_03968	EN50_03803	EN51_03768	EN52_02695	EN53_02937	EN54_04054	EN55_03567
cynR_3	transcriptional regulator CynR	68	68	1	EN1_03363	EN10_03248	EN11_02928	EN12_01594	EN13_03286	EN14_02057	EN15_02133	EN17_02887	EN19_03329	EN2_02863	EN20_01906	EN21_02232	EN22_00898	EN23_03005	EN25_03821	EN26_02478	EN27_03108	EN28_04705	EN3_01860	EN30_04309	EN31_04847	EN32_03219	EN33_03606	EN34_03274	EN35_03550	EN37_02677	EN38_02141	EN39_02515	EN4_03638	EN40_04547	EN41_02663	EN42_02310	EN43_03712	EN44_02110	EN45_02646	EN46_03475	EN47_03129	EN48_03731	EN5_03980	EN50_03815	EN51_03780	EN52_02707	EN53_02925	EN54_04042	EN55_03579
cynS_2	cyanase	68	68	1	EN1_03364	EN10_03247	EN11_02929	EN12_01593	EN13_03287	EN14_02056	EN15_02134	EN17_02886	EN19_03330	EN2_02862	EN20_01905	EN21_02231	EN22_00899	EN23_03004	EN25_03822	EN26_02479	EN27_03107	EN28_04704	EN3_01861	EN30_04308	EN31_04848	EN32_03218	EN33_03607	EN34_03273	EN35_03551	EN37_02676	EN38_02142	EN39_02514	EN4_03637	EN40_04546	EN41_02662	EN42_02309	EN43_03711	EN44_02109	EN45_02647	EN46_03476	EN47_03128	EN48_03730	EN5_03981	EN50_03816	EN51_03781	EN52_02708	EN53_02924	EN54_04041	EN55_03580
group_1537	hypothetical protein	68	68	1	EN1_03366	EN10_03245	EN11_02931	EN12_01591	EN13_03289	EN14_02054	EN15_02136	EN17_02884	EN19_03332	EN2_02860	EN20_01903	EN21_02229	EN22_00901	EN23_03002	EN25_03824	EN26_02481	EN27_03105	EN28_04702	EN3_01863	EN30_04306	EN31_04850	EN32_03216	EN33_03609	EN34_03271	EN35_03553	EN37_02674	EN38_02144	EN39_02512	EN4_03635	EN40_04544	EN41_02660	EN42_02307	EN43_03709	EN44_02107	EN45_02649	EN46_03478	EN47_03126	EN48_03728	EN5_03983	EN50_03818	EN51_03783	EN52_02710	EN53_02922	EN54_04039	EN55_03582
group_1538	diiron oxygenase	68	68	1	EN1_03367	EN10_03244	EN11_02932	EN12_01590	EN13_03290	EN14_02053	EN15_02137	EN17_02883	EN19_03333	EN2_02859	EN20_01902	EN21_02228	EN22_00902	EN23_03001	EN25_03825	EN26_02482	EN27_03104	EN28_04701	EN3_01864	EN30_04305	EN31_04851	EN32_03215	EN33_03610	EN34_03270	EN35_03554	EN37_02673	EN38_02145	EN39_02511	EN4_03634	EN40_04543	EN41_02659	EN42_02306	EN43_03708	EN44_02106	EN45_02650	EN46_03479	EN47_03125	EN48_03727	EN5_03984	EN50_03819	EN51_03784	EN52_02711	EN53_02921	EN54_04038	EN55_03583
group_1539	hypothetical protein	68	68	1	EN1_03368	EN10_03243	EN11_02933	EN12_01589	EN13_03291	EN14_02052	EN15_02138	EN17_02882	EN19_03334	EN2_02858	EN20_01901	EN21_02227	EN22_00903	EN23_03000	EN25_03826	EN26_02483	EN27_03103	EN28_04700	EN3_01865	EN30_04304	EN31_04852	EN32_03214	EN33_03611	EN34_03269	EN35_03555	EN37_02672	EN38_02146	EN39_02510	EN4_03633	EN40_04542	EN41_02658	EN42_02305	EN43_03707	EN44_02105	EN45_02651	EN46_03480	EN47_03124	EN48_03726	EN5_03985	EN50_03820	EN51_03785	EN52_02712	EN53_02920	EN54_04037	EN55_03584
lsr2	iron-regulated nucleoid-associated protein Lsr2	68	68	1	EN1_03373	EN10_02480	EN11_03997	EN12_02927	EN13_05104	EN14_01930	EN15_03510	EN17_04276	EN19_02291	EN2_04154	EN20_02902	EN21_01579	EN22_03966	EN23_03275	EN25_03064	EN26_00076	EN27_03070	EN28_03907	EN3_02694	EN30_03770	EN31_04008	EN32_03694	EN33_04039	EN34_03474	EN35_02741	EN37_03861	EN38_03882	EN39_03896	EN4_03295	EN40_03733	EN41_03946	EN42_02670	EN43_01958	EN44_01983	EN45_02772	EN46_04959	EN47_03555	EN48_01684	EN5_02085	EN50_01739	EN51_03396	EN52_04061	EN53_03872	EN54_02000	EN55_02499
group_1541	hypothetical protein	68	68	1	EN1_03384	EN10_02491	EN11_04008	EN12_02938	EN13_05093	EN14_01941	EN15_03499	EN17_04287	EN19_02280	EN2_04165	EN20_02891	EN21_01568	EN22_03955	EN23_03286	EN25_03075	EN26_00087	EN27_03081	EN28_03896	EN3_02683	EN30_03759	EN31_03997	EN32_03705	EN33_04050	EN34_03463	EN35_02730	EN37_03850	EN38_03871	EN39_03907	EN4_03284	EN40_03722	EN41_03957	EN42_02681	EN43_01969	EN44_01994	EN45_02761	EN46_04970	EN47_03544	EN48_01673	EN5_02096	EN50_01728	EN51_03385	EN52_04050	EN53_03883	EN54_01989	EN55_02510
group_1542	hypothetical protein	68	68	1	EN1_03393	EN10_04490	EN11_04149	EN12_04646	EN13_03898	EN14_01950	EN15_04531	EN17_02780	EN19_02271	EN2_04053	EN20_03702	EN21_01559	EN22_04293	EN23_03295	EN25_03084	EN26_00096	EN27_04532	EN28_03888	EN3_02674	EN30_02125	EN31_01322	EN32_03593	EN33_03834	EN34_03454	EN35_03771	EN37_01908	EN38_03769	EN39_03599	EN4_04367	EN40_03620	EN41_03966	EN42_04034	EN43_01978	EN44_02003	EN45_02753	EN46_04057	EN47_04340	EN48_01664	EN5_04327	EN50_01719	EN51_03376	EN52_04042	EN53_04556	EN54_01980	EN55_04337
ispD	2-C-methyl-D-erythritol 4-phosphate cytidylyltransferase	68	68	1	EN1_03397	EN10_04486	EN11_04153	EN12_04642	EN13_03894	EN14_01954	EN15_04527	EN17_02784	EN19_02267	EN2_04049	EN20_03698	EN21_01555	EN22_04289	EN23_03299	EN25_03088	EN26_00100	EN27_04528	EN28_03884	EN3_02670	EN30_02121	EN31_01326	EN32_03589	EN33_03830	EN34_03450	EN35_03767	EN37_01912	EN38_03773	EN39_03603	EN4_04363	EN40_03624	EN41_03970	EN42_04030	EN43_01982	EN44_02007	EN45_02749	EN46_04053	EN47_04344	EN48_01660	EN5_04331	EN50_01715	EN51_03372	EN52_04038	EN53_04560	EN54_01976	EN55_04341
group_1544	5-oxoprolinase subunit PxpA	68	68	1	EN1_03402	EN10_04481	EN11_04158	EN12_04637	EN13_03889	EN14_01959	EN15_04522	EN17_02789	EN19_02262	EN2_04044	EN20_03693	EN21_01550	EN22_04284	EN23_03304	EN25_03093	EN26_00105	EN27_04523	EN28_03879	EN3_02665	EN30_02116	EN31_01331	EN32_03584	EN33_03825	EN34_03445	EN35_03762	EN37_01917	EN38_03778	EN39_03608	EN4_04358	EN40_03629	EN41_03975	EN42_04025	EN43_01987	EN44_02012	EN45_02744	EN46_04048	EN47_04349	EN48_01655	EN5_04336	EN50_01710	EN51_03367	EN52_04033	EN53_04565	EN54_01971	EN55_04346
group_1546	hypothetical protein	68	68	1	EN1_03438	EN10_04445	EN11_04194	EN12_04601	EN13_03853	EN14_01995	EN15_04486	EN17_02825	EN19_02226	EN2_04008	EN20_03657	EN21_01514	EN22_04248	EN23_03340	EN25_03129	EN26_00142	EN27_04487	EN28_03843	EN3_02629	EN30_02080	EN31_01367	EN32_03548	EN33_03789	EN34_03409	EN35_03726	EN37_01953	EN38_03814	EN39_03644	EN4_04322	EN40_03665	EN41_04011	EN42_03989	EN43_02023	EN44_02048	EN45_02708	EN46_04012	EN47_04385	EN48_01619	EN5_04372	EN50_01674	EN51_03331	EN52_03997	EN53_04601	EN54_01935	EN55_04382
group_1547	hypothetical protein	68	68	1	EN1_03448	EN10_04435	EN11_04204	EN12_04591	EN13_03843	EN14_02005	EN15_04476	EN17_02835	EN19_02216	EN2_03998	EN20_03647	EN21_01504	EN22_04238	EN23_03350	EN25_04863	EN26_00152	EN27_04477	EN28_03833	EN3_02619	EN30_02070	EN31_01377	EN32_03538	EN33_03779	EN34_03260	EN35_03716	EN37_01963	EN38_03824	EN39_03654	EN4_04312	EN40_03675	EN41_02105	EN42_03979	EN43_02033	EN44_02058	EN45_02698	EN46_04002	EN47_04395	EN48_01609	EN5_04382	EN50_01664	EN51_03321	EN52_03987	EN53_04611	EN54_01925	EN55_04392
group_1550	VOC family protein	68	68	1	EN1_03469	EN10_04414	EN11_04225	EN12_04570	EN13_03822	EN14_02026	EN15_04455	EN17_02856	EN19_02195	EN2_03977	EN20_03626	EN21_01483	EN22_04217	EN23_03371	EN25_04884	EN26_00173	EN27_04456	EN28_03812	EN3_02598	EN30_02049	EN31_01398	EN32_03517	EN33_03758	EN34_03239	EN35_03695	EN37_01984	EN38_03845	EN39_03675	EN4_04291	EN40_03696	EN41_02126	EN42_03958	EN43_02054	EN44_02079	EN45_02677	EN46_03981	EN47_04416	EN48_01588	EN5_04403	EN50_01643	EN51_03300	EN52_03966	EN53_04632	EN54_01904	EN55_04413
group_1551	SDR family NAD(P)-dependent oxidoreductase	68	68	1	EN1_03470	EN10_04413	EN11_04226	EN12_04569	EN13_03821	EN14_02027	EN15_04454	EN17_02857	EN19_02194	EN2_03976	EN20_03625	EN21_01482	EN22_04216	EN23_03372	EN25_04885	EN26_00174	EN27_04455	EN28_03811	EN3_02597	EN30_02048	EN31_01399	EN32_03516	EN33_03757	EN34_03238	EN35_03694	EN37_01985	EN38_03846	EN39_03676	EN4_04290	EN40_03697	EN41_02127	EN42_03957	EN43_02055	EN44_02080	EN45_02676	EN46_03980	EN47_04417	EN48_01587	EN5_04404	EN50_01642	EN51_03299	EN52_03965	EN53_04633	EN54_01903	EN55_04414
group_1552	hypothetical protein	68	68	1	EN1_03482	EN10_04401	EN11_04238	EN12_04557	EN13_03809	EN14_02039	EN15_04442	EN17_02869	EN19_02183	EN2_03964	EN20_04802	EN21_01471	EN22_04204	EN23_03384	EN25_04897	EN26_00185	EN27_04443	EN28_03800	EN3_02586	EN30_02037	EN31_01410	EN32_03505	EN33_03746	EN34_03227	EN35_03682	EN37_01996	EN38_03858	EN39_03688	EN4_04279	EN40_03709	EN41_02138	EN42_03946	EN43_02066	EN44_02092	EN45_02664	EN46_03968	EN47_04429	EN48_01575	EN5_04415	EN50_01630	EN51_03287	EN52_03953	EN53_04645	EN54_01891	EN55_04426
group_1554	hypothetical protein	68	68	1	EN1_03484	EN10_04399	EN11_04240	EN12_04555	EN13_03807	EN14_02041	EN15_04440	EN17_02871	EN19_02181	EN2_03962	EN20_04800	EN21_01469	EN22_04202	EN23_03386	EN25_04899	EN26_00187	EN27_04441	EN28_03798	EN3_02584	EN30_02035	EN31_01412	EN32_03503	EN33_03744	EN34_03225	EN35_03680	EN37_01998	EN38_03860	EN39_03690	EN4_04277	EN40_03711	EN41_02140	EN42_03944	EN43_02068	EN44_02094	EN45_02662	EN46_03966	EN47_04431	EN48_01573	EN5_04417	EN50_01628	EN51_03285	EN52_03951	EN53_04647	EN54_01889	EN55_04428
group_1555	hypothetical protein	68	68	1	EN1_03485	EN10_04398	EN11_04241	EN12_04554	EN13_03806	EN14_02042	EN15_04439	EN17_02872	EN19_02180	EN2_03961	EN20_04799	EN21_01468	EN22_04201	EN23_03387	EN25_04900	EN26_00188	EN27_04440	EN28_03797	EN3_02583	EN30_02034	EN31_01413	EN32_03502	EN33_03743	EN34_03224	EN35_03679	EN37_01999	EN38_03861	EN39_03691	EN4_04276	EN40_03712	EN41_02141	EN42_03943	EN43_02069	EN44_02095	EN45_02661	EN46_03965	EN47_04432	EN48_01572	EN5_04418	EN50_01627	EN51_03284	EN52_03950	EN53_04648	EN54_01888	EN55_04429
group_1556	PLP-dependent aminotransferase family protein	68	68	1	EN1_03494	EN10_04013	EN11_03756	EN12_03713	EN13_02665	EN14_03911	EN15_04128	EN17_01290	EN19_02025	EN2_03724	EN20_03610	EN21_02846	EN22_03319	EN23_03707	EN25_02185	EN26_00350	EN27_03545	EN28_02293	EN3_03644	EN30_01876	EN31_01571	EN32_01649	EN33_02172	EN34_03560	EN35_03138	EN37_03968	EN38_02207	EN39_02894	EN4_03169	EN40_02481	EN41_04023	EN42_03794	EN43_02242	EN44_03789	EN45_04144	EN46_02999	EN47_04086	EN48_01413	EN5_03684	EN50_01469	EN51_02499	EN52_02773	EN53_00932	EN54_03777	EN55_03727
group_1561	aldehyde dehydrogenase family protein	68	68	1	EN1_03506	EN10_04025	EN11_03744	EN12_03701	EN13_02653	EN14_03923	EN15_04116	EN17_01302	EN19_02013	EN2_03712	EN20_03598	EN21_02858	EN22_03331	EN23_03719	EN25_02173	EN26_00362	EN27_03557	EN28_02305	EN3_03656	EN30_01864	EN31_01583	EN32_01661	EN33_02160	EN34_03572	EN35_03150	EN37_03980	EN38_02219	EN39_02906	EN4_03181	EN40_02469	EN41_04035	EN42_03806	EN43_02254	EN44_03801	EN45_04132	EN46_02987	EN47_04074	EN48_01401	EN5_03672	EN50_01457	EN51_02511	EN52_02785	EN53_00944	EN54_03765	EN55_03715
group_1562	PucR family transcriptional regulator	68	68	1	EN1_03508	EN10_04027	EN11_03742	EN12_03699	EN13_02651	EN14_03925	EN15_04114	EN17_01304	EN19_02011	EN2_03710	EN20_03596	EN21_02860	EN22_03333	EN23_03721	EN25_02171	EN26_00364	EN27_03559	EN28_02307	EN3_03658	EN30_01862	EN31_01585	EN32_01663	EN33_02158	EN34_03574	EN35_03152	EN37_03982	EN38_02221	EN39_02908	EN4_03183	EN40_02467	EN41_04037	EN42_03808	EN43_02256	EN44_03803	EN45_04130	EN46_02985	EN47_04072	EN48_01399	EN5_03670	EN50_01455	EN51_02513	EN52_02787	EN53_00946	EN54_03763	EN55_03713
lipW	alpha/beta hydrolase	68	68	1	EN1_03509	EN10_04028	EN11_03741	EN12_03698	EN13_02650	EN14_03926	EN15_04113	EN17_01305	EN19_02010	EN2_03709	EN20_03595	EN21_02861	EN22_03334	EN23_03722	EN25_02170	EN26_00365	EN27_03560	EN28_02308	EN3_03659	EN30_01861	EN31_01586	EN32_01664	EN33_02157	EN34_03575	EN35_03153	EN37_03983	EN38_02222	EN39_02909	EN4_03184	EN40_02466	EN41_04038	EN42_03809	EN43_02257	EN44_03804	EN45_04129	EN46_02984	EN47_04071	EN48_01398	EN5_03669	EN50_01454	EN51_02514	EN52_02788	EN53_00947	EN54_03762	EN55_03712
group_1564	TetR/AcrR family transcriptional regulator	68	68	1	EN1_03515	EN10_04031	EN11_03738	EN12_03692	EN13_02644	EN14_03932	EN15_04107	EN17_01311	EN19_02007	EN2_03703	EN20_03592	EN21_02864	EN22_03340	EN23_03728	EN25_02164	EN26_00368	EN27_03566	EN28_02311	EN3_03662	EN30_01858	EN31_01589	EN32_01667	EN33_02154	EN34_03578	EN35_03156	EN37_03986	EN38_02228	EN39_02915	EN4_03187	EN40_02460	EN41_04041	EN42_03812	EN43_02260	EN44_03810	EN45_04123	EN46_02978	EN47_04065	EN48_01392	EN5_03666	EN50_01448	EN51_02520	EN52_02794	EN53_00953	EN54_03756	EN55_03706
group_1565	OB-fold nucleic acid binding domain-containing protein	68	68	1	EN1_03523	EN10_04039	EN11_03730	EN12_03684	EN13_02636	EN14_03940	EN15_04099	EN17_01319	EN19_01999	EN2_03695	EN20_03584	EN21_02872	EN22_03348	EN23_03736	EN25_02155	EN26_00376	EN27_03574	EN28_02319	EN3_03670	EN30_01850	EN31_01597	EN32_01675	EN33_02146	EN34_03586	EN35_03164	EN37_03994	EN38_02236	EN39_02923	EN4_03195	EN40_02452	EN41_04049	EN42_03820	EN43_02268	EN44_03818	EN45_04115	EN46_02970	EN47_04057	EN48_01384	EN5_03658	EN50_01440	EN51_02528	EN52_02802	EN53_00961	EN54_03748	EN55_03698
group_1566	hypothetical protein	68	68	1	EN1_03524	EN10_04040	EN11_03729	EN12_03683	EN13_02635	EN14_03941	EN15_04098	EN17_01320	EN19_01998	EN2_03694	EN20_03583	EN21_02873	EN22_03349	EN23_03737	EN25_02154	EN26_00377	EN27_03575	EN28_02320	EN3_03671	EN30_01849	EN31_01598	EN32_01676	EN33_02145	EN34_03587	EN35_03165	EN37_03995	EN38_02237	EN39_02924	EN4_03196	EN40_02451	EN41_04050	EN42_03821	EN43_02269	EN44_03819	EN45_04114	EN46_02969	EN47_04056	EN48_01383	EN5_03657	EN50_01439	EN51_02529	EN52_02803	EN53_00962	EN54_03747	EN55_03697
group_1567	hypothetical protein	68	68	1	EN1_03525	EN10_04041	EN11_03728	EN12_03682	EN13_02634	EN14_03942	EN15_04097	EN17_01321	EN19_01997	EN2_03693	EN20_03582	EN21_02874	EN22_03350	EN23_03738	EN25_02153	EN26_00378	EN27_03576	EN28_02321	EN3_03672	EN30_01848	EN31_01599	EN32_01677	EN33_02144	EN34_03588	EN35_03166	EN37_03996	EN38_02238	EN39_02925	EN4_03197	EN40_02450	EN41_04051	EN42_03822	EN43_02270	EN44_03820	EN45_04113	EN46_02968	EN47_04055	EN48_01382	EN5_03656	EN50_01438	EN51_02530	EN52_02804	EN53_00963	EN54_03746	EN55_03696
group_1568	FAD-dependent oxidoreductase	68	68	1	EN1_03540	EN10_04671	EN11_04734	EN12_03667	EN13_02619	EN14_03957	EN15_04082	EN17_01336	EN19_01982	EN2_03678	EN20_03567	EN21_02889	EN22_03365	EN23_03753	EN25_02138	EN26_00393	EN27_03591	EN28_02336	EN3_03688	EN30_01833	EN31_01614	EN32_01692	EN33_02129	EN34_03603	EN35_04693	EN37_04011	EN38_02253	EN39_02940	EN4_03213	EN40_02435	EN41_04066	EN42_03837	EN43_02285	EN44_03835	EN45_04098	EN46_02953	EN47_04040	EN48_01367	EN5_03640	EN50_01423	EN51_02545	EN52_02819	EN53_00978	EN54_03731	EN55_03681
moaA	GTP 3',8-cyclase MoaA	68	68	1	EN1_03554	EN10_04685	EN11_04720	EN12_03653	EN13_02605	EN14_03971	EN15_04068	EN17_01350	EN19_01968	EN2_03664	EN20_03553	EN21_02917	EN22_03379	EN23_03767	EN25_02124	EN26_00407	EN27_03605	EN28_05047	EN3_03702	EN30_01803	EN31_05028	EN32_01722	EN33_02099	EN34_03633	EN35_04707	EN37_04041	EN38_02267	EN39_02954	EN4_03227	EN40_02421	EN41_04597	EN42_04735	EN43_03850	EN44_03849	EN45_04084	EN46_02939	EN47_04026	EN48_01353	EN5_03626	EN50_01409	EN51_02559	EN52_02833	EN53_00992	EN54_03717	EN55_03667
group_1570	hypothetical protein	68	68	1	EN1_03556	EN10_04687	EN11_04718	EN12_03651	EN13_02603	EN14_03973	EN15_04066	EN17_01352	EN19_01966	EN2_03662	EN20_03551	EN21_02919	EN22_03381	EN23_03769	EN25_02122	EN26_00409	EN27_03607	EN28_05049	EN3_03704	EN30_01801	EN31_05030	EN32_01724	EN33_02097	EN34_03635	EN35_04709	EN37_04043	EN38_02269	EN39_02956	EN4_03229	EN40_02419	EN41_04599	EN42_04733	EN43_03852	EN44_03851	EN45_04082	EN46_02937	EN47_04024	EN48_01351	EN5_03624	EN50_01407	EN51_02561	EN52_02835	EN53_00994	EN54_03715	EN55_03665
group_1571	hypothetical protein	68	68	1	EN1_03565	EN10_04696	EN11_04709	EN12_03642	EN13_02594	EN14_03982	EN15_04057	EN17_01361	EN19_01957	EN2_03653	EN20_03542	EN21_02928	EN22_03390	EN23_03778	EN25_02113	EN26_00418	EN27_03616	EN28_05058	EN3_03713	EN30_01792	EN31_05039	EN32_01733	EN33_02088	EN34_03644	EN35_04718	EN37_04052	EN38_02278	EN39_02965	EN4_03238	EN40_02410	EN41_04608	EN42_04724	EN43_03861	EN44_03860	EN45_04073	EN46_02928	EN47_04015	EN48_01342	EN5_03615	EN50_01398	EN51_02570	EN52_02844	EN53_01003	EN54_03706	EN55_03656
group_1572	hypothetical protein	68	68	1	EN1_03569	EN10_04700	EN11_04705	EN12_03638	EN13_02590	EN14_03986	EN15_04053	EN17_01365	EN19_01953	EN2_03649	EN20_03538	EN21_02932	EN22_03394	EN23_03782	EN25_02109	EN26_00422	EN27_03620	EN28_05062	EN3_03717	EN30_01788	EN31_05043	EN32_01737	EN33_02084	EN34_03648	EN35_04722	EN37_04056	EN38_02282	EN39_02969	EN4_03242	EN40_02406	EN41_04612	EN42_04720	EN43_03865	EN44_03864	EN45_04069	EN46_02924	EN47_04011	EN48_01338	EN5_03611	EN50_01394	EN51_02574	EN52_02848	EN53_01007	EN54_03702	EN55_03652
group_1574	class I SAM-dependent methyltransferase	68	68	1	EN1_03616	EN10_04383	EN11_03454	EN12_04539	EN13_02837	EN14_04262	EN15_04320	EN17_04175	EN19_03469	EN2_03733	EN20_04929	EN21_04220	EN22_03205	EN23_01834	EN25_03937	EN26_04794	EN27_04212	EN28_04098	EN3_01999	EN30_03873	EN31_04197	EN32_03809	EN33_03431	EN34_04319	EN35_03563	EN37_04158	EN38_01886	EN39_03290	EN4_04047	EN40_02822	EN41_00921	EN42_01994	EN43_02562	EN44_01534	EN45_00728	EN46_00591	EN47_02031	EN48_03520	EN5_03098	EN50_04053	EN51_01112	EN52_03713	EN53_04425	EN54_03186	EN55_03834
group_1575	hypothetical protein	68	68	1	EN1_03617	EN10_04382	EN11_03453	EN12_04538	EN13_02836	EN14_04261	EN15_04321	EN17_04174	EN19_03470	EN2_03734	EN20_04928	EN21_04219	EN22_03204	EN23_01833	EN25_03936	EN26_04795	EN27_04213	EN28_04099	EN3_02000	EN30_03874	EN31_04196	EN32_03810	EN33_03430	EN34_04318	EN35_03564	EN37_04157	EN38_01887	EN39_03289	EN4_04048	EN40_02821	EN41_00922	EN42_01995	EN43_02563	EN44_01535	EN45_00729	EN46_00592	EN47_02030	EN48_03519	EN5_03099	EN50_04052	EN51_01113	EN52_03714	EN53_04424	EN54_03185	EN55_03835
group_1577	hypothetical protein	68	68	1	EN1_03624	EN10_04376	EN11_03447	EN12_04531	EN13_02829	EN14_04254	EN15_04328	EN17_04167	EN19_03477	EN2_03741	EN20_04921	EN21_04212	EN22_03197	EN23_01826	EN25_03929	EN26_04802	EN27_04220	EN28_04106	EN3_02006	EN30_03881	EN31_04189	EN32_03817	EN33_03423	EN34_04311	EN35_03570	EN37_04150	EN38_01894	EN39_03282	EN4_04054	EN40_02814	EN41_00929	EN42_02002	EN43_02570	EN44_01542	EN45_00736	EN46_00599	EN47_02023	EN48_03512	EN5_03105	EN50_04045	EN51_01120	EN52_03721	EN53_04417	EN54_03178	EN55_03842
group_1578	maleylpyruvate isomerase family mycothiol-dependent enzyme	68	68	1	EN1_03627	EN10_04373	EN11_03444	EN12_04528	EN13_02826	EN14_04251	EN15_04331	EN17_04164	EN19_03480	EN2_03744	EN20_02510	EN21_04209	EN22_03194	EN23_01823	EN25_03926	EN26_01664	EN27_04223	EN28_04109	EN3_02009	EN30_03884	EN31_04186	EN32_03820	EN33_03420	EN34_04308	EN35_03573	EN37_04147	EN38_01897	EN39_03279	EN4_04057	EN40_02811	EN41_00932	EN42_02005	EN43_02573	EN44_01545	EN45_00739	EN46_00602	EN47_02020	EN48_03509	EN5_03108	EN50_04042	EN51_01123	EN52_03724	EN53_04414	EN54_03175	EN55_03845
group_1579	hypothetical protein	68	68	1	EN1_03629	EN10_04371	EN11_03442	EN12_04526	EN13_02824	EN14_04249	EN15_04333	EN17_04162	EN19_03482	EN2_03746	EN20_02512	EN21_04207	EN22_03192	EN23_01821	EN25_03924	EN26_01662	EN27_04225	EN28_04111	EN3_02011	EN30_03886	EN31_04184	EN32_03822	EN33_03418	EN34_04306	EN35_03575	EN37_04145	EN38_01899	EN39_03277	EN4_04059	EN40_02809	EN41_00934	EN42_02007	EN43_02575	EN44_01547	EN45_00741	EN46_00604	EN47_02018	EN48_03507	EN5_03110	EN50_04040	EN51_01125	EN52_03726	EN53_04412	EN54_03173	EN55_03847
group_158	hypothetical protein	68	68	1	EN1_04911	EN10_04741	EN11_03715	EN12_03120	EN13_04990	EN14_03052	EN15_05029	EN17_01405	EN19_01944	EN2_04891	EN20_00349	EN21_03361	EN22_04996	EN23_03822	EN25_02069	EN26_00431	EN27_00001	EN28_03415	EN3_03757	EN30_02588	EN31_04941	EN32_04976	EN33_03337	EN34_03657	EN35_04785	EN37_03475	EN38_04856	EN39_04845	EN4_04652	EN40_04835	EN41_03413	EN42_04789	EN43_03874	EN44_04898	EN45_04930	EN46_04854	EN47_02684	EN48_01298	EN5_04088	EN50_01354	EN51_02614	EN52_01092	EN53_01047	EN54_03662	EN55_02784
group_1580	hypothetical protein	68	68	1	EN1_03633	EN10_04367	EN11_03438	EN12_04522	EN13_02820	EN14_04245	EN15_04337	EN17_04158	EN19_03486	EN2_03750	EN20_02516	EN21_04203	EN22_03188	EN23_01817	EN25_03920	EN26_01658	EN27_04229	EN28_04115	EN3_02015	EN30_03890	EN31_04180	EN32_03826	EN33_03414	EN34_04302	EN35_03579	EN37_04141	EN38_01903	EN39_03273	EN4_04063	EN40_02805	EN41_00938	EN42_02011	EN43_02579	EN44_01551	EN45_00745	EN46_00608	EN47_02014	EN48_03503	EN5_03114	EN50_04036	EN51_01129	EN52_03730	EN53_04408	EN54_03169	EN55_03851
ldtMt3	L,D-transpeptidase LdtMt3	68	68	1	EN1_03639	EN10_04361	EN11_03432	EN12_04516	EN13_02814	EN14_04239	EN15_04343	EN17_04152	EN19_03492	EN2_03756	EN20_02522	EN21_04197	EN22_03182	EN23_01811	EN25_03914	EN26_01652	EN27_04235	EN28_04121	EN3_02021	EN30_03896	EN31_04174	EN32_03832	EN33_03408	EN34_04296	EN35_03585	EN37_04135	EN38_01909	EN39_03267	EN4_04069	EN40_02799	EN41_00944	EN42_02017	EN43_02585	EN44_01557	EN45_00751	EN46_00614	EN47_02008	EN48_03497	EN5_03120	EN50_04030	EN51_01135	EN52_03736	EN53_04402	EN54_03163	EN55_03857
pbsA1	Heme oxygenase 1	68	68	1	EN1_03641	EN10_04359	EN11_03430	EN12_04514	EN13_02812	EN14_04237	EN15_04345	EN17_04150	EN19_03494	EN2_03758	EN20_02524	EN21_04195	EN22_03180	EN23_01809	EN25_03912	EN26_01650	EN27_04237	EN28_04124	EN3_02023	EN30_03899	EN31_04171	EN32_03835	EN33_03405	EN34_04293	EN35_03587	EN37_04132	EN38_01911	EN39_03265	EN4_04071	EN40_02797	EN41_00946	EN42_02019	EN43_02587	EN44_01559	EN45_00753	EN46_00616	EN47_02006	EN48_03495	EN5_03122	EN50_04028	EN51_01137	EN52_03738	EN53_04400	EN54_03161	EN55_03859
group_1583	hypothetical protein	68	68	1	EN1_03642	EN10_04358	EN11_03429	EN12_04513	EN13_02811	EN14_04236	EN15_04346	EN17_04149	EN19_03495	EN2_03759	EN20_02525	EN21_04194	EN22_03179	EN23_01808	EN25_03911	EN26_01649	EN27_04238	EN28_04125	EN3_02024	EN30_03900	EN31_04170	EN32_03836	EN33_03404	EN34_04292	EN35_03588	EN37_04131	EN38_01912	EN39_03264	EN4_04072	EN40_02796	EN41_00947	EN42_02020	EN43_02588	EN44_01560	EN45_00754	EN46_00617	EN47_02005	EN48_03494	EN5_03123	EN50_04027	EN51_01138	EN52_03739	EN53_04399	EN54_03160	EN55_03860
group_1584	adenylyl cyclase	68	68	1	EN1_03643	EN10_04357	EN11_03428	EN12_04512	EN13_02810	EN14_04235	EN15_04347	EN17_04148	EN19_03496	EN2_03760	EN20_02526	EN21_04193	EN22_03178	EN23_01807	EN25_03910	EN26_01648	EN27_04239	EN28_04126	EN3_02025	EN30_03901	EN31_04169	EN32_03837	EN33_03403	EN34_04291	EN35_03589	EN37_04130	EN38_01913	EN39_03263	EN4_04073	EN40_02795	EN41_00948	EN42_02021	EN43_02589	EN44_01561	EN45_00755	EN46_00618	EN47_02004	EN48_03493	EN5_03124	EN50_04026	EN51_01139	EN52_03740	EN53_04398	EN54_03159	EN55_03861
group_1585	hypothetical protein	68	68	1	EN1_03644	EN10_04356	EN11_03427	EN12_04511	EN13_02809	EN14_04234	EN15_04348	EN17_04147	EN19_03497	EN2_03761	EN20_02527	EN21_04192	EN22_03177	EN23_01806	EN25_03909	EN26_01647	EN27_04240	EN28_04127	EN3_02026	EN30_03902	EN31_04168	EN32_03838	EN33_03402	EN34_04290	EN35_03590	EN37_04129	EN38_01914	EN39_03262	EN4_04074	EN40_02794	EN41_00949	EN42_02022	EN43_02590	EN44_01562	EN45_00756	EN46_00619	EN47_02003	EN48_03492	EN5_03125	EN50_04025	EN51_01140	EN52_03741	EN53_04397	EN54_03158	EN55_03862
mmpS2	putative transport accessory protein MmpS2	68	68	1	EN1_03645	EN10_04355	EN11_03426	EN12_04510	EN13_02808	EN14_04233	EN15_04349	EN17_04146	EN19_03498	EN2_03762	EN20_02528	EN21_04191	EN22_03176	EN23_01805	EN25_03908	EN26_01646	EN27_04241	EN28_04128	EN3_02027	EN30_03903	EN31_04167	EN32_03839	EN33_03401	EN34_04289	EN35_03591	EN37_04128	EN38_01915	EN39_03261	EN4_04075	EN40_02793	EN41_00950	EN42_02023	EN43_02591	EN44_01563	EN45_00757	EN46_00620	EN47_02002	EN48_03491	EN5_03126	EN50_04024	EN51_01141	EN52_03742	EN53_04396	EN54_03157	EN55_03863
group_1587	hypothetical protein	68	68	1	EN1_03647	EN10_04353	EN11_03424	EN12_04508	EN13_02806	EN14_04231	EN15_04351	EN17_04144	EN19_03500	EN2_03764	EN20_02530	EN21_04189	EN22_03174	EN23_01803	EN25_03906	EN26_01644	EN27_04243	EN28_04130	EN3_02029	EN30_03905	EN31_04165	EN32_03841	EN33_03399	EN34_04287	EN35_03593	EN37_04126	EN38_01917	EN39_03259	EN4_04077	EN40_02791	EN41_00952	EN42_02025	EN43_02593	EN44_01565	EN45_00759	EN46_00622	EN47_02000	EN48_03489	EN5_03128	EN50_04022	EN51_01143	EN52_03744	EN53_04394	EN54_03155	EN55_03865
group_1588	hypothetical protein	68	68	1	EN1_03650	EN10_04350	EN11_03421	EN12_04505	EN13_02803	EN14_04228	EN15_04354	EN17_04141	EN19_03503	EN2_03767	EN20_02533	EN21_04186	EN22_03171	EN23_01800	EN25_03903	EN26_01641	EN27_04246	EN28_04133	EN3_02032	EN30_03908	EN31_04162	EN32_03844	EN33_03396	EN34_04284	EN35_03596	EN37_04123	EN38_01920	EN39_03256	EN4_04080	EN40_02788	EN41_00955	EN42_02028	EN43_02596	EN44_01568	EN45_00762	EN46_00625	EN47_01997	EN48_03486	EN5_03131	EN50_04019	EN51_01146	EN52_03747	EN53_04391	EN54_03152	EN55_03868
group_1589	hypothetical protein	68	68	1	EN1_03654	EN10_04346	EN11_03417	EN12_04501	EN13_02799	EN14_04224	EN15_04358	EN17_04137	EN19_03507	EN2_03771	EN20_02537	EN21_04182	EN22_03167	EN23_01796	EN25_03899	EN26_01637	EN27_04250	EN28_04137	EN3_02036	EN30_03912	EN31_04158	EN32_03848	EN33_03392	EN34_04280	EN35_03600	EN37_04119	EN38_01924	EN39_03252	EN4_04084	EN40_02784	EN41_00959	EN42_02032	EN43_02600	EN44_01572	EN45_00766	EN46_00629	EN47_01993	EN48_03482	EN5_03135	EN50_04015	EN51_01150	EN52_03751	EN53_04387	EN54_03148	EN55_03872
group_1590	FAD-dependent oxidoreductase	68	68	1	EN1_03659	EN10_04342	EN11_03413	EN12_04496	EN13_02794	EN14_04219	EN15_04363	EN17_04132	EN19_03511	EN2_03776	EN20_02541	EN21_04178	EN22_03162	EN23_01791	EN25_03894	EN26_01633	EN27_04255	EN28_04141	EN3_02040	EN30_03916	EN31_04154	EN32_03852	EN33_03388	EN34_04276	EN35_03604	EN37_04115	EN38_01929	EN39_03247	EN4_04088	EN40_02779	EN41_00963	EN42_02036	EN43_02604	EN44_01577	EN45_00771	EN46_00634	EN47_01988	EN48_03477	EN5_03139	EN50_04010	EN51_01155	EN52_03756	EN53_04382	EN54_03143	EN55_03877
ephD_5	SDR family NAD(P)-dependent oxidoreductase	68	68	1	EN1_03665	EN10_04336	EN11_03407	EN12_04490	EN13_02788	EN14_04213	EN15_04369	EN17_04126	EN19_03517	EN2_03782	EN20_02547	EN21_04172	EN22_03156	EN23_01785	EN25_03888	EN26_01627	EN27_04261	EN28_04147	EN3_02046	EN30_03922	EN31_04148	EN32_03858	EN33_03382	EN34_04270	EN35_03610	EN37_04109	EN38_01935	EN39_03241	EN4_04094	EN40_02773	EN41_00969	EN42_02042	EN43_02610	EN44_01583	EN45_00777	EN46_00640	EN47_01982	EN48_03471	EN5_03145	EN50_04004	EN51_01161	EN52_03762	EN53_04376	EN54_03137	EN55_03883
group_1593	siderophore RND transporter MmpL4	68	68	1	EN1_03669	EN10_04332	EN11_03403	EN12_04486	EN13_02784	EN14_04209	EN15_04373	EN17_04122	EN19_03521	EN2_03786	EN20_02551	EN21_04168	EN22_03152	EN23_01781	EN25_03884	EN26_01623	EN27_04265	EN28_04151	EN3_02050	EN30_03926	EN31_04144	EN32_03862	EN33_03378	EN34_04266	EN35_03614	EN37_04105	EN38_01939	EN39_03237	EN4_04098	EN40_02769	EN41_00973	EN42_02046	EN43_02614	EN44_01587	EN45_00781	EN46_00644	EN47_01978	EN48_03467	EN5_03149	EN50_04000	EN51_01165	EN52_03766	EN53_04372	EN54_03133	EN55_03887
group_1594	Rv2466c family mycothiol-dependent reductase	68	68	1	EN1_03671	EN10_04330	EN11_03401	EN12_04484	EN13_02782	EN14_04207	EN15_04375	EN17_04120	EN19_03523	EN2_03788	EN20_02553	EN21_04166	EN22_03150	EN23_01779	EN25_03882	EN26_01621	EN27_04267	EN28_04153	EN3_02052	EN30_03928	EN31_04142	EN32_03864	EN33_03376	EN34_04264	EN35_03616	EN37_04103	EN38_01941	EN39_03235	EN4_04100	EN40_02767	EN41_00975	EN42_02048	EN43_02616	EN44_01589	EN45_00783	EN46_00646	EN47_01976	EN48_03465	EN5_03151	EN50_03998	EN51_01167	EN52_03768	EN53_04370	EN54_03131	EN55_03889
group_1595	NAD(P)/FAD-dependent oxidoreductase	68	68	1	EN1_03672	EN10_04329	EN11_03400	EN12_04483	EN13_02781	EN14_04206	EN15_04376	EN17_04119	EN19_03524	EN2_03789	EN20_02554	EN21_04165	EN22_03149	EN23_01778	EN25_03881	EN26_01620	EN27_04268	EN28_04154	EN3_02053	EN30_03929	EN31_04141	EN32_03865	EN33_03375	EN34_04263	EN35_03617	EN37_04102	EN38_01942	EN39_03234	EN4_04101	EN40_02766	EN41_00976	EN42_02049	EN43_02617	EN44_01590	EN45_00784	EN46_00647	EN47_01975	EN48_03464	EN5_03152	EN50_03997	EN51_01168	EN52_03769	EN53_04369	EN54_03130	EN55_03890
group_1596	class I SAM-dependent methyltransferase	68	68	1	EN1_03673	EN10_04328	EN11_03399	EN12_04482	EN13_02780	EN14_04205	EN15_04377	EN17_04118	EN19_03525	EN2_03790	EN20_02555	EN21_04164	EN22_03148	EN23_01777	EN25_03880	EN26_01619	EN27_04269	EN28_04155	EN3_02054	EN30_03930	EN31_04140	EN32_03866	EN33_03374	EN34_04262	EN35_03618	EN37_04101	EN38_01943	EN39_03233	EN4_04102	EN40_02765	EN41_00977	EN42_02050	EN43_02618	EN44_01591	EN45_00785	EN46_00648	EN47_01974	EN48_03463	EN5_03153	EN50_03996	EN51_01169	EN52_03770	EN53_04368	EN54_03129	EN55_03891
group_1597	hypothetical protein	68	68	1	EN1_03675	EN10_04326	EN11_03397	EN12_04480	EN13_02778	EN14_04203	EN15_04379	EN17_04116	EN19_03527	EN2_03792	EN20_02557	EN21_04162	EN22_03146	EN23_01775	EN25_03878	EN26_01617	EN27_04271	EN28_04157	EN3_02056	EN30_03932	EN31_04138	EN32_03868	EN33_03372	EN34_04260	EN35_03620	EN37_04099	EN38_01945	EN39_03231	EN4_04104	EN40_02763	EN41_00979	EN42_02052	EN43_02620	EN44_01593	EN45_00787	EN46_00650	EN47_01972	EN48_03461	EN5_03155	EN50_03994	EN51_01171	EN52_03772	EN53_04366	EN54_03127	EN55_03893
dauA	FAD-dependent catabolic D-arginine dehydrogenase DauA	68	68	1	EN1_03677	EN10_04324	EN11_03395	EN12_04478	EN13_02776	EN14_04201	EN15_04381	EN17_04114	EN19_03529	EN2_03794	EN20_02559	EN21_04160	EN22_03144	EN23_01773	EN25_03876	EN26_01615	EN27_04273	EN28_04159	EN3_02058	EN30_03934	EN31_04136	EN32_03870	EN33_03370	EN34_04258	EN35_03622	EN37_04097	EN38_01947	EN39_03229	EN4_04106	EN40_02761	EN41_00981	EN42_02054	EN43_02622	EN44_01595	EN45_00789	EN46_00652	EN47_01970	EN48_03459	EN5_03157	EN50_03992	EN51_01173	EN52_03774	EN53_04364	EN54_03125	EN55_03895
group_1599	NAD(P)/FAD-dependent oxidoreductase	68	68	1	EN1_03682	EN10_04319	EN11_03390	EN12_04473	EN13_02771	EN14_04196	EN15_04386	EN17_04109	EN19_03534	EN2_03799	EN20_02564	EN21_04155	EN22_03139	EN23_01768	EN25_03871	EN26_01610	EN27_04278	EN28_04164	EN3_02063	EN30_03939	EN31_04131	EN32_03875	EN33_03365	EN34_04253	EN35_03627	EN37_04092	EN38_01952	EN39_03224	EN4_04111	EN40_02756	EN41_00986	EN42_02059	EN43_02627	EN44_01600	EN45_00794	EN46_00657	EN47_01965	EN48_03454	EN5_03162	EN50_03987	EN51_01178	EN52_03779	EN53_04359	EN54_03120	EN55_03900
sigJ_2	sigma-70 family RNA polymerase sigma factor SigJ	68	68	1	EN1_03683	EN10_04318	EN11_03389	EN12_04472	EN13_02770	EN14_04195	EN15_04387	EN17_04108	EN19_03535	EN2_03800	EN20_02565	EN21_04154	EN22_03138	EN23_01767	EN25_03870	EN26_01609	EN27_04279	EN28_04165	EN3_02064	EN30_03940	EN31_04130	EN32_03876	EN33_03364	EN34_04252	EN35_03628	EN37_04091	EN38_01953	EN39_03223	EN4_04112	EN40_02755	EN41_00987	EN42_02060	EN43_02628	EN44_01601	EN45_00795	EN46_00658	EN47_01964	EN48_03453	EN5_03163	EN50_03986	EN51_01179	EN52_03780	EN53_04358	EN54_03119	EN55_03901
group_1601	hypothetical protein	68	68	1	EN1_03684	EN10_04317	EN11_03388	EN12_04471	EN13_02769	EN14_04194	EN15_04388	EN17_04107	EN19_03536	EN2_03801	EN20_02566	EN21_04153	EN22_03137	EN23_01766	EN25_03869	EN26_01608	EN27_04280	EN28_04166	EN3_02065	EN30_03941	EN31_04129	EN32_03877	EN33_03363	EN34_04251	EN35_03629	EN37_04090	EN38_01954	EN39_03222	EN4_04113	EN40_02754	EN41_00988	EN42_02061	EN43_02629	EN44_01602	EN45_00796	EN46_00659	EN47_01963	EN48_03452	EN5_03164	EN50_03985	EN51_01180	EN52_03781	EN53_04357	EN54_03118	EN55_03902
group_1602	hypothetical protein	68	68	1	EN1_03685	EN10_04316	EN11_03387	EN12_04470	EN13_02768	EN14_04193	EN15_04389	EN17_04106	EN19_03537	EN2_03802	EN20_02567	EN21_04152	EN22_03136	EN23_01765	EN25_03868	EN26_01607	EN27_04281	EN28_04167	EN3_02066	EN30_03942	EN31_04128	EN32_03878	EN33_03362	EN34_04250	EN35_03630	EN37_04089	EN38_01955	EN39_03221	EN4_04114	EN40_02753	EN41_00989	EN42_02062	EN43_02630	EN44_01603	EN45_00797	EN46_00660	EN47_01962	EN48_03451	EN5_03165	EN50_03984	EN51_01181	EN52_03782	EN53_04356	EN54_03117	EN55_03903
nei2	endonuclease VIII Nei2	68	68	1	EN1_03688	EN10_04313	EN11_03384	EN12_04467	EN13_02765	EN14_04190	EN15_04392	EN17_04103	EN19_03540	EN2_03805	EN20_02570	EN21_04149	EN22_03133	EN23_01762	EN25_03865	EN26_01604	EN27_04284	EN28_04170	EN3_02077	EN30_03945	EN31_04125	EN32_03881	EN33_03359	EN34_04247	EN35_03633	EN37_04086	EN38_01958	EN39_03218	EN4_04125	EN40_02750	EN41_00992	EN42_02065	EN43_02633	EN44_01606	EN45_00800	EN46_00663	EN47_01959	EN48_03448	EN5_03176	EN50_03981	EN51_01184	EN52_03785	EN53_04353	EN54_03114	EN55_03906
group_1604	hypothetical protein	68	68	1	EN1_03689	EN10_04312	EN11_03383	EN12_04466	EN13_02764	EN14_04189	EN15_04393	EN17_04102	EN19_03541	EN2_03806	EN20_02571	EN21_04148	EN22_03132	EN23_01761	EN25_03864	EN26_01603	EN27_04285	EN28_04171	EN3_02078	EN30_03946	EN31_04124	EN32_03882	EN33_03358	EN34_04246	EN35_03634	EN37_04085	EN38_01959	EN39_03217	EN4_04126	EN40_02749	EN41_00993	EN42_02066	EN43_02634	EN44_01607	EN45_00801	EN46_00664	EN47_01958	EN48_03447	EN5_03177	EN50_03980	EN51_01185	EN52_03786	EN53_04352	EN54_03113	EN55_03907
group_1605	S9 family peptidase	68	68	1	EN1_03691	EN10_04310	EN11_03381	EN12_04464	EN13_02762	EN14_04187	EN15_04395	EN17_04100	EN19_03543	EN2_03808	EN20_02573	EN21_04146	EN22_03130	EN23_01759	EN25_03862	EN26_01601	EN27_04287	EN28_04173	EN3_02080	EN30_03948	EN31_04122	EN32_03884	EN33_03356	EN34_04244	EN35_03636	EN37_04083	EN38_01961	EN39_03215	EN4_04128	EN40_02747	EN41_00995	EN42_02068	EN43_02636	EN44_01609	EN45_00803	EN46_00666	EN47_01956	EN48_03445	EN5_03179	EN50_03978	EN51_01187	EN52_03788	EN53_04350	EN54_03111	EN55_03909
group_1606	hypothetical protein	68	68	1	EN1_03693	EN10_04308	EN11_03379	EN12_04462	EN13_02760	EN14_04184	EN15_04397	EN17_04098	EN19_03545	EN2_03810	EN20_02575	EN21_04144	EN22_03128	EN23_01757	EN25_03860	EN26_01599	EN27_04289	EN28_04175	EN3_02082	EN30_03950	EN31_04120	EN32_03886	EN33_03354	EN34_04242	EN35_03638	EN37_04081	EN38_01963	EN39_03213	EN4_04130	EN40_02745	EN41_00997	EN42_02070	EN43_02638	EN44_01611	EN45_00805	EN46_00668	EN47_01954	EN48_03443	EN5_03181	EN50_03976	EN51_01189	EN52_03790	EN53_04348	EN54_03109	EN55_03911
group_1607	hypothetical protein	68	68	1	EN1_03697	EN10_04304	EN11_03375	EN12_04458	EN13_02756	EN14_04180	EN15_04401	EN17_04094	EN19_03549	EN2_03814	EN20_02579	EN21_04140	EN22_03124	EN23_01753	EN25_03856	EN26_01595	EN27_04293	EN28_04179	EN3_02086	EN30_03954	EN31_04116	EN32_03890	EN33_03350	EN34_04238	EN35_03642	EN37_04077	EN38_01967	EN39_03209	EN4_04134	EN40_02741	EN41_01001	EN42_02074	EN43_02642	EN44_01615	EN45_00809	EN46_00672	EN47_01950	EN48_03439	EN5_03185	EN50_03972	EN51_01193	EN52_03794	EN53_04344	EN54_03105	EN55_03915
group_1608	hypothetical protein	68	68	1	EN1_03701	EN10_04300	EN11_03371	EN12_04454	EN13_02752	EN14_04176	EN15_04405	EN17_04090	EN19_03553	EN2_03818	EN20_02583	EN21_04136	EN22_03120	EN23_01749	EN25_03852	EN26_01591	EN27_04297	EN28_04183	EN3_02090	EN30_03958	EN31_04112	EN32_03894	EN33_03346	EN34_04234	EN35_03646	EN37_04073	EN38_01971	EN39_03205	EN4_04138	EN40_02737	EN41_01005	EN42_02078	EN43_02646	EN44_01619	EN45_00813	EN46_00676	EN47_01946	EN48_03435	EN5_03189	EN50_03968	EN51_01197	EN52_03798	EN53_04340	EN54_03101	EN55_03919
group_1609	VOC family protein	68	68	1	EN1_03703	EN10_04298	EN11_03369	EN12_04451	EN13_02749	EN14_04173	EN15_04408	EN17_04088	EN19_03555	EN2_03820	EN20_02585	EN21_04134	EN22_03118	EN23_01747	EN25_03850	EN26_01589	EN27_04299	EN28_04185	EN3_02092	EN30_03960	EN31_04110	EN32_03896	EN33_03344	EN34_04232	EN35_03648	EN37_04071	EN38_01973	EN39_03203	EN4_04140	EN40_02735	EN41_01007	EN42_02080	EN43_02648	EN44_01622	EN45_00816	EN46_00679	EN47_01944	EN48_03433	EN5_03191	EN50_03966	EN51_01199	EN52_03800	EN53_04338	EN54_03099	EN55_03921
group_1610	hypothetical protein	68	68	1	EN1_03704	EN10_04297	EN11_03368	EN12_04450	EN13_02748	EN14_04172	EN15_04409	EN17_04087	EN19_03556	EN2_03821	EN20_02586	EN21_04133	EN22_03117	EN23_01746	EN25_03849	EN26_01588	EN27_04300	EN28_04186	EN3_02093	EN30_03961	EN31_04109	EN32_03897	EN33_03343	EN34_04231	EN35_03649	EN37_04070	EN38_01974	EN39_03202	EN4_04141	EN40_02734	EN41_01008	EN42_02081	EN43_02649	EN44_01623	EN45_00817	EN46_00680	EN47_01943	EN48_03432	EN5_03192	EN50_03965	EN51_01200	EN52_03801	EN53_04337	EN54_03098	EN55_03922
group_1612	hypothetical protein	68	68	1	EN1_03708	EN10_04293	EN11_03364	EN12_04446	EN13_02744	EN14_04168	EN15_04413	EN17_04083	EN19_03560	EN2_03825	EN20_02590	EN21_04129	EN22_03113	EN23_01742	EN25_03845	EN26_01584	EN27_04304	EN28_04190	EN3_02097	EN30_03965	EN31_04105	EN32_03901	EN33_03339	EN34_04227	EN35_03653	EN37_04066	EN38_01978	EN39_03198	EN4_04145	EN40_02730	EN41_01012	EN42_02085	EN43_02653	EN44_01627	EN45_00821	EN46_00684	EN47_01939	EN48_03428	EN5_03196	EN50_03961	EN51_01204	EN52_03805	EN53_04333	EN54_03094	EN55_03926
group_1613	lipase family protein	68	68	1	EN1_03709	EN10_04292	EN11_03363	EN12_04445	EN13_02743	EN14_04167	EN15_04414	EN17_04082	EN19_03561	EN2_03826	EN20_02591	EN21_04128	EN22_03112	EN23_01741	EN25_03844	EN26_01583	EN27_04305	EN28_04191	EN3_02098	EN30_03966	EN31_04104	EN32_03902	EN33_03338	EN34_04226	EN35_03654	EN37_04065	EN38_01979	EN39_03197	EN4_04146	EN40_02729	EN41_01013	EN42_02086	EN43_02654	EN44_01628	EN45_00822	EN46_00685	EN47_01938	EN48_03427	EN5_03197	EN50_03960	EN51_01205	EN52_03806	EN53_04332	EN54_03093	EN55_03927
group_1614	hemophore-related protein	68	68	1	EN1_03714	EN10_04287	EN11_03358	EN12_04440	EN13_02738	EN14_04162	EN15_04419	EN17_04077	EN19_03566	EN2_03831	EN20_02596	EN21_04123	EN22_03107	EN23_01736	EN25_03839	EN26_01578	EN27_04310	EN28_05084	EN3_02103	EN30_05087	EN31_05078	EN32_05075	EN33_05121	EN34_05118	EN35_03659	EN37_05078	EN38_01984	EN39_03192	EN4_04151	EN40_02724	EN41_01018	EN42_02091	EN43_02659	EN44_01633	EN45_00827	EN46_00690	EN47_01933	EN48_03422	EN5_03202	EN50_03955	EN51_01210	EN52_03811	EN53_04327	EN54_03088	EN55_03932
group_1616	cytochrome P450	68	68	1	EN1_03724	EN10_04278	EN11_03349	EN12_04431	EN13_02729	EN14_04153	EN15_04428	EN17_04068	EN19_03575	EN2_03841	EN20_02606	EN21_04113	EN22_03098	EN23_01727	EN25_03830	EN26_01569	EN27_04319	EN28_05075	EN3_02112	EN30_05078	EN31_05087	EN32_05084	EN33_05112	EN34_05109	EN35_03668	EN37_05087	EN38_01993	EN39_03183	EN4_04160	EN40_02715	EN41_01027	EN42_02100	EN43_02668	EN44_01642	EN45_00836	EN46_00699	EN47_01924	EN48_03413	EN5_03211	EN50_05017	EN51_01218	EN52_03821	EN53_04318	EN54_03079	EN55_03941
mbtH_2	mycobactin NRPS accessory protein MbtH	68	68	1	EN1_03725	EN10_04277	EN11_03348	EN12_04430	EN13_02728	EN14_04152	EN15_04429	EN17_04067	EN19_03576	EN2_03842	EN20_02607	EN21_04112	EN22_03097	EN23_01726	EN25_03829	EN26_01568	EN27_04320	EN28_05074	EN3_02113	EN30_05077	EN31_05088	EN32_05085	EN33_05111	EN34_05108	EN35_03669	EN37_05088	EN38_01994	EN39_03182	EN4_04161	EN40_02714	EN41_01028	EN42_02101	EN43_02669	EN44_01643	EN45_00837	EN46_00700	EN47_01923	EN48_03412	EN5_03212	EN50_05018	EN51_01219	EN52_03822	EN53_04317	EN54_03078	EN55_03942
ynfM_2	MFS transporter	68	68	1	EN1_03764	EN10_03796	EN11_03272	EN12_04883	EN13_03426	EN14_04580	EN15_04731	EN17_02167	EN19_03863	EN2_03918	EN20_03196	EN21_01270	EN22_01503	EN23_04027	EN25_02723	EN26_00513	EN27_02617	EN28_01117	EN3_04236	EN30_02204	EN31_02937	EN32_02445	EN33_01652	EN34_01686	EN35_02001	EN37_01326	EN38_04050	EN39_03729	EN4_02692	EN40_00423	EN41_02882	EN42_01505	EN43_01258	EN44_02328	EN45_04349	EN46_04136	EN47_02282	EN48_01933	EN5_02677	EN50_00960	EN51_04449	EN52_04187	EN53_02735	EN54_01499	EN55_04613
fabD_2	malonyl CoA-acyl carrier protein transacylase	68	68	1	EN1_03768	EN10_03792	EN11_03276	EN12_04879	EN13_03430	EN14_04576	EN15_04735	EN17_02163	EN19_03859	EN2_03914	EN20_03192	EN21_01266	EN22_01499	EN23_04031	EN25_02719	EN26_00517	EN27_02613	EN28_01113	EN3_04240	EN30_02200	EN31_02941	EN32_02441	EN33_01648	EN34_01690	EN35_02005	EN37_01322	EN38_04046	EN39_03733	EN4_02696	EN40_00419	EN41_02878	EN42_01509	EN43_01262	EN44_02324	EN45_04345	EN46_04132	EN47_02278	EN48_01929	EN5_02673	EN50_00956	EN51_04445	EN52_04191	EN53_02731	EN54_01495	EN55_04609
pchC	pyochelin biosynthesis editing thioesterase PchC	68	68	1	EN1_03769	EN10_03791	EN11_03277	EN12_04878	EN13_03431	EN14_04575	EN15_04736	EN17_02162	EN19_03858	EN2_03913	EN20_03191	EN21_01265	EN22_01498	EN23_04032	EN25_02718	EN26_00518	EN27_02612	EN28_01112	EN3_04241	EN30_02199	EN31_02942	EN32_02440	EN33_01647	EN34_01691	EN35_02006	EN37_01321	EN38_04045	EN39_03734	EN4_02697	EN40_00418	EN41_02877	EN42_01510	EN43_01263	EN44_02323	EN45_04344	EN46_04131	EN47_02277	EN48_01928	EN5_02672	EN50_00955	EN51_04444	EN52_04192	EN53_02730	EN54_01494	EN55_04608
group_1631	hypothetical protein	68	68	1	EN1_03773	EN10_03787	EN11_03281	EN12_04874	EN13_03435	EN14_04571	EN15_04740	EN17_02158	EN19_03854	EN2_03909	EN20_03187	EN21_01261	EN22_01494	EN23_04036	EN25_02714	EN26_00522	EN27_02608	EN28_01108	EN3_04245	EN30_02195	EN31_02946	EN32_02436	EN33_01643	EN34_01695	EN35_02010	EN37_01317	EN38_04041	EN39_03738	EN4_02701	EN40_00414	EN41_02873	EN42_01514	EN43_01267	EN44_02319	EN45_04340	EN46_04127	EN47_02273	EN48_01924	EN5_02668	EN50_00951	EN51_04440	EN52_04196	EN53_02726	EN54_01490	EN55_04604
group_1632	hypothetical protein	68	68	1	EN1_03774	EN10_03786	EN11_03282	EN12_04873	EN13_03436	EN14_04570	EN15_04741	EN17_02157	EN19_03853	EN2_03908	EN20_03186	EN21_01260	EN22_01493	EN23_04037	EN25_02713	EN26_00523	EN27_02607	EN28_01107	EN3_04246	EN30_02194	EN31_02947	EN32_02435	EN33_01642	EN34_01696	EN35_02011	EN37_01316	EN38_04040	EN39_03739	EN4_02702	EN40_00413	EN41_02872	EN42_01515	EN43_01268	EN44_02318	EN45_04339	EN46_04126	EN47_02272	EN48_01923	EN5_02667	EN50_00950	EN51_04439	EN52_04197	EN53_02725	EN54_01489	EN55_04603
group_1633	hypothetical protein	68	68	1	EN1_03782	EN10_03778	EN11_03290	EN12_04865	EN13_03444	EN14_04562	EN15_04749	EN17_02149	EN19_03845	EN2_03900	EN20_03177	EN21_01253	EN22_01485	EN23_04045	EN25_02705	EN26_00532	EN27_02599	EN28_01099	EN3_04254	EN30_02186	EN31_02955	EN32_02427	EN33_01634	EN34_01704	EN35_02019	EN37_01308	EN38_04032	EN39_03747	EN4_02710	EN40_00405	EN41_02863	EN42_01524	EN43_01277	EN44_02310	EN45_04331	EN46_04118	EN47_02264	EN48_01915	EN5_02659	EN50_00942	EN51_04431	EN52_04205	EN53_02717	EN54_01481	EN55_04595
group_1634	hypothetical protein	68	68	1	EN1_03788	EN10_03772	EN11_03296	EN12_04859	EN13_03450	EN14_04556	EN15_04755	EN17_02143	EN19_03839	EN2_03894	EN20_03171	EN21_01247	EN22_01479	EN23_04051	EN25_02699	EN26_00538	EN27_02593	EN28_01093	EN3_04261	EN30_02180	EN31_02961	EN32_02421	EN33_01628	EN34_01710	EN35_02025	EN37_01302	EN38_04026	EN39_03753	EN4_02717	EN40_00399	EN41_02857	EN42_01530	EN43_01283	EN44_02304	EN45_04325	EN46_04112	EN47_02258	EN48_01909	EN5_02652	EN50_00936	EN51_04425	EN52_04211	EN53_02711	EN54_01475	EN55_04589
group_1635	hypothetical protein	68	68	1	EN1_03789	EN10_03771	EN11_03297	EN12_04858	EN13_03451	EN14_04555	EN15_04756	EN17_02142	EN19_03838	EN2_03893	EN20_03170	EN21_01246	EN22_01478	EN23_04052	EN25_02698	EN26_00539	EN27_02592	EN28_01092	EN3_04262	EN30_02179	EN31_02962	EN32_02420	EN33_01627	EN34_01711	EN35_02026	EN37_01301	EN38_04025	EN39_03754	EN4_02718	EN40_00398	EN41_02856	EN42_01531	EN43_01284	EN44_02303	EN45_04324	EN46_04111	EN47_02257	EN48_01908	EN5_02651	EN50_00935	EN51_04424	EN52_04212	EN53_02710	EN54_01474	EN55_04588
group_1636	hypothetical protein	68	68	1	EN1_03790	EN10_03770	EN11_03298	EN12_04857	EN13_03452	EN14_04554	EN15_04757	EN17_02141	EN19_03837	EN2_03892	EN20_03169	EN21_01245	EN22_01477	EN23_04053	EN25_02697	EN26_00540	EN27_02591	EN28_01091	EN3_04263	EN30_02178	EN31_02963	EN32_02419	EN33_01626	EN34_01712	EN35_02027	EN37_01300	EN38_04024	EN39_03755	EN4_02719	EN40_00397	EN41_02855	EN42_01532	EN43_01285	EN44_02302	EN45_04323	EN46_04110	EN47_02256	EN48_01907	EN5_02650	EN50_00934	EN51_04423	EN52_04213	EN53_02709	EN54_01473	EN55_04587
murD	UDP-N-acetylmuramoyl-L-alanine--D-glutamate ligase	68	68	1	EN1_03799	EN10_03761	EN11_03307	EN12_04848	EN13_03461	EN14_04545	EN15_04766	EN17_02132	EN19_03828	EN2_03883	EN20_03160	EN21_01236	EN22_01468	EN23_04062	EN25_02688	EN26_00549	EN27_02582	EN28_01082	EN3_04272	EN30_02169	EN31_02972	EN32_02410	EN33_01617	EN34_01721	EN35_02036	EN37_01291	EN38_04015	EN39_03764	EN4_02728	EN40_00388	EN41_02846	EN42_01541	EN43_01294	EN44_02293	EN45_04314	EN46_04101	EN47_02247	EN48_01898	EN5_02641	EN50_00925	EN51_04414	EN52_04222	EN53_02700	EN54_01464	EN55_04578
murF	UDP-N-acetylmuramoyl-tripeptide--D-alanyl-D- alanine ligase	68	68	1	EN1_03801	EN10_03759	EN11_03309	EN12_04846	EN13_03463	EN14_04543	EN15_04768	EN17_02130	EN19_03826	EN2_03881	EN20_03158	EN21_01234	EN22_01466	EN23_04064	EN25_02686	EN26_00551	EN27_02580	EN28_01080	EN3_04274	EN30_02167	EN31_02974	EN32_02408	EN33_01615	EN34_01723	EN35_02038	EN37_01289	EN38_04013	EN39_03766	EN4_02730	EN40_00386	EN41_02844	EN42_01543	EN43_01296	EN44_02291	EN45_04312	EN46_04099	EN47_02245	EN48_01896	EN5_02639	EN50_00923	EN51_04412	EN52_04224	EN53_02698	EN54_01462	EN55_04576
group_1639	hypothetical protein	68	68	1	EN1_03807	EN10_03753	EN11_03315	EN12_04840	EN13_03469	EN14_04537	EN15_04774	EN17_02124	EN19_03820	EN2_03875	EN20_03152	EN21_01228	EN22_01460	EN23_04070	EN25_02680	EN26_00557	EN27_02574	EN28_01074	EN3_04280	EN30_02161	EN31_02980	EN32_02402	EN33_01609	EN34_01729	EN35_02044	EN37_01283	EN38_04007	EN39_03772	EN4_02736	EN40_00380	EN41_02838	EN42_01549	EN43_01302	EN44_02285	EN45_04306	EN46_04093	EN47_02239	EN48_01890	EN5_02633	EN50_00917	EN51_04406	EN52_04230	EN53_02692	EN54_01456	EN55_04570
group_1640	polyprenyl synthetase family protein	68	68	1	EN1_03811	EN10_03749	EN11_03319	EN12_04836	EN13_03473	EN14_04533	EN15_04778	EN17_02120	EN19_03816	EN2_03871	EN20_03148	EN21_01224	EN22_01456	EN23_04074	EN25_02676	EN26_00561	EN27_02570	EN28_01070	EN3_04284	EN30_02157	EN31_02984	EN32_02398	EN33_01605	EN34_01733	EN35_02048	EN37_01279	EN38_04003	EN39_03776	EN4_02740	EN40_00376	EN41_02834	EN42_01553	EN43_01306	EN44_02281	EN45_04302	EN46_04089	EN47_02235	EN48_01886	EN5_02629	EN50_00913	EN51_04402	EN52_04234	EN53_02688	EN54_01452	EN55_04566
mptA	alpha-(1->6)-mannopyranosyltransferase A	68	68	1	EN1_03812	EN10_03748	EN11_03320	EN12_04835	EN13_03474	EN14_04532	EN15_04779	EN17_02119	EN19_03815	EN2_03870	EN20_03147	EN21_01223	EN22_01455	EN23_04075	EN25_02675	EN26_00562	EN27_02569	EN28_01069	EN3_04285	EN30_02156	EN31_02985	EN32_02397	EN33_01604	EN34_01734	EN35_02049	EN37_01278	EN38_04002	EN39_03777	EN4_02741	EN40_00375	EN41_02833	EN42_01554	EN43_01307	EN44_02280	EN45_04301	EN46_04088	EN47_02234	EN48_01885	EN5_02628	EN50_00912	EN51_04401	EN52_04235	EN53_02687	EN54_01451	EN55_04565
group_1642	hypothetical protein	68	68	1	EN1_03814	EN10_03746	EN11_03322	EN12_04833	EN13_03476	EN14_04530	EN15_04781	EN17_02117	EN19_03813	EN2_03868	EN20_03145	EN21_01221	EN22_01453	EN23_04077	EN25_02673	EN26_00564	EN27_02567	EN28_01067	EN3_04287	EN30_02154	EN31_02987	EN32_02395	EN33_01602	EN34_01736	EN35_02051	EN37_01276	EN38_04000	EN39_03779	EN4_02743	EN40_00373	EN41_02831	EN42_01556	EN43_01309	EN44_02278	EN45_04299	EN46_04086	EN47_02232	EN48_01883	EN5_02626	EN50_00910	EN51_04399	EN52_04237	EN53_02685	EN54_01449	EN55_04563
pimB	GDP-mannose-dependent alpha-(1-6)-phosphatidylinositol monomannoside mannosyltransferase	68	68	1	EN1_03827	EN10_03733	EN11_03335	EN12_04820	EN13_03489	EN14_04517	EN15_04794	EN17_02104	EN19_03800	EN2_03855	EN20_03132	EN21_01207	EN22_01440	EN23_04090	EN25_02660	EN26_00577	EN27_02554	EN28_01054	EN3_04300	EN30_02141	EN31_03000	EN32_02382	EN33_01589	EN34_01749	EN35_02064	EN37_01263	EN38_03987	EN39_03792	EN4_02756	EN40_00360	EN41_02818	EN42_01569	EN43_01322	EN44_02265	EN45_04286	EN46_04073	EN47_02219	EN48_01870	EN5_02613	EN50_00897	EN51_04386	EN52_04250	EN53_02672	EN54_01436	EN55_04550
group_1644	hypothetical protein	68	68	1	EN1_03828	EN10_03732	EN11_03336	EN12_04819	EN13_03490	EN14_04516	EN15_04795	EN17_02103	EN19_03799	EN2_03854	EN20_03131	EN21_01206	EN22_01439	EN23_04091	EN25_02659	EN26_00578	EN27_02553	EN28_01053	EN3_04301	EN30_02140	EN31_03001	EN32_02381	EN33_01588	EN34_01750	EN35_02065	EN37_01262	EN38_03986	EN39_03793	EN4_02757	EN40_00359	EN41_02817	EN42_01570	EN43_01323	EN44_02264	EN45_04285	EN46_04072	EN47_02218	EN48_01869	EN5_02612	EN50_00896	EN51_04385	EN52_04251	EN53_02671	EN54_01435	EN55_04549
ripC	peptidoglycan hydrolase RipC	68	68	1	EN1_03829	EN10_03731	EN11_03337	EN12_04818	EN13_03491	EN14_04515	EN15_04796	EN17_02102	EN19_03798	EN2_03853	EN20_03130	EN21_01205	EN22_01438	EN23_04092	EN25_02658	EN26_00579	EN27_02552	EN28_01052	EN3_04302	EN30_02139	EN31_03002	EN32_02380	EN33_01587	EN34_01751	EN35_02066	EN37_01261	EN38_03985	EN39_03794	EN4_02758	EN40_00358	EN41_02816	EN42_01571	EN43_01324	EN44_02263	EN45_04284	EN46_04071	EN47_02217	EN48_01868	EN5_02611	EN50_00895	EN51_04384	EN52_04252	EN53_02670	EN54_01434	EN55_04548
group_1646	Putative bifunctional exonuclease/endonuclease protein	68	68	1	EN1_03832	EN10_03728	EN11_03340	EN12_04815	EN13_03494	EN14_04512	EN15_04799	EN17_02099	EN19_04711	EN2_03850	EN20_03127	EN21_01202	EN22_01435	EN23_04095	EN25_02655	EN26_00582	EN27_02549	EN28_01049	EN3_04305	EN30_02136	EN31_03005	EN32_02377	EN33_01584	EN34_01754	EN35_02069	EN37_01258	EN38_03982	EN39_03797	EN4_02761	EN40_00355	EN41_02813	EN42_01574	EN43_01327	EN44_02260	EN45_04281	EN46_04068	EN47_02214	EN48_01865	EN5_02608	EN50_00892	EN51_04381	EN52_04255	EN53_02667	EN54_01431	EN55_04545
qcrC	cytochrome c	68	68	1	EN1_03835	EN10_03725	EN11_03343	EN12_04812	EN13_03497	EN14_04509	EN15_04802	EN17_02096	EN19_04714	EN2_03847	EN20_03124	EN21_01199	EN22_01432	EN23_04098	EN25_02652	EN26_00585	EN27_02546	EN28_01046	EN3_04308	EN30_02133	EN31_03008	EN32_02374	EN33_01581	EN34_01757	EN35_02072	EN37_01255	EN38_03979	EN39_03800	EN4_02764	EN40_00352	EN41_02810	EN42_01577	EN43_01330	EN44_02257	EN45_04278	EN46_04065	EN47_02211	EN48_01862	EN5_02605	EN50_00889	EN51_04378	EN52_04258	EN53_02664	EN54_01428	EN55_04542
group_1649	sensor domain-containing protein	68	68	1	EN1_03845	EN10_02321	EN11_04113	EN12_01873	EN13_05135	EN14_04881	EN15_04987	EN17_03963	EN19_03010	EN2_03476	EN20_04507	EN21_04372	EN22_04609	EN23_04513	EN25_05235	EN26_03623	EN27_02814	EN28_05146	EN3_02853	EN30_05152	EN31_03905	EN32_05110	EN33_04941	EN34_05199	EN35_04946	EN37_05153	EN38_03242	EN39_04210	EN4_03454	EN40_05001	EN41_04460	EN42_02509	EN43_04380	EN44_03467	EN45_02969	EN46_03060	EN47_04225	EN48_04991	EN5_01926	EN50_04900	EN51_03594	EN52_04261	EN53_05077	EN54_02198	EN55_02301
group_1651	hypothetical protein	68	68	1	EN1_03854	EN10_02330	EN11_04122	EN12_02738	EN13_04970	EN14_04872	EN15_04978	EN17_03954	EN19_03001	EN2_03485	EN20_03239	EN21_04363	EN22_04600	EN23_04504	EN25_05142	EN26_03615	EN27_02823	EN28_04010	EN3_02844	EN30_04995	EN31_03914	EN32_04954	EN33_04932	EN34_04145	EN35_02891	EN37_05008	EN38_03251	EN39_03917	EN4_03445	EN40_04813	EN41_04469	EN42_02518	EN43_04389	EN44_03476	EN45_02960	EN46_04846	EN47_04234	EN48_04982	EN5_01935	EN50_04891	EN51_03585	EN52_04990	EN53_04981	EN54_02189	EN55_02310
egtE	ergothioneine biosynthesis PLP-dependent enzyme EgtE	68	68	1	EN1_03866	EN10_02342	EN11_04134	EN12_02750	EN13_04958	EN14_04860	EN15_04966	EN17_03942	EN19_02989	EN2_03497	EN20_03251	EN21_04351	EN22_04588	EN23_04492	EN25_05154	EN26_03603	EN27_02835	EN28_04022	EN3_02832	EN30_05007	EN31_03926	EN32_04966	EN33_04920	EN34_04157	EN35_02879	EN37_04996	EN38_03263	EN39_03929	EN4_03433	EN40_04825	EN41_04481	EN42_02530	EN43_04401	EN44_03488	EN45_02948	EN46_04834	EN47_04246	EN48_04970	EN5_01947	EN50_04879	EN51_03573	EN52_04978	EN53_04993	EN54_02177	EN55_02322
betI_7	HTH-type transcriptional regulator BetI	68	68	1	EN1_03870	EN10_02346	EN11_04138	EN12_02754	EN13_04954	EN14_04856	EN15_04962	EN17_03938	EN19_02985	EN2_03501	EN20_03255	EN21_04347	EN22_04584	EN23_04488	EN25_05158	EN26_03599	EN27_02839	EN28_04026	EN3_02828	EN30_05011	EN31_03930	EN32_04970	EN33_04916	EN34_04161	EN35_02875	EN37_04992	EN38_03267	EN39_03933	EN4_03429	EN40_04829	EN41_04485	EN42_02534	EN43_04405	EN44_03492	EN45_02944	EN46_04830	EN47_04250	EN48_04966	EN5_01951	EN50_04875	EN51_03569	EN52_04974	EN53_04997	EN54_02173	EN55_02326
group_1654	hypothetical protein	68	68	1	EN1_03883	EN10_02359	EN11_03876	EN12_02767	EN13_04743	EN14_01770	EN15_03669	EN17_04610	EN19_02441	EN2_04450	EN20_03268	EN21_04721	EN22_04571	EN23_04796	EN25_04685	EN26_03586	EN27_02852	EN28_04039	EN3_02815	EN30_04600	EN31_03943	EN32_04293	EN33_04453	EN34_04174	EN35_02862	EN37_04492	EN38_04347	EN39_03946	EN4_03416	EN40_04261	EN41_02536	EN42_02547	EN43_01835	EN44_04398	EN45_02931	EN46_04443	EN47_04263	EN48_04597	EN5_01964	EN50_01898	EN51_03556	EN52_04635	EN53_03713	EN54_02160	EN55_02339
group_1655	hypothetical protein	68	68	1	EN1_03884	EN10_02360	EN11_03877	EN12_02768	EN13_04742	EN14_01771	EN15_03668	EN17_04609	EN19_02440	EN2_04451	EN20_03269	EN21_04722	EN22_04570	EN23_04797	EN25_04686	EN26_03585	EN27_02853	EN28_04040	EN3_02814	EN30_04601	EN31_03944	EN32_04294	EN33_04454	EN34_04175	EN35_02861	EN37_04491	EN38_04348	EN39_03947	EN4_03415	EN40_04262	EN41_02537	EN42_02548	EN43_01836	EN44_04397	EN45_02930	EN46_04444	EN47_04264	EN48_04596	EN5_01965	EN50_01897	EN51_03555	EN52_04634	EN53_03714	EN54_02159	EN55_02340
group_1656	HNH endonuclease	68	68	1	EN1_03887	EN10_02363	EN11_03880	EN12_02771	EN13_04739	EN14_01774	EN15_03665	EN17_04606	EN19_02437	EN2_04454	EN20_03272	EN21_04725	EN22_04567	EN23_04800	EN25_04689	EN26_03582	EN27_02856	EN28_04043	EN3_02811	EN30_04604	EN31_03947	EN32_04297	EN33_04457	EN34_04178	EN35_02858	EN37_04488	EN38_04351	EN39_03950	EN4_03412	EN40_04265	EN41_02540	EN42_02551	EN43_01839	EN44_04394	EN45_02927	EN46_04447	EN47_04267	EN48_04593	EN5_01968	EN50_01894	EN51_03552	EN52_04631	EN53_03717	EN54_02156	EN55_02343
group_1657	DNA-3-methyladenine glycosylase	68	68	1	EN1_03888	EN10_02364	EN11_03881	EN12_02772	EN13_04738	EN14_01775	EN15_03664	EN17_04605	EN19_02436	EN2_04455	EN20_03273	EN21_04726	EN22_04566	EN23_04801	EN25_04690	EN26_03581	EN27_02857	EN28_04044	EN3_02810	EN30_04605	EN31_03948	EN32_04298	EN33_04458	EN34_04179	EN35_02857	EN37_04487	EN38_04352	EN39_03951	EN4_03411	EN40_04266	EN41_02541	EN42_02552	EN43_01840	EN44_04393	EN45_02926	EN46_04448	EN47_04268	EN48_04592	EN5_01969	EN50_01893	EN51_03551	EN52_04630	EN53_03718	EN54_02155	EN55_02344
recB	exodeoxyribonuclease V subunit beta	68	68	1	EN1_03892	EN10_02367	EN11_03884	EN12_02776	EN13_04734	EN14_01779	EN15_03660	EN17_04601	EN19_02433	EN2_04459	EN20_03282	EN21_04729	EN22_04562	EN23_04805	EN25_04694	EN26_03572	EN27_02861	EN28_04053	EN3_02807	EN30_04614	EN31_03957	EN32_04307	EN33_04467	EN34_04188	EN35_02854	EN37_04478	EN38_04356	EN39_03955	EN4_03408	EN40_04270	EN41_02548	EN42_02559	EN43_01847	EN44_04389	EN45_02922	EN46_04452	EN47_04272	EN48_04588	EN5_01972	EN50_01889	EN51_03547	EN52_04626	EN53_03722	EN54_02151	EN55_02348
recC	exodeoxyribonuclease V subunit gamma	68	68	1	EN1_03893	EN10_02368	EN11_03885	EN12_02777	EN13_04733	EN14_01780	EN15_03659	EN17_04600	EN19_02432	EN2_04460	EN20_03283	EN21_04730	EN22_04561	EN23_04806	EN25_04695	EN26_03571	EN27_02862	EN28_04054	EN3_02806	EN30_04615	EN31_03958	EN32_04308	EN33_04468	EN34_04189	EN35_02853	EN37_04477	EN38_04357	EN39_03956	EN4_03407	EN40_04271	EN41_02549	EN42_02560	EN43_01848	EN44_04388	EN45_02921	EN46_04453	EN47_04273	EN48_04587	EN5_01973	EN50_01888	EN51_03546	EN52_04625	EN53_03723	EN54_02150	EN55_02349
ponA2	transglycosylase/D,D-transpeptidase PonA2	68	68	1	EN1_03903	EN10_02378	EN11_03895	EN12_02787	EN13_04723	EN14_01790	EN15_03649	EN17_04590	EN19_02422	EN2_04470	EN20_03293	EN21_04740	EN22_04551	EN23_04816	EN25_04705	EN26_03561	EN27_02872	EN28_04064	EN3_02796	EN30_04625	EN31_03968	EN32_04318	EN33_04478	EN34_04199	EN35_02843	EN37_04467	EN38_04367	EN39_03966	EN4_03397	EN40_04281	EN41_02559	EN42_02570	EN43_01858	EN44_04378	EN45_02911	EN46_04463	EN47_04283	EN48_04577	EN5_01983	EN50_01878	EN51_03536	EN52_04615	EN53_03733	EN54_02140	EN55_02359
crp_1	cAMP-activated global transcriptional regulator CRP	68	68	1	EN1_03911	EN10_02386	EN11_03903	EN12_02795	EN13_04715	EN14_01798	EN15_03641	EN17_04582	EN19_02414	EN2_04478	EN20_03301	EN21_04748	EN22_04543	EN23_04824	EN25_04713	EN26_03553	EN27_02880	EN28_04072	EN3_02788	EN30_04633	EN31_03976	EN32_04326	EN33_04486	EN34_04207	EN35_02835	EN37_04459	EN38_04375	EN39_03974	EN4_03389	EN40_04289	EN41_02567	EN42_02578	EN43_01866	EN44_04370	EN45_02903	EN46_04471	EN47_04291	EN48_04569	EN5_01991	EN50_01870	EN51_03528	EN52_04607	EN53_03741	EN54_02132	EN55_02367
group_1663	hypothetical protein	68	68	1	EN1_03912	EN10_02387	EN11_03904	EN12_02796	EN13_04714	EN14_01799	EN15_03640	EN17_04581	EN19_02413	EN2_04479	EN20_03302	EN21_04749	EN22_04542	EN23_04825	EN25_04714	EN26_03552	EN27_02881	EN28_04073	EN3_02787	EN30_04634	EN31_03977	EN32_04327	EN33_04487	EN34_04208	EN35_02834	EN37_04458	EN38_04376	EN39_03975	EN4_03388	EN40_04290	EN41_02568	EN42_02579	EN43_01867	EN44_04369	EN45_02902	EN46_04472	EN47_04292	EN48_04568	EN5_01992	EN50_01869	EN51_03527	EN52_04606	EN53_03742	EN54_02131	EN55_02368
nth	endonuclease III	68	68	1	EN1_03913	EN10_02388	EN11_03905	EN12_02797	EN13_04713	EN14_01800	EN15_03639	EN17_04580	EN19_02412	EN2_04480	EN20_03303	EN21_04750	EN22_04541	EN23_04826	EN25_04715	EN26_03551	EN27_02882	EN28_04074	EN3_02786	EN30_04635	EN31_03978	EN32_04328	EN33_04488	EN34_04209	EN35_02833	EN37_04457	EN38_04377	EN39_03976	EN4_03387	EN40_04291	EN41_02569	EN42_02580	EN43_01868	EN44_04368	EN45_02901	EN46_04473	EN47_04293	EN48_04567	EN5_01993	EN50_01868	EN51_03526	EN52_04605	EN53_03743	EN54_02130	EN55_02369
group_1665	protease	68	68	1	EN1_03919	EN10_02394	EN11_03911	EN12_02803	EN13_04707	EN14_01806	EN15_03633	EN17_04574	EN19_02406	EN2_04486	EN20_03309	EN21_04756	EN22_04535	EN23_04832	EN25_04721	EN26_03545	EN27_02888	EN28_04080	EN3_02780	EN30_04641	EN31_03984	EN32_04334	EN33_04494	EN34_04215	EN35_02827	EN37_04451	EN38_04383	EN39_03982	EN4_03381	EN40_04297	EN41_02575	EN42_02586	EN43_01874	EN44_04362	EN45_02895	EN46_04479	EN47_04299	EN48_04561	EN5_01999	EN50_01862	EN51_03520	EN52_04599	EN53_03749	EN54_02124	EN55_02375
group_1666	hypothetical protein	68	68	1	EN1_03925	EN10_02400	EN11_03917	EN12_02809	EN13_04701	EN14_01812	EN15_03627	EN17_04568	EN19_02400	EN2_04492	EN20_03315	EN21_04762	EN22_04529	EN23_04838	EN25_04727	EN26_03539	EN27_02894	EN28_04086	EN3_02774	EN30_04647	EN31_03990	EN32_04340	EN33_04500	EN34_04221	EN35_02821	EN37_04445	EN38_04389	EN39_03988	EN4_03375	EN40_04303	EN41_02581	EN42_02592	EN43_01880	EN44_04356	EN45_02889	EN46_04485	EN47_04305	EN48_04555	EN5_02005	EN50_01856	EN51_03514	EN52_04593	EN53_03755	EN54_02118	EN55_02381
group_1677	hypothetical protein	68	68	1	EN1_03980	EN10_04094	EN11_01864	EN12_01504	EN13_01452	EN14_02523	EN15_01504	EN17_02709	EN19_02785	EN2_04233	EN20_04189	EN21_04276	EN22_03042	EN23_00797	EN25_01387	EN26_00928	EN27_00600	EN28_03752	EN3_01372	EN30_03691	EN31_02216	EN32_03026	EN33_01332	EN34_04101	EN35_00324	EN37_03811	EN38_02545	EN39_02041	EN4_04203	EN40_01974	EN41_03817	EN42_04476	EN43_02924	EN44_01183	EN45_02197	EN46_01095	EN47_01258	EN48_03189	EN5_04128	EN50_02652	EN51_02218	EN52_03389	EN53_02018	EN54_03259	EN55_01130
group_1678	class I SAM-dependent methyltransferase	68	68	1	EN1_03982	EN10_04097	EN11_01861	EN12_01506	EN13_01454	EN14_02525	EN15_01506	EN17_02711	EN19_02787	EN2_04231	EN20_04187	EN21_04278	EN22_03040	EN23_00795	EN25_01389	EN26_00930	EN27_00598	EN28_03750	EN3_01370	EN30_03693	EN31_02214	EN32_03024	EN33_01334	EN34_04099	EN35_00327	EN37_03809	EN38_02543	EN39_02043	EN4_04205	EN40_01972	EN41_03819	EN42_04474	EN43_02926	EN44_01181	EN45_02199	EN46_01093	EN47_01256	EN48_03191	EN5_04130	EN50_02654	EN51_02220	EN52_03391	EN53_02020	EN54_03257	EN55_01132
group_1679	Putative aminoacrylate hydrolase RutD	68	68	1	EN1_03989	EN10_04104	EN11_01854	EN12_01513	EN13_01461	EN14_02532	EN15_01513	EN17_02718	EN19_02794	EN2_04224	EN20_04180	EN21_04285	EN22_03033	EN23_00788	EN25_01415	EN26_00937	EN27_00591	EN28_03743	EN3_01363	EN30_03700	EN31_02207	EN32_03017	EN33_01341	EN34_04092	EN35_00334	EN37_03802	EN38_02521	EN39_02065	EN4_04212	EN40_01950	EN41_02922	EN42_03059	EN43_04754	EN44_01174	EN45_02206	EN46_01086	EN47_01249	EN48_03198	EN5_04137	EN50_02661	EN51_02227	EN52_03398	EN53_02027	EN54_03250	EN55_01139
mftG	mycofactocin system GMC family oxidoreductase MftG	68	68	1	EN1_00048	EN10_00579	EN11_00937	EN12_02397	EN13_03114	EN14_03549	EN15_03351	EN17_00048	EN19_00177	EN2_00627	EN20_01442	EN21_02987	EN22_02834	EN23_01390	EN25_04301	EN26_02640	EN27_02232	EN28_02504	EN3_02389	EN30_00744	EN31_04661	EN32_02692	EN33_02567	EN34_02850	EN35_00793	EN37_00640	EN38_04582	EN39_00962	EN4_01707	EN40_01324	EN41_03894	EN42_00979	EN43_01680	EN44_02951	EN45_00467	EN46_03529	EN47_01336	EN48_00297	EN5_03261	EN50_00057	EN51_04061	EN52_01630	EN53_00628	EN54_01210	EN55_02173
group_1680	hypothetical protein	68	68	1	EN1_03992	EN10_04107	EN11_01851	EN12_01516	EN13_01464	EN14_02535	EN15_01516	EN17_02721	EN19_02797	EN2_04221	EN20_04177	EN21_04288	EN22_03030	EN23_00785	EN25_01418	EN26_00940	EN27_00588	EN28_03740	EN3_01360	EN30_03703	EN31_02204	EN32_03014	EN33_01344	EN34_04089	EN35_00337	EN37_03799	EN38_02518	EN39_02068	EN4_04215	EN40_01947	EN41_02925	EN42_03062	EN43_04751	EN44_01171	EN45_02209	EN46_01083	EN47_01246	EN48_03201	EN5_04140	EN50_02664	EN51_02230	EN52_03401	EN53_02030	EN54_03247	EN55_01142
phnT	2-aminoethylphosphonate ABC transport system ATP-binding subunit PhnT	68	68	1	EN1_03996	EN10_04111	EN11_01847	EN12_01520	EN13_01468	EN14_02539	EN15_01520	EN17_02725	EN19_02801	EN2_04217	EN20_04173	EN21_04292	EN22_03026	EN23_00781	EN25_01422	EN26_00944	EN27_00584	EN28_03736	EN3_01356	EN30_03707	EN31_02200	EN32_03010	EN33_01348	EN34_04085	EN35_00341	EN37_03795	EN38_02514	EN39_02072	EN4_04219	EN40_01943	EN41_02929	EN42_03066	EN43_04747	EN44_01167	EN45_02213	EN46_01079	EN47_01242	EN48_03205	EN5_04144	EN50_02668	EN51_02234	EN52_03405	EN53_02034	EN54_03243	EN55_01146
group_1682	rhomboid family intramembrane serine protease	68	68	1	EN1_04019	EN10_04134	EN11_01824	EN12_01543	EN13_01491	EN14_02562	EN15_01543	EN17_02748	EN19_02824	EN2_04194	EN20_04374	EN21_04315	EN22_03003	EN23_00758	EN25_01445	EN26_02855	EN27_00561	EN28_03713	EN3_01333	EN30_03730	EN31_02177	EN32_02987	EN33_01371	EN34_04062	EN35_00364	EN37_03772	EN38_02491	EN39_02095	EN4_04242	EN40_01920	EN41_02952	EN42_03089	EN43_04724	EN44_01144	EN45_02236	EN46_01056	EN47_01219	EN48_03228	EN5_04167	EN50_02691	EN51_02257	EN52_03428	EN53_02057	EN54_03220	EN55_01169
lpqM_1	zinc metallopeptidase	68	68	1	EN1_04030	EN10_04145	EN11_01813	EN12_01554	EN13_01502	EN14_02573	EN15_01554	EN17_02759	EN19_02835	EN2_04183	EN20_04385	EN21_04326	EN22_02992	EN23_00747	EN25_01456	EN26_02844	EN27_00550	EN28_03702	EN3_01322	EN30_03741	EN31_02166	EN32_02976	EN33_01382	EN34_04051	EN35_00375	EN37_03761	EN38_02480	EN39_02106	EN4_04253	EN40_01909	EN41_02963	EN42_03100	EN43_04713	EN44_01133	EN45_02247	EN46_01045	EN47_01208	EN48_03239	EN5_04178	EN50_02702	EN51_02268	EN52_03439	EN53_02068	EN54_03209	EN55_01180
group_1684	putative protein	68	68	1	EN1_04039	EN10_04154	EN11_01804	EN12_01563	EN13_01511	EN14_02582	EN15_01563	EN17_02768	EN19_02844	EN2_04174	EN20_04394	EN21_04335	EN22_02983	EN23_00738	EN25_01465	EN26_02835	EN27_00541	EN28_03693	EN3_01313	EN30_03750	EN31_02157	EN32_02967	EN33_01391	EN34_04042	EN35_00384	EN37_03752	EN38_02471	EN39_02115	EN4_04262	EN40_01900	EN41_02972	EN42_03109	EN43_04704	EN44_01124	EN45_02256	EN46_01036	EN47_01199	EN48_03248	EN5_04187	EN50_02711	EN51_02277	EN52_03448	EN53_02077	EN54_03200	EN55_01189
ag85C_1	diacylglycerol acyltransferase/mycolyltransferase Ag85C	68	68	1	EN1_04056	EN10_01954	EN11_01930	EN12_01336	EN13_02209	EN14_02355	EN15_01336	EN17_02648	EN19_02644	EN2_04354	EN20_02214	EN21_04919	EN22_02442	EN23_03404	EN25_01219	EN26_00866	EN27_00662	EN28_03072	EN3_01438	EN30_03369	EN31_03413	EN32_01997	EN33_03188	EN34_02536	EN35_00258	EN37_02254	EN38_01060	EN39_01980	EN4_01780	EN40_01839	EN41_01272	EN42_01036	EN43_02862	EN44_01245	EN45_02135	EN46_01157	EN47_02694	EN48_03128	EN5_01531	EN50_02591	EN51_02157	EN52_01827	EN53_01956	EN54_03320	EN55_01068
psrA	transcriptional regulator PsrA	68	68	1	EN1_04057	EN10_01953	EN11_01929	EN12_01337	EN13_02208	EN14_02356	EN15_01337	EN17_02649	EN19_02645	EN2_04353	EN20_02213	EN21_04920	EN22_02441	EN23_03403	EN25_01220	EN26_00867	EN27_00661	EN28_03073	EN3_01437	EN30_03368	EN31_03412	EN32_01996	EN33_03189	EN34_02535	EN35_00259	EN37_02255	EN38_01059	EN39_01981	EN4_01779	EN40_01840	EN41_01271	EN42_01035	EN43_02863	EN44_01244	EN45_02136	EN46_01156	EN47_02693	EN48_03129	EN5_01530	EN50_02592	EN51_02158	EN52_01826	EN53_01957	EN54_03319	EN55_01069
group_1689	hypothetical protein	68	68	1	EN1_04058	EN10_01952	EN11_01928	EN12_01338	EN13_02207	EN14_02357	EN15_01338	EN17_02650	EN19_02646	EN2_04352	EN20_02212	EN21_04921	EN22_02440	EN23_03402	EN25_01221	EN26_00868	EN27_00660	EN28_03074	EN3_01436	EN30_03367	EN31_03411	EN32_01995	EN33_03190	EN34_02534	EN35_00260	EN37_02256	EN38_01058	EN39_01982	EN4_01778	EN40_01841	EN41_01270	EN42_01034	EN43_02864	EN44_01243	EN45_02137	EN46_01155	EN47_02692	EN48_03130	EN5_01529	EN50_02593	EN51_02159	EN52_01825	EN53_01958	EN54_03318	EN55_01070
group_169	carboxylesterase/lipase family protein	68	68	1	EN1_00074	EN10_00605	EN11_00911	EN12_02371	EN13_03088	EN14_03523	EN15_03377	EN17_00074	EN19_00203	EN2_00601	EN20_01416	EN21_03013	EN22_03833	EN23_01364	EN25_03342	EN26_02614	EN27_03818	EN28_02478	EN3_02415	EN30_00770	EN31_03233	EN32_02666	EN33_02593	EN34_02824	EN35_04413	EN37_00614	EN38_03644	EN39_00936	EN4_01681	EN40_01298	EN41_02240	EN42_00953	EN43_01654	EN44_02925	EN45_00493	EN46_03555	EN47_04098	EN48_00323	EN5_03287	EN50_00083	EN51_04035	EN52_01656	EN53_00602	EN54_01184	EN55_04211
group_1690	Fpg/Nei family DNA glycosylase	68	68	1	EN1_04060	EN10_01950	EN11_01926	EN12_01340	EN13_02205	EN14_02359	EN15_01340	EN17_02652	EN19_02648	EN2_04350	EN20_02210	EN21_04923	EN22_02438	EN23_03400	EN25_01223	EN26_00870	EN27_00658	EN28_03076	EN3_01434	EN30_03365	EN31_03409	EN32_01993	EN33_03192	EN34_02532	EN35_00262	EN37_02258	EN38_01056	EN39_01984	EN4_01776	EN40_01843	EN41_01268	EN42_01032	EN43_02866	EN44_01241	EN45_02139	EN46_01153	EN47_02690	EN48_03132	EN5_01527	EN50_02595	EN51_02161	EN52_01823	EN53_01960	EN54_03316	EN55_01072
group_1691	pirin family protein	68	68	1	EN1_04071	EN10_01939	EN11_01915	EN12_01351	EN13_01299	EN14_02370	EN15_01351	EN17_02663	EN19_02659	EN2_04339	EN20_04842	EN21_04229	EN22_03089	EN23_00844	EN25_01234	EN26_00881	EN27_00647	EN28_04934	EN3_01423	EN30_04959	EN31_04923	EN32_01982	EN33_05026	EN34_02521	EN35_00273	EN37_02269	EN38_02591	EN39_01995	EN4_01765	EN40_02021	EN41_04829	EN42_04522	EN43_02877	EN44_01230	EN45_02150	EN46_01142	EN47_01305	EN48_03143	EN5_01516	EN50_02606	EN51_02172	EN52_03342	EN53_01971	EN54_03305	EN55_01083
group_1692	hypothetical protein	68	68	1	EN1_04072	EN10_01938	EN11_01914	EN12_01352	EN13_01300	EN14_02371	EN15_01352	EN17_02664	EN19_02660	EN2_04338	EN20_04841	EN21_04230	EN22_03088	EN23_00843	EN25_01235	EN26_00882	EN27_00646	EN28_04935	EN3_01422	EN30_04958	EN31_04922	EN32_01981	EN33_05027	EN34_02520	EN35_00274	EN37_02270	EN38_02590	EN39_01996	EN4_01764	EN40_02020	EN41_04830	EN42_04521	EN43_02878	EN44_01229	EN45_02151	EN46_01141	EN47_01304	EN48_03144	EN5_01515	EN50_02607	EN51_02173	EN52_03343	EN53_01972	EN54_03304	EN55_01084
group_1693	GNAT family N-acetyltransferase	68	68	1	EN1_04082	EN10_04054	EN11_01904	EN12_01362	EN13_01310	EN14_02381	EN15_01362	EN17_02673	EN19_02698	EN2_04328	EN20_04225	EN21_04240	EN22_03078	EN23_00833	EN25_01245	EN26_00892	EN27_00636	EN28_03788	EN3_01411	EN30_03655	EN31_02252	EN32_05158	EN33_01296	EN34_04137	EN35_00284	EN37_03847	EN38_02581	EN39_02005	EN4_04164	EN40_02010	EN41_03781	EN42_04512	EN43_02888	EN44_01219	EN45_02161	EN46_01131	EN47_01294	EN48_03153	EN5_04089	EN50_02616	EN51_02182	EN52_03353	EN53_01982	EN54_03295	EN55_01094
group_1695	RNA-binding transcriptional accessory protein	68	68	1	EN1_04087	EN10_04063	EN11_01895	EN12_01367	EN13_01315	EN14_02386	EN15_01367	EN17_02678	EN19_02701	EN2_04323	EN20_04220	EN21_04245	EN22_03073	EN23_00828	EN25_01250	EN26_00897	EN27_00631	EN28_03783	EN3_01403	EN30_03660	EN31_02247	EN32_03057	EN33_01301	EN34_04132	EN35_00293	EN37_03842	EN38_02576	EN39_02010	EN4_04172	EN40_02005	EN41_03786	EN42_04507	EN43_02893	EN44_01214	EN45_02166	EN46_01126	EN47_01289	EN48_03158	EN5_04097	EN50_02621	EN51_02187	EN52_03358	EN53_01987	EN54_03290	EN55_01099
group_1696	hypothetical protein	68	68	1	EN1_04095	EN10_04071	EN11_01887	EN12_01375	EN13_01323	EN14_02394	EN15_01375	EN17_02686	EN19_02709	EN2_04315	EN20_04212	EN21_04253	EN22_03065	EN23_00820	EN25_01258	EN26_00905	EN27_00623	EN28_03775	EN3_01395	EN30_03668	EN31_02239	EN32_03049	EN33_01309	EN34_04124	EN35_00301	EN37_03834	EN38_02568	EN39_02018	EN4_04180	EN40_01997	EN41_03794	EN42_04499	EN43_02901	EN44_01206	EN45_02174	EN46_01118	EN47_01281	EN48_03166	EN5_04105	EN50_02629	EN51_02195	EN52_03366	EN53_01995	EN54_03282	EN55_01107
group_1697	MFS transporter	68	68	1	EN1_04098	EN10_04074	EN11_01884	EN12_01378	EN13_01326	EN14_02397	EN15_01378	EN17_02689	EN19_02712	EN2_04312	EN20_04209	EN21_04256	EN22_03062	EN23_00817	EN25_01261	EN26_00908	EN27_00620	EN28_03772	EN3_01392	EN30_03671	EN31_02236	EN32_03046	EN33_01312	EN34_04121	EN35_00304	EN37_03831	EN38_02565	EN39_02021	EN4_04183	EN40_01994	EN41_03797	EN42_04496	EN43_02904	EN44_01203	EN45_02177	EN46_01115	EN47_01278	EN48_03169	EN5_04108	EN50_02632	EN51_02198	EN52_03369	EN53_01998	EN54_03279	EN55_01110
group_1698	DivIVA domain-containing protein	68	68	1	EN1_04105	EN10_04081	EN11_01877	EN12_01385	EN13_01333	EN14_02404	EN15_01385	EN17_02696	EN19_02772	EN2_04305	EN20_04202	EN21_04263	EN22_03055	EN23_00810	EN25_01268	EN26_00915	EN27_00613	EN28_03765	EN3_01385	EN30_03678	EN31_02229	EN32_03039	EN33_01319	EN34_04114	EN35_00311	EN37_03824	EN38_02558	EN39_02028	EN4_04190	EN40_01987	EN41_03804	EN42_04489	EN43_02911	EN44_01196	EN45_02184	EN46_01108	EN47_01271	EN48_03176	EN5_04115	EN50_02639	EN51_02205	EN52_03376	EN53_02005	EN54_03272	EN55_01117
group_1707	phosphoglycerate mutase family protein	68	68	1	EN1_04143	EN10_04829	EN11_04013	EN12_01773	EN13_04380	EN14_04362	EN15_01955	EN17_04062	EN19_03107	EN2_03377	EN20_04510	EN21_04468	EN22_04632	EN23_04612	EN25_04587	EN26_02287	EN27_04559	EN28_04501	EN3_01682	EN30_04511	EN31_04303	EN32_03983	EN33_03862	EN34_04623	EN35_04050	EN37_04246	EN38_03143	EN39_04309	EN4_04563	EN40_04526	EN41_03588	EN42_04336	EN43_03591	EN44_03367	EN45_03494	EN46_03159	EN47_03450	EN48_04389	EN5_01827	EN50_04221	EN51_04517	EN52_04360	EN53_03103	EN54_02297	EN55_02201
group_1708	TetR/AcrR family transcriptional regulator	68	68	1	EN1_04149	EN10_04835	EN11_04019	EN12_01779	EN13_04386	EN14_04356	EN15_01949	EN17_04056	EN19_03101	EN2_03383	EN20_04516	EN21_04462	EN22_04626	EN23_04606	EN25_04593	EN26_02281	EN27_04565	EN28_04507	EN3_01676	EN30_04505	EN31_04309	EN32_03977	EN33_03868	EN34_04617	EN35_04044	EN37_04240	EN38_03149	EN39_04303	EN4_04557	EN40_04532	EN41_03594	EN42_04342	EN43_03597	EN44_03373	EN45_03500	EN46_03153	EN47_03456	EN48_04395	EN5_01833	EN50_04215	EN51_04511	EN52_04354	EN53_03109	EN54_02291	EN55_02207
proX	glycine betaine/carnitine/choline/L-proline ABC transporter substrate-binding protein ProX	68	68	1	EN1_04150	EN10_04836	EN11_04020	EN12_01780	EN13_04387	EN14_04355	EN15_01948	EN17_04055	EN19_03100	EN2_03384	EN20_04517	EN21_04461	EN22_04625	EN23_04605	EN25_04594	EN26_02280	EN27_04566	EN28_04508	EN3_01675	EN30_04504	EN31_04310	EN32_03976	EN33_03869	EN34_04616	EN35_04043	EN37_04239	EN38_03150	EN39_04302	EN4_04556	EN40_04533	EN41_03595	EN42_04343	EN43_03598	EN44_03374	EN45_03501	EN46_03152	EN47_03457	EN48_04396	EN5_01834	EN50_04214	EN51_04510	EN52_04353	EN53_03110	EN54_02290	EN55_02208
proW	glycine betaine/carnitine/choline/L-proline ABC transporter permease ProW	68	68	1	EN1_04152	EN10_04838	EN11_04022	EN12_01782	EN13_04389	EN14_04353	EN15_01946	EN17_04053	EN19_03098	EN2_03386	EN20_04519	EN21_04459	EN22_04623	EN23_04603	EN25_04596	EN26_02278	EN27_04568	EN28_04510	EN3_01673	EN30_04502	EN31_04312	EN32_03974	EN33_03871	EN34_04614	EN35_04041	EN37_04237	EN38_03152	EN39_04300	EN4_04554	EN40_04535	EN41_03597	EN42_04345	EN43_03600	EN44_03376	EN45_03503	EN46_03150	EN47_03459	EN48_04398	EN5_01836	EN50_04212	EN51_04508	EN52_04351	EN53_03112	EN54_02288	EN55_02210
proZ	glycine betaine/carnitine/choline/L-proline ABC transporter permease ProZ	68	68	1	EN1_04153	EN10_04839	EN11_04023	EN12_01783	EN13_04390	EN14_04352	EN15_01945	EN17_04052	EN19_03097	EN2_03387	EN20_04520	EN21_04458	EN22_04622	EN23_04602	EN25_04597	EN26_02277	EN27_04569	EN28_04511	EN3_01672	EN30_04501	EN31_04313	EN32_03973	EN33_03872	EN34_04613	EN35_04040	EN37_04236	EN38_03153	EN39_04299	EN4_04553	EN40_04536	EN41_03598	EN42_04346	EN43_03601	EN44_03377	EN45_03504	EN46_03149	EN47_03460	EN48_04399	EN5_01837	EN50_04211	EN51_04507	EN52_04350	EN53_03113	EN54_02287	EN55_02211
group_1712	putative glycolipid-binding domain-containing protein	68	68	1	EN1_04154	EN10_04840	EN11_04024	EN12_01784	EN13_04391	EN14_04351	EN15_01944	EN17_04051	EN19_03096	EN2_03388	EN20_04521	EN21_04457	EN22_04621	EN23_04601	EN25_04598	EN26_02276	EN27_04570	EN28_04512	EN3_01671	EN30_04500	EN31_04314	EN32_03972	EN33_03873	EN34_04612	EN35_04039	EN37_04235	EN38_03154	EN39_04298	EN4_04552	EN40_04537	EN41_03599	EN42_04347	EN43_03602	EN44_03378	EN45_03505	EN46_03148	EN47_03461	EN48_04400	EN5_01838	EN50_04210	EN51_04506	EN52_04349	EN53_03114	EN54_02286	EN55_02212
tyrA	prephenate dehydrogenase	68	68	1	EN1_04155	EN10_04841	EN11_04025	EN12_01785	EN13_04392	EN14_04350	EN15_01943	EN17_04050	EN19_03095	EN2_03389	EN20_04522	EN21_04456	EN22_04620	EN23_04600	EN25_04599	EN26_02275	EN27_04571	EN28_04513	EN3_01670	EN30_04499	EN31_04315	EN32_03971	EN33_03874	EN34_04611	EN35_04038	EN37_04234	EN38_03155	EN39_04297	EN4_04551	EN40_04538	EN41_03600	EN42_04348	EN43_03603	EN44_03379	EN45_03506	EN46_03147	EN47_03462	EN48_04401	EN5_01839	EN50_04209	EN51_04505	EN52_04348	EN53_03115	EN54_02285	EN55_02213
group_1714	tRNA adenosine deaminase-associated protein	68	68	1	EN1_04156	EN10_04842	EN11_04026	EN12_01786	EN13_04393	EN14_04349	EN15_01942	EN17_04049	EN19_03094	EN2_03390	EN20_04523	EN21_04455	EN22_04619	EN23_04599	EN25_04600	EN26_02274	EN27_04572	EN28_04514	EN3_01669	EN30_04498	EN31_04316	EN32_03970	EN33_03875	EN34_04610	EN35_04037	EN37_04233	EN38_03156	EN39_04296	EN4_04550	EN40_04539	EN41_03601	EN42_04349	EN43_03604	EN44_03380	EN45_03507	EN46_03146	EN47_03463	EN48_04402	EN5_01840	EN50_04208	EN51_04504	EN52_04347	EN53_03116	EN54_02284	EN55_02214
group_1715	hypothetical protein	68	68	1	EN1_04164	EN10_02239	EN11_04031	EN12_01794	EN13_04401	EN14_04341	EN15_01934	EN17_04041	EN19_03089	EN2_03398	EN20_04528	EN21_04450	EN22_04838	EN23_04591	EN25_04608	EN26_02269	EN27_04580	EN28_04519	EN3_01661	EN30_04493	EN31_04321	EN32_03965	EN33_03880	EN34_04605	EN35_04032	EN37_04228	EN38_03164	EN39_04288	EN4_04542	EN40_04474	EN41_03606	EN42_04354	EN43_03609	EN44_03388	EN45_03515	EN46_03138	EN47_03471	EN48_04410	EN5_01848	EN50_04200	EN51_04496	EN52_04339	EN53_03124	EN54_02276	EN55_02222
group_1716	hypothetical protein	68	68	1	EN1_04171	EN10_02246	EN11_04038	EN12_01801	EN13_04408	EN14_04334	EN15_01927	EN17_04034	EN19_03082	EN2_03405	EN20_04535	EN21_04443	EN22_04831	EN23_04584	EN25_04615	EN26_02262	EN27_04587	EN28_04526	EN3_01654	EN30_04486	EN31_04328	EN32_03958	EN33_03887	EN34_04598	EN35_04025	EN37_04221	EN38_03171	EN39_04281	EN4_04535	EN40_04467	EN41_03613	EN42_04361	EN43_03616	EN44_03395	EN45_03522	EN46_03131	EN47_03478	EN48_04417	EN5_01855	EN50_04193	EN51_04489	EN52_04332	EN53_03131	EN54_02269	EN55_02229
lucA	lipid uptake coordinator LucA	68	68	1	EN1_04173	EN10_02248	EN11_04040	EN12_01803	EN13_04410	EN14_04332	EN15_01925	EN17_04032	EN19_03080	EN2_03407	EN20_04537	EN21_04441	EN22_04829	EN23_04582	EN25_04617	EN26_02260	EN27_04589	EN28_04528	EN3_01652	EN30_04484	EN31_04330	EN32_03956	EN33_03889	EN34_04596	EN35_04023	EN37_04219	EN38_03173	EN39_04279	EN4_04533	EN40_04465	EN41_03615	EN42_04363	EN43_03618	EN44_03397	EN45_03524	EN46_03129	EN47_03480	EN48_04419	EN5_01857	EN50_04191	EN51_04487	EN52_04330	EN53_03133	EN54_02267	EN55_02231
group_1718	hypothetical protein	68	68	1	EN1_04175	EN10_02253	EN11_04045	EN12_01805	EN13_04412	EN14_04330	EN15_01923	EN17_04030	EN19_03078	EN2_03409	EN20_04539	EN21_04439	EN22_04827	EN23_04580	EN25_04619	EN26_02258	EN27_04591	EN28_04530	EN3_01650	EN30_04482	EN31_04332	EN32_03954	EN33_03891	EN34_04594	EN35_04018	EN37_04217	EN38_03175	EN39_04277	EN4_04531	EN40_04463	EN41_03617	EN42_04365	EN43_03620	EN44_03399	EN45_03526	EN46_03127	EN47_03482	EN48_04421	EN5_01859	EN50_04189	EN51_04485	EN52_04328	EN53_03135	EN54_02265	EN55_02233
group_1719	hypothetical protein	68	68	1	EN1_04189	EN10_02267	EN11_04059	EN12_01819	EN13_04426	EN14_04316	EN15_01909	EN17_04016	EN19_03064	EN2_03423	EN20_04553	EN21_04425	EN22_04813	EN23_04566	EN25_04633	EN26_04818	EN27_04605	EN28_04544	EN3_02906	EN30_04468	EN31_04346	EN32_03940	EN33_03905	EN34_04580	EN35_04004	EN37_04203	EN38_03189	EN39_04263	EN4_04517	EN40_04449	EN41_03631	EN42_04379	EN43_03635	EN44_03414	EN45_03540	EN46_03113	EN47_03496	EN48_04810	EN5_01873	EN50_04445	EN51_03648	EN52_04314	EN53_03149	EN54_02251	EN55_02248
group_1722	hypothetical protein	68	68	1	EN1_04196	EN10_02274	EN11_04066	EN12_01826	EN13_04433	EN14_04309	EN15_01902	EN17_04009	EN19_03057	EN2_03430	EN20_04460	EN21_04418	EN22_04806	EN23_04559	EN25_04640	EN26_03670	EN27_04612	EN28_04551	EN3_02899	EN30_04461	EN31_04353	EN32_03933	EN33_03912	EN34_04573	EN35_03997	EN37_04196	EN38_03196	EN39_04256	EN4_04510	EN40_04442	EN41_03638	EN42_04386	EN43_03642	EN44_03421	EN45_03547	EN46_03106	EN47_03503	EN48_04817	EN5_01880	EN50_04438	EN51_03641	EN52_04307	EN53_03156	EN54_02244	EN55_02255
group_1723	hypothetical protein	68	68	1	EN1_04197	EN10_02275	EN11_04067	EN12_01827	EN13_04434	EN14_04308	EN15_01901	EN17_04008	EN19_03056	EN2_03431	EN20_04461	EN21_04417	EN22_04805	EN23_04558	EN25_04641	EN26_03669	EN27_04613	EN28_04552	EN3_02898	EN30_04460	EN31_04354	EN32_03932	EN33_03913	EN34_04572	EN35_03996	EN37_04195	EN38_03197	EN39_04255	EN4_04509	EN40_04441	EN41_03639	EN42_04387	EN43_03643	EN44_03422	EN45_03548	EN46_03105	EN47_03504	EN48_04818	EN5_01881	EN50_04437	EN51_03640	EN52_04306	EN53_03157	EN54_02243	EN55_02256
group_1724	hypothetical protein	68	68	1	EN1_04198	EN10_02276	EN11_04068	EN12_01828	EN13_04435	EN14_04307	EN15_01900	EN17_04007	EN19_03055	EN2_03432	EN20_04462	EN21_04416	EN22_04804	EN23_04557	EN25_04642	EN26_03668	EN27_04614	EN28_04553	EN3_02897	EN30_04459	EN31_04355	EN32_03931	EN33_03914	EN34_04571	EN35_03995	EN37_04194	EN38_03198	EN39_04254	EN4_04508	EN40_04440	EN41_03640	EN42_04388	EN43_03644	EN44_03423	EN45_03549	EN46_03104	EN47_03505	EN48_04819	EN5_01882	EN50_04436	EN51_03639	EN52_04305	EN53_03158	EN54_02242	EN55_02257
group_1725	FAD-binding oxidoreductase	68	68	1	EN1_04201	EN10_02279	EN11_04071	EN12_01831	EN13_04438	EN14_04304	EN15_01897	EN17_04004	EN19_03052	EN2_03435	EN20_04465	EN21_04413	EN22_04801	EN23_04554	EN25_04645	EN26_03665	EN27_04617	EN28_04556	EN3_02894	EN30_04456	EN31_04358	EN32_03928	EN33_03917	EN34_04568	EN35_03992	EN37_04191	EN38_03201	EN39_04251	EN4_04505	EN40_04437	EN41_03643	EN42_04391	EN43_03647	EN44_03426	EN45_03552	EN46_03101	EN47_03508	EN48_04822	EN5_01885	EN50_04433	EN51_03636	EN52_04302	EN53_03161	EN54_02239	EN55_02260
group_1726	hypothetical protein	68	68	1	EN1_04208	EN10_02286	EN11_04078	EN12_01838	EN13_04445	EN14_04297	EN15_01890	EN17_03997	EN19_03045	EN2_03442	EN20_04472	EN21_04406	EN22_04794	EN23_04547	EN25_04652	EN26_03658	EN27_04624	EN28_04563	EN3_02887	EN30_04449	EN31_04365	EN32_03921	EN33_03924	EN34_04561	EN35_03985	EN37_04184	EN38_03208	EN39_04244	EN4_04498	EN40_04430	EN41_03650	EN42_04398	EN43_03654	EN44_03433	EN45_03559	EN46_03094	EN47_03515	EN48_04829	EN5_01892	EN50_04426	EN51_03629	EN52_04295	EN53_03168	EN54_02232	EN55_02267
group_1727	type B 50S ribosomal protein L31	68	68	1	EN1_04226	EN10_02304	EN11_04096	EN12_01857	EN13_04464	EN14_04278	EN15_01871	EN17_03979	EN19_03027	EN2_03460	EN20_04490	EN21_04388	EN22_04776	EN23_04529	EN25_04670	EN26_03640	EN27_04642	EN28_04581	EN3_02869	EN30_04431	EN31_04383	EN32_03903	EN33_03942	EN34_04543	EN35_03967	EN37_04166	EN38_03226	EN39_04226	EN4_04480	EN40_04412	EN41_03668	EN42_04416	EN43_03672	EN44_03451	EN45_03577	EN46_03076	EN47_03533	EN48_04847	EN5_01910	EN50_04408	EN51_03611	EN52_04277	EN53_03186	EN54_02214	EN55_02285
group_1728	hypothetical protein	68	68	1	EN1_04228	EN10_02306	EN11_04098	EN12_01859	EN13_04466	EN14_04276	EN15_01869	EN17_03977	EN19_03025	EN2_03462	EN20_04492	EN21_04386	EN22_04774	EN23_04527	EN25_04672	EN26_03638	EN27_04644	EN28_05132	EN3_02867	EN30_05154	EN31_04385	EN32_05124	EN33_03944	EN34_05185	EN35_04931	EN37_05151	EN38_03228	EN39_04224	EN4_04478	EN40_04410	EN41_04857	EN42_04418	EN43_03674	EN44_03453	EN45_03579	EN46_03074	EN47_03535	EN48_04849	EN5_01912	EN50_04406	EN51_03609	EN52_04275	EN53_03188	EN54_02212	EN55_02287
group_1729	hypothetical protein	68	68	1	EN1_04230	EN10_02308	EN11_04100	EN12_01861	EN13_04468	EN14_04274	EN15_01867	EN17_03975	EN19_03023	EN2_03464	EN20_04494	EN21_04384	EN22_04772	EN23_04525	EN25_04674	EN26_03636	EN27_04646	EN28_05134	EN3_02865	EN30_05156	EN31_04387	EN32_05122	EN33_03946	EN34_05187	EN35_04933	EN37_05149	EN38_03230	EN39_04222	EN4_04476	EN40_04408	EN41_04859	EN42_04420	EN43_03676	EN44_03455	EN45_03581	EN46_03072	EN47_03537	EN48_04851	EN5_01914	EN50_04404	EN51_03607	EN52_04273	EN53_03190	EN54_02210	EN55_02289
group_1737	TetR/AcrR family transcriptional regulator	68	68	1	EN1_04258	EN10_02409	EN11_03926	EN12_02856	EN13_04164	EN14_01859	EN15_03580	EN17_04206	EN19_02362	EN2_04083	EN20_02972	EN21_01649	EN22_04037	EN23_03205	EN25_02937	EN26_00006	EN27_02941	EN28_03978	EN3_02765	EN30_03841	EN31_04079	EN32_03623	EN33_03969	EN34_03545	EN35_02812	EN37_03932	EN38_03952	EN39_03826	EN4_03366	EN40_03803	EN41_02589	EN42_02600	EN43_01888	EN44_01913	EN45_02842	EN46_04292	EN47_03686	EN48_01755	EN5_02014	EN50_01809	EN51_03467	EN52_04131	EN53_03802	EN54_02070	EN55_02428
mmpL1_1	RND transporter MmpL1	68	68	1	EN1_04260	EN10_02411	EN11_03928	EN12_02858	EN13_04162	EN14_01861	EN15_03578	EN17_04208	EN19_02360	EN2_04085	EN20_02970	EN21_01647	EN22_04035	EN23_03207	EN25_02939	EN26_00008	EN27_02943	EN28_03976	EN3_02763	EN30_03839	EN31_04077	EN32_03625	EN33_03971	EN34_03543	EN35_02810	EN37_03930	EN38_03950	EN39_03828	EN4_03364	EN40_03801	EN41_02591	EN42_02602	EN43_01890	EN44_01915	EN45_02840	EN46_04294	EN47_03684	EN48_01753	EN5_02016	EN50_01807	EN51_03465	EN52_04129	EN53_03804	EN54_02068	EN55_02430
nirB	nitrite reductase large subunit NirB	68	68	1	EN1_00355	EN10_00886	EN11_00630	EN12_01103	EN13_00602	EN14_00120	EN15_00730	EN17_00355	EN19_00483	EN2_00321	EN20_05031	EN21_00096	EN22_00059	EN23_00059	EN25_03189	EN26_04417	EN27_01580	EN28_00161	EN3_00121	EN30_01051	EN31_03818	EN32_01027	EN33_00026	EN34_00120	EN35_01465	EN37_00333	EN38_00291	EN39_00320	EN4_01130	EN40_00291	EN41_04912	EN42_04871	EN43_04911	EN44_00059	EN45_01837	EN46_00291	EN47_00952	EN48_00604	EN5_01113	EN50_00364	EN51_00875	EN52_00320	EN53_00321	EN54_00903	EN55_01254
lipF	carboxylesterase LipF	68	68	1	EN1_04266	EN10_02417	EN11_03934	EN12_02864	EN13_04156	EN14_01867	EN15_03572	EN17_04214	EN19_02354	EN2_04091	EN20_02964	EN21_01641	EN22_04029	EN23_03213	EN25_02945	EN26_00014	EN27_02949	EN28_03970	EN3_02757	EN30_03833	EN31_04071	EN32_03631	EN33_03977	EN34_03537	EN35_02804	EN37_03924	EN38_03944	EN39_03834	EN4_03358	EN40_03795	EN41_02597	EN42_02608	EN43_01896	EN44_01921	EN45_02834	EN46_04300	EN47_03678	EN48_01747	EN5_02022	EN50_01801	EN51_03459	EN52_04123	EN53_03810	EN54_02062	EN55_02436
group_1742	NADH:flavin oxidoreductase/NADH oxidase	68	68	1	EN1_04267	EN10_02418	EN11_03935	EN12_02865	EN13_04155	EN14_01868	EN15_03571	EN17_04215	EN19_02353	EN2_04092	EN20_02963	EN21_01640	EN22_04028	EN23_03214	EN25_02946	EN26_00015	EN27_02950	EN28_03969	EN3_02756	EN30_03832	EN31_04070	EN32_03632	EN33_03978	EN34_03536	EN35_02803	EN37_03923	EN38_03943	EN39_03835	EN4_03357	EN40_03794	EN41_02598	EN42_02609	EN43_01897	EN44_01922	EN45_02833	EN46_04301	EN47_03677	EN48_01746	EN5_02023	EN50_01800	EN51_03458	EN52_04122	EN53_03811	EN54_02061	EN55_02437
group_1743	hypothetical protein	68	68	1	EN1_04270	EN10_02421	EN11_03938	EN12_02868	EN13_04152	EN14_01871	EN15_03568	EN17_04218	EN19_02350	EN2_04095	EN20_02960	EN21_01637	EN22_04025	EN23_03217	EN25_02949	EN26_00018	EN27_02953	EN28_03966	EN3_02753	EN30_03829	EN31_04067	EN32_03635	EN33_03981	EN34_03533	EN35_02800	EN37_03920	EN38_03940	EN39_03838	EN4_03354	EN40_03791	EN41_02601	EN42_02612	EN43_01900	EN44_01925	EN45_02830	EN46_04304	EN47_03674	EN48_01743	EN5_02026	EN50_01797	EN51_03455	EN52_04119	EN53_03814	EN54_02058	EN55_02440
group_1744	hypothetical protein	68	68	1	EN1_04282	EN10_02434	EN11_03951	EN12_02881	EN13_04140	EN14_01884	EN15_03556	EN17_04230	EN19_02337	EN2_04107	EN20_02948	EN21_01625	EN22_04012	EN23_03229	EN25_03018	EN26_00030	EN27_03024	EN28_03953	EN3_02740	EN30_03816	EN31_04054	EN32_03648	EN33_03993	EN34_03520	EN35_02787	EN37_03907	EN38_03928	EN39_03850	EN4_03341	EN40_03779	EN41_02613	EN42_02624	EN43_01912	EN44_01937	EN45_02818	EN46_04317	EN47_03601	EN48_01730	EN5_02039	EN50_01785	EN51_03442	EN52_04107	EN53_03826	EN54_02046	EN55_02453
group_1745	hypothetical protein	68	68	1	EN1_04283	EN10_02435	EN11_03952	EN12_02882	EN13_04139	EN14_01885	EN15_03555	EN17_04231	EN19_02336	EN2_04108	EN20_02947	EN21_01624	EN22_04011	EN23_03230	EN25_03019	EN26_00031	EN27_03025	EN28_03952	EN3_02739	EN30_03815	EN31_04053	EN32_03649	EN33_03994	EN34_03519	EN35_02786	EN37_03906	EN38_03927	EN39_03851	EN4_03340	EN40_03778	EN41_02614	EN42_02625	EN43_01913	EN44_01938	EN45_02817	EN46_04318	EN47_03600	EN48_01729	EN5_02040	EN50_01784	EN51_03441	EN52_04106	EN53_03827	EN54_02045	EN55_02454
group_1746	CocE/NonD family hydrolase	68	68	1	EN1_04284	EN10_02436	EN11_03953	EN12_02883	EN13_04138	EN14_01886	EN15_03554	EN17_04232	EN19_02335	EN2_04109	EN20_02946	EN21_01623	EN22_04010	EN23_03231	EN25_03020	EN26_00032	EN27_03026	EN28_03951	EN3_02738	EN30_03814	EN31_04052	EN32_03650	EN33_03995	EN34_03518	EN35_02785	EN37_03905	EN38_03926	EN39_03852	EN4_03339	EN40_03777	EN41_02615	EN42_02626	EN43_01914	EN44_01939	EN45_02816	EN46_04319	EN47_03599	EN48_01728	EN5_02041	EN50_01783	EN51_03440	EN52_04105	EN53_03828	EN54_02044	EN55_02455
group_1747	hypothetical protein	68	68	1	EN1_04285	EN10_02437	EN11_03954	EN12_02884	EN13_04137	EN14_01887	EN15_03553	EN17_04233	EN19_02334	EN2_04110	EN20_02945	EN21_01622	EN22_04009	EN23_03232	EN25_03021	EN26_00033	EN27_03027	EN28_03950	EN3_02737	EN30_03813	EN31_04051	EN32_03651	EN33_03996	EN34_03517	EN35_02784	EN37_03904	EN38_03925	EN39_03853	EN4_03338	EN40_03776	EN41_02616	EN42_02627	EN43_01915	EN44_01940	EN45_02815	EN46_04320	EN47_03598	EN48_01727	EN5_02042	EN50_01782	EN51_03439	EN52_04104	EN53_03829	EN54_02043	EN55_02456
group_1748	hypothetical protein	68	68	1	EN1_04287	EN10_02439	EN11_03956	EN12_02886	EN13_04135	EN14_01889	EN15_03551	EN17_04235	EN19_02332	EN2_04112	EN20_02943	EN21_01620	EN22_04007	EN23_03234	EN25_03023	EN26_00035	EN27_03029	EN28_03948	EN3_02735	EN30_03811	EN31_04049	EN32_03653	EN33_03998	EN34_03515	EN35_02782	EN37_03902	EN38_03923	EN39_03855	EN4_03336	EN40_03774	EN41_02618	EN42_02629	EN43_01917	EN44_01942	EN45_02813	EN46_04322	EN47_03596	EN48_01725	EN5_02044	EN50_01780	EN51_03437	EN52_04102	EN53_03831	EN54_02041	EN55_02458
group_1749	glycosyltransferase family 2 protein	68	68	1	EN1_04288	EN10_02440	EN11_03957	EN12_02887	EN13_04134	EN14_01890	EN15_03550	EN17_04236	EN19_02331	EN2_04113	EN20_02942	EN21_01619	EN22_04006	EN23_03235	EN25_03024	EN26_00036	EN27_03030	EN28_03947	EN3_02734	EN30_03810	EN31_04048	EN32_03654	EN33_03999	EN34_03514	EN35_02781	EN37_03901	EN38_03922	EN39_03856	EN4_03335	EN40_03773	EN41_02619	EN42_02630	EN43_01918	EN44_01943	EN45_02812	EN46_04323	EN47_03595	EN48_01724	EN5_02045	EN50_01779	EN51_03436	EN52_04101	EN53_03832	EN54_02040	EN55_02459
group_175	sirohydrochlorin chelatase	68	68	1	EN1_00358	EN10_00889	EN11_00627	EN12_01100	EN13_00599	EN14_00123	EN15_00733	EN17_00358	EN19_00486	EN2_00318	EN20_04350	EN21_00099	EN22_00062	EN23_00062	EN25_03192	EN26_04420	EN27_01583	EN28_00164	EN3_00124	EN30_01054	EN31_03821	EN32_01024	EN33_00029	EN34_00123	EN35_01468	EN37_00330	EN38_00288	EN39_00317	EN4_01133	EN40_00288	EN41_02527	EN42_03483	EN43_04124	EN44_00062	EN45_01834	EN46_00288	EN47_00949	EN48_00607	EN5_01110	EN50_00367	EN51_00872	EN52_00317	EN53_00318	EN54_00900	EN55_01257
sufS_1	cysteine desulfurase SufS	68	68	1	EN1_04295	EN10_02447	EN11_03964	EN12_02894	EN13_04127	EN14_01897	EN15_03543	EN17_04243	EN19_02324	EN2_04120	EN20_02935	EN21_01612	EN22_03999	EN23_03242	EN25_03031	EN26_00043	EN27_03037	EN28_03940	EN3_02727	EN30_03803	EN31_04041	EN32_03661	EN33_04006	EN34_03507	EN35_02774	EN37_03894	EN38_03915	EN39_03863	EN4_03328	EN40_03766	EN41_02626	EN42_02637	EN43_01925	EN44_01950	EN45_02805	EN46_04330	EN47_03588	EN48_01717	EN5_02052	EN50_01772	EN51_03429	EN52_04094	EN53_03839	EN54_02033	EN55_02466
group_1751	hypothetical protein	68	68	1	EN1_04299	EN10_02450	EN11_03967	EN12_02897	EN13_04124	EN14_01900	EN15_03540	EN17_04246	EN19_02321	EN2_04124	EN20_02932	EN21_01609	EN22_03996	EN23_03245	EN25_03034	EN26_00046	EN27_03040	EN28_03937	EN3_02724	EN30_03800	EN31_04038	EN32_03664	EN33_04009	EN34_03504	EN35_02771	EN37_03891	EN38_03912	EN39_03866	EN4_03325	EN40_03763	EN41_02629	EN42_02640	EN43_01928	EN44_01953	EN45_02802	EN46_04333	EN47_03585	EN48_01714	EN5_02055	EN50_01769	EN51_03426	EN52_04091	EN53_03842	EN54_02030	EN55_02469
tilS	tRNA lysidine(34) synthetase TilS	68	68	1	EN1_04305	EN10_02456	EN11_03973	EN12_02903	EN13_04118	EN14_01906	EN15_03534	EN17_04252	EN19_02315	EN2_04130	EN20_02926	EN21_01603	EN22_03990	EN23_03251	EN25_03040	EN26_00052	EN27_03046	EN28_03931	EN3_02718	EN30_03794	EN31_04032	EN32_03670	EN33_04015	EN34_03498	EN35_02765	EN37_03885	EN38_03906	EN39_03872	EN4_03319	EN40_03757	EN41_02635	EN42_02646	EN43_01934	EN44_01959	EN45_02796	EN46_04339	EN47_03579	EN48_01708	EN5_02061	EN50_01763	EN51_03420	EN52_04085	EN53_03848	EN54_02024	EN55_02475
group_1753	zinc-binding dehydrogenase	68	68	1	EN1_04310	EN10_02461	EN11_03978	EN12_02908	EN13_04113	EN14_01911	EN15_03529	EN17_04257	EN19_02310	EN2_04135	EN20_02921	EN21_01598	EN22_03985	EN23_03256	EN25_03045	EN26_00057	EN27_03051	EN28_03926	EN3_02713	EN30_03789	EN31_04027	EN32_03675	EN33_04020	EN34_03493	EN35_02760	EN37_03880	EN38_03901	EN39_03877	EN4_03314	EN40_03752	EN41_02640	EN42_02651	EN43_01939	EN44_01964	EN45_02791	EN46_04344	EN47_03574	EN48_01703	EN5_02066	EN50_01758	EN51_03415	EN52_04080	EN53_03853	EN54_02019	EN55_02480
group_1754	LLM class flavin-dependent oxidoreductase	68	68	1	EN1_04311	EN10_02462	EN11_03979	EN12_02909	EN13_04112	EN14_01912	EN15_03528	EN17_04258	EN19_02309	EN2_04136	EN20_02920	EN21_01597	EN22_03984	EN23_03257	EN25_03046	EN26_00058	EN27_03052	EN28_03925	EN3_02712	EN30_03788	EN31_04026	EN32_03676	EN33_04021	EN34_03492	EN35_02759	EN37_03879	EN38_03900	EN39_03878	EN4_03313	EN40_03751	EN41_02641	EN42_02652	EN43_01940	EN44_01965	EN45_02790	EN46_04345	EN47_03573	EN48_01702	EN5_02067	EN50_01757	EN51_03414	EN52_04079	EN53_03854	EN54_02018	EN55_02481
ephA_2	epoxide hydrolase EphA	68	68	1	EN1_04312	EN10_02463	EN11_03980	EN12_02910	EN13_04111	EN14_01913	EN15_03527	EN17_04259	EN19_02308	EN2_04137	EN20_02919	EN21_01596	EN22_03983	EN23_03258	EN25_03047	EN26_00059	EN27_03053	EN28_03924	EN3_02711	EN30_03787	EN31_04025	EN32_03677	EN33_04022	EN34_03491	EN35_02758	EN37_03878	EN38_03899	EN39_03879	EN4_03312	EN40_03750	EN41_02642	EN42_02653	EN43_01941	EN44_01966	EN45_02789	EN46_04346	EN47_03572	EN48_01701	EN5_02068	EN50_01756	EN51_03413	EN52_04078	EN53_03855	EN54_02017	EN55_02482
group_1756	TetR/AcrR family transcriptional regulator	68	68	1	EN1_04314	EN10_02465	EN11_03982	EN12_02912	EN13_04109	EN14_01915	EN15_03525	EN17_04261	EN19_02306	EN2_04139	EN20_02917	EN21_01594	EN22_03981	EN23_03260	EN25_03049	EN26_00061	EN27_03055	EN28_03922	EN3_02709	EN30_03785	EN31_04023	EN32_03679	EN33_04024	EN34_03489	EN35_02756	EN37_03876	EN38_03897	EN39_03881	EN4_03310	EN40_03748	EN41_02644	EN42_02655	EN43_01943	EN44_01968	EN45_02787	EN46_04348	EN47_03570	EN48_01699	EN5_02070	EN50_01754	EN51_03411	EN52_04076	EN53_03857	EN54_02015	EN55_02484
group_1757	substrate-binding domain-containing protein	68	68	1	EN1_04315	EN10_02466	EN11_03983	EN12_02913	EN13_04108	EN14_01916	EN15_03524	EN17_04262	EN19_02305	EN2_04140	EN20_02916	EN21_01593	EN22_03980	EN23_03261	EN25_03050	EN26_00062	EN27_03056	EN28_03921	EN3_02708	EN30_03784	EN31_04022	EN32_03680	EN33_04025	EN34_03488	EN35_02755	EN37_03875	EN38_03896	EN39_03882	EN4_03309	EN40_03747	EN41_02645	EN42_02656	EN43_01944	EN44_01969	EN45_02786	EN46_04349	EN47_03569	EN48_01698	EN5_02071	EN50_01753	EN51_03410	EN52_04075	EN53_03858	EN54_02014	EN55_02485
folB	dihydroneopterin aldolase	68	68	1	EN1_04320	EN10_02471	EN11_03988	EN12_02918	EN13_04103	EN14_01921	EN15_03519	EN17_04267	EN19_02300	EN2_04145	EN20_02911	EN21_01588	EN22_03975	EN23_03266	EN25_03055	EN26_00067	EN27_03061	EN28_03916	EN3_02703	EN30_03779	EN31_04017	EN32_03685	EN33_04030	EN34_03483	EN35_02750	EN37_03870	EN38_03891	EN39_03887	EN4_03304	EN40_03742	EN41_02650	EN42_02661	EN43_01949	EN44_01974	EN45_02781	EN46_04354	EN47_03564	EN48_01693	EN5_02076	EN50_01748	EN51_03405	EN52_04070	EN53_03863	EN54_02009	EN55_02490
group_1759	hypothetical protein	68	68	1	EN1_04322	EN10_02473	EN11_03990	EN12_02920	EN13_04101	EN14_01923	EN15_03517	EN17_04269	EN19_02298	EN2_04147	EN20_02909	EN21_01586	EN22_03973	EN23_03268	EN25_03057	EN26_00069	EN27_03063	EN28_03914	EN3_02701	EN30_03777	EN31_04015	EN32_03687	EN33_04032	EN34_03481	EN35_02748	EN37_03868	EN38_03889	EN39_03889	EN4_03302	EN40_03740	EN41_02652	EN42_02663	EN43_01951	EN44_01976	EN45_02779	EN46_04356	EN47_03562	EN48_01691	EN5_02078	EN50_01746	EN51_03403	EN52_04068	EN53_03865	EN54_02007	EN55_02492
group_176	hypothetical protein	68	68	1	EN1_00381	EN10_00945	EN11_00571	EN12_01047	EN13_00546	EN14_00176	EN15_00785	EN17_00381	EN19_00575	EN2_00295	EN20_04327	EN21_00122	EN22_00085	EN23_00085	EN25_03215	EN26_04443	EN27_01606	EN28_00187	EN3_00147	EN30_01077	EN31_03844	EN32_01001	EN33_00052	EN34_00146	EN35_01516	EN37_00307	EN38_00265	EN39_00294	EN4_01156	EN40_00265	EN41_02504	EN42_03460	EN43_04147	EN44_00085	EN45_01811	EN46_00265	EN47_00926	EN48_00630	EN5_01087	EN50_00390	EN51_00849	EN52_00294	EN53_00295	EN54_00877	EN55_01280
group_1760	hypothetical protein	68	68	1	EN1_04323	EN10_02474	EN11_03991	EN12_02921	EN13_04100	EN14_01924	EN15_03516	EN17_04270	EN19_02297	EN2_04148	EN20_02908	EN21_01585	EN22_03972	EN23_03269	EN25_03058	EN26_00070	EN27_03064	EN28_03913	EN3_02700	EN30_03776	EN31_04014	EN32_03688	EN33_04033	EN34_03480	EN35_02747	EN37_03867	EN38_03888	EN39_03890	EN4_03301	EN40_03739	EN41_02653	EN42_02664	EN43_01952	EN44_01977	EN45_02778	EN46_04357	EN47_03561	EN48_01690	EN5_02079	EN50_01745	EN51_03402	EN52_04067	EN53_03866	EN54_02006	EN55_02493
eccA3	type VII secretion system ESX-3 AAA family ATPase EccA3	68	68	1	EN1_04329	EN10_04665	EN11_04618	EN12_04929	EN13_04606	EN14_04464	EN15_02373	EN17_02363	EN19_04168	EN2_01162	EN20_04169	EN21_03176	EN22_00910	EN23_04866	EN25_04791	EN26_04320	EN27_04717	EN28_04885	EN3_04525	EN30_04297	EN31_04875	EN32_04873	EN33_04908	EN34_04920	EN35_04160	EN37_04892	EN38_04413	EN39_04597	EN4_03796	EN40_03832	EN41_03865	EN42_04428	EN43_01072	EN44_04482	EN45_04676	EN46_02513	EN47_04852	EN48_02129	EN5_02998	EN50_01156	EN51_03090	EN52_04645	EN53_04667	EN54_01695	EN55_04774
irtA_1	iron ABC transporter ATP-binding protein/permease IrtA	68	68	1	EN1_04330	EN10_04664	EN11_04619	EN12_04928	EN13_04605	EN14_04465	EN15_02372	EN17_02364	EN19_04167	EN2_01163	EN20_04168	EN21_03177	EN22_00911	EN23_04867	EN25_04790	EN26_04321	EN27_04716	EN28_04886	EN3_04524	EN30_04296	EN31_04874	EN32_04874	EN33_04907	EN34_04921	EN35_04159	EN37_04891	EN38_04414	EN39_04596	EN4_03797	EN40_03833	EN41_03864	EN42_04429	EN43_01071	EN44_04483	EN45_04675	EN46_02512	EN47_04853	EN48_02130	EN5_02997	EN50_01157	EN51_03091	EN52_04646	EN53_04668	EN54_01696	EN55_04773
group_1763	hypothetical protein	68	68	1	EN1_04331	EN10_04663	EN11_04620	EN12_04927	EN13_04604	EN14_04466	EN15_02371	EN17_02365	EN19_04166	EN2_01164	EN20_04167	EN21_03178	EN22_00912	EN23_04868	EN25_04789	EN26_04322	EN27_04715	EN28_04887	EN3_04523	EN30_04295	EN31_04873	EN32_04875	EN33_04906	EN34_04922	EN35_04158	EN37_04890	EN38_04415	EN39_04595	EN4_03798	EN40_03834	EN41_03863	EN42_04430	EN43_01070	EN44_04484	EN45_04674	EN46_02511	EN47_04854	EN48_02131	EN5_02996	EN50_01158	EN51_03092	EN52_04647	EN53_04669	EN54_01697	EN55_04772
phzM	pyocyanin biosynthetic protein PhzM	68	68	1	EN1_04332	EN10_04662	EN11_04621	EN12_04926	EN13_04603	EN14_04467	EN15_02370	EN17_02366	EN19_04165	EN2_01165	EN20_04166	EN21_03179	EN22_00913	EN23_04869	EN25_04788	EN26_04323	EN27_04714	EN28_04888	EN3_04522	EN30_04294	EN31_04872	EN32_04876	EN33_04905	EN34_04923	EN35_04157	EN37_04889	EN38_04416	EN39_04594	EN4_03799	EN40_03835	EN41_03862	EN42_04431	EN43_01069	EN44_04485	EN45_04673	EN46_02510	EN47_04855	EN48_02132	EN5_02995	EN50_01159	EN51_03093	EN52_04648	EN53_04670	EN54_01698	EN55_04771
group_1765	ABC transporter substrate-binding protein	68	68	1	EN1_04336	EN10_04658	EN11_04625	EN12_04922	EN13_04599	EN14_04471	EN15_02366	EN17_02370	EN19_04161	EN2_01169	EN20_04162	EN21_03183	EN22_00917	EN23_04873	EN25_04784	EN26_04327	EN27_04710	EN28_04892	EN3_04518	EN30_04290	EN31_04868	EN32_04880	EN33_04901	EN34_04927	EN35_04153	EN37_04885	EN38_04420	EN39_04590	EN4_03803	EN40_03839	EN41_03858	EN42_04435	EN43_01065	EN44_04489	EN45_04669	EN46_02506	EN47_04859	EN48_02136	EN5_02991	EN50_01163	EN51_03097	EN52_04652	EN53_04674	EN54_01702	EN55_04767
group_1766	ABC transporter ATP-binding protein	68	68	1	EN1_04338	EN10_04656	EN11_04627	EN12_04920	EN13_04597	EN14_04473	EN15_02364	EN17_02372	EN19_04159	EN2_01171	EN20_04160	EN21_03185	EN22_00919	EN23_04875	EN25_04782	EN26_04329	EN27_04708	EN28_04894	EN3_04516	EN30_04288	EN31_04866	EN32_04882	EN33_04899	EN34_04929	EN35_04151	EN37_04883	EN38_04422	EN39_04588	EN4_03805	EN40_03841	EN41_03856	EN42_04437	EN43_01063	EN44_04491	EN45_04667	EN46_02504	EN47_04861	EN48_02138	EN5_02989	EN50_01165	EN51_03099	EN52_04654	EN53_04676	EN54_01704	EN55_04765
group_1767	hypothetical protein	68	68	1	EN1_04339	EN10_04655	EN11_04628	EN12_04919	EN13_04596	EN14_04474	EN15_02363	EN17_02373	EN19_04158	EN2_01172	EN20_04159	EN21_03186	EN22_00920	EN23_04876	EN25_04781	EN26_04330	EN27_04707	EN28_04895	EN3_04515	EN30_04287	EN31_04865	EN32_04883	EN33_04898	EN34_04930	EN35_04150	EN37_04882	EN38_04423	EN39_04587	EN4_03806	EN40_03842	EN41_03855	EN42_04438	EN43_01062	EN44_04492	EN45_04666	EN46_02503	EN47_04862	EN48_02139	EN5_02988	EN50_01166	EN51_03100	EN52_04655	EN53_04677	EN54_01705	EN55_04764
lgrB	Linear gramicidin synthase subunit B	68	68	1	EN1_04343	EN10_04651	EN11_04632	EN12_04915	EN13_04592	EN14_04478	EN15_02359	EN17_02377	EN19_04154	EN2_01176	EN20_04155	EN21_03190	EN22_00924	EN23_04880	EN25_04777	EN26_04334	EN27_04703	EN28_04899	EN3_04511	EN30_04283	EN31_04861	EN32_04887	EN33_04894	EN34_04934	EN35_04146	EN37_04878	EN38_04427	EN39_04583	EN4_03810	EN40_03846	EN41_03851	EN42_04442	EN43_01058	EN44_04496	EN45_04662	EN46_02499	EN47_04866	EN48_02143	EN5_02984	EN50_01170	EN51_03104	EN52_04659	EN53_04681	EN54_01709	EN55_04760
mbtH_3	mycobactin NRPS accessory protein MbtH	68	68	1	EN1_04345	EN10_04649	EN11_04634	EN12_04913	EN13_04590	EN14_04480	EN15_02357	EN17_02379	EN19_04152	EN2_01178	EN20_04153	EN21_03192	EN22_00926	EN23_04882	EN25_04775	EN26_04336	EN27_04701	EN28_04901	EN3_04509	EN30_04281	EN31_04859	EN32_04889	EN33_04892	EN34_04936	EN35_04144	EN37_04876	EN38_04429	EN39_04581	EN4_03812	EN40_03848	EN41_03849	EN42_04444	EN43_01056	EN44_04498	EN45_04660	EN46_02497	EN47_04868	EN48_02145	EN5_02982	EN50_01172	EN51_03106	EN52_04661	EN53_04683	EN54_01711	EN55_04758
group_177	TetR/AcrR family transcriptional regulator	68	68	1	EN1_00417	EN10_00981	EN11_00535	EN12_00929	EN13_00428	EN14_00294	EN15_00904	EN17_00417	EN19_00611	EN2_00258	EN20_04060	EN21_00158	EN22_00121	EN23_00121	EN25_03251	EN26_04313	EN27_01642	EN28_00225	EN3_00183	EN30_01115	EN31_03882	EN32_00963	EN33_00090	EN34_00184	EN35_01552	EN37_00269	EN38_00229	EN39_00258	EN4_01192	EN40_00229	EN41_02468	EN42_03424	EN43_04183	EN44_00121	EN45_01775	EN46_00229	EN47_00890	EN48_00666	EN5_01051	EN50_00426	EN51_00813	EN52_00258	EN53_00258	EN54_00841	EN55_01316
group_1770	hypothetical protein	68	68	1	EN1_04347	EN10_04647	EN11_04636	EN12_04911	EN13_04588	EN14_04482	EN15_02355	EN17_02381	EN19_04150	EN2_01180	EN20_04151	EN21_03194	EN22_00928	EN23_04884	EN25_04773	EN26_04338	EN27_04699	EN28_04903	EN3_04507	EN30_04279	EN31_04857	EN32_04891	EN33_04890	EN34_04938	EN35_04142	EN37_04874	EN38_04431	EN39_04579	EN4_03814	EN40_03850	EN41_03847	EN42_04446	EN43_01054	EN44_04500	EN45_04658	EN46_02495	EN47_04870	EN48_02147	EN5_02980	EN50_01174	EN51_03108	EN52_04663	EN53_04685	EN54_01713	EN55_04756
group_1771	hypothetical protein	68	68	1	EN1_04348	EN10_04646	EN11_04637	EN12_04910	EN13_04587	EN14_04483	EN15_02354	EN17_02382	EN19_04149	EN2_01181	EN20_04150	EN21_03195	EN22_00929	EN23_04885	EN25_04772	EN26_04339	EN27_04698	EN28_04904	EN3_04506	EN30_04278	EN31_04856	EN32_04892	EN33_04889	EN34_04939	EN35_04141	EN37_04873	EN38_04432	EN39_04578	EN4_03815	EN40_03851	EN41_03846	EN42_04447	EN43_01053	EN44_04501	EN45_04657	EN46_02494	EN47_04871	EN48_02148	EN5_02979	EN50_01175	EN51_03109	EN52_04664	EN53_04686	EN54_01714	EN55_04755
irtB	iron ABC transporter ATP-binding protein/permease IrtB	68	68	1	EN1_04356	EN10_01633	EN11_04645	EN12_04902	EN13_04579	EN14_04491	EN15_02346	EN17_02390	EN19_04141	EN2_01189	EN20_04142	EN21_03203	EN22_00937	EN23_04893	EN25_04764	EN26_04347	EN27_04689	EN28_04923	EN3_04498	EN30_04919	EN31_04883	EN32_04901	EN33_03027	EN34_04989	EN35_04133	EN37_04900	EN38_04440	EN39_04570	EN4_03823	EN40_03859	EN41_03838	EN42_04455	EN43_01045	EN44_04509	EN45_04649	EN46_02486	EN47_04879	EN48_02156	EN5_02971	EN50_01183	EN51_03118	EN52_04672	EN53_04694	EN54_01722	EN55_04747
group_1773	hypothetical protein	68	68	1	EN1_04378	EN10_02998	EN11_02218	EN12_03231	EN13_04617	EN14_03696	EN15_02631	EN17_04689	EN19_01674	EN2_04436	EN20_00073	EN21_04031	EN22_04305	EN23_02673	EN25_04146	EN26_01927	EN27_00279	EN28_01439	EN3_01058	EN30_04658	EN31_04562	EN32_00692	EN33_02003	EN34_02423	EN35_03428	EN37_04506	EN38_04528	EN39_04548	EN4_02558	EN40_04332	EN41_01141	EN42_03041	EN43_03315	EN44_04531	EN45_04751	EN46_04514	EN47_04843	EN48_01020	EN5_04315	EN50_03059	EN51_02891	EN52_04694	EN53_04716	EN54_02599	EN55_03040
group_1774	cytochrome P450	68	68	1	EN1_04396	EN10_02980	EN11_02236	EN12_03213	EN13_04635	EN14_03714	EN15_02613	EN17_04671	EN19_01656	EN2_04418	EN20_00055	EN21_04049	EN22_04323	EN23_02691	EN25_04128	EN26_01945	EN27_00297	EN28_01457	EN3_01076	EN30_04676	EN31_04580	EN32_00710	EN33_02021	EN34_02441	EN35_03410	EN37_04524	EN38_04510	EN39_04530	EN4_02540	EN40_04350	EN41_01159	EN42_03023	EN43_03333	EN44_04549	EN45_04733	EN46_04532	EN47_04825	EN48_01002	EN5_04297	EN50_03041	EN51_02909	EN52_04712	EN53_04734	EN54_02617	EN55_03022
group_1775	NAD(P)-dependent oxidoreductase	68	68	1	EN1_04400	EN10_02976	EN11_02240	EN12_03209	EN13_04639	EN14_03718	EN15_02609	EN17_04667	EN19_01652	EN2_04414	EN20_00051	EN21_04053	EN22_04327	EN23_02695	EN25_04124	EN26_01949	EN27_00301	EN28_01461	EN3_01080	EN30_04680	EN31_04584	EN32_00714	EN33_02025	EN34_02445	EN35_03406	EN37_04528	EN38_04506	EN39_04526	EN4_02536	EN40_04354	EN41_01163	EN42_03019	EN43_03337	EN44_04553	EN45_04729	EN46_04536	EN47_04821	EN48_00998	EN5_04293	EN50_03037	EN51_02913	EN52_04716	EN53_04738	EN54_02621	EN55_03018
group_1776	hypothetical protein	68	68	1	EN1_04404	EN10_02972	EN11_02244	EN12_03205	EN13_04643	EN14_03722	EN15_02605	EN17_04663	EN19_01648	EN2_04410	EN20_00047	EN21_04057	EN22_04331	EN23_02699	EN25_04120	EN26_01953	EN27_00305	EN28_01465	EN3_01084	EN30_04684	EN31_04588	EN32_00718	EN33_02029	EN34_02449	EN35_03402	EN37_04532	EN38_04502	EN39_04522	EN4_02532	EN40_04358	EN41_01167	EN42_03015	EN43_03341	EN44_04557	EN45_04725	EN46_04540	EN47_04817	EN48_00994	EN5_04289	EN50_03033	EN51_02917	EN52_04720	EN53_04742	EN54_02625	EN55_03014
group_1777	hypothetical protein	68	68	1	EN1_04407	EN10_02969	EN11_02247	EN12_03202	EN13_04646	EN14_03725	EN15_02602	EN17_04660	EN19_01645	EN2_04407	EN20_00044	EN21_04060	EN22_04334	EN23_02702	EN25_04117	EN26_01956	EN27_00308	EN28_01468	EN3_01087	EN30_04687	EN31_04591	EN32_00721	EN33_02032	EN34_02452	EN35_03399	EN37_04535	EN38_04499	EN39_04519	EN4_02529	EN40_04361	EN41_01170	EN42_03012	EN43_03344	EN44_04560	EN45_04722	EN46_04543	EN47_04814	EN48_00991	EN5_04286	EN50_03030	EN51_02920	EN52_04723	EN53_04745	EN54_02628	EN55_03011
group_1778	glycine betaine ABC transporter substrate-binding protein	68	68	1	EN1_04408	EN10_02968	EN11_02248	EN12_03201	EN13_04647	EN14_03726	EN15_02601	EN17_04659	EN19_01644	EN2_04406	EN20_00043	EN21_04061	EN22_04335	EN23_02703	EN25_04116	EN26_01957	EN27_00309	EN28_01469	EN3_01088	EN30_04688	EN31_04592	EN32_00722	EN33_02033	EN34_02453	EN35_03398	EN37_04536	EN38_04498	EN39_04518	EN4_02528	EN40_04362	EN41_01171	EN42_03011	EN43_03345	EN44_04561	EN45_04721	EN46_04544	EN47_04813	EN48_00990	EN5_04285	EN50_03029	EN51_02921	EN52_04724	EN53_04746	EN54_02629	EN55_03010
group_1779	hypothetical protein	68	68	1	EN1_04420	EN10_02956	EN11_02260	EN12_03189	EN13_04659	EN14_03738	EN15_02589	EN17_04647	EN19_01632	EN2_04394	EN20_00031	EN21_04073	EN22_04347	EN23_02715	EN25_04104	EN26_01969	EN27_00321	EN28_01481	EN3_01100	EN30_04700	EN31_04604	EN32_00734	EN33_02045	EN34_02465	EN35_03386	EN37_04548	EN38_04486	EN39_04506	EN4_02516	EN40_04374	EN41_01183	EN42_02999	EN43_02938	EN44_04573	EN45_04709	EN46_04556	EN47_04801	EN48_04735	EN5_04273	EN50_04661	EN51_04744	EN52_04736	EN53_04758	EN54_02641	EN55_02998
group_1780	hypothetical protein	68	68	1	EN1_04421	EN10_02955	EN11_02261	EN12_03188	EN13_04660	EN14_03739	EN15_02588	EN17_04646	EN19_01631	EN2_04393	EN20_00030	EN21_04074	EN22_04348	EN23_02716	EN25_04103	EN26_01970	EN27_00322	EN28_01482	EN3_01101	EN30_04701	EN31_04605	EN32_00735	EN33_02046	EN34_02466	EN35_03385	EN37_04549	EN38_04485	EN39_04505	EN4_02515	EN40_04375	EN41_01184	EN42_02998	EN43_02939	EN44_04574	EN45_04708	EN46_04557	EN47_04800	EN48_04734	EN5_04272	EN50_04660	EN51_04745	EN52_04737	EN53_04759	EN54_02642	EN55_02997
fum	class II fumarate hydratase	68	68	1	EN1_04428	EN10_02948	EN11_02268	EN12_03181	EN13_04667	EN14_03746	EN15_02581	EN17_04639	EN19_01624	EN2_04386	EN20_00023	EN21_04081	EN22_04355	EN23_02723	EN25_04096	EN26_01977	EN27_00329	EN28_01489	EN3_01108	EN30_04708	EN31_04612	EN32_00742	EN33_02053	EN34_02473	EN35_03378	EN37_04556	EN38_04478	EN39_04498	EN4_02508	EN40_04382	EN41_01191	EN42_02991	EN43_02946	EN44_04581	EN45_04701	EN46_04564	EN47_04793	EN48_04727	EN5_04265	EN50_04653	EN51_04752	EN52_04744	EN53_04766	EN54_02649	EN55_02990
ychF	redox-regulated ATPase YchF	68	68	1	EN1_04444	EN10_02932	EN11_02284	EN12_03165	EN13_04683	EN14_03762	EN15_02565	EN17_04623	EN19_01608	EN2_04370	EN20_00007	EN21_04097	EN22_04371	EN23_02739	EN25_04080	EN26_01993	EN27_00345	EN28_01505	EN3_01124	EN30_04724	EN31_04628	EN32_00758	EN33_02069	EN34_02489	EN35_03362	EN37_04572	EN38_04462	EN39_04482	EN4_02492	EN40_04398	EN41_01207	EN42_02975	EN43_02962	EN44_04597	EN45_04685	EN46_04580	EN47_04777	EN48_04711	EN5_04249	EN50_04637	EN51_04768	EN52_04760	EN53_04782	EN54_02665	EN55_02974
group_1784	hypothetical protein	68	68	1	EN1_04445	EN10_02931	EN11_02285	EN12_03164	EN13_04684	EN14_03763	EN15_02564	EN17_04622	EN19_01607	EN2_04369	EN20_00006	EN21_04098	EN22_04372	EN23_02740	EN25_04079	EN26_01994	EN27_00346	EN28_01506	EN3_01125	EN30_04725	EN31_04629	EN32_00759	EN33_02070	EN34_02490	EN35_03361	EN37_04573	EN38_04461	EN39_04481	EN4_02491	EN40_04399	EN41_01208	EN42_02974	EN43_02963	EN44_04598	EN45_04684	EN46_04581	EN47_04776	EN48_04710	EN5_04248	EN50_04636	EN51_04769	EN52_04761	EN53_04783	EN54_02666	EN55_02973
mmcO_2	multicopper oxidase MmcO	68	68	1	EN1_04448	EN10_02928	EN11_02288	EN12_03161	EN13_04687	EN14_03766	EN15_02561	EN17_04619	EN19_01604	EN2_04366	EN20_00003	EN21_04101	EN22_04375	EN23_02743	EN25_04076	EN26_01997	EN27_00349	EN28_01509	EN3_01128	EN30_04728	EN31_04632	EN32_00762	EN33_02073	EN34_02493	EN35_03358	EN37_04576	EN38_04458	EN39_04478	EN4_02488	EN40_04402	EN41_01211	EN42_02971	EN43_02966	EN44_04601	EN45_04681	EN46_04584	EN47_04773	EN48_04707	EN5_04245	EN50_04633	EN51_04772	EN52_04764	EN53_04786	EN54_02669	EN55_02970
recN	DNA repair protein RecN	68	68	1	EN1_04459	EN10_03090	EN11_04298	EN12_03387	EN13_02940	EN14_02674	EN15_02245	EN17_03617	EN19_04040	EN2_01291	EN20_02423	EN21_03304	EN22_01038	EN23_04267	EN25_04209	EN26_03733	EN27_04027	EN28_02058	EN3_04397	EN30_02919	EN31_03589	EN32_02251	EN33_02925	EN34_02079	EN35_04353	EN37_01784	EN38_02407	EN39_03531	EN4_04574	EN40_03202	EN41_02011	EN42_01665	EN43_00944	EN44_03583	EN45_03354	EN46_02384	EN47_03310	EN48_02257	EN5_02871	EN50_01284	EN51_03219	EN52_02973	EN53_03280	EN54_01823	EN55_04001
pyrG	CTP synthase	68	68	1	EN1_04462	EN10_03093	EN11_04301	EN12_03384	EN13_02937	EN14_02677	EN15_02242	EN17_03620	EN19_04037	EN2_01294	EN20_02420	EN21_03307	EN22_01041	EN23_04270	EN25_04206	EN26_03730	EN27_04030	EN28_02055	EN3_04394	EN30_02916	EN31_03592	EN32_02254	EN33_02922	EN34_02082	EN35_04350	EN37_01787	EN38_02410	EN39_03528	EN4_04577	EN40_03199	EN41_02008	EN42_01668	EN43_00941	EN44_03586	EN45_03351	EN46_02381	EN47_03307	EN48_02260	EN5_02868	EN50_01287	EN51_03222	EN52_02976	EN53_03283	EN54_01826	EN55_03998
group_1788	ADP-ribose diphosphatase	68	68	1	EN1_04463	EN10_03094	EN11_04302	EN12_03383	EN13_02936	EN14_02678	EN15_02241	EN17_03621	EN19_04036	EN2_01295	EN20_02419	EN21_03308	EN22_01042	EN23_04271	EN25_04205	EN26_03729	EN27_04031	EN28_02054	EN3_04393	EN30_02915	EN31_03593	EN32_02255	EN33_02921	EN34_02083	EN35_04349	EN37_01788	EN38_02411	EN39_03527	EN4_04578	EN40_03198	EN41_02007	EN42_01669	EN43_00940	EN44_03587	EN45_03350	EN46_02380	EN47_03306	EN48_02261	EN5_02867	EN50_01288	EN51_03223	EN52_02977	EN53_03284	EN54_01827	EN55_03997
scpB	SMC-Scp complex subunit ScpB	68	68	1	EN1_04467	EN10_03098	EN11_04306	EN12_03379	EN13_02932	EN14_02682	EN15_02237	EN17_03625	EN19_04032	EN2_01299	EN20_02415	EN21_03312	EN22_01046	EN23_04275	EN25_04201	EN26_03725	EN27_04035	EN28_02050	EN3_04389	EN30_02911	EN31_03597	EN32_02259	EN33_02917	EN34_02087	EN35_04345	EN37_01792	EN38_02415	EN39_03523	EN4_04582	EN40_03194	EN41_02003	EN42_01673	EN43_00936	EN44_03591	EN45_03346	EN46_02376	EN47_03302	EN48_02265	EN5_02863	EN50_01292	EN51_03227	EN52_02981	EN53_03288	EN54_01831	EN55_03993
pgm	YbjQ family protein	68	68	1	EN1_00428	EN10_00992	EN11_00524	EN12_00918	EN13_00417	EN14_00305	EN15_00915	EN17_00428	EN19_00622	EN2_00247	EN20_04049	EN21_00169	EN22_00132	EN23_00132	EN25_03262	EN26_04302	EN27_01653	EN28_00236	EN3_00194	EN30_01126	EN31_03893	EN32_00952	EN33_00101	EN34_00195	EN35_01563	EN37_00258	EN38_00218	EN39_00247	EN4_01203	EN40_00218	EN41_02457	EN42_03413	EN43_04194	EN44_00132	EN45_01764	EN46_00218	EN47_00879	EN48_00677	EN5_01040	EN50_00437	EN51_00802	EN52_00247	EN53_00247	EN54_00830	EN55_01327
group_1790	rRNA pseudouridine synthase	68	68	1	EN1_04468	EN10_03099	EN11_04307	EN12_03378	EN13_02931	EN14_02683	EN15_02236	EN17_03626	EN19_04031	EN2_01300	EN20_02414	EN21_03313	EN22_01047	EN23_04276	EN25_04200	EN26_03724	EN27_04036	EN28_02049	EN3_04388	EN30_02910	EN31_03598	EN32_02260	EN33_02916	EN34_02088	EN35_04344	EN37_01793	EN38_02416	EN39_03522	EN4_04583	EN40_03193	EN41_02002	EN42_01674	EN43_00935	EN44_03592	EN45_03345	EN46_02375	EN47_03301	EN48_02266	EN5_02862	EN50_01293	EN51_03228	EN52_02982	EN53_03289	EN54_01832	EN55_03992
der	ribosome biogenesis GTPase Der	68	68	1	EN1_04470	EN10_03101	EN11_04309	EN12_03376	EN13_02929	EN14_02685	EN15_02234	EN17_03628	EN19_04029	EN2_01302	EN20_02412	EN21_03315	EN22_01049	EN23_04278	EN25_04198	EN26_03722	EN27_04038	EN28_02047	EN3_04386	EN30_02908	EN31_03600	EN32_02262	EN33_02914	EN34_02090	EN35_04342	EN37_01795	EN38_02418	EN39_03520	EN4_04585	EN40_03191	EN41_02000	EN42_01676	EN43_00933	EN44_03594	EN45_03343	EN46_02373	EN47_03299	EN48_02268	EN5_02860	EN50_01295	EN51_03230	EN52_02984	EN53_03291	EN54_01834	EN55_03990
group_1792	hypothetical protein	68	68	1	EN1_04483	EN10_03106	EN11_04314	EN12_03363	EN13_02916	EN14_02698	EN15_02221	EN17_03642	EN19_04024	EN2_01315	EN20_02398	EN21_03328	EN22_01063	EN23_04292	EN25_04185	EN26_03708	EN27_04052	EN28_01971	EN3_04364	EN30_02832	EN31_03676	EN32_02338	EN33_04550	EN34_02166	EN35_04337	EN37_01871	EN38_02432	EN39_03506	EN4_04607	EN40_03177	EN41_01986	EN42_01690	EN43_00919	EN44_03608	EN45_03329	EN46_02359	EN47_03285	EN48_02282	EN5_02838	EN50_01309	EN51_03244	EN52_02998	EN53_03305	EN54_01848	EN55_03977
group_1793	AarF/ABC1/UbiB kinase family protein	68	68	1	EN1_04492	EN10_03115	EN11_04323	EN12_03354	EN13_02907	EN14_02707	EN15_02212	EN17_03651	EN19_04015	EN2_01324	EN20_02389	EN21_03337	EN22_01072	EN23_04301	EN25_04176	EN26_03699	EN27_04061	EN28_01962	EN3_04355	EN30_02823	EN31_03685	EN32_02347	EN33_04559	EN34_02175	EN35_04328	EN37_01880	EN38_02441	EN39_03497	EN4_04616	EN40_03168	EN41_01977	EN42_01699	EN43_00910	EN44_03617	EN45_03320	EN46_02350	EN47_03276	EN48_02291	EN5_02829	EN50_01318	EN51_03253	EN52_03007	EN53_03314	EN54_01857	EN55_03968
group_1794	hypothetical protein	68	68	1	EN1_04500	EN10_03123	EN11_04331	EN12_03346	EN13_02899	EN14_02715	EN15_02204	EN17_03659	EN19_04007	EN2_01332	EN20_02381	EN21_03345	EN22_01080	EN23_04309	EN25_04168	EN26_03691	EN27_04069	EN28_01955	EN3_04347	EN30_02816	EN31_03692	EN32_02354	EN33_04566	EN34_02182	EN35_04320	EN37_01887	EN38_02449	EN39_03489	EN4_04624	EN40_03160	EN41_01969	EN42_01707	EN43_00902	EN44_03625	EN45_03312	EN46_02342	EN47_03268	EN48_02299	EN5_02821	EN50_01326	EN51_03261	EN52_03015	EN53_03322	EN54_01865	EN55_03960
group_1795	MerR family transcriptional regulator	68	68	1	EN1_04503	EN10_03126	EN11_04334	EN12_03343	EN13_02896	EN14_02718	EN15_02201	EN17_03662	EN19_04004	EN2_01335	EN20_02378	EN21_03348	EN22_01083	EN23_04312	EN25_04165	EN26_03688	EN27_04072	EN28_01952	EN3_04344	EN30_02813	EN31_03695	EN32_02357	EN33_04569	EN34_02185	EN35_04317	EN37_01890	EN38_02452	EN39_03486	EN4_04627	EN40_03157	EN41_01966	EN42_01710	EN43_00899	EN44_03628	EN45_03309	EN46_02339	EN47_03265	EN48_02302	EN5_02818	EN50_01329	EN51_03264	EN52_03018	EN53_03325	EN54_01868	EN55_03957
gcvP	aminomethyl-transferring glycine dehydrogenase	68	68	1	EN1_04506	EN10_03129	EN11_04337	EN12_03340	EN13_02893	EN14_02721	EN15_02198	EN17_03665	EN19_04001	EN2_01338	EN20_02375	EN21_03351	EN22_01086	EN23_04315	EN25_04162	EN26_03685	EN27_04075	EN28_01949	EN3_04341	EN30_02810	EN31_03698	EN32_02360	EN33_04572	EN34_02188	EN35_04314	EN37_01893	EN38_02455	EN39_03483	EN4_04630	EN40_03154	EN41_01963	EN42_01713	EN43_00896	EN44_03631	EN45_03306	EN46_02336	EN47_03262	EN48_02305	EN5_02815	EN50_01332	EN51_03267	EN52_03021	EN53_03328	EN54_01871	EN55_03954
group_1797	substrate-binding domain-containing protein	68	68	1	EN1_04507	EN10_03130	EN11_04338	EN12_03339	EN13_02892	EN14_02722	EN15_02197	EN17_03666	EN19_04000	EN2_01339	EN20_02374	EN21_03352	EN22_01087	EN23_04316	EN25_04161	EN26_03684	EN27_04076	EN28_01948	EN3_04340	EN30_02809	EN31_03699	EN32_02361	EN33_04573	EN34_02189	EN35_04313	EN37_01894	EN38_02456	EN39_03482	EN4_04631	EN40_03153	EN41_01962	EN42_01714	EN43_00895	EN44_03632	EN45_03305	EN46_02335	EN47_03261	EN48_02306	EN5_02814	EN50_01333	EN51_03268	EN52_03022	EN53_03329	EN54_01872	EN55_03953
gndA	NADP-dependent phosphogluconate dehydrogenase	68	68	1	EN1_04512	EN10_03135	EN11_04343	EN12_03334	EN13_02887	EN14_02727	EN15_02192	EN17_03671	EN19_03995	EN2_01344	EN20_02369	EN21_03357	EN22_01092	EN23_04321	EN25_04156	EN26_03679	EN27_04081	EN28_01943	EN3_04335	EN30_02804	EN31_03704	EN32_02366	EN33_04578	EN34_02194	EN35_04308	EN37_01899	EN38_02461	EN39_03477	EN4_04636	EN40_03148	EN41_01957	EN42_01719	EN43_00890	EN44_03637	EN45_03300	EN46_02330	EN47_03256	EN48_02311	EN5_02809	EN50_01338	EN51_03273	EN52_03027	EN53_03334	EN54_01877	EN55_03948
group_1799	hypothetical protein	68	68	1	EN1_04520	EN10_04811	EN11_04813	EN12_01765	EN13_04944	EN14_04965	EN15_01962	EN17_03058	EN19_03114	EN2_04873	EN20_04882	EN21_04475	EN22_04640	EN23_03176	EN25_05079	EN26_02294	EN27_04552	EN28_05125	EN3_01689	EN30_05117	EN31_05126	EN32_03990	EN33_03855	EN34_05169	EN35_04756	EN37_04253	EN38_04839	EN39_04950	EN4_04699	EN40_04519	EN41_03751	EN42_02496	EN43_03584	EN44_03360	EN45_03487	EN46_03166	EN47_03443	EN48_04382	EN5_01820	EN50_04228	EN51_04524	EN52_04942	EN53_03096	EN54_02304	EN55_04840
group_1800	hypothetical protein	68	68	1	EN1_04521	EN10_04812	EN11_04814	EN12_01764	EN13_04943	EN14_04966	EN15_01963	EN17_03057	EN19_03115	EN2_04872	EN20_04881	EN21_04476	EN22_04641	EN23_03175	EN25_05078	EN26_02295	EN27_04551	EN28_05124	EN3_01690	EN30_05118	EN31_05125	EN32_03991	EN33_03854	EN34_05170	EN35_04757	EN37_04254	EN38_04838	EN39_04951	EN4_04698	EN40_04518	EN41_03752	EN42_02495	EN43_03583	EN44_03359	EN45_03486	EN46_03167	EN47_03442	EN48_04381	EN5_01819	EN50_04229	EN51_04525	EN52_04943	EN53_03095	EN54_02305	EN55_04839
sufS_2	Cysteine desulfurase	68	68	1	EN1_04527	EN10_04818	EN11_04820	EN12_01758	EN13_04937	EN14_04972	EN15_01969	EN17_03051	EN19_03121	EN2_04866	EN20_04953	EN21_02411	EN22_04647	EN23_03169	EN25_05049	EN26_02316	EN27_04545	EN28_05118	EN3_01696	EN30_05124	EN31_05119	EN32_03997	EN33_03848	EN34_05176	EN35_04763	EN37_04260	EN38_04832	EN39_04957	EN4_04692	EN40_04512	EN41_03773	EN42_02474	EN43_03562	EN44_03353	EN45_03480	EN46_03173	EN47_03436	EN48_04375	EN5_01813	EN50_04235	EN51_04531	EN52_04949	EN53_03089	EN54_02311	EN55_04810
group_1804	hypothetical protein	68	68	1	EN1_04561	EN10_03452	EN11_02725	EN12_01724	EN13_04911	EN14_04953	EN15_02003	EN17_03017	EN19_03198	EN2_04805	EN20_02034	EN21_02362	EN22_04681	EN23_03135	EN25_03690	EN26_02350	EN27_03238	EN28_04680	EN3_01732	EN30_04759	EN31_04727	EN32_04854	EN33_04976	EN34_04715	EN35_04737	EN37_04651	EN38_02011	EN39_02645	EN4_03766	EN40_04253	EN41_04846	EN42_02440	EN43_03528	EN44_02240	EN45_03446	EN46_03207	EN47_03402	EN48_04341	EN5_04626	EN50_04269	EN51_04565	EN52_02577	EN53_03055	EN54_02345	EN55_03449
group_1805	hypothetical protein	68	68	1	EN1_04563	EN10_03450	EN11_02727	EN12_01722	EN13_04913	EN14_04955	EN15_02005	EN17_03015	EN19_03200	EN2_04803	EN20_02032	EN21_02360	EN22_04683	EN23_03133	EN25_03692	EN26_02352	EN27_03236	EN28_04192	EN3_01734	EN30_04153	EN31_05156	EN32_03350	EN33_05186	EN34_03407	EN35_04735	EN37_02810	EN38_02013	EN39_02643	EN4_03764	EN40_04251	EN41_04844	EN42_02438	EN43_03526	EN44_02238	EN45_03444	EN46_03209	EN47_03400	EN48_04339	EN5_04624	EN50_04271	EN51_04567	EN52_02579	EN53_03053	EN54_02347	EN55_03451
ispE	4-(cytidine 5'-diphospho)-2-C-methyl-D-erythritol kinase	68	68	1	EN1_04571	EN10_02549	EN11_04402	EN12_03293	EN13_04527	EN14_03634	EN15_04860	EN17_01621	EN19_01746	EN2_02006	EN20_00154	EN21_03966	EN22_01895	EN23_02611	EN25_03620	EN26_01846	EN27_00217	EN28_01370	EN3_00988	EN30_04413	EN31_02315	EN32_00623	EN33_01934	EN34_02354	EN35_01822	EN37_03198	EN38_02828	EN39_01065	EN4_02246	EN40_00687	EN41_01071	EN42_04103	EN43_03245	EN44_04423	EN45_02318	EN46_03902	EN47_05045	EN48_01082	EN5_03508	EN50_03120	EN51_02830	EN52_00876	EN53_01263	EN54_02537	EN55_02568
group_1807	hypothetical protein	68	68	1	EN1_04578	EN10_02542	EN11_04395	EN12_03286	EN13_04520	EN14_03641	EN15_04853	EN17_01628	EN19_01735	EN2_01999	EN20_00142	EN21_03976	EN22_01902	EN23_02618	EN25_03627	EN26_01858	EN27_00224	EN28_01385	EN3_01003	EN30_04398	EN31_02300	EN32_00638	EN33_01949	EN34_02369	EN35_01829	EN37_03183	EN38_02835	EN39_01058	EN4_02261	EN40_00680	EN41_01081	EN42_04093	EN43_03255	EN44_04430	EN45_02311	EN46_03909	EN47_05038	EN48_01075	EN5_03523	EN50_03113	EN51_02837	EN52_00869	EN53_01270	EN54_02544	EN55_02561
group_1808	TetR/AcrR family transcriptional regulator	68	68	1	EN1_04582	EN10_02538	EN11_04391	EN12_03282	EN13_04516	EN14_03645	EN15_04849	EN17_01632	EN19_01731	EN2_01995	EN20_00138	EN21_03980	EN22_01906	EN23_02622	EN25_03631	EN26_01862	EN27_00228	EN28_01389	EN3_01007	EN30_04394	EN31_02296	EN32_00642	EN33_01953	EN34_02373	EN35_01833	EN37_03179	EN38_02839	EN39_01054	EN4_02265	EN40_00676	EN41_01085	EN42_04089	EN43_03259	EN44_04434	EN45_02307	EN46_03913	EN47_05034	EN48_01071	EN5_03527	EN50_03109	EN51_02841	EN52_00865	EN53_01274	EN54_02548	EN55_02557
group_1809	hypothetical protein	68	68	1	EN1_04583	EN10_02537	EN11_04390	EN12_03281	EN13_04515	EN14_03646	EN15_04848	EN17_01633	EN19_01730	EN2_01994	EN20_00137	EN21_03981	EN22_01907	EN23_02623	EN25_03632	EN26_01863	EN27_00229	EN28_01390	EN3_01008	EN30_04393	EN31_02295	EN32_00643	EN33_01954	EN34_02374	EN35_01834	EN37_03178	EN38_02840	EN39_01053	EN4_02266	EN40_00675	EN41_01086	EN42_04088	EN43_03260	EN44_04435	EN45_02306	EN46_03914	EN47_05033	EN48_01070	EN5_03528	EN50_03108	EN51_02842	EN52_00864	EN53_01275	EN54_02549	EN55_02556
group_1810	hypothetical protein	68	68	1	EN1_04584	EN10_02536	EN11_04389	EN12_03280	EN13_04514	EN14_03647	EN15_04847	EN17_01634	EN19_01729	EN2_01993	EN20_00136	EN21_03982	EN22_01908	EN23_02624	EN25_03633	EN26_01864	EN27_00230	EN28_01391	EN3_01009	EN30_04392	EN31_02294	EN32_00644	EN33_01955	EN34_02375	EN35_01835	EN37_03177	EN38_02841	EN39_01052	EN4_02267	EN40_00674	EN41_01087	EN42_04087	EN43_03261	EN44_04436	EN45_02305	EN46_03915	EN47_05032	EN48_01069	EN5_03529	EN50_03107	EN51_02843	EN52_00863	EN53_01276	EN54_02550	EN55_02555
group_1813	hypothetical protein	68	68	1	EN1_04588	EN10_02532	EN11_04385	EN12_03276	EN13_04510	EN14_03651	EN15_04843	EN17_01638	EN19_01725	EN2_01989	EN20_00132	EN21_03986	EN22_01912	EN23_02628	EN25_03637	EN26_01868	EN27_00234	EN28_01395	EN3_01013	EN30_04388	EN31_02290	EN32_00648	EN33_01959	EN34_02379	EN35_01839	EN37_03173	EN38_02845	EN39_01048	EN4_02271	EN40_00670	EN41_01091	EN42_04083	EN43_03265	EN44_04440	EN45_02301	EN46_03919	EN47_05028	EN48_01065	EN5_03533	EN50_03103	EN51_02847	EN52_00859	EN53_01280	EN54_02554	EN55_02551
group_1814	nucleoside triphosphate pyrophosphohydrolase	68	68	1	EN1_04591	EN10_02529	EN11_04382	EN12_03273	EN13_04507	EN14_03654	EN15_04840	EN17_01641	EN19_01722	EN2_01986	EN20_00129	EN21_03989	EN22_01915	EN23_02631	EN25_03640	EN26_01871	EN27_00237	EN28_01398	EN3_01016	EN30_04385	EN31_02287	EN32_00651	EN33_01962	EN34_02382	EN35_01842	EN37_03170	EN38_02848	EN39_01045	EN4_02274	EN40_00667	EN41_01094	EN42_04080	EN43_03268	EN44_04443	EN45_02298	EN46_03922	EN47_05025	EN48_01062	EN5_03536	EN50_03100	EN51_02850	EN52_00856	EN53_01283	EN54_02557	EN55_02548
efeB_2	iron uptake transporter deferrochelatase/peroxidase subunit	68	68	1	EN1_04594	EN10_02526	EN11_04379	EN12_03270	EN13_04504	EN14_03657	EN15_04837	EN17_01644	EN19_01719	EN2_01983	EN20_00126	EN21_03992	EN22_01918	EN23_02634	EN25_03643	EN26_01874	EN27_00240	EN28_01401	EN3_01019	EN30_04382	EN31_02284	EN32_00654	EN33_01965	EN34_02385	EN35_01845	EN37_03167	EN38_02851	EN39_01042	EN4_02277	EN40_00664	EN41_01097	EN42_04077	EN43_03271	EN44_04446	EN45_02295	EN46_03925	EN47_05022	EN48_01059	EN5_03539	EN50_03097	EN51_02853	EN52_00853	EN53_01286	EN54_02560	EN55_02545
group_1816	hypothetical protein	68	68	1	EN1_04605	EN10_02515	EN11_04368	EN12_03259	EN13_04493	EN14_03668	EN15_04826	EN17_01655	EN19_01708	EN2_01972	EN20_00115	EN21_04003	EN22_01929	EN23_02645	EN25_03654	EN26_01885	EN27_00251	EN28_01412	EN3_01030	EN30_04371	EN31_02273	EN32_00665	EN33_01976	EN34_02396	EN35_01857	EN37_03156	EN38_02862	EN39_01031	EN4_02288	EN40_00653	EN41_01108	EN42_04066	EN43_03282	EN44_04457	EN45_02284	EN46_03936	EN47_05011	EN48_01048	EN5_03550	EN50_03086	EN51_02864	EN52_00842	EN53_01298	EN54_02571	EN55_02534
fadD31_4	fatty-acid--AMP ligase FAAL31/FadD31	68	68	1	EN1_04607	EN10_02513	EN11_04366	EN12_03257	EN13_04491	EN14_03670	EN15_04824	EN17_01657	EN19_01706	EN2_01970	EN20_00113	EN21_04005	EN22_01931	EN23_02647	EN25_03656	EN26_01887	EN27_00253	EN28_01414	EN3_01032	EN30_04369	EN31_02271	EN32_00667	EN33_01978	EN34_02398	EN35_01859	EN37_03154	EN38_02864	EN39_01029	EN4_02290	EN40_00651	EN41_01110	EN42_04064	EN43_03284	EN44_04459	EN45_02282	EN46_03938	EN47_05009	EN48_01046	EN5_03552	EN50_03084	EN51_02866	EN52_00840	EN53_01300	EN54_02573	EN55_02532
lpqV	lipoprotein LpqV	68	68	1	EN1_04616	EN10_02504	EN11_04357	EN12_03248	EN13_04482	EN14_03679	EN15_04815	EN17_01666	EN19_01691	EN2_01961	EN20_00090	EN21_04014	EN22_01940	EN23_02656	EN25_03665	EN26_01910	EN27_00262	EN28_01422	EN3_01041	EN30_04361	EN31_02263	EN32_00675	EN33_01986	EN34_02406	EN35_01868	EN37_03146	EN38_02873	EN39_01020	EN4_02299	EN40_00642	EN41_01124	EN42_04050	EN43_03298	EN44_04468	EN45_02273	EN46_03947	EN47_05000	EN48_01037	EN5_03561	EN50_03076	EN51_02874	EN52_00831	EN53_01309	EN54_02582	EN55_02523
group_1819	enoyl-CoA hydratase/isomerase family protein	68	68	1	EN1_04622	EN10_02498	EN11_04351	EN12_03242	EN13_04476	EN14_03685	EN15_04809	EN17_01672	EN19_01685	EN2_01955	EN20_00084	EN21_04020	EN22_01946	EN23_02662	EN25_03671	EN26_01916	EN27_00268	EN28_01428	EN3_01047	EN30_04355	EN31_02257	EN32_00681	EN33_01992	EN34_02412	EN35_01874	EN37_03140	EN38_02879	EN39_01014	EN4_02305	EN40_00636	EN41_01130	EN42_04044	EN43_03304	EN44_04474	EN45_02267	EN46_03953	EN47_04994	EN48_01031	EN5_03567	EN50_03070	EN51_02880	EN52_00825	EN53_01315	EN54_02588	EN55_02517
group_1820	Bax inhibitor-1/YccA family protein	68	68	1	EN1_04625	EN10_02495	EN11_04348	EN12_03239	EN13_04473	EN14_03688	EN15_04806	EN17_01675	EN19_01682	EN2_01952	EN20_00081	EN21_04023	EN22_01949	EN23_02665	EN25_03674	EN26_01919	EN27_00271	EN28_01431	EN3_01050	EN30_04352	EN31_02254	EN32_00684	EN33_01995	EN34_02415	EN35_01877	EN37_03137	EN38_02882	EN39_01011	EN4_02308	EN40_00633	EN41_01133	EN42_04041	EN43_03307	EN44_04477	EN45_02264	EN46_03956	EN47_04991	EN48_01028	EN5_03570	EN50_03067	EN51_02883	EN52_00822	EN53_01318	EN54_02591	EN55_02514
group_1822	hypothetical protein	68	68	1	EN1_04628	EN10_03033	EN11_04689	EN12_03444	EN13_02997	EN14_02617	EN15_02302	EN17_03560	EN19_04097	EN2_01234	EN20_02480	EN21_03247	EN22_00981	EN23_04210	EN25_04266	EN26_03790	EN27_03970	EN28_02116	EN3_04454	EN30_02977	EN31_04420	EN32_02193	EN33_02983	EN34_02021	EN35_04626	EN37_01726	EN38_02350	EN39_03588	EN4_03867	EN40_03259	EN41_02068	EN42_01608	EN43_01001	EN44_03526	EN45_03411	EN46_02441	EN47_03367	EN48_02200	EN5_02928	EN50_01227	EN51_03162	EN52_02916	EN53_03223	EN54_01766	EN55_04058
group_1823	Gfo/Idh/MocA family oxidoreductase	68	68	1	EN1_04629	EN10_03034	EN11_04690	EN12_03443	EN13_02996	EN14_02618	EN15_02301	EN17_03561	EN19_04096	EN2_01235	EN20_02479	EN21_03248	EN22_00982	EN23_04211	EN25_04265	EN26_03789	EN27_03971	EN28_02115	EN3_04453	EN30_02976	EN31_04421	EN32_02194	EN33_02982	EN34_02022	EN35_04625	EN37_01727	EN38_02351	EN39_03587	EN4_03868	EN40_03258	EN41_02067	EN42_01609	EN43_01000	EN44_03527	EN45_03410	EN46_02440	EN47_03366	EN48_02201	EN5_02927	EN50_01228	EN51_03163	EN52_02917	EN53_03224	EN54_01767	EN55_04057
group_1824	hypothetical protein	68	68	1	EN1_04630	EN10_03035	EN11_04691	EN12_03442	EN13_02995	EN14_02619	EN15_02300	EN17_03562	EN19_04095	EN2_01236	EN20_02478	EN21_03249	EN22_00983	EN23_04212	EN25_04264	EN26_03788	EN27_03972	EN28_02114	EN3_04452	EN30_02975	EN31_04422	EN32_02195	EN33_02981	EN34_02023	EN35_04624	EN37_01728	EN38_02352	EN39_03586	EN4_03869	EN40_03257	EN41_02066	EN42_01610	EN43_00999	EN44_03528	EN45_03409	EN46_02439	EN47_03365	EN48_02202	EN5_02926	EN50_01229	EN51_03164	EN52_02918	EN53_03225	EN54_01768	EN55_04056
group_1825	M20/M25/M40 family metallo-hydrolase	68	68	1	EN1_04634	EN10_03039	EN11_04695	EN12_03438	EN13_02991	EN14_02623	EN15_02296	EN17_03566	EN19_04091	EN2_01240	EN20_02474	EN21_03253	EN22_00987	EN23_04216	EN25_04260	EN26_03784	EN27_03976	EN28_02110	EN3_04448	EN30_02971	EN31_04426	EN32_02199	EN33_02977	EN34_02027	EN35_04620	EN37_01732	EN38_02356	EN39_03582	EN4_03873	EN40_03253	EN41_02062	EN42_01614	EN43_00995	EN44_03532	EN45_03405	EN46_02435	EN47_03361	EN48_02206	EN5_02922	EN50_01233	EN51_03168	EN52_02922	EN53_03229	EN54_01772	EN55_04052
tsnR	RNA methyltransferase	68	68	1	EN1_04647	EN10_03052	EN11_04260	EN12_03425	EN13_02978	EN14_02636	EN15_02283	EN17_03579	EN19_04078	EN2_01253	EN20_02461	EN21_03266	EN22_01000	EN23_04229	EN25_04247	EN26_03771	EN27_03989	EN28_02096	EN3_04435	EN30_02957	EN31_04440	EN32_02213	EN33_02963	EN34_02041	EN35_04607	EN37_01746	EN38_02369	EN39_03569	EN4_03886	EN40_03240	EN41_02049	EN42_01627	EN43_00982	EN44_03545	EN45_03392	EN46_02422	EN47_03348	EN48_02219	EN5_02909	EN50_01246	EN51_03181	EN52_02935	EN53_03242	EN54_01785	EN55_04039
group_1828	hypothetical protein	68	68	1	EN1_04653	EN10_03058	EN11_04266	EN12_03419	EN13_02972	EN14_02642	EN15_02277	EN17_03585	EN19_04072	EN2_01259	EN20_02455	EN21_03272	EN22_01006	EN23_04235	EN25_04241	EN26_03765	EN27_03995	EN28_02090	EN3_04429	EN30_02951	EN31_04446	EN32_02219	EN33_02957	EN34_02047	EN35_04601	EN37_01752	EN38_02375	EN39_03563	EN4_03892	EN40_03234	EN41_02043	EN42_01633	EN43_00976	EN44_03551	EN45_03386	EN46_02416	EN47_03342	EN48_02225	EN5_02903	EN50_01252	EN51_03187	EN52_02941	EN53_03248	EN54_01791	EN55_04033
group_1829	hypothetical protein	68	68	1	EN1_04654	EN10_03059	EN11_04267	EN12_03418	EN13_02971	EN14_02643	EN15_02276	EN17_03586	EN19_04071	EN2_01260	EN20_02454	EN21_03273	EN22_01007	EN23_04236	EN25_04240	EN26_03764	EN27_03996	EN28_02089	EN3_04428	EN30_02950	EN31_04447	EN32_02220	EN33_02956	EN34_02048	EN35_04600	EN37_01753	EN38_02376	EN39_03562	EN4_03893	EN40_03233	EN41_02042	EN42_01634	EN43_00975	EN44_03552	EN45_03385	EN46_02415	EN47_03341	EN48_02226	EN5_02902	EN50_01253	EN51_03188	EN52_02942	EN53_03249	EN54_01792	EN55_04032
group_1830	hypothetical protein	68	68	1	EN1_04655	EN10_03060	EN11_04268	EN12_03417	EN13_02970	EN14_02644	EN15_02275	EN17_03587	EN19_04070	EN2_01261	EN20_02453	EN21_03274	EN22_01008	EN23_04237	EN25_04239	EN26_03763	EN27_03997	EN28_02088	EN3_04427	EN30_02949	EN31_04448	EN32_02221	EN33_02955	EN34_02049	EN35_04599	EN37_01754	EN38_02377	EN39_03561	EN4_03894	EN40_03232	EN41_02041	EN42_01635	EN43_00974	EN44_03553	EN45_03384	EN46_02414	EN47_03340	EN48_02227	EN5_02901	EN50_01254	EN51_03189	EN52_02943	EN53_03250	EN54_01793	EN55_04031
alkA	bifunctional regulatory protein/DNA repair enzyme AlkA	68	68	1	EN1_04657	EN10_03062	EN11_04270	EN12_03415	EN13_02968	EN14_02646	EN15_02273	EN17_03589	EN19_04068	EN2_01263	EN20_02451	EN21_03276	EN22_01010	EN23_04239	EN25_04237	EN26_03761	EN27_03999	EN28_02086	EN3_04425	EN30_02947	EN31_04450	EN32_02223	EN33_02953	EN34_02051	EN35_04597	EN37_01756	EN38_02379	EN39_03559	EN4_03896	EN40_03230	EN41_02039	EN42_01637	EN43_00972	EN44_03555	EN45_03382	EN46_02412	EN47_03338	EN48_02229	EN5_02899	EN50_01256	EN51_03191	EN52_02945	EN53_03252	EN54_01795	EN55_04029
group_1833	TetR family transcriptional regulator	68	68	1	EN1_04675	EN10_03080	EN11_04288	EN12_03397	EN13_02950	EN14_02664	EN15_02255	EN17_03607	EN19_04050	EN2_01281	EN20_02433	EN21_03294	EN22_01028	EN23_04257	EN25_04219	EN26_03743	EN27_04017	EN28_02068	EN3_04407	EN30_02929	EN31_04468	EN32_02241	EN33_02935	EN34_02069	EN35_04579	EN37_01774	EN38_02397	EN39_03541	EN4_03914	EN40_03212	EN41_02021	EN42_01655	EN43_00954	EN44_03573	EN45_03364	EN46_02394	EN47_03320	EN48_02247	EN5_02881	EN50_01274	EN51_03209	EN52_02963	EN53_03270	EN54_01813	EN55_04011
mpg	DNA-3-methyladenine glycosylase	68	68	1	EN1_04676	EN10_03081	EN11_04289	EN12_03396	EN13_02949	EN14_02665	EN15_02254	EN17_03608	EN19_04049	EN2_01282	EN20_02432	EN21_03295	EN22_01029	EN23_04258	EN25_04218	EN26_03742	EN27_04018	EN28_02067	EN3_04406	EN30_02928	EN31_04469	EN32_02242	EN33_02934	EN34_02070	EN35_04578	EN37_01775	EN38_02398	EN39_03540	EN4_03915	EN40_03211	EN41_02020	EN42_01656	EN43_00953	EN44_03574	EN45_03363	EN46_02393	EN47_03319	EN48_02248	EN5_02880	EN50_01275	EN51_03210	EN52_02964	EN53_03271	EN54_01814	EN55_04010
[truncated: 9,176 more rows]
[truncated: 23 more columns]
