# Supplementary material for: Phenylacetic acid metabolic genes are associated with Mycobacteroides abscessus dominant circulating clone 1
Source: Microbiol Spectr. 2024 Sep 24;12(11):e01330-24. doi: 10.1128/spectrum.01330-24 (PMC11537035; doi:10.1128/spectrum.01330-24)
Supplement: Tables S3 and S4 — Table S3: DCC and Non-DCC Representative MAB Isolates. Table S4: Pangenome of isolates sequenced here and representative isolates. [file spectrum.01330-24-s0003.xlsx]

## Sheet: Table S3
Supplemental Table 3: DCC and Non-DCC Representative MAB Isolates
ID	Assembly Accession	DCC Classification	Assembly Name	Organism Name	Organism Infraspecific Names Strain	Assembly Level	Assembly BioProject Accession	Assembly BioSample Accession
DCC1 ATCC 19977 Rough		DCC1	ATCC 19977 Rough	M. a. abscessus	ATCC 19977 Rough BR	Complete
DCC1 ATCC 19977 Smooth		DCC2	ATCC 19977 Smooth	M. a. abscessus	ATCC 19977 Smooth BR	Complete
DCC2	ERR363247	DCC2	WRCM_B	M. a. abscessus	10060_7#11	contig	PRJEB2779	SAMEA2070155
DCC3	ERR1045629	DCC3	Brazil_P96	M. a. massiliense	16933_5#1	contig	PRJEB2779	SAMEA3375782
DCC4	ERR1081288	DCC4/Abscessus12	Manchester_21	M. a. abscessus	MW51388-sc-2298334	contig	PRJEB2779	SAMEA3390633
DCC5	ERR363431	DCC5	UNC_BK	M. a. abscessus	10660_1#25	contig	PRJEB2779	SAMEA2149268
DCC6	ERR2524314	DCC6	Netherlands_3	M. a. massiliense	1401c0d0-e955-11e6-874d-3c4a9275d6c8	contig	PRJEB2779	SAMEA91894918
DCC7	ERR363320	DCC7	RVI_F	M. a. massiliense	10060_7#84	contig	PRJEB2779	SAMEA2070706
M.a.abscessus1	ERR369209	Abscessus1	SMRL_A	M. a. abscessus	10060_8#39	contig	PRJEB2779	SAMEA2070535
M.a.abscessus10	ERR369277	Abscessus10	SMRL_BR	M. a. abscessus	10071_7#22	contig	PRJEB2779	SAMEA2071362
M.a.abscessus11	ERR484948	Abscessus11	BTL_F	M. a. abscessus	12045_8#33	contig	PRJEB2779	SAMEA2275870
M.a.abscessus12	ERR1081288	Abscessus12	Manchester_21	M. a. abscessus	-	contig	PRJEB2779	SAMEA339063
M.a.abscessus14	ERR473271	Abscessus14	PAP_G	M. a. abscessus	12078_1#66	contig	PRJEB2779	SAMEA2275631
M.a.abscessus15	ERR343175	Abscessus15	SMRL_CZ	M. a. abscessus	10250_1#1	contig	PRJEB2779	SAMEA2070673
M.a.abscessus16	ERR363321	Abscessus16	SVH_M	M. a. abscessus	10060_7#85	contig	PRJEB2779	SAMEA2071201
M.a.abscessus17	ERR343206	Abscessus17	SMRL_BD	M. a. abscessus	10250_1#32	contig	PRJEB2779	SAMEA2068960
M.a.abscessus18	ERR369235	Abscessus18	SMRL_CE	M. a. abscessus	10060_8#65	contig	PRJEB2779	SAMEA2071301
M.a.abscessus2	ERR2759447	Abscessus2	Netherlands_6	M. a. abscessus	2047STDY6839926	contig	PRJEB2779	SAMEA104138834
M.a.abscessus5	ERR2759457	Abscessus5	Netherlands_16	M. a. abscessus	2047STDY6839936	contig	PRJEB2779	SAMEA104138844
M.a.abscessus6	ERR459820	Abscessus6	AUS_U	M. a. abscessus	11861_7#74	contig	PRJEB2779	SAMEA2259614
M.a.abscessus7	ERR490683	Abscessus7	LEI_G	M. a. abscessus	12095_1#22	contig	PRJEB2779	SAMEA2275666
M.a.abscessus8	ERR1081310	Abscessus8	Manchester_18	M. a. abscessus	-	contig	PRJEB2779	SAMEA3390655
M.a.massiliense1	ERR340518	Massiliense1	SMRL_BU	M. a. massiliense	10208_3#27	contig	PRJEB2779	SAMEA2070898
M.a.massiliense13	ERR1081289	Massiliense13	Manchester_22	M. a. massiliense	-	contig	PRJEB2779	SAMEA3390634
M.a.massiliense15	ERR2759449	Massiliense15	Netherlands_8	M. a. massiliense	2047STDY6839928	contig	PRJEB2779	SAMEA104138836
M.a.massiliense16	ERR363391	Massiliense16	SMRL_CR	M. a. massiliense	10071_6#70	contig	PRJEB2779	SAMEA2070420
M.a.massiliense17	ERR363359	Massiliense17	JRH_D	M. a. massiliense	10071_6#38	contig	PRJEB2779	SAMEA2070817
M.a.massiliense4	ERR363442	Massiliense4	DEN_AE	M. a. massiliense	10660_1#36	contig	PRJEB2779	SAMEA2150176
M.a.massiliense6	ERR343190	Massiliense7	SMRL_BV	M. a. massiliense	10250_1#16	contig	PRJEB2779	SAMEA2070771
M.a.massiliense7	ERR343190	Massiliense7	SMRL_BV	M. a. massiliense	10250_1#16	contig	PRJEB2779	SAMEA2070771
M.a.massiliense8	ERR459962	Massiliense8	AUS_AU	M. a. massiliense	11893_6#46	contig	PRJEB2779	SAMEA2259689
M.a.massiliense9	ERR374021	Massiliense9	UNC_CK	M. a. massiliense	10702_1#81	contig	PRJEB2779	SAMEA2152232

## Sheet: Table S4
Supplemental Table 4: Pangenome of isolates sequenced here and representative isolates
Gene	Annotation	No. isolates	ATCC 19977 Locus	ATCC_19977_Rough	ATCC_19977_Smooth	DCC2	DCC3	DCC4	DCC5	DCC6	DCC7	EN1	EN10	EN11	EN12	EN13	EN14	EN15	EN17	EN19	EN2	EN20	EN21	EN22	EN23	EN25	EN26	EN27	EN28	EN3	EN30	EN31	EN32	EN33	EN34	EN35	EN37	EN38	EN39	EN4	EN40	EN41	EN42	EN43	EN44	EN45	EN46	EN47	EN48
group_363	TetR/AcrR family transcriptional regulator	101	MAB_3875	ATCC_19977_Rough_00674	ATCC_19977_Smooth_04303	DCC2_02029	DCC3_00424	DCC4_04268	DCC5_01438	DCC6_02915	DCC7_02995	EN1_00001	EN10_00533	EN11_00983	EN12_02445	EN13_03162	EN14_03597	EN15_03303	EN17_00001	EN19_00131	EN2_00674	EN20_01488	EN21_02941	EN22_02787	EN23_01437	EN25_04348	EN26_02686	EN27_02185	EN28_02550	EN3_02343	EN30_00698	EN31_04707	EN32_02738	EN33_02521	EN34_02896	EN35_00839	EN37_00686	EN38_04535	EN39_01009	EN4_01753	EN40_01371	EN41_03941	EN42_01026	EN43_01727	EN44_02998	EN45_00420	EN46_03482	EN47_01383	EN48_00250
group_2259	carotenoid oxygenase family protein	101	MAB_3874c	ATCC_19977_Rough_00673	ATCC_19977_Smooth_04302	DCC2_02030	DCC3_00425	DCC4_04269	DCC5_01437	DCC6_02916	DCC7_02996	EN1_00002	EN10_00534	EN11_00982	EN12_02444	EN13_03161	EN14_03596	EN15_03304	EN17_00002	EN19_00132	EN2_00673	EN20_01487	EN21_02942	EN22_02788	EN23_01436	EN25_04347	EN26_02685	EN27_02186	EN28_02549	EN3_02344	EN30_00699	EN31_04706	EN32_02737	EN33_02522	EN34_02895	EN35_00838	EN37_00685	EN38_04536	EN39_01008	EN4_01752	EN40_01370	EN41_03940	EN42_01025	EN43_01726	EN44_02997	EN45_00421	EN46_03483	EN47_01382	EN48_00251
group_647	hypothetical protein	101	MAB_3873c	ATCC_19977_Rough_00672	ATCC_19977_Smooth_04301	DCC2_02031	DCC3_00426	DCC4_04270	DCC5_01436	DCC6_02917	DCC7_02997	EN1_00003	EN10_00535	EN11_00981	EN12_02443	EN13_03160	EN14_03595	EN15_03305	EN17_00003	EN19_00133	EN2_00672	EN20_01486	EN21_02943	EN22_02789	EN23_01435	EN25_04346	EN26_02684	EN27_02187	EN28_02548	EN3_02345	EN30_00700	EN31_04705	EN32_02736	EN33_02523	EN34_02894	EN35_00837	EN37_00684	EN38_04537	EN39_01007	EN4_01751	EN40_01369	EN41_03939	EN42_01024	EN43_01725	EN44_02996	EN45_00422	EN46_03484	EN47_01381	EN48_00252
group_16076	hypothetical protein	101	MAB_3872c	ATCC_19977_Rough_00671	ATCC_19977_Smooth_04300	DCC2_02032	DCC3_00427	DCC4_04271	DCC5_01435	DCC6_02918	DCC7_02998	EN1_00004	EN10_00536	EN11_00980	EN12_02442	EN13_03159	EN14_03594	EN15_03306	EN17_00004	EN19_00134	EN2_00671	EN20_01485	EN21_02944	EN22_02790	EN23_01434	EN25_04345	EN26_02683	EN27_02188	EN28_02547	EN3_02346	EN30_00701	EN31_04704	EN32_02735	EN33_02524	EN34_02893	EN35_00836	EN37_00683	EN38_04538	EN39_01006	EN4_01750	EN40_01368	EN41_03938	EN42_01023	EN43_01724	EN44_02995	EN45_00423	EN46_03485	EN47_01380	EN48_00253
mkl	ABC transporter ATP-binding protein	101	MAB_3871c	ATCC_19977_Rough_00670	ATCC_19977_Smooth_04299	DCC2_02033	DCC3_00428	DCC4_04272	DCC5_01434	DCC6_02919	DCC7_02999	EN1_00005	EN10_00537	EN11_00979	EN12_02441	EN13_03158	EN14_03593	EN15_03307	EN17_00005	EN19_00135	EN2_00670	EN20_01484	EN21_02945	EN22_02791	EN23_01433	EN25_04344	EN26_02682	EN27_02189	EN28_02546	EN3_02347	EN30_00702	EN31_04703	EN32_02734	EN33_02525	EN34_02892	EN35_00835	EN37_00682	EN38_04539	EN39_01005	EN4_01749	EN40_01367	EN41_03937	EN42_01022	EN43_01723	EN44_02994	EN45_00424	EN46_03486	EN47_01379	EN48_00254
group_2258	molybdopterin oxidoreductase family protein	101	MAB_3870c	ATCC_19977_Rough_00669	ATCC_19977_Smooth_04298	DCC2_02034	DCC3_00429	DCC4_04273	DCC5_01433	DCC6_02920	DCC7_03000	EN1_00006	EN10_00538	EN11_00978	EN12_02440	EN13_03157	EN14_03592	EN15_03308	EN17_00006	EN19_00136	EN2_00669	EN20_01483	EN21_02946	EN22_02792	EN23_01432	EN25_04343	EN26_02681	EN27_02190	EN28_02545	EN3_02348	EN30_00703	EN31_04702	EN32_02733	EN33_02526	EN34_02891	EN35_00834	EN37_00681	EN38_04540	EN39_01004	EN4_01748	EN40_01366	EN41_03936	EN42_01021	EN43_01722	EN44_02993	EN45_00425	EN46_03487	EN47_01378	EN48_00255
rpoB	DNA-directed RNA polymerase subunit beta	101	MAB_3869c	ATCC_19977_Rough_00668	ATCC_19977_Smooth_04297	DCC2_02035	DCC3_00430	DCC4_04274	DCC5_01432	DCC6_02921	DCC7_03001	EN1_00007	EN10_00539	EN11_00977	EN12_02439	EN13_03156	EN14_03591	EN15_03309	EN17_00007	EN19_00137	EN2_00668	EN20_01482	EN21_02947	EN22_02793	EN23_01431	EN25_04342	EN26_02680	EN27_02191	EN28_02544	EN3_02349	EN30_00704	EN31_04701	EN32_02732	EN33_02527	EN34_02890	EN35_00833	EN37_00680	EN38_04541	EN39_01003	EN4_01747	EN40_01365	EN41_03935	EN42_01020	EN43_01721	EN44_02992	EN45_00426	EN46_03488	EN47_01377	EN48_00256
rpoC	DNA-directed RNA polymerase subunit beta'	101	MAB_3868c	ATCC_19977_Rough_00667	ATCC_19977_Smooth_04296	DCC2_02036	DCC3_00431	DCC4_04275	DCC5_01431	DCC6_02922	DCC7_03002	EN1_00008	EN10_00540	EN11_00976	EN12_02438	EN13_03155	EN14_03590	EN15_03310	EN17_00008	EN19_00138	EN2_00667	EN20_01481	EN21_02948	EN22_02794	EN23_01430	EN25_04341	EN26_02679	EN27_02192	EN28_02543	EN3_02350	EN30_00705	EN31_04700	EN32_02731	EN33_02528	EN34_02889	EN35_00832	EN37_00679	EN38_04542	EN39_01002	EN4_01746	EN40_01364	EN41_03934	EN42_01019	EN43_01720	EN44_02991	EN45_00427	EN46_03489	EN47_01376	EN48_00257
group_2257	hypothetical protein	101	MAB_3867	ATCC_19977_Rough_00666	ATCC_19977_Smooth_04295	DCC2_02037	DCC3_00432	DCC4_04276	DCC5_01430	DCC6_02923	DCC7_03003	EN1_00009	EN10_00541	EN11_00975	EN12_02437	EN13_03154	EN14_03589	EN15_03311	EN17_00009	EN19_00139	EN2_00666	EN20_01480	EN21_02949	EN22_02795	EN23_01429	EN25_04340	EN26_02678	EN27_02193	EN28_02542	EN3_02351	EN30_00706	EN31_04699	EN32_02730	EN33_02529	EN34_02888	EN35_00831	EN37_00678	EN38_04543	EN39_01001	EN4_01745	EN40_01363	EN41_03933	EN42_01018	EN43_01719	EN44_02990	EN45_00428	EN46_03490	EN47_01375	EN48_00258
group_15017	amino acid permease	101	MAB_3866c	ATCC_19977_Rough_00665	ATCC_19977_Smooth_04294	DCC2_02038	DCC3_00433	DCC4_04277	DCC5_01429	DCC6_02924	DCC7_03004	EN1_00010	EN10_00542	EN11_00974	EN12_02436	EN13_03153	EN14_03588	EN15_03312	EN17_00010	EN19_00140	EN2_00665	EN20_01479	EN21_02950	EN22_02796	EN23_01428	EN25_04339	EN26_02677	EN27_02194	EN28_02541	EN3_02352	EN30_00707	EN31_04698	EN32_02729	EN33_02530	EN34_02887	EN35_00830	EN37_00677	EN38_04544	EN39_01000	EN4_01744	EN40_01362	EN41_03932	EN42_01017	EN43_01718	EN44_02989	EN45_00429	EN46_03491	EN47_01374	EN48_00259
group_4281	hypothetical protein	87	MAB_3865	ATCC_19977_Rough_00664	ATCC_19977_Smooth_04293	DCC2_02039		DCC4_04278	DCC5_01428		DCC7_03005	EN1_00011	EN10_00543	EN11_00973	EN12_02435	EN13_03152	EN14_03587	EN15_03313	EN17_00011	EN19_00141	EN2_00664	EN20_01478	EN21_02951	EN22_02797	EN23_01427	EN25_04338	EN26_02676	EN27_02195	EN28_02540	EN3_02353	EN30_00708	EN31_04697	EN32_02728	EN33_02531	EN34_02886	EN35_00829	EN37_00676	EN38_04545	EN39_00999	EN4_01743	EN40_01361	EN41_03931	EN42_01016	EN43_01717	EN44_02988	EN45_00430	EN46_03492	EN47_01373	EN48_00260
group_3300	hypothetical protein	101	MAB_3864c	ATCC_19977_Rough_00663	ATCC_19977_Smooth_04292	DCC2_02040	DCC3_00435	DCC4_04279	DCC5_01427	DCC6_02926	DCC7_03006	EN1_00012	EN10_00544	EN11_00972	EN12_02434	EN13_03151	EN14_03586	EN15_03314	EN17_00012	EN19_00142	EN2_00663	EN20_01477	EN21_02952	EN22_02798	EN23_01426	EN25_04337	EN26_02675	EN27_02196	EN28_02539	EN3_02354	EN30_00709	EN31_04696	EN32_02727	EN33_02532	EN34_02885	EN35_00828	EN37_00675	EN38_04546	EN39_00998	EN4_01742	EN40_01360	EN41_03930	EN42_01015	EN43_01716	EN44_02987	EN45_00431	EN46_03493	EN47_01372	EN48_00261
group_645	SRPBCC domain-containing protein	101	MAB_3863	ATCC_19977_Rough_00662	ATCC_19977_Smooth_04291	DCC2_02041	DCC3_00436	DCC4_04280	DCC5_01426	DCC6_02927	DCC7_03007	EN1_00013	EN10_00545	EN11_00971	EN12_02433	EN13_03150	EN14_03585	EN15_03315	EN17_00013	EN19_00143	EN2_00662	EN20_01476	EN21_02953	EN22_02799	EN23_01425	EN25_04336	EN26_02674	EN27_02197	EN28_02538	EN3_02355	EN30_00710	EN31_04695	EN32_02726	EN33_02533	EN34_02884	EN35_00827	EN37_00674	EN38_04547	EN39_00997	EN4_01741	EN40_01359	EN41_03929	EN42_01014	EN43_01715	EN44_02986	EN45_00432	EN46_03494	EN47_01371	EN48_00262
group_2256	metalloregulator ArsR/SmtB family transcription factor	101	MAB_3862	ATCC_19977_Rough_00661	ATCC_19977_Smooth_04290	DCC2_02042	DCC3_00437	DCC4_04281	DCC5_01425	DCC6_02928	DCC7_03008	EN1_00014	EN10_00546	EN11_00970	EN12_02432	EN13_03149	EN14_03584	EN15_03316	EN17_00014	EN19_00144	EN2_00661	EN20_01475	EN21_02954	EN22_02800	EN23_01424	EN25_04335	EN26_02673	EN27_02198	EN28_02537	EN3_02356	EN30_00711	EN31_04694	EN32_02725	EN33_02534	EN34_02883	EN35_00826	EN37_00673	EN38_04548	EN39_00996	EN4_01740	EN40_01358	EN41_03928	EN42_01013	EN43_01714	EN44_02985	EN45_00433	EN46_03495	EN47_01370	EN48_00263
group_2255	EthD domain-containing protein	101	MAB_3861	ATCC_19977_Rough_00660	ATCC_19977_Smooth_04289	DCC2_02043	DCC3_00438	DCC4_04282	DCC5_01424	DCC6_02929	DCC7_03009	EN1_00015	EN10_00547	EN11_00969	EN12_02431	EN13_03148	EN14_03583	EN15_03317	EN17_00015	EN19_00145	EN2_00660	EN20_01474	EN21_02955	EN22_02801	EN23_01423	EN25_04334	EN26_02672	EN27_02199	EN28_02536	EN3_02357	EN30_00712	EN31_04693	EN32_02724	EN33_02535	EN34_02882	EN35_00825	EN37_00672	EN38_04549	EN39_00995	EN4_01739	EN40_01357	EN41_03927	EN42_01012	EN43_01713	EN44_02984	EN45_00434	EN46_03496	EN47_01369	EN48_00264
group_14642	acyl-CoA dehydrogenase family protein	101	MAB_3860c	ATCC_19977_Rough_00659	ATCC_19977_Smooth_04288	DCC2_02044	DCC3_00439	DCC4_04283	DCC5_01423	DCC6_02930	DCC7_03010	EN1_00016	EN10_00548	EN11_00968	EN12_02430	EN13_03147	EN14_03582	EN15_03318	EN17_00016	EN19_00146	EN2_00659	EN20_01473	EN21_02956	EN22_02802	EN23_01422	EN25_04333	EN26_02671	EN27_02200	EN28_02535	EN3_02358	EN30_00713	EN31_04692	EN32_02723	EN33_02536	EN34_02881	EN35_00824	EN37_00671	EN38_04550	EN39_00994	EN4_01738	EN40_01356	EN41_03926	EN42_01011	EN43_01712	EN44_02983	EN45_00435	EN46_03497	EN47_01368	EN48_00265
group_1118	crotonase/enoyl-CoA hydratase family protein	101	MAB_3859c	ATCC_19977_Rough_00658	ATCC_19977_Smooth_04287	DCC2_02045	DCC3_00440	DCC4_04284	DCC5_01422	DCC6_02931	DCC7_03011	EN1_00017	EN10_00549	EN11_00967	EN12_02428	EN13_03145	EN14_03580	EN15_03320	EN17_00017	EN19_00147	EN2_00658	EN20_01472	EN21_02957	EN22_02803	EN23_01421	EN25_04332	EN26_02670	EN27_02201	EN28_02534	EN3_02359	EN30_00714	EN31_04691	EN32_02722	EN33_02537	EN34_02880	EN35_00823	EN37_00670	EN38_04551	EN39_00993	EN4_01737	EN40_01355	EN41_03925	EN42_01010	EN43_01711	EN44_02982	EN45_00436	EN46_03498	EN47_01367	EN48_00266
group_644	hypothetical protein	101	MAB_3858c	ATCC_19977_Rough_00657	ATCC_19977_Smooth_04286	DCC2_02046	DCC3_00441	DCC4_04285	DCC5_01421	DCC6_02932	DCC7_03012	EN1_00018	EN10_00550	EN11_00966	EN12_02427	EN13_03144	EN14_03579	EN15_03321	EN17_00018	EN19_00148	EN2_00657	EN20_01471	EN21_02958	EN22_02804	EN23_01420	EN25_04331	EN26_02669	EN27_02202	EN28_02533	EN3_02360	EN30_00715	EN31_04690	EN32_02721	EN33_02538	EN34_02879	EN35_00822	EN37_00669	EN38_04552	EN39_00992	EN4_01736	EN40_01354	EN41_03924	EN42_01009	EN43_01710	EN44_02981	EN45_00437	EN46_03499	EN47_01366	EN48_00267
group_3364	crotonase/enoyl-CoA hydratase family protein	101	MAB_3857c	ATCC_19977_Rough_00656	ATCC_19977_Smooth_04285	DCC2_02047	DCC3_00442	DCC4_04286	DCC5_01420	DCC6_02933	DCC7_03013	EN1_00019	EN10_00551	EN11_00965	EN12_02426	EN13_03143	EN14_03578	EN15_03322	EN17_00019	EN19_00149	EN2_00656	EN20_01470	EN21_02959	EN22_02805	EN23_01419	EN25_04330	EN26_02668	EN27_02203	EN28_02532	EN3_02361	EN30_00716	EN31_04689	EN32_02720	EN33_02539	EN34_02878	EN35_00821	EN37_00668	EN38_04553	EN39_00991	EN4_01735	EN40_01353	EN41_03923	EN42_01008	EN43_01709	EN44_02980	EN45_00438	EN46_03500	EN47_01365	EN48_00268
group_1117	hypothetical protein	101	MAB_3856c	ATCC_19977_Rough_00655	ATCC_19977_Smooth_04284	DCC2_02048	DCC3_00443	DCC4_04287	DCC5_01419	DCC6_02934	DCC7_03014	EN1_00020	EN10_00552	EN11_00964	EN12_02425	EN13_03142	EN14_03577	EN15_03323	EN17_00020	EN19_00150	EN2_00655	EN20_01469	EN21_02960	EN22_02806	EN23_01418	EN25_04329	EN26_02667	EN27_02204	EN28_02531	EN3_02362	EN30_00717	EN31_04688	EN32_02719	EN33_02540	EN34_02877	EN35_00820	EN37_00667	EN38_04554	EN39_00990	EN4_01734	EN40_01352	EN41_03922	EN42_01007	EN43_01708	EN44_02979	EN45_00439	EN46_03501	EN47_01364	EN48_00269
group_15606	hypothetical protein	101	MAB_3855c	ATCC_19977_Rough_00654	ATCC_19977_Smooth_04283	DCC2_02049	DCC3_00444	DCC4_04288	DCC5_01418	DCC6_02935	DCC7_03015	EN1_00021	EN10_00553	EN11_00963	EN12_02424	EN13_03141	EN14_03576	EN15_03324	EN17_00021	EN19_00151	EN2_00654	EN20_01468	EN21_02961	EN22_02807	EN23_01417	EN25_04328	EN26_02666	EN27_02205	EN28_02530	EN3_02363	EN30_00718	EN31_04687	EN32_02718	EN33_02541	EN34_02876	EN35_00819	EN37_00666	EN38_04555	EN39_00989	EN4_01733	EN40_01351	EN41_03921	EN42_01006	EN43_01707	EN44_02978	EN45_00440	EN46_03502	EN47_01363	EN48_00270
group_2254	hypothetical protein	101	MAB_3854	ATCC_19977_Rough_00653	ATCC_19977_Smooth_04282	DCC2_02050	DCC3_00445	DCC4_04289	DCC5_01417	DCC6_02936	DCC7_03016	EN1_00022	EN10_00554	EN11_00962	EN12_02423	EN13_03140	EN14_03575	EN15_03325	EN17_00022	EN19_00152	EN2_00653	EN20_01467	EN21_02962	EN22_02808	EN23_01416	EN25_04327	EN26_02665	EN27_02206	EN28_02529	EN3_02364	EN30_00719	EN31_04686	EN32_02717	EN33_02542	EN34_02875	EN35_00818	EN37_00665	EN38_04556	EN39_00988	EN4_01732	EN40_01350	EN41_03920	EN42_01005	EN43_01706	EN44_02977	EN45_00441	EN46_03503	EN47_01362	EN48_00271
group_14964	hypothetical protein	101	MAB_3853	ATCC_19977_Rough_00652	ATCC_19977_Smooth_04281	DCC2_02051	DCC3_00446	DCC4_04290	DCC5_01415	DCC6_02937	DCC7_03017	EN1_00023	EN10_00555	EN11_00961	EN12_02422	EN13_03139	EN14_03574	EN15_03326	EN17_00023	EN19_00153	EN2_00652	EN20_01466	EN21_02963	EN22_02809	EN23_01415	EN25_04326	EN26_02664	EN27_02207	EN28_02528	EN3_02365	EN30_00720	EN31_04685	EN32_02716	EN33_02543	EN34_02874	EN35_00817	EN37_00664	EN38_04557	EN39_00987	EN4_01731	EN40_01349	EN41_03918	EN42_01003	EN43_01704	EN44_02976	EN45_00442	EN46_03504	EN47_01361	EN48_00272
group_183	hypothetical protein	92	0	ATCC_19977_Rough_00651	ATCC_19977_Smooth_04280	DCC2_02052		DCC4_04291	DCC5_01414			EN1_00024	EN10_00556	EN11_00960	EN12_02421	EN13_03138	EN14_03573	EN15_03327	EN17_00024	EN19_00154	EN2_00651	EN20_01465	EN21_02964	EN22_02810	EN23_01414	EN25_04325	EN26_02663	EN27_02208	EN28_02527	EN3_02366	EN30_00721	EN31_04684	EN32_02715	EN33_02544	EN34_02873	EN35_00816	EN37_00663	EN38_04558	EN39_00986	EN4_01730	EN40_01348	EN41_03917	EN42_01002	EN43_01703	EN44_02975	EN45_00443	EN46_03505	EN47_01360	EN48_00273
group_14656	TetR/AcrR family transcriptional regulator	101	MAB_3852c	ATCC_19977_Rough_00650	ATCC_19977_Smooth_04279	DCC2_02053	DCC3_00447	DCC4_04292	DCC5_01413	DCC6_02938	DCC7_03018	EN1_00025	EN10_00557	EN11_00959	EN12_02420	EN13_03137	EN14_03572	EN15_03328	EN17_00025	EN19_00155	EN2_00650	EN20_01464	EN21_02965	EN22_02811	EN23_01413	EN25_04324	EN26_02662	EN27_02209	EN28_02526	EN3_02367	EN30_00722	EN31_04683	EN32_02714	EN33_02545	EN34_02872	EN35_00815	EN37_00662	EN38_04559	EN39_00985	EN4_01729	EN40_01347	EN41_03916	EN42_01001	EN43_01702	EN44_02974	EN45_00444	EN46_03506	EN47_01359	EN48_00274
rpsL	30S ribosomal protein S12	101	MAB_3851c	ATCC_19977_Rough_00649	ATCC_19977_Smooth_04278	DCC2_02054	DCC3_00448	DCC4_04293	DCC5_01412	DCC6_02939	DCC7_03019	EN1_00026	EN10_00558	EN11_00958	EN12_02419	EN13_03136	EN14_03571	EN15_03329	EN17_00026	EN19_00156	EN2_00649	EN20_01463	EN21_02966	EN22_02812	EN23_01412	EN25_04323	EN26_02661	EN27_02210	EN28_02525	EN3_02368	EN30_00723	EN31_04682	EN32_02713	EN33_02546	EN34_02871	EN35_00814	EN37_00661	EN38_04560	EN39_00984	EN4_01728	EN40_01346	EN41_03915	EN42_01000	EN43_01701	EN44_02973	EN45_00445	EN46_03507	EN47_01358	EN48_00275
rpsG	30S ribosomal protein S7	101	MAB_3850c	ATCC_19977_Rough_00648	ATCC_19977_Smooth_04277	DCC2_02055	DCC3_00449	DCC4_04294	DCC5_01411	DCC6_02940	DCC7_03020	EN1_00027	EN10_00559	EN11_00957	EN12_02418	EN13_03135	EN14_03570	EN15_03330	EN17_00027	EN19_00157	EN2_00648	EN20_01462	EN21_02967	EN22_02813	EN23_01411	EN25_04322	EN26_02660	EN27_02211	EN28_02524	EN3_02369	EN30_00724	EN31_04681	EN32_02712	EN33_02547	EN34_02870	EN35_00813	EN37_00660	EN38_04561	EN39_00983	EN4_01727	EN40_01345	EN41_03914	EN42_00999	EN43_01700	EN44_02972	EN45_00446	EN46_03508	EN47_01357	EN48_00276
fusA	elongation factor G	101	MAB_3849c	ATCC_19977_Rough_00647	ATCC_19977_Smooth_04276	DCC2_02056	DCC3_00450	DCC4_04295	DCC5_01410	DCC6_02941	DCC7_03021	EN1_00028	EN10_00560	EN11_00956	EN12_02417	EN13_03134	EN14_03569	EN15_03331	EN17_00028	EN19_00158	EN2_00647	EN20_01461	EN21_02968	EN22_02814	EN23_01410	EN25_04321	EN26_02659	EN27_02212	EN28_02523	EN3_02370	EN30_00725	EN31_04680	EN32_02711	EN33_02548	EN34_02869	EN35_00812	EN37_00659	EN38_04562	EN39_00982	EN4_01726	EN40_01344	EN41_03913	EN42_00998	EN43_01699	EN44_02971	EN45_00447	EN46_03509	EN47_01356	EN48_00277
tuf	elongation factor Tu	101	MAB_3848c	ATCC_19977_Rough_00646	ATCC_19977_Smooth_04275	DCC2_02057	DCC3_00451	DCC4_04296	DCC5_01409	DCC6_02942	DCC7_03022	EN1_00029	EN10_00561	EN11_00955	EN12_02416	EN13_03133	EN14_03568	EN15_03332	EN17_00029	EN19_00159	EN2_00646	EN20_01460	EN21_02969	EN22_02815	EN23_01409	EN25_04320	EN26_02658	EN27_02213	EN28_02522	EN3_02371	EN30_00726	EN31_04679	EN32_02710	EN33_02549	EN34_02868	EN35_00811	EN37_00658	EN38_04563	EN39_00981	EN4_01725	EN40_01343	EN41_03912	EN42_00997	EN43_01698	EN44_02970	EN45_00448	EN46_03510	EN47_01355	EN48_00278
group_15589	hypothetical protein	101	MAB_3847	ATCC_19977_Rough_00645	ATCC_19977_Smooth_04274	DCC2_02058	DCC3_00452	DCC4_04297	DCC5_01408	DCC6_02943	DCC7_03023	EN1_00030	EN10_00562	EN11_00954	EN12_02415	EN13_03132	EN14_03567	EN15_03333	EN17_00030	EN19_00160	EN2_00645	EN20_01459	EN21_02970	EN22_02816	EN23_01408	EN25_04319	EN26_02657	EN27_02214	EN28_02521	EN3_02372	EN30_00727	EN31_04678	EN32_02709	EN33_02550	EN34_02867	EN35_00810	EN37_00657	EN38_04564	EN39_00980	EN4_01724	EN40_01342	EN41_03911	EN42_00996	EN43_01697	EN44_02969	EN45_00449	EN46_03511	EN47_01354	EN48_00279
group_1116	hypothetical protein	101	MAB_3846	ATCC_19977_Rough_00644	ATCC_19977_Smooth_04273	DCC2_02059	DCC3_00453	DCC4_04298	DCC5_01407	DCC6_02944	DCC7_03024	EN1_00031	EN10_00563	EN11_00953	EN12_02414	EN13_03131	EN14_03566	EN15_03334	EN17_00031	EN19_00161	EN2_00644	EN20_01458	EN21_02971	EN22_02817	EN23_01407	EN25_04318	EN26_02656	EN27_02215	EN28_02520	EN3_02373	EN30_00728	EN31_04677	EN32_02708	EN33_02551	EN34_02866	EN35_00809	EN37_00656	EN38_04565	EN39_00979	EN4_01723	EN40_01341	EN41_03910	EN42_00995	EN43_01696	EN44_02968	EN45_00450	EN46_03512	EN47_01353	EN48_00280
group_2253	SHOCT domain-containing protein	101	MAB_3845c	ATCC_19977_Rough_00643	ATCC_19977_Smooth_04272	DCC2_02060	DCC3_00454	DCC4_04299	DCC5_01406	DCC6_02945	DCC7_03025	EN1_00032	EN10_00564	EN11_00952	EN12_02413	EN13_03130	EN14_03565	EN15_03335	EN17_00032	EN19_00162	EN2_00643	EN20_01457	EN21_02972	EN22_02818	EN23_01406	EN25_04317	EN26_02655	EN27_02216	EN28_02519	EN3_02374	EN30_00729	EN31_04676	EN32_02707	EN33_02552	EN34_02865	EN35_00808	EN37_00655	EN38_04566	EN39_00978	EN4_01722	EN40_01340	EN41_03909	EN42_00994	EN43_01695	EN44_02967	EN45_00451	EN46_03513	EN47_01352	EN48_00281
group_15727	Rv0687 family mycofactocin-dependent SDR oxidoreductase	101	MAB_3844c	ATCC_19977_Rough_00642	ATCC_19977_Smooth_04271	DCC2_02061	DCC3_00455	DCC4_04300	DCC5_01405	DCC6_02946	DCC7_03026	EN1_00033	EN10_00565	EN11_00951	EN12_02412	EN13_03129	EN14_03564	EN15_03336	EN17_00033	EN19_00163	EN2_00642	EN20_01456	EN21_02973	EN22_02819	EN23_01405	EN25_04316	EN26_02654	EN27_02217	EN28_02518	EN3_02375	EN30_00730	EN31_04675	EN32_02706	EN33_02553	EN34_02864	EN35_00807	EN37_00654	EN38_04567	EN39_00977	EN4_01721	EN40_01339	EN41_03908	EN42_00993	EN43_01694	EN44_02966	EN45_00452	EN46_03514	EN47_01351	EN48_00282
group_14776	universal stress protein	101	MAB_3843	ATCC_19977_Rough_00641	ATCC_19977_Smooth_04270	DCC2_02062	DCC3_00456	DCC4_04301	DCC5_01404	DCC6_02947	DCC7_03027	EN1_00034	EN10_00566	EN11_00950	EN12_02411	EN13_03128	EN14_03563	EN15_03337	EN17_00034	EN19_00164	EN2_00641	EN20_01455	EN21_02974	EN22_02820	EN23_01404	EN25_04315	EN26_02653	EN27_02218	EN28_02517	EN3_02376	EN30_00731	EN31_04674	EN32_02705	EN33_02554	EN34_02863	EN35_00806	EN37_00653	EN38_04568	EN39_00976	EN4_01720	EN40_01338	EN41_03907	EN42_00992	EN43_01693	EN44_02965	EN45_00453	EN46_03515	EN47_01350	EN48_00283
rocE	amino acid permease	101	MAB_3842	ATCC_19977_Rough_00640	ATCC_19977_Smooth_04269	DCC2_02063	DCC3_00457	DCC4_04302	DCC5_01403	DCC6_02948	DCC7_03028	EN1_00035	EN10_00567	EN11_00949	EN12_02410	EN13_03127	EN14_03562	EN15_03338	EN17_00035	EN19_00165	EN2_00640	EN20_01454	EN21_02975	EN22_02821	EN23_01403	EN25_04314	EN26_02652	EN27_02219	EN28_02516	EN3_02377	EN30_00732	EN31_04673	EN32_02704	EN33_02555	EN34_02862	EN35_00805	EN37_00652	EN38_04569	EN39_00975	EN4_01719	EN40_01337	EN41_03906	EN42_00991	EN43_01692	EN44_02964	EN45_00454	EN46_03516	EN47_01349	EN48_00284
group_362	ornithine--oxo-acid transaminase	101	MAB_3841	ATCC_19977_Rough_00639	ATCC_19977_Smooth_04268	DCC2_02064	DCC3_00458	DCC4_04303	DCC5_01402	DCC6_02949	DCC7_03029	EN1_00036	EN10_00568	EN11_00948	EN12_02409	EN13_03126	EN14_03561	EN15_03339	EN17_00036	EN19_00166	EN2_00639	EN20_01453	EN21_02976	EN22_02822	EN23_01402	EN25_04313	EN26_02651	EN27_02220	EN28_02515	EN3_02378	EN30_00733	EN31_04672	EN32_02703	EN33_02556	EN34_02861	EN35_00804	EN37_00651	EN38_04570	EN39_00974	EN4_01718	EN40_01336	EN41_03905	EN42_00990	EN43_01691	EN44_02963	EN45_00455	EN46_03517	EN47_01348	EN48_00285
group_15712	dimethylarginine dimethylaminohydrolase family protein	101	MAB_3840	ATCC_19977_Rough_00638	ATCC_19977_Smooth_04267	DCC2_02065	DCC3_00459	DCC4_04304	DCC5_01401	DCC6_02950	DCC7_03030	EN1_00037	EN10_00569	EN11_00947	EN12_02408	EN13_03125	EN14_03560	EN15_03340	EN17_00037	EN19_00167	EN2_00638	EN20_01452	EN21_02977	EN22_02823	EN23_01401	EN25_04312	EN26_02650	EN27_02221	EN28_02514	EN3_02379	EN30_00734	EN31_04671	EN32_02702	EN33_02557	EN34_02860	EN35_00803	EN37_00650	EN38_04571	EN39_00973	EN4_01717	EN40_01335	EN41_03904	EN42_00989	EN43_01690	EN44_02962	EN45_00456	EN46_03518	EN47_01347	EN48_00286
group_15237	Lrp/AsnC family transcriptional regulator	101	MAB_3839c	ATCC_19977_Rough_00637	ATCC_19977_Smooth_04266	DCC2_02066	DCC3_00460	DCC4_04305	DCC5_01400	DCC6_02951	DCC7_03031	EN1_00038	EN10_00570	EN11_00946	EN12_02407	EN13_03124	EN14_03559	EN15_03341	EN17_00038	EN19_00168	EN2_00637	EN20_01451	EN21_02978	EN22_02824	EN23_01400	EN25_04311	EN26_02649	EN27_02222	EN28_02513	EN3_02380	EN30_00735	EN31_04670	EN32_02701	EN33_02558	EN34_02859	EN35_00802	EN37_00649	EN38_04572	EN39_00972	EN4_01716	EN40_01334	EN41_03903	EN42_00988	EN43_01689	EN44_02961	EN45_00457	EN46_03519	EN47_01346	EN48_00287
group_15430	NAD(P)/FAD-dependent oxidoreductase	101	MAB_3838c	ATCC_19977_Rough_00636	ATCC_19977_Smooth_04265	DCC2_02067	DCC3_00461	DCC4_04306	DCC5_01399	DCC6_02952	DCC7_03032	EN1_00039	EN10_00571	EN11_00945	EN12_02406	EN13_03123	EN14_03558	EN15_03342	EN17_00039	EN19_00169	EN2_00636	EN20_01450	EN21_02979	EN22_02825	EN23_01399	EN25_04310	EN26_02648	EN27_02223	EN28_02512	EN3_02381	EN30_00736	EN31_04669	EN32_02700	EN33_02559	EN34_02858	EN35_00801	EN37_00648	EN38_04573	EN39_00971	EN4_01715	EN40_01333	EN41_03902	EN42_00987	EN43_01688	EN44_02960	EN45_00458	EN46_03520	EN47_01345	EN48_00288
mftR	mycofactocin system transcriptional regulator	101	MAB_3837	ATCC_19977_Rough_00635	ATCC_19977_Smooth_04264	DCC2_02068	DCC3_00462	DCC4_04307	DCC5_01398	DCC6_02953	DCC7_03033	EN1_00040	EN10_00572	EN11_00944	EN12_02405	EN13_03122	EN14_03557	EN15_03343	EN17_00040	EN19_00170	EN2_00635	EN20_01449	EN21_02980	EN22_02826	EN23_01398	EN25_04309	EN26_02647	EN27_02224	EN28_02511	EN3_02382	EN30_00737	EN31_04668	EN32_02699	EN33_02560	EN34_02857	EN35_00800	EN37_00647	EN38_04574	EN39_00970	EN4_01714	EN40_01332	EN41_03901	EN42_00986	EN43_01687	EN44_02959	EN45_00459	EN46_03521	EN47_01344	EN48_00289
group_1115	hypothetical protein	101	0	ATCC_19977_Rough_00634	ATCC_19977_Smooth_04263	DCC2_02069	DCC3_00463	DCC4_04308	DCC5_01397	DCC6_02954	DCC7_03034	EN1_00041	EN10_00573	EN11_00943	EN12_02404	EN13_03121	EN14_03556	EN15_03344	EN17_00041	EN19_00171	EN2_00634	EN20_01448	EN21_02981	EN22_02827	EN23_01397	EN25_04308	EN26_02646	EN27_02225	EN28_02510	EN3_02383	EN30_00738	EN31_04667	EN32_02698	EN33_02561	EN34_02856	EN35_00799	EN37_00646	EN38_04575	EN39_00969	EN4_01713	EN40_01331	EN41_03900	EN42_00985	EN43_01686	EN44_02958	EN45_00460	EN46_03522	EN47_01343	EN48_00290
mftB	mycofactocin biosynthesis chaperone MftB	101	MAB_3836c	ATCC_19977_Rough_00633	ATCC_19977_Smooth_04262	DCC2_02070	DCC3_00464	DCC4_04309	DCC5_01396	DCC6_02955	DCC7_03035	EN1_00042	EN10_00574	EN11_00942	EN12_02403	EN13_03120	EN14_03555	EN15_03345	EN17_00042	EN19_00172	EN2_00633	EN20_01447	EN21_02982	EN22_02828	EN23_01396	EN25_04307	EN26_02645	EN27_02226	EN28_02509	EN3_02384	EN30_00739	EN31_04666	EN32_02697	EN33_02562	EN34_02855	EN35_00798	EN37_00645	EN38_04576	EN39_00968	EN4_01712	EN40_01330	EN41_03899	EN42_00984	EN43_01685	EN44_02957	EN45_00461	EN46_03523	EN47_01342	EN48_00291
mftC	mycofactocin radical SAM maturase	101	MAB_3835c	ATCC_19977_Rough_00632	ATCC_19977_Smooth_04261	DCC2_02071	DCC3_00465	DCC4_04310	DCC5_01395	DCC6_02956	DCC7_03036	EN1_00043	EN10_00575	EN11_00941	EN12_02402	EN13_03119	EN14_03554	EN15_03346	EN17_00043	EN19_00173	EN2_00632	EN20_01446	EN21_02983	EN22_02829	EN23_01395	EN25_04306	EN26_02644	EN27_02227	EN28_02508	EN3_02385	EN30_00740	EN31_04665	EN32_02696	EN33_02563	EN34_02854	EN35_00797	EN37_00644	EN38_04577	EN39_00967	EN4_01711	EN40_01329	EN41_03898	EN42_00983	EN43_01684	EN44_02956	EN45_00462	EN46_03524	EN47_01341	EN48_00292
mftD	mycofactocin biosynthesis FMN-dependent deaminase MftD	101	MAB_3834c	ATCC_19977_Rough_00631	ATCC_19977_Smooth_04260	DCC2_02072	DCC3_00466	DCC4_04311	DCC5_01394	DCC6_02957	DCC7_03037	EN1_00044	EN10_00576	EN11_00940	EN12_02401	EN13_03118	EN14_03553	EN15_03347	EN17_00044	EN19_00174	EN2_00631	EN20_01445	EN21_02984	EN22_02830	EN23_01394	EN25_04305	EN26_02643	EN27_02228	EN28_02507	EN3_02386	EN30_00741	EN31_04664	EN32_02695	EN33_02564	EN34_02853	EN35_00796	EN37_00643	EN38_04578	EN39_00966	EN4_01710	EN40_01328	EN41_03897	EN42_00982	EN43_01683	EN44_02955	EN45_00463	EN46_03525	EN47_01340	EN48_00293
group_4280	hypothetical protein	45	0	ATCC_19977_Rough_00630	ATCC_19977_Smooth_04259	DCC2_02073						EN1_00045			EN12_02400	EN13_03117	EN14_03552	EN15_03348	EN17_00045		EN2_00630			EN22_02831	EN23_01393	EN25_04304		EN27_02229										EN38_04579	EN39_00965		EN40_01327				EN44_02954	EN45_00464	EN46_03526	EN47_01339	EN48_00294
mftE	mycofactocin biosynthesis peptidyl-dipeptidase MftE	101	MAB_3832c	ATCC_19977_Rough_00629	ATCC_19977_Smooth_04258	DCC2_02074	DCC3_00467	DCC4_04312	DCC5_01393	DCC6_02958	DCC7_03038	EN1_00046	EN10_00577	EN11_00939	EN12_02399	EN13_03116	EN14_03551	EN15_03349	EN17_00046	EN19_00175	EN2_00629	EN20_01444	EN21_02985	EN22_02832	EN23_01392	EN25_04303	EN26_02642	EN27_02230	EN28_02506	EN3_02387	EN30_00742	EN31_04663	EN32_02694	EN33_02565	EN34_02852	EN35_00795	EN37_00642	EN38_04580	EN39_00964	EN4_01709	EN40_01326	EN41_03896	EN42_00981	EN43_01682	EN44_02953	EN45_00465	EN46_03527	EN47_01338	EN48_00295
mftF	mycofactocin biosynthesis glycosyltransferase MftF	101	MAB_3831c	ATCC_19977_Rough_00628	ATCC_19977_Smooth_04257	DCC2_02075	DCC3_00468	DCC4_04313	DCC5_01392	DCC6_02959	DCC7_03039	EN1_00047	EN10_00578	EN11_00938	EN12_02398	EN13_03115	EN14_03550	EN15_03350	EN17_00047	EN19_00176	EN2_00628	EN20_01443	EN21_02986	EN22_02833	EN23_01391	EN25_04302	EN26_02641	EN27_02231	EN28_02505	EN3_02388	EN30_00743	EN31_04662	EN32_02693	EN33_02566	EN34_02851	EN35_00794	EN37_00641	EN38_04581	EN39_00963	EN4_01708	EN40_01325	EN41_03895	EN42_00980	EN43_01681	EN44_02952	EN45_00466	EN46_03528	EN47_01337	EN48_00296
mftG	mycofactocin system GMC family oxidoreductase MftG	101	MAB_3830c	ATCC_19977_Rough_00627	ATCC_19977_Smooth_04256	DCC2_02076	DCC3_00469	DCC4_04314	DCC5_01391	DCC6_02960	DCC7_03040	EN1_00048	EN10_00579	EN11_00937	EN12_02397	EN13_03114	EN14_03549	EN15_03351	EN17_00048	EN19_00177	EN2_00627	EN20_01442	EN21_02987	EN22_02834	EN23_01390	EN25_04301	EN26_02640	EN27_02232	EN28_02504	EN3_02389	EN30_00744	EN31_04661	EN32_02692	EN33_02567	EN34_02850	EN35_00793	EN37_00640	EN38_04582	EN39_00962	EN4_01707	EN40_01324	EN41_03894	EN42_00979	EN43_01680	EN44_02951	EN45_00467	EN46_03529	EN47_01336	EN48_00297
eat_2	ethanolamine permease	101	MAB_3829c	ATCC_19977_Rough_00626	ATCC_19977_Smooth_04255	DCC2_02077	DCC3_00470	DCC4_04315	DCC5_01390	DCC6_02961	DCC7_03041	EN1_00049	EN10_00580	EN11_00936	EN12_02396	EN13_03113	EN14_03548	EN15_03352	EN17_00049	EN19_00178	EN2_00626	EN20_01441	EN21_02988	EN22_02835	EN23_01389	EN25_04300	EN26_02639	EN27_02233	EN28_02503	EN3_02390	EN30_00745	EN31_04660	EN32_02691	EN33_02568	EN34_02849	EN35_00792	EN37_00639	EN38_04583	EN39_00961	EN4_01706	EN40_01323	EN41_03893	EN42_00978	EN43_01679	EN44_02950	EN45_00468	EN46_03530	EN47_01335	EN48_00298
group_15155	ethanolamine ammonia-lyase subunit EutB	101	MAB_3828c	ATCC_19977_Rough_00625	ATCC_19977_Smooth_04254	DCC2_02078	DCC3_00471	DCC4_04316	DCC5_01389	DCC6_02962	DCC7_03042	EN1_00050	EN10_00581	EN11_00935	EN12_02395	EN13_03112	EN14_03547	EN15_03353	EN17_00050	EN19_00179	EN2_00625	EN20_01440	EN21_02989	EN22_02836	EN23_01388	EN25_04299	EN26_02638	EN27_02234	EN28_02502	EN3_02391	EN30_00746	EN31_04659	EN32_02690	EN33_02569	EN34_02848	EN35_00791	EN37_00638	EN38_04584	EN39_00960	EN4_01705	EN40_01322	EN41_03892	EN42_00977	EN43_01678	EN44_02949	EN45_00469	EN46_03531	EN47_01334	EN48_00299
eutC_2	ethanolamine ammonia-lyase subunit EutC	101	MAB_3827c	ATCC_19977_Rough_00624	ATCC_19977_Smooth_04253	DCC2_02079	DCC3_00472	DCC4_04317	DCC5_01388	DCC6_02963	DCC7_03043	EN1_00051	EN10_00582	EN11_00934	EN12_02394	EN13_03111	EN14_03546	EN15_03354	EN17_00051	EN19_00180	EN2_00624	EN20_01439	EN21_02990	EN22_02837	EN23_01387	EN25_04298	EN26_02637	EN27_02235	EN28_02501	EN3_02392	EN30_00747	EN31_04658	EN32_02689	EN33_02570	EN34_02847	EN35_00790	EN37_00637	EN38_04585	EN39_00959	EN4_01704	EN40_01321	EN41_03891	EN42_00976	EN43_01677	EN44_02948	EN45_00470	EN46_03532	EN47_01333	EN48_00300
group_15962	acetyl-CoA acetyltransferase	101	MAB_3826c	ATCC_19977_Rough_00623	ATCC_19977_Smooth_04252	DCC2_02080	DCC3_00473	DCC4_04318	DCC5_01387	DCC6_02964	DCC7_03044	EN1_00052	EN10_00583	EN11_00933	EN12_02393	EN13_03110	EN14_03545	EN15_03355	EN17_00052	EN19_00181	EN2_00623	EN20_01438	EN21_02991	EN22_02838	EN23_01386	EN25_04297	EN26_02636	EN27_02236	EN28_02500	EN3_02393	EN30_00748	EN31_04657	EN32_02688	EN33_02571	EN34_02846	EN35_00789	EN37_00636	EN38_04586	EN39_00958	EN4_01703	EN40_01320	EN41_03890	EN42_00975	EN43_01676	EN44_02947	EN45_00471	EN46_03533	EN47_01332	EN48_00301
group_15054	steroid C26-monooxygenase Cyp125	101	MAB_3825	ATCC_19977_Rough_00622	ATCC_19977_Smooth_04251	DCC2_02081	DCC3_00474	DCC4_04319	DCC5_01386	DCC6_02965	DCC7_03045	EN1_00053	EN10_00584	EN11_00932	EN12_02392	EN13_03109	EN14_03544	EN15_03356	EN17_00053	EN19_00182	EN2_00622	EN20_01437	EN21_02992	EN22_02839	EN23_01385	EN25_04296	EN26_02635	EN27_02237	EN28_02499	EN3_02394	EN30_00749	EN31_04656	EN32_02687	EN33_02572	EN34_02845	EN35_00788	EN37_00635	EN38_04587	EN39_00957	EN4_01702	EN40_01319	EN41_03889	EN42_00974	EN43_01675	EN44_02946	EN45_00472	EN46_03534	EN47_01331	EN48_00302
group_2248	hotdog fold domain-containing protein	101	MAB_3824	ATCC_19977_Rough_00621	ATCC_19977_Smooth_04250	DCC2_02082	DCC3_00475	DCC4_04320	DCC5_01385	DCC6_02966	DCC7_03046	EN1_00054	EN10_00585	EN11_00931	EN12_02391	EN13_03108	EN14_03543	EN15_03357	EN17_00054	EN19_00183	EN2_00621	EN20_01436	EN21_02993	EN22_02840	EN23_01384	EN25_04295	EN26_02634	EN27_02238	EN28_02498	EN3_02395	EN30_00750	EN31_04655	EN32_02686	EN33_02573	EN34_02844	EN35_00787	EN37_00634	EN38_04588	EN39_00956	EN4_01701	EN40_01318	EN41_03888	EN42_00973	EN43_01674	EN44_02945	EN45_00473	EN46_03535	EN47_01330	EN48_00303
pdxH_1	pyridoxamine 5'-phosphate oxidase	88	MAB_3823	ATCC_19977_Rough_00620	ATCC_19977_Smooth_04249	DCC2_02083		DCC4_04321	DCC5_01384		DCC7_03047	EN1_00055	EN10_00586	EN11_00930	EN12_02390	EN13_03107	EN14_03542	EN15_03358	EN17_00055	EN19_00184	EN2_00620	EN20_01435	EN21_02994	EN22_02912	EN23_01383	EN25_03323	EN26_02633	EN27_02239	EN28_02497	EN3_02396	EN30_00751	EN31_04654	EN32_02685	EN33_02574	EN34_02843	EN35_00786	EN37_00633	EN38_04589	EN39_00955	EN4_01700	EN40_01317	EN41_03887	EN42_00972	EN43_01673	EN44_02944	EN45_00474	EN46_03536	EN47_01329	EN48_00304
rpsJ	30S ribosomal protein S10	101	MAB_3821c	ATCC_19977_Rough_00619	ATCC_19977_Smooth_04248	DCC2_02084	DCC3_00477	DCC4_04322	DCC5_01383	DCC6_02968	DCC7_03048	EN1_00056	EN10_00587	EN11_00929	EN12_02389	EN13_03106	EN14_03541	EN15_03359	EN17_00056	EN19_00185	EN2_00619	EN20_01434	EN21_02995	EN22_02913	EN23_01382	EN25_03324	EN26_02632	EN27_02240	EN28_02496	EN3_02397	EN30_00752	EN31_04653	EN32_02684	EN33_02575	EN34_02842	EN35_00785	EN37_00632	EN38_04590	EN39_00954	EN4_01699	EN40_01316	EN41_03886	EN42_00971	EN43_01672	EN44_02943	EN45_00475	EN46_03537	EN47_01328	EN48_00305
rplC	50S ribosomal protein L3	101	MAB_3820c	ATCC_19977_Rough_00618	ATCC_19977_Smooth_04247	DCC2_02085	DCC3_00478	DCC4_04323	DCC5_01382	DCC6_02969	DCC7_03049	EN1_00057	EN10_00588	EN11_00928	EN12_02388	EN13_03105	EN14_03540	EN15_03360	EN17_00057	EN19_00186	EN2_00618	EN20_01433	EN21_02996	EN22_02914	EN23_01381	EN25_03325	EN26_02631	EN27_02241	EN28_02495	EN3_02398	EN30_00753	EN31_04652	EN32_02683	EN33_02576	EN34_02841	EN35_00784	EN37_00631	EN38_04591	EN39_00953	EN4_01698	EN40_01315	EN41_03885	EN42_00970	EN43_01671	EN44_02942	EN45_00476	EN46_03538	EN47_01327	EN48_00306
rplD	50S ribosomal protein L4	101	MAB_3819c	ATCC_19977_Rough_00617	ATCC_19977_Smooth_04246	DCC2_02086	DCC3_00479	DCC4_04324	DCC5_01381	DCC6_02970	DCC7_03050	EN1_00058	EN10_00589	EN11_00927	EN12_02387	EN13_03104	EN14_03539	EN15_03361	EN17_00058	EN19_00187	EN2_00617	EN20_01432	EN21_02997	EN22_02915	EN23_01380	EN25_03326	EN26_02630	EN27_02242	EN28_02494	EN3_02399	EN30_00754	EN31_04651	EN32_02682	EN33_02577	EN34_02840	EN35_00783	EN37_00630	EN38_04592	EN39_00952	EN4_01697	EN40_01314	EN41_03884	EN42_00969	EN43_01670	EN44_02941	EN45_00477	EN46_03539	EN47_01326	EN48_00307
rplW	50S ribosomal protein L23	101	MAB_3818c	ATCC_19977_Rough_00616	ATCC_19977_Smooth_04245	DCC2_02087	DCC3_00480	DCC4_04325	DCC5_01380	DCC6_02971	DCC7_03051	EN1_00059	EN10_00590	EN11_00926	EN12_02386	EN13_03103	EN14_03538	EN15_03362	EN17_00059	EN19_00188	EN2_00616	EN20_01431	EN21_02998	EN22_02916	EN23_01379	EN25_03327	EN26_02629	EN27_02243	EN28_02493	EN3_02400	EN30_00755	EN31_04650	EN32_02681	EN33_02578	EN34_02839	EN35_00782	EN37_00629	EN38_04593	EN39_00951	EN4_01696	EN40_01313	EN41_03883	EN42_00968	EN43_01669	EN44_02940	EN45_00478	EN46_03540	EN47_01325	EN48_00308
rplB	50S ribosomal protein L2	101	MAB_3817c	ATCC_19977_Rough_00615	ATCC_19977_Smooth_04244	DCC2_02088	DCC3_00481	DCC4_04326	DCC5_01379	DCC6_02972	DCC7_03052	EN1_00060	EN10_00591	EN11_00925	EN12_02385	EN13_03102	EN14_03537	EN15_03363	EN17_00060	EN19_00189	EN2_00615	EN20_01430	EN21_02999	EN22_02917	EN23_01378	EN25_03328	EN26_02628	EN27_02244	EN28_02492	EN3_02401	EN30_00756	EN31_04649	EN32_02680	EN33_02579	EN34_02838	EN35_00781	EN37_00628	EN38_04594	EN39_00950	EN4_01695	EN40_01312	EN41_03882	EN42_00967	EN43_01668	EN44_02939	EN45_00479	EN46_03541	EN47_01324	EN48_00309
rpsS	30S ribosomal protein S19	101	MAB_3816c	ATCC_19977_Rough_00614	ATCC_19977_Smooth_04243	DCC2_02089	DCC3_00482	DCC4_04327	DCC5_01378	DCC6_02973	DCC7_03053	EN1_00061	EN10_00592	EN11_00924	EN12_02384	EN13_03101	EN14_03536	EN15_03364	EN17_00061	EN19_00190	EN2_00614	EN20_01429	EN21_03000	EN22_02918	EN23_01377	EN25_03329	EN26_02627	EN27_02245	EN28_02491	EN3_02402	EN30_00757	EN31_04648	EN32_02679	EN33_02580	EN34_02837	EN35_00780	EN37_00627	EN38_04595	EN39_00949	EN4_01694	EN40_01311	EN41_03881	EN42_00966	EN43_01667	EN44_02938	EN45_00480	EN46_03542	EN47_01323	EN48_00310
rplV	50S ribosomal protein L22	101	MAB_3815c	ATCC_19977_Rough_00613	ATCC_19977_Smooth_04242	DCC2_02090	DCC3_00483	DCC4_04328	DCC5_01377	DCC6_02974	DCC7_03054	EN1_00062	EN10_00593	EN11_00923	EN12_02383	EN13_03100	EN14_03535	EN15_03365	EN17_00062	EN19_00191	EN2_00613	EN20_01428	EN21_03001	EN22_02919	EN23_01376	EN25_03330	EN26_02626	EN27_02246	EN28_02490	EN3_02403	EN30_00758	EN31_04647	EN32_02678	EN33_02581	EN34_02836	EN35_00779	EN37_00626	EN38_04596	EN39_00948	EN4_01693	EN40_01310	EN41_03880	EN42_00965	EN43_01666	EN44_02937	EN45_00481	EN46_03543	EN47_01322	EN48_00311
rpsC	30S ribosomal protein S3	87	MAB_3814c	ATCC_19977_Rough_00612	ATCC_19977_Smooth_04241	DCC2_02091		DCC4_04329	DCC5_01376		DCC7_03055	EN1_00063	EN10_00594	EN11_00922	EN12_02382	EN13_03099	EN14_03534	EN15_03366	EN17_00063	EN19_00192	EN2_00612	EN20_01427	EN21_03002	EN22_02920	EN23_01375	EN25_03331	EN26_02625	EN27_02247	EN28_02489	EN3_02404	EN30_00759	EN31_04646	EN32_02677	EN33_02582	EN34_02835	EN35_00778	EN37_00625	EN38_04597	EN39_00947	EN4_01692	EN40_01309	EN41_03879	EN42_00964	EN43_01665	EN44_02936	EN45_00482	EN46_03544	EN47_01321	EN48_00312
rplP	50S ribosomal protein L16	101	MAB_3813c	ATCC_19977_Rough_00611	ATCC_19977_Smooth_04240	DCC2_02092	DCC3_00485	DCC4_04330	DCC5_01375	DCC6_02976	DCC7_03056	EN1_00064	EN10_00595	EN11_00921	EN12_02381	EN13_03098	EN14_03533	EN15_03367	EN17_00064	EN19_00193	EN2_00611	EN20_01426	EN21_03003	EN22_02921	EN23_01374	EN25_03332	EN26_02624	EN27_02248	EN28_02488	EN3_02405	EN30_00760	EN31_04645	EN32_02676	EN33_02583	EN34_02834	EN35_00777	EN37_00624	EN38_04598	EN39_00946	EN4_01691	EN40_01308	EN41_03878	EN42_00963	EN43_01664	EN44_02935	EN45_00483	EN46_03545	EN47_01320	EN48_00313
rpmC	50S ribosomal protein L29	101	MAB_3812c	ATCC_19977_Rough_00610	ATCC_19977_Smooth_04239	DCC2_02093	DCC3_00486	DCC4_04331	DCC5_01374	DCC6_02977	DCC7_03057	EN1_00065	EN10_00596	EN11_00920	EN12_02380	EN13_03097	EN14_03532	EN15_03368	EN17_00065	EN19_00194	EN2_00610	EN20_01425	EN21_03004	EN22_02922	EN23_01373	EN25_03333	EN26_02623	EN27_02249	EN28_02487	EN3_02406	EN30_00761	EN31_04644	EN32_02675	EN33_02584	EN34_02833	EN35_00776	EN37_00623	EN38_04599	EN39_00945	EN4_01690	EN40_01307	EN41_03877	EN42_00962	EN43_01663	EN44_02934	EN45_00484	EN46_03546	EN47_01319	EN48_00314
rpsQ	30S ribosomal protein S17	101	MAB_3811c	ATCC_19977_Rough_00609	ATCC_19977_Smooth_04238	DCC2_02094	DCC3_00487	DCC4_04332	DCC5_01373	DCC6_02978	DCC7_03058	EN1_00066	EN10_00597	EN11_00919	EN12_02379	EN13_03096	EN14_03531	EN15_03369	EN17_00066	EN19_00195	EN2_00609	EN20_01424	EN21_03005	EN22_02923	EN23_01372	EN25_03334	EN26_02622	EN27_02250	EN28_02486	EN3_02407	EN30_00762	EN31_04643	EN32_02674	EN33_02585	EN34_02832	EN35_00775	EN37_00622	EN38_04600	EN39_00944	EN4_01689	EN40_01306	EN41_03876	EN42_00961	EN43_01662	EN44_02933	EN45_00485	EN46_03547	EN47_01318	EN48_00315
hsaD_1	alpha/beta fold hydrolase	101	MAB_3810	ATCC_19977_Rough_00608	ATCC_19977_Smooth_04237	DCC2_02095	DCC3_00488	DCC4_04333	DCC5_01372	DCC6_02979	DCC7_03059	EN1_00067	EN10_00598	EN11_00918	EN12_02378	EN13_03095	EN14_03530	EN15_03370	EN17_00067	EN19_00196	EN2_00608	EN20_01423	EN21_03006	EN22_02924	EN23_01371	EN25_03335	EN26_02621	EN27_02251	EN28_02485	EN3_02408	EN30_00763	EN31_04642	EN32_02673	EN33_02586	EN34_02831	EN35_04420	EN37_00621	EN38_04601	EN39_00943	EN4_01688	EN40_01305	EN41_03875	EN42_00960	EN43_01661	EN44_02932	EN45_00486	EN46_03548	EN47_01317	EN48_00316
group_3302	hypothetical protein	101	MAB_3809c	ATCC_19977_Rough_00607	ATCC_19977_Smooth_04236	DCC2_02096	DCC3_00489	DCC4_04334	DCC5_01371	DCC6_02980	DCC7_03060	EN1_00068	EN10_00599	EN11_00917	EN12_02377	EN13_03094	EN14_03529	EN15_03371	EN17_00068	EN19_00197	EN2_00607	EN20_01422	EN21_03007	EN22_02925	EN23_01370	EN25_03336	EN26_02620	EN27_02252	EN28_02484	EN3_02409	EN30_00764	EN31_04641	EN32_02672	EN33_02587	EN34_02830	EN35_04419	EN37_00620	EN38_04602	EN39_00942	EN4_01687	EN40_01304	EN41_03874	EN42_00959	EN43_01660	EN44_02931	EN45_00487	EN46_03549	EN47_01316	EN48_00317
kgtP	MFS transporter	101	MAB_3808c	ATCC_19977_Rough_00606	ATCC_19977_Smooth_04235	DCC2_02097	DCC3_00490	DCC4_04335	DCC5_01370	DCC6_02981	DCC7_03061	EN1_00069	EN10_00600	EN11_00916	EN12_02376	EN13_03093	EN14_03528	EN15_03372	EN17_00069	EN19_00198	EN2_00606	EN20_01421	EN21_03008	EN22_02926	EN23_01369	EN25_03337	EN26_02619	EN27_02253	EN28_02483	EN3_02410	EN30_00765	EN31_04640	EN32_02671	EN33_02588	EN34_02829	EN35_04418	EN37_00619	EN38_04603	EN39_00941	EN4_01686	EN40_01303	EN41_03873	EN42_00958	EN43_01659	EN44_02930	EN45_00488	EN46_03550	EN47_01315	EN48_00318
rplN	50S ribosomal protein L14	101	MAB_3807c	ATCC_19977_Rough_00605	ATCC_19977_Smooth_04234	DCC2_02098	DCC3_00491	DCC4_04336	DCC5_01369	DCC6_02982	DCC7_03062	EN1_00070	EN10_00601	EN11_00915	EN12_02375	EN13_03092	EN14_03527	EN15_03373	EN17_00070	EN19_00199	EN2_00605	EN20_01420	EN21_03009	EN22_02927	EN23_01368	EN25_03338	EN26_02618	EN27_02254	EN28_02482	EN3_02411	EN30_00766	EN31_04639	EN32_02670	EN33_02589	EN34_02828	EN35_04417	EN37_00618	EN38_04604	EN39_00940	EN4_01685	EN40_01302	EN41_03872	EN42_00957	EN43_01658	EN44_02929	EN45_00489	EN46_03551	EN47_01314	EN48_00319
rplX	50S ribosomal protein L24	101	MAB_3806c	ATCC_19977_Rough_00604	ATCC_19977_Smooth_04233	DCC2_02099	DCC3_00492	DCC4_04337	DCC5_01368	DCC6_02983	DCC7_03063	EN1_00071	EN10_00602	EN11_00914	EN12_02374	EN13_03091	EN14_03526	EN15_03374	EN17_00071	EN19_00200	EN2_00604	EN20_01419	EN21_03010	EN22_02928	EN23_01367	EN25_03339	EN26_02617	EN27_02255	EN28_02481	EN3_02412	EN30_00767	EN31_04638	EN32_02669	EN33_02590	EN34_02827	EN35_04416	EN37_00617	EN38_04605	EN39_00939	EN4_01684	EN40_01301	EN41_03871	EN42_00956	EN43_01657	EN44_02928	EN45_00490	EN46_03552	EN47_01313	EN48_00320
rplE	50S ribosomal protein L5	101	MAB_3805c	ATCC_19977_Rough_00603	ATCC_19977_Smooth_04232	DCC2_02100	DCC3_00493	DCC4_04338	DCC5_01367	DCC6_02984	DCC7_03064	EN1_00072	EN10_00603	EN11_00913	EN12_02373	EN13_03090	EN14_03525	EN15_03375	EN17_00072	EN19_00201	EN2_00603	EN20_01418	EN21_03011	EN22_02929	EN23_01366	EN25_03340	EN26_02616	EN27_02256	EN28_02480	EN3_02413	EN30_00768	EN31_04637	EN32_02668	EN33_02591	EN34_02826	EN35_04415	EN37_00616	EN38_04606	EN39_00938	EN4_01683	EN40_01300	EN41_03870	EN42_00955	EN43_01656	EN44_02927	EN45_00491	EN46_03553	EN47_01312	EN48_00321
group_2247	type Z 30S ribosomal protein S14	101	MAB_3804c	ATCC_19977_Rough_00602	ATCC_19977_Smooth_04231	DCC2_02101	DCC3_00494	DCC4_04339	DCC5_01366	DCC6_02985	DCC7_03065	EN1_00073	EN10_00604	EN11_00912	EN12_02372	EN13_03089	EN14_03524	EN15_03376	EN17_00073	EN19_00202	EN2_00602	EN20_01417	EN21_03012	EN22_02930	EN23_01365	EN25_03341	EN26_02615	EN27_02257	EN28_02479	EN3_02414	EN30_00769	EN31_04636	EN32_02667	EN33_02592	EN34_02825	EN35_04414	EN37_00615	EN38_04607	EN39_00937	EN4_01682	EN40_01299	EN41_03869	EN42_00954	EN43_01655	EN44_02926	EN45_00492	EN46_03554	EN47_01311	EN48_00322
group_534	carboxylesterase/lipase family protein	101	MAB_3803c	ATCC_19977_Rough_00601	ATCC_19977_Smooth_04484	DCC2_02102	DCC3_00495	DCC4_04340	DCC5_01365	DCC6_02986	DCC7_03066	EN1_00074	EN10_00605	EN11_00911	EN12_02371	EN13_03088	EN14_03523	EN15_03377	EN17_00074	EN19_00203	EN2_00601	EN20_01416	EN21_03013	EN22_03833	EN23_01364	EN25_03342	EN26_02614	EN27_03818	EN28_02478	EN3_02415	EN30_00770	EN31_03233	EN32_02666	EN33_02593	EN34_02824	EN35_04413	EN37_00614	EN38_03644	EN39_00936	EN4_01681	EN40_01298	EN41_02240	EN42_00953	EN43_01654	EN44_02925	EN45_00493	EN46_03555	EN47_04098	EN48_00323
group_1113	hypothetical protein	77	MAB_3802c	ATCC_19977_Rough_00600	ATCC_19977_Smooth_04483	DCC2_02103			DCC5_01364			EN1_00075	EN10_00606	EN11_00910	EN12_02370	EN13_03087	EN14_03522	EN15_03378	EN17_00075	EN19_00204	EN2_00600	EN20_01415	EN21_03014	EN22_03834	EN23_01363	EN25_03343	EN26_02613	EN27_03817	EN28_02477		EN30_00771	EN31_03232	EN32_02665	EN33_02594	EN34_02823	EN35_04412	EN37_00613	EN38_03645	EN39_00935		EN40_01297	EN41_02241	EN42_00952	EN43_01653	EN44_02924	EN45_00494	EN46_03556	EN47_04099	EN48_00324
group_642	hypothetical protein	95	MAB_3801c	ATCC_19977_Rough_00599	ATCC_19977_Smooth_04482	DCC2_02104	DCC3_00497	DCC4_04341	DCC5_01363	DCC6_02988	DCC7_03069	EN1_00076	EN10_00607	EN11_00909	EN12_02369	EN13_03086	EN14_03521	EN15_03379	EN17_00076	EN19_00205	EN2_00599			EN22_03835	EN23_01362	EN25_03344		EN27_03816	EN28_02476	EN3_02416	EN30_00772	EN31_03231	EN32_02664	EN33_02595	EN34_02822	EN35_04411	EN37_00612	EN38_03646	EN39_00934	EN4_01680	EN40_01296	EN41_02242	EN42_00951	EN43_01652	EN44_02923	EN45_00495	EN46_03557	EN47_04100	EN48_00325
gdhA	NADP-specific glutamate dehydrogenase	101	MAB_3800c	ATCC_19977_Rough_00598	ATCC_19977_Smooth_04481	DCC2_02105	DCC3_00498	DCC4_04342	DCC5_01362	DCC6_02989	DCC7_03070	EN1_00077	EN10_00608	EN11_00908	EN12_02368	EN13_03085	EN14_03520	EN15_03380	EN17_00077	EN19_00206	EN2_00598	EN20_01413	EN21_03016	EN22_03836	EN23_01361	EN25_03345	EN26_02611	EN27_03815	EN28_02475	EN3_02417	EN30_00773	EN31_03230	EN32_02663	EN33_02596	EN34_02821	EN35_04410	EN37_00611	EN38_03647	EN39_00933	EN4_01679	EN40_01295	EN41_02243	EN42_00950	EN43_01651	EN44_02922	EN45_00496	EN46_03558	EN47_04101	EN48_00326
group_248	hypothetical protein	83	#N/A	ATCC_19977_Rough_00597		DCC2_02106	DCC3_00499	DCC4_04343	DCC5_01361	DCC6_02990		EN1_00078	EN10_00609	EN11_00907	EN12_02367	EN13_03084	EN14_03519	EN15_03381	EN17_00078	EN19_00207	EN2_00597	EN20_01412	EN21_03017		EN23_01360	EN25_03346	EN26_02610		EN28_02474	EN3_02418	EN30_00774		EN32_02662	EN33_02597	EN34_02820	EN35_04409	EN37_00610		EN39_00932	EN4_01678	EN40_01294		EN42_00949	EN43_01650	EN44_02921	EN45_00497	EN46_03559		EN48_00327
rpsH	30S ribosomal protein S8	101	MAB_3798c	ATCC_19977_Rough_00596	ATCC_19977_Smooth_04479	DCC2_02107	DCC3_00500	DCC4_04344	DCC5_01360	DCC6_02991	DCC7_03072	EN1_00079	EN10_00610	EN11_00906	EN12_02366	EN13_03083	EN14_03518	EN15_03382	EN17_00079	EN19_00208	EN2_00596	EN20_01410	EN21_03019	EN22_03838	EN23_01359	EN25_03347	EN26_02608	EN27_03813	EN28_02473	EN3_02419	EN30_00775	EN31_03228	EN32_02661	EN33_02598	EN34_02819	EN35_04408	EN37_00609	EN38_03649	EN39_00931	EN4_01677	EN40_01293	EN41_02245	EN42_00948	EN43_01649	EN44_02920	EN45_00498	EN46_03560	EN47_04103	EN48_00328
rplF	50S ribosomal protein L6	101	MAB_3797c	ATCC_19977_Rough_00595	ATCC_19977_Smooth_04478	DCC2_02108	DCC3_00501	DCC4_04345	DCC5_01359	DCC6_02992	DCC7_03073	EN1_00080	EN10_00611	EN11_00905	EN12_02365	EN13_03082	EN14_03517	EN15_03383	EN17_00080	EN19_00209	EN2_00595	EN20_01409	EN21_03020	EN22_03839	EN23_01358	EN25_03348	EN26_02607	EN27_03812	EN28_02472	EN3_02420	EN30_00776	EN31_03227	EN32_02660	EN33_02599	EN34_02818	EN35_04407	EN37_00608	EN38_03650	EN39_00930	EN4_01676	EN40_01292	EN41_02246	EN42_00947	EN43_01648	EN44_02919	EN45_00499	EN46_03561	EN47_04104	EN48_00329
rplR	50S ribosomal protein L18	101	MAB_3796c	ATCC_19977_Rough_00594	ATCC_19977_Smooth_04477	DCC2_02109	DCC3_00502	DCC4_04346	DCC5_01358	DCC6_02993	DCC7_03074	EN1_00081	EN10_00612	EN11_00904	EN12_02364	EN13_03081	EN14_03516	EN15_03384	EN17_00081	EN19_00210	EN2_00594	EN20_01408	EN21_03021	EN22_03840	EN23_01357	EN25_03349	EN26_02606	EN27_03811	EN28_02471	EN3_02421	EN30_00777	EN31_03226	EN32_02659	EN33_02600	EN34_02817	EN35_04406	EN37_00607	EN38_03651	EN39_00929	EN4_01675	EN40_01291	EN41_02247	EN42_00946	EN43_01647	EN44_02918	EN45_00500	EN46_03562	EN47_04105	EN48_00330
rpsE	30S ribosomal protein S5	101	MAB_3795c	ATCC_19977_Rough_00593	ATCC_19977_Smooth_04476	DCC2_02110	DCC3_00503	DCC4_04347	DCC5_01357	DCC6_02994	DCC7_03075	EN1_00082	EN10_00613	EN11_00903	EN12_02363	EN13_03080	EN14_03515	EN15_03385	EN17_00082	EN19_00211	EN2_00593	EN20_01407	EN21_03022	EN22_03841	EN23_01356	EN25_03350	EN26_02605	EN27_03810	EN28_02470	EN3_02422	EN30_00778	EN31_03225	EN32_02658	EN33_02601	EN34_02816	EN35_04405	EN37_00606	EN38_03652	EN39_00928	EN4_01674	EN40_01290	EN41_02248	EN42_00945	EN43_01646	EN44_02917	EN45_00501	EN46_03563	EN47_04106	EN48_00331
rpmD	50S ribosomal protein L30	101	MAB_3794c	ATCC_19977_Rough_00592	ATCC_19977_Smooth_04475	DCC2_02111	DCC3_00504	DCC4_04348	DCC5_01356	DCC6_02995	DCC7_03076	EN1_00083	EN10_00614	EN11_00902	EN12_02362	EN13_03079	EN14_03514	EN15_03386	EN17_00083	EN19_00212	EN2_00592	EN20_01406	EN21_03023	EN22_03842	EN23_01355	EN25_03351	EN26_02604	EN27_03809	EN28_02469	EN3_02423	EN30_00779	EN31_03224	EN32_02657	EN33_02602	EN34_02815	EN35_04404	EN37_00605	EN38_03653	EN39_00927	EN4_01673	EN40_01289	EN41_02249	EN42_00944	EN43_01645	EN44_02916	EN45_00502	EN46_03564	EN47_04107	EN48_00332
rplO	50S ribosomal protein L15	101	MAB_3793c	ATCC_19977_Rough_00591	ATCC_19977_Smooth_04474	DCC2_02112	DCC3_00505	DCC4_04349	DCC5_01355	DCC6_02996	DCC7_03077	EN1_00084	EN10_00615	EN11_00901	EN12_02361	EN13_03078	EN14_03513	EN15_03387	EN17_00084	EN19_00213	EN2_00591	EN20_01405	EN21_03024	EN22_03843	EN23_01354	EN25_03352	EN26_02603	EN27_03808	EN28_02468	EN3_02424	EN30_00780	EN31_03223	EN32_02656	EN33_02603	EN34_02814	EN35_04403	EN37_00604	EN38_03654	EN39_00926	EN4_01672	EN40_01288	EN41_02250	EN42_00943	EN43_01644	EN44_02915	EN45_00503	EN46_03565	EN47_04108	EN48_00333
ssuD_1	Alkanesulfonate monooxygenase	99	MAB_3792	ATCC_19977_Rough_00590	ATCC_19977_Smooth_04473	DCC2_02113	DCC3_00506	DCC4_04350	DCC5_01354	DCC6_02997	DCC7_03079	EN1_00085	EN10_00616	EN11_00900	EN12_02360	EN13_03077	EN14_03512	EN15_03388	EN17_00085	EN19_00214	EN2_00590	EN20_01404	EN21_03025	EN22_03844	EN23_01353	EN25_03353	EN26_02602	EN27_03807	EN28_02467	EN3_02425	EN30_00781	EN31_03222	EN32_02655	EN33_02604	EN34_02813	EN35_04402	EN37_00603	EN38_03655	EN39_00925	EN4_01671	EN40_01287	EN41_02251	EN42_00942	EN43_01643	EN44_02914	EN45_00504	EN46_03566	EN47_04109	EN48_00334
group_2245	hypothetical protein	101	MAB_3791	ATCC_19977_Rough_00589	ATCC_19977_Smooth_04472	DCC2_02114	DCC3_00507	DCC4_04351	DCC5_01353	DCC6_02998	DCC7_03080	EN1_00086	EN10_00617	EN11_00899	EN12_02359	EN13_03076	EN14_03511	EN15_03389	EN17_00086	EN19_00215	EN2_00589	EN20_01403	EN21_03026	EN22_03845	EN23_01352	EN25_03354	EN26_02601	EN27_03806	EN28_02466	EN3_02426	EN30_00782	EN31_03221	EN32_02654	EN33_02605	EN34_02812	EN35_04401	EN37_00602	EN38_03656	EN39_00924	EN4_01670	EN40_01286	EN41_02252	EN42_00941	EN43_01642	EN44_02913	EN45_00505	EN46_03567	EN47_04110	EN48_00335
group_640	hypothetical protein	98	MAB_3790	ATCC_19977_Rough_00588	ATCC_19977_Smooth_04471	DCC2_02115	DCC3_00508	DCC4_04352	DCC5_01352	DCC6_02999		EN1_00087	EN10_00618	EN11_00898	EN12_02358	EN13_03075	EN14_03510	EN15_03390	EN17_00087	EN19_00216	EN2_00588	EN20_01402	EN21_03027	EN22_03846	EN23_01351	EN25_03355	EN26_02600	EN27_03805	EN28_02465	EN3_02427	EN30_00783	EN31_03220	EN32_02653	EN33_02606	EN34_02811	EN35_04400	EN37_00601	EN38_03657	EN39_00923	EN4_01669	EN40_01285	EN41_02253	EN42_00940	EN43_01641	EN44_02912	EN45_00506	EN46_03568	EN47_04111	EN48_00336
sppA	signal peptide peptidase SppA	101	MAB_3789c	ATCC_19977_Rough_00587	ATCC_19977_Smooth_04470	DCC2_02116	DCC3_00509	DCC4_04353	DCC5_01351	DCC6_03000	DCC7_03082	EN1_00088	EN10_00619	EN11_00897	EN12_02357	EN13_03074	EN14_03509	EN15_03391	EN17_00088	EN19_00217	EN2_00587	EN20_01401	EN21_03028	EN22_03847	EN23_01350	EN25_03356	EN26_02599	EN27_03804	EN28_02464	EN3_02428	EN30_00784	EN31_03219	EN32_02652	EN33_02607	EN34_02810	EN35_04399	EN37_00600	EN38_03658	EN39_00922	EN4_01668	EN40_01284	EN41_02254	EN42_00939	EN43_01640	EN44_02911	EN45_00507	EN46_03569	EN47_04112	EN48_00337
group_15765	AI-2E family transporter	101	MAB_3788c	ATCC_19977_Rough_00586	ATCC_19977_Smooth_04469	DCC2_02117	DCC3_00510	DCC4_04354	DCC5_01350	DCC6_03001	DCC7_03083	EN1_00089	EN10_00620	EN11_00896	EN12_02356	EN13_03073	EN14_03508	EN15_03392	EN17_00089	EN19_00218	EN2_00586	EN20_01400	EN21_03029	EN22_03848	EN23_01349	EN25_03357	EN26_02598	EN27_03803	EN28_02463	EN3_02429	EN30_00785	EN31_03218	EN32_02651	EN33_02608	EN34_02809	EN35_04398	EN37_00599	EN38_03659	EN39_00921	EN4_01667	EN40_01283	EN41_02255	EN42_00938	EN43_01639	EN44_02910	EN45_00508	EN46_03570	EN47_04113	EN48_00338
group_16260	class I SAM-dependent methyltransferase	101	MAB_3787	ATCC_19977_Rough_00585	ATCC_19977_Smooth_04468	DCC2_02118	DCC3_00511	DCC4_04355	DCC5_01349	DCC6_03002	DCC7_03084	EN1_00090	EN10_00621	EN11_00895	EN12_02355	EN13_03072	EN14_03507	EN15_03393	EN17_00090	EN19_00219	EN2_00585	EN20_01399	EN21_03030	EN22_03849	EN23_01348	EN25_03358	EN26_02597	EN27_03802	EN28_02462	EN3_02430	EN30_00786	EN31_03217	EN32_02650	EN33_02609	EN34_02808	EN35_04397	EN37_00598	EN38_03660	EN39_00920	EN4_01666	EN40_01282	EN41_02256	EN42_00937	EN43_01638	EN44_02909	EN45_00509	EN46_03571	EN47_04114	EN48_00339
group_2244	hypothetical protein	101	MAB_3786c	ATCC_19977_Rough_00584	ATCC_19977_Smooth_04467	DCC2_02119	DCC3_00512	DCC4_04356	DCC5_01348	DCC6_03003	DCC7_03085	EN1_00091	EN10_00622	EN11_00894	EN12_02354	EN13_03071	EN14_03506	EN15_03394	EN17_00091	EN19_00220	EN2_00584	EN20_01398	EN21_03031	EN22_03850	EN23_01347	EN25_03359	EN26_02596	EN27_03801	EN28_02461	EN3_02431	EN30_00787	EN31_03216	EN32_02649	EN33_02610	EN34_02807	EN35_04396	EN37_00597	EN38_03661	EN39_00919	EN4_01665	EN40_01281	EN41_02257	EN42_00936	EN43_01637	EN44_02908	EN45_00510	EN46_03572	EN47_04115	EN48_00340
lppF	haloacid dehalogenase-like hydrolase	101	MAB_3785c	ATCC_19977_Rough_00583	ATCC_19977_Smooth_04466	DCC2_02120	DCC3_00513	DCC4_04357	DCC5_01347	DCC6_03004	DCC7_03086	EN1_00092	EN10_00623	EN11_00893	EN12_02353	EN13_03070	EN14_03505	EN15_03395	EN17_00092	EN19_00221	EN2_00583	EN20_01397	EN21_03032	EN22_03851	EN23_01346	EN25_03360	EN26_02595	EN27_03800	EN28_02460	EN3_02432	EN30_00788	EN31_03215	EN32_02648	EN33_02611	EN34_02806	EN35_04395	EN37_00596	EN38_03662	EN39_00918	EN4_01664	EN40_01280	EN41_02258	EN42_00935	EN43_01636	EN44_02907	EN45_00511	EN46_03573	EN47_04116	EN48_00341
secY	preprotein translocase subunit SecY	101	MAB_3784c	ATCC_19977_Rough_00582	ATCC_19977_Smooth_04465	DCC2_02121	DCC3_00514	DCC4_04358	DCC5_01346	DCC6_03005	DCC7_03087	EN1_00093	EN10_00624	EN11_00892	EN12_02352	EN13_03069	EN14_03504	EN15_03396	EN17_00093	EN19_00222	EN2_00582	EN20_01396	EN21_03033	EN22_03852	EN23_01345	EN25_03361	EN26_02594	EN27_03799	EN28_02459	EN3_02433	EN30_00789	EN31_03214	EN32_02647	EN33_02612	EN34_02805	EN35_04394	EN37_00595	EN38_03663	EN39_00917	EN4_01663	EN40_01279	EN41_02259	EN42_00934	EN43_01635	EN44_02906	EN45_00512	EN46_03574	EN47_04117	EN48_00342
adk	adenylate kinase	101	MAB_3783c	ATCC_19977_Rough_00581	ATCC_19977_Smooth_04464	DCC2_02122	DCC3_00515	DCC4_04359	DCC5_01345	DCC6_03006	DCC7_03088	EN1_00094	EN10_00625	EN11_00891	EN12_02351	EN13_03068	EN14_03503	EN15_03397	EN17_00094	EN19_00223	EN2_00581	EN20_01395	EN21_03034	EN22_03853	EN23_01344	EN25_03362	EN26_02593	EN27_03798	EN28_02458	EN3_02434	EN30_00790	EN31_03213	EN32_02646	EN33_02613	EN34_02804	EN35_04393	EN37_00594	EN38_03664	EN39_00916	EN4_01662	EN40_01278	EN41_02260	EN42_00933	EN43_01634	EN44_02905	EN45_00513	EN46_03575	EN47_04118	EN48_00343
map_2	type I methionyl aminopeptidase	101	MAB_3782c	ATCC_19977_Rough_00580	ATCC_19977_Smooth_04463	DCC2_02123	DCC3_00516	DCC4_04360	DCC5_01344	DCC6_03007	DCC7_03089	EN1_00095	EN10_00626	EN11_00890	EN12_02350	EN13_03067	EN14_03502	EN15_03398	EN17_00095	EN19_00224	EN2_00580	EN20_01394	EN21_03035	EN22_03854	EN23_01343	EN25_03363	EN26_02592	EN27_03797	EN28_02457	EN3_02435	EN30_00791	EN31_03212	EN32_02645	EN33_02614	EN34_02803	EN35_04392	EN37_00593	EN38_03665	EN39_00915	EN4_01661	EN40_01277	EN41_02261	EN42_00932	EN43_01633	EN44_02904	EN45_00514	EN46_03576	EN47_04119	EN48_00344
group_15911	hypothetical protein	101	MAB_3781	ATCC_19977_Rough_00579	ATCC_19977_Smooth_04462	DCC2_02124	DCC3_00517	DCC4_04361	DCC5_01343	DCC6_03008	DCC7_03090	EN1_00096	EN10_00627	EN11_00889	EN12_02349	EN13_03066	EN14_03501	EN15_03399	EN17_00096	EN19_00225	EN2_00579	EN20_01393	EN21_03036	EN22_03855	EN23_01342	EN25_03364	EN26_02591	EN27_03796	EN28_02456	EN3_02436	EN30_00792	EN31_03211	EN32_02644	EN33_02615	EN34_02802	EN35_04391	EN37_00592	EN38_03666	EN39_00914	EN4_01660	EN40_01276	EN41_02262	EN42_00931	EN43_01632	EN44_02903	EN45_00515	EN46_03577	EN47_04120	EN48_00345
rfbC	dTDP-4-dehydrorhamnose 3,5-epimerase	101	MAB_3780	ATCC_19977_Rough_00578	ATCC_19977_Smooth_04461	DCC2_02125	DCC3_00518	DCC4_04362	DCC5_01342	DCC6_03009	DCC7_03091	EN1_00097	EN10_00628	EN11_00888	EN12_02348	EN13_03065	EN14_03500	EN15_03400	EN17_00097	EN19_00226	EN2_00578	EN20_01392	EN21_03037	EN22_03856	EN23_01341	EN25_03365	EN26_02590	EN27_03795	EN28_02455	EN3_02437	EN30_00793	EN31_03210	EN32_02643	EN33_02616	EN34_02801	EN35_04390	EN37_00591	EN38_03667	EN39_00913	EN4_01659	EN40_01275	EN41_02263	EN42_00930	EN43_01631	EN44_02902	EN45_00516	EN46_03578	EN47_04121	EN48_00346
rfbB	dTDP-glucose 4,6-dehydratase	101	MAB_3779	ATCC_19977_Rough_00577	ATCC_19977_Smooth_04460	DCC2_02126	DCC3_00519	DCC4_04364	DCC5_01341	DCC6_03010	DCC7_03092	EN1_00098	EN10_00629	EN11_00887	EN12_02347	EN13_03064	EN14_03499	EN15_03401	EN17_00098	EN19_00227	EN2_00577	EN20_01391	EN21_03038	EN22_03857	EN23_01340	EN25_03366	EN26_02589	EN27_03794	EN28_02453	EN3_02438	EN30_00795	EN31_03208	EN32_02641	EN33_02618	EN34_02799	EN35_04389	EN37_00589	EN38_03668	EN39_00912	EN4_01658	EN40_01274	EN41_02264	EN42_00929	EN43_01630	EN44_02901	EN45_00517	EN46_03579	EN47_04122	EN48_00347
group_1112	LLM class F420-dependent oxidoreductase	101	MAB_3778	ATCC_19977_Rough_00576	ATCC_19977_Smooth_04459	DCC2_02127	DCC3_00520	DCC4_04365	DCC5_01340	DCC6_03011	DCC7_03093	EN1_00099	EN10_00630	EN11_00886	EN12_02346	EN13_03063	EN14_03498	EN15_03402	EN17_00099	EN19_00228	EN2_00576	EN20_01390	EN21_03039	EN22_03858	EN23_01339	EN25_03367	EN26_02588	EN27_03793	EN28_02452	EN3_02439	EN30_00796	EN31_03207	EN32_02640	EN33_02619	EN34_02798	EN35_04388	EN37_00588	EN38_03669	EN39_00911	EN4_01657	EN40_01273	EN41_02265	EN42_00928	EN43_01629	EN44_02900	EN45_00518	EN46_03580	EN47_04123	EN48_00348
yqiK	Inner membrane protein YqiK	101	MAB_3777	ATCC_19977_Rough_00575	ATCC_19977_Smooth_04458	DCC2_02128	DCC3_00521	DCC4_04366	DCC5_01339	DCC6_03012	DCC7_03094	EN1_00100	EN10_00631	EN11_00885	EN12_02345	EN13_03062	EN14_03497	EN15_03403	EN17_00100	EN19_00229	EN2_00575	EN20_01389	EN21_03040	EN22_03859	EN23_01338	EN25_03368	EN26_02587	EN27_03792	EN28_02451	EN3_02440	EN30_00797	EN31_03206	EN32_02639	EN33_02620	EN34_02797	EN35_04387	EN37_00587	EN38_03670	EN39_00910	EN4_01656	EN40_01272	EN41_02266	EN42_00927	EN43_01628	EN44_02899	EN45_00519	EN46_03581	EN47_04124	EN48_00349
group_16251	hypothetical protein	101	MAB_3776	ATCC_19977_Rough_00574	ATCC_19977_Smooth_04457	DCC2_02129	DCC3_00522	DCC4_04367	DCC5_01338	DCC6_03013	DCC7_03095	EN1_00101	EN10_00632	EN11_00884	EN12_02344	EN13_03061	EN14_03496	EN15_03404	EN17_00101	EN19_00230	EN2_00574	EN20_01388	EN21_03041	EN22_03860	EN23_01337	EN25_03369	EN26_02586	EN27_03791	EN28_02450	EN3_02441	EN30_00798	EN31_03205	EN32_02638	EN33_02621	EN34_02796	EN35_04386	EN37_00586	EN38_03671	EN39_00909	EN4_01655	EN40_01271	EN41_02267	EN42_00926	EN43_01627	EN44_02898	EN45_00520	EN46_03582	EN47_04125	EN48_00350
rox	Rifampicin monooxygenase	101	MAB_3775c	ATCC_19977_Rough_00573	ATCC_19977_Smooth_04456	DCC2_02130	DCC3_00523	DCC4_04368	DCC5_01337	DCC6_03014	DCC7_03096	EN1_00102	EN10_00633	EN11_00883	EN12_02343	EN13_03060	EN14_03495	EN15_03405	EN17_00102	EN19_00231	EN2_00573	EN20_01387	EN21_03042	EN22_03861	EN23_01336	EN25_03370	EN26_02585	EN27_03790	EN28_02449	EN3_02442	EN30_00799	EN31_03204	EN32_02637	EN33_02622	EN34_02795	EN35_04385	EN37_00585	EN38_03672	EN39_00908	EN4_01654	EN40_01270	EN41_02268	EN42_00925	EN43_01626	EN44_02897	EN45_00521	EN46_03583	EN47_04126	EN48_00351
infA	translation initiation factor IF-1	101	MAB_3774c	ATCC_19977_Rough_00572	ATCC_19977_Smooth_04455	DCC2_02131	DCC3_00524	DCC4_04369	DCC5_01336	DCC6_03015	DCC7_03097	EN1_00103	EN10_00634	EN11_00882	EN12_02342	EN13_03059	EN14_03494	EN15_03406	EN17_00103	EN19_00232	EN2_00572	EN20_01386	EN21_03043	EN22_03862	EN23_01335	EN25_03371	EN26_02584	EN27_03789	EN28_02448	EN3_02443	EN30_00800	EN31_03203	EN32_02636	EN33_02623	EN34_02794	EN35_04384	EN37_00584	EN38_03673	EN39_00907	EN4_01653	EN40_01269	EN41_02269	EN42_00924	EN43_01625	EN44_02896	EN45_00522	EN46_03584	EN47_04127	EN48_00352
rpmJ	50S ribosomal protein L36	94	MAB_5000c	ATCC_19977_Rough_00571	ATCC_19977_Smooth_04454	DCC2_02132	DCC3_00525	DCC4_04370	DCC5_01335	DCC6_03016	DCC7_03098	EN1_00104	EN10_00635	EN11_00881	EN12_02341	EN13_03058	EN14_03493	EN15_03407	EN17_00104	EN19_00233		EN20_01385	EN21_03044	EN22_03863	EN23_01334	EN25_03372	EN26_02583	EN27_03788	EN28_02447	EN3_02444	EN30_00801	EN31_03202		EN33_02624	EN34_02793	EN35_04383	EN37_00583	EN38_03674	EN39_00906	EN4_01652	EN40_01268	EN41_02270	EN42_00923	EN43_01624	EN44_02895	EN45_00523	EN46_03585	EN47_04128	EN48_00353
rpsM	30S ribosomal protein S13	101	MAB_3773c	ATCC_19977_Rough_00570	ATCC_19977_Smooth_04453	DCC2_02133	DCC3_00526	DCC4_04371	DCC5_01334	DCC6_03017	DCC7_03099	EN1_00105	EN10_00636	EN11_00880	EN12_02340	EN13_03057	EN14_03492	EN15_03408	EN17_00105	EN19_00234	EN2_00571	EN20_01384	EN21_03045	EN22_03864	EN23_01333	EN25_03373	EN26_02582	EN27_03787	EN28_02446	EN3_02445	EN30_00802	EN31_03201	EN32_02635	EN33_02625	EN34_02792	EN35_04382	EN37_00582	EN38_03675	EN39_00905	EN4_01651	EN40_01267	EN41_02271	EN42_00922	EN43_01623	EN44_02894	EN45_00524	EN46_03586	EN47_04129	EN48_00354
rpsK	30S ribosomal protein S11	101	MAB_3772c	ATCC_19977_Rough_00569	ATCC_19977_Smooth_04452	DCC2_02134	DCC3_00527	DCC4_04372	DCC5_01333	DCC6_03018	DCC7_03100	EN1_00106	EN10_00637	EN11_00879	EN12_02339	EN13_03056	EN14_03491	EN15_03409	EN17_00106	EN19_00235	EN2_00570	EN20_01383	EN21_03046	EN22_03865	EN23_01332	EN25_03374	EN26_02581	EN27_03786	EN28_02445	EN3_02446	EN30_00803	EN31_03200	EN32_02634	EN33_02626	EN34_02791	EN35_04381	EN37_00581	EN38_03676	EN39_00904	EN4_01650	EN40_01266	EN41_02272	EN42_00921	EN43_01622	EN44_02893	EN45_00525	EN46_03587	EN47_04130	EN48_00355
rpsD	30S ribosomal protein S4	101	MAB_3771c	ATCC_19977_Rough_00568	ATCC_19977_Smooth_04451	DCC2_02135	DCC3_00528	DCC4_04373	DCC5_01332	DCC6_03019	DCC7_03101	EN1_00107	EN10_00638	EN11_00878	EN12_02338	EN13_03055	EN14_03490	EN15_03410	EN17_00107	EN19_00236	EN2_00569	EN20_01382	EN21_03047	EN22_03866	EN23_01331	EN25_03375	EN26_02580	EN27_03785	EN28_02444	EN3_02447	EN30_00804	EN31_03199	EN32_02633	EN33_02627	EN34_02790	EN35_04380	EN37_00580	EN38_03677	EN39_00903	EN4_01649	EN40_01265	EN41_02273	EN42_00920	EN43_01621	EN44_02892	EN45_00526	EN46_03588	EN47_04131	EN48_00356
rpoA	DNA-directed RNA polymerase subunit alpha	101	MAB_3770c	ATCC_19977_Rough_00567	ATCC_19977_Smooth_04450	DCC2_02136	DCC3_00529	DCC4_04374	DCC5_01331	DCC6_03020	DCC7_03102	EN1_00108	EN10_00639	EN11_00877	EN12_02337	EN13_03054	EN14_03489	EN15_03411	EN17_00108	EN19_00237	EN2_00568	EN20_01381	EN21_03048	EN22_03867	EN23_01330	EN25_03376	EN26_02579	EN27_03784	EN28_02443	EN3_02448	EN30_00805	EN31_03198	EN32_02632	EN33_02628	EN34_02789	EN35_04379	EN37_00579	EN38_03678	EN39_00902	EN4_01648	EN40_01264	EN41_02274	EN42_00919	EN43_01620	EN44_02891	EN45_00527	EN46_03589	EN47_04132	EN48_00357
group_1111	hypothetical protein	101	MAB_3769c	ATCC_19977_Rough_00566	ATCC_19977_Smooth_04449	DCC2_02137	DCC3_00530	DCC4_04375	DCC5_01330	DCC6_03021	DCC7_03103	EN1_00109	EN10_00640	EN11_00876	EN12_02336	EN13_03053	EN14_03488	EN15_03412	EN17_00109	EN19_00238	EN2_00567	EN20_01380	EN21_03049	EN22_03868	EN23_01329	EN25_03377	EN26_02578	EN27_03783	EN28_02442	EN3_02449	EN30_00806	EN31_03197	EN32_02631	EN33_02629	EN34_02788	EN35_04378	EN37_00578	EN38_03679	EN39_00901	EN4_01647	EN40_01263	EN41_02275	EN42_00918	EN43_01619	EN44_02890	EN45_00528	EN46_03590	EN47_04133	EN48_00358
truA	tRNA pseudouridine(38-40) synthase TruA	101	MAB_3768c	ATCC_19977_Rough_00565	ATCC_19977_Smooth_04448	DCC2_02138	DCC3_00531	DCC4_04376	DCC5_01329	DCC6_03022	DCC7_03104	EN1_00110	EN10_00641	EN11_00875	EN12_02335	EN13_03052	EN14_03487	EN15_03413	EN17_00110	EN19_00239	EN2_00566	EN20_01379	EN21_03050	EN22_03869	EN23_01328	EN25_03378	EN26_02577	EN27_03782	EN28_02441	EN3_02450	EN30_00807	EN31_03196	EN32_02630	EN33_02630	EN34_02787	EN35_04377	EN37_00577	EN38_03680	EN39_00900	EN4_01646	EN40_01262	EN41_02276	EN42_00917	EN43_01618	EN44_02889	EN45_00529	EN46_03591	EN47_04134	EN48_00359
group_639	hypothetical protein	101	MAB_3767c	ATCC_19977_Rough_00564	ATCC_19977_Smooth_04447	DCC2_02139	DCC3_00532	DCC4_04377	DCC5_01328	DCC6_03023	DCC7_03105	EN1_00111	EN10_00642	EN11_00874	EN12_02334	EN13_03051	EN14_03486	EN15_03414	EN17_00111	EN19_00240	EN2_00565	EN20_01378	EN21_03051	EN22_03870	EN23_01327	EN25_03379	EN26_02576	EN27_03781	EN28_02440	EN3_02451	EN30_00808	EN31_03195	EN32_02629	EN33_02631	EN34_02786	EN35_04376	EN37_00576	EN38_03681	EN39_00899	EN4_01645	EN40_01261	EN41_02277	EN42_00916	EN43_01617	EN44_02888	EN45_00530	EN46_03592	EN47_04135	EN48_00360
group_16014	cutinase family protein	101	MAB_3766	ATCC_19977_Rough_00563	ATCC_19977_Smooth_04446	DCC2_02140	DCC3_00533	DCC4_04378	DCC5_01327	DCC6_03024	DCC7_03106	EN1_00112	EN10_00643	EN11_00873	EN12_02333	EN13_03050	EN14_03485	EN15_03415	EN17_00112	EN19_00241	EN2_00564	EN20_01377	EN21_03052	EN22_03871	EN23_01326	EN25_03380	EN26_02575	EN27_03780	EN28_02439	EN3_02452	EN30_00809	EN31_03194	EN32_02628	EN33_02632	EN34_02785	EN35_04375	EN37_00575	EN38_03682	EN39_00898	EN4_01644	EN40_01260	EN41_02278	EN42_00915	EN43_01616	EN44_02887	EN45_00531	EN46_03593	EN47_04136	EN48_00361
group_15569	cutinase family protein	101	MAB_3765	ATCC_19977_Rough_00562	ATCC_19977_Smooth_04445	DCC2_02141	DCC3_00534	DCC4_04379	DCC5_01326	DCC6_03025	DCC7_03107	EN1_00113	EN10_00644	EN11_00872	EN12_02332	EN13_03049	EN14_03484	EN15_03416	EN17_00113	EN19_00242	EN2_00563	EN20_01376	EN21_03053	EN22_03872	EN23_01325	EN25_03381	EN26_02574	EN27_03779	EN28_02438	EN3_02453	EN30_00810	EN31_03193	EN32_02627	EN33_02633	EN34_02784	EN35_04374	EN37_00574	EN38_03683	EN39_00897	EN4_01643	EN40_01259	EN41_02279	EN42_00914	EN43_01615	EN44_02886	EN45_00532	EN46_03594	EN47_04137	EN48_00362
ephA_1	epoxide hydrolase EphA	101	MAB_3764	ATCC_19977_Rough_00561	ATCC_19977_Smooth_04444	DCC2_02142	DCC3_00535	DCC4_04380	DCC5_01325	DCC6_03026	DCC7_03108	EN1_00114	EN10_00645	EN11_00871	EN12_02331	EN13_03048	EN14_03483	EN15_03417	EN17_00114	EN19_00243	EN2_00562	EN20_01375	EN21_03054	EN22_03873	EN23_01324	EN25_03382	EN26_02573	EN27_03778	EN28_02437	EN3_02454	EN30_00811	EN31_03192	EN32_02626	EN33_02634	EN34_02783	EN35_04373	EN37_00573	EN38_03684	EN39_00896	EN4_01642	EN40_01258	EN41_02280	EN42_00913	EN43_01614	EN44_02885	EN45_00533	EN46_03595	EN47_04138	EN48_00363
group_14671	cutinase family protein	101	MAB_3763	ATCC_19977_Rough_00560	ATCC_19977_Smooth_04443	DCC2_02143	DCC3_00536	DCC4_04381	DCC5_01324	DCC6_03027	DCC7_03109	EN1_00115	EN10_00646	EN11_00870	EN12_02330	EN13_03047	EN14_03482	EN15_03418	EN17_00115	EN19_00244	EN2_00561	EN20_01374	EN21_03055	EN22_03874	EN23_01323	EN25_03383	EN26_02572	EN27_03777	EN28_02436	EN3_02455	EN30_00812	EN31_03191	EN32_02625	EN33_02635	EN34_02782	EN35_04372	EN37_00572	EN38_03685	EN39_00895	EN4_01641	EN40_01257	EN41_02281	EN42_00912	EN43_01613	EN44_02884	EN45_00534	EN46_03596	EN47_04139	EN48_00364
rhtA	threonine/homoserine exporter RhtA	101	MAB_3762	ATCC_19977_Rough_00559	ATCC_19977_Smooth_04442	DCC2_02144	DCC3_00537	DCC4_04382	DCC5_01323	DCC6_03028	DCC7_03110	EN1_00116	EN10_00647	EN11_00869	EN12_02329	EN13_03046	EN14_03481	EN15_03419	EN17_00116	EN19_00245	EN2_00560	EN20_01373	EN21_03056	EN22_03875	EN23_01322	EN25_03384	EN26_02571	EN27_03776	EN28_02435	EN3_02456	EN30_00813	EN31_03190	EN32_02624	EN33_02636	EN34_02781	EN35_04371	EN37_00571	EN38_03686	EN39_00894	EN4_01640	EN40_01256	EN41_02282	EN42_00911	EN43_01612	EN44_02883	EN45_00535	EN46_03597	EN47_04140	EN48_00365
group_16326	hypothetical protein	101	MAB_3761c	ATCC_19977_Rough_00558	ATCC_19977_Smooth_04441	DCC2_02145	DCC3_00538	DCC4_04383	DCC5_01322	DCC6_03029	DCC7_03111	EN1_00117	EN10_00648	EN11_00868	EN12_02328	EN13_03045	EN14_03480	EN15_03420	EN17_00117	EN19_00246	EN2_00559	EN20_01372	EN21_03057	EN22_03876	EN23_01321	EN25_03385	EN26_02570	EN27_03775	EN28_02434	EN3_02457	EN30_00814	EN31_03189	EN32_02623	EN33_02637	EN34_02780	EN35_04370	EN37_00570	EN38_03687	EN39_00893	EN4_01639	EN40_01255	EN41_02283	EN42_00910	EN43_01611	EN44_02882	EN45_00536	EN46_03598	EN47_04141	EN48_00366
group_14830	hypothetical protein	101	MAB_3760	ATCC_19977_Rough_00557	ATCC_19977_Smooth_04440	DCC2_02146	DCC3_00539	DCC4_04384	DCC5_01321	DCC6_03030	DCC7_03112	EN1_00118	EN10_00649	EN11_00867	EN12_02327	EN13_03044	EN14_03479	EN15_03421	EN17_00118	EN19_00247	EN2_00558	EN20_01371	EN21_03058	EN22_03877	EN23_01320	EN25_03386	EN26_02569	EN27_03774	EN28_02433	EN3_02458	EN30_00815	EN31_03188	EN32_02622	EN33_02638	EN34_02779	EN35_04369	EN37_00569	EN38_03688	EN39_00892	EN4_01638	EN40_01254	EN41_02284	EN42_00909	EN43_01610	EN44_02881	EN45_00537	EN46_03599	EN47_04142	EN48_00367
eccB4	type VII secretion system ESX-4 subunit EccB4	99	MAB_3759c	ATCC_19977_Rough_00556	ATCC_19977_Smooth_04439	DCC2_02147	DCC3_00540	DCC4_04385	DCC5_01320	DCC6_03031	DCC7_03113	EN1_00119	EN10_00650	EN11_00866	EN12_02326	EN13_03043	EN14_03478	EN15_03422	EN17_00119		EN2_00557	EN20_01370	EN21_03059	EN22_03878	EN23_01319	EN25_03387	EN26_02568	EN27_03773	EN28_02432	EN3_02459	EN30_00816	EN31_03187	EN32_02621	EN33_02639	EN34_02778	EN35_04368	EN37_00568	EN38_03689	EN39_00891	EN4_01637	EN40_01253	EN41_02285	EN42_00908	EN43_01609	EN44_02880	EN45_00538	EN46_03600	EN47_04143	EN48_00368
mycP4	type VII secretion system ESX-4 serine protease mycosin MycP4	99	MAB_3758	ATCC_19977_Rough_00555	ATCC_19977_Smooth_04438	DCC2_02148	DCC3_00541	DCC4_04386	DCC5_01319	DCC6_03032	DCC7_03114	EN1_00120	EN10_00651	EN11_00865	EN12_02325	EN13_03042	EN14_03477	EN15_03423	EN17_00120		EN2_00556	EN20_01369	EN21_03060	EN22_03879	EN23_01318	EN25_03388	EN26_02567	EN27_03772	EN28_02431	EN3_02460	EN30_00817	EN31_03186	EN32_02620	EN33_02640	EN34_02777	EN35_04367	EN37_00567	EN38_03690	EN39_00890	EN4_01636	EN40_01252	EN41_02286	EN42_00907	EN43_01608	EN44_02879	EN45_00539	EN46_03601	EN47_04144	EN48_00369
eccD4	type VII secretion system ESX-4 subunit EccD4	99	MAB_3757	ATCC_19977_Rough_00554	ATCC_19977_Smooth_04437	DCC2_02149	DCC3_00542	DCC4_04387	DCC5_01318	DCC6_03033	DCC7_03115	EN1_00121	EN10_00652	EN11_00864	EN12_02324	EN13_03041	EN14_03476	EN15_03424	EN17_00121		EN2_00555	EN20_01368	EN21_03061	EN22_03880	EN23_01317	EN25_03389	EN26_02566	EN27_03771	EN28_02430	EN3_02461	EN30_00818	EN31_03185	EN32_02619	EN33_02641	EN34_02776	EN35_04366	EN37_00566	EN38_03691	EN39_00889	EN4_01635	EN40_01251	EN41_02287	EN42_00906	EN43_01607	EN44_02878	EN45_00540	EN46_03602	EN47_04145	EN48_00370
eccC3_1	type VII secretion system ESX-3 FtsK/SpoIIIE family ATPase EccC3	99	MAB_3756c	ATCC_19977_Rough_00553	ATCC_19977_Smooth_04436	DCC2_02150	DCC3_00543	DCC4_04388	DCC5_01317	DCC6_03034	DCC7_03116	EN1_00122	EN10_00653	EN11_00863	EN12_02323	EN13_03040	EN14_03475	EN15_03425	EN17_00122		EN2_00554	EN20_01367	EN21_03062	EN22_03881	EN23_01316	EN25_03390	EN26_02565	EN27_03770	EN28_02429	EN3_02462	EN30_00819	EN31_03184	EN32_02618	EN33_02642	EN34_02775	EN35_04365	EN37_00565	EN38_03692	EN39_00888	EN4_01634	EN40_01250	EN41_02288	EN42_00905	EN43_01606	EN44_02877	EN45_00541	EN46_03603	EN47_04146	EN48_00371
group_1108	hypothetical protein	99	MAB_3755c	ATCC_19977_Rough_00552	ATCC_19977_Smooth_04435	DCC2_02151	DCC3_00544	DCC4_04389	DCC5_01316	DCC6_03035	DCC7_03117	EN1_00123	EN10_00654	EN11_00862	EN12_02322	EN13_03039	EN14_03474	EN15_03426	EN17_00123		EN2_00553	EN20_01366	EN21_03063	EN22_03882	EN23_01315	EN25_03391	EN26_02564	EN27_03769	EN28_02428	EN3_02463	EN30_00820	EN31_03183	EN32_02617	EN33_02643	EN34_02774	EN35_04364	EN37_00564	EN38_03693	EN39_00887	EN4_01633	EN40_01249	EN41_02289	EN42_00904	EN43_01605	EN44_02876	EN45_00542	EN46_03604	EN47_04147	EN48_00372
group_4273	hypothetical protein	98	MAB_3754c	ATCC_19977_Rough_00551	ATCC_19977_Smooth_04434	DCC2_02152	DCC3_00545	DCC4_04390	DCC5_01315	DCC6_03036	DCC7_03118	EN1_00124	EN10_00655	EN11_00861	EN12_02321	EN13_03038	EN14_03473	EN15_03427	EN17_00124		EN2_00552	EN20_01365	EN21_03064	EN22_03883	EN23_01314	EN25_03392	EN26_02563	EN27_03768	EN28_02427	EN3_02464	EN30_00821	EN31_03182	EN32_02616	EN33_02644	EN34_02773	EN35_04363	EN37_00563	EN38_03694	EN39_00886	EN4_01632	EN40_01248	EN41_02290	EN42_00903	EN43_01604	EN44_02875	EN45_00543	EN46_03605	EN47_04148	EN48_00373
esxT	WXG100 family type VII secretion target	98	MAB_3753c	ATCC_19977_Rough_00550	ATCC_19977_Smooth_04433	DCC2_02153	DCC3_00546	DCC4_04391	DCC5_01314	DCC6_03037	DCC7_03119	EN1_00125	EN10_00656	EN11_00860	EN12_02320	EN13_03037	EN14_03472	EN15_03428	EN17_00125		EN2_00551	EN20_01364	EN21_03065	EN22_03884	EN23_01313	EN25_03393	EN26_02562	EN27_03767	EN28_02426	EN3_02465	EN30_00822	EN31_03181	EN32_02615	EN33_02645	EN34_02772	EN35_04362	EN37_00562	EN38_03695	EN39_00885	EN4_01631	EN40_01247	EN41_02291	EN42_00902	EN43_01603	EN44_02874	EN45_00544	EN46_03606	EN47_04149	EN48_00374
rplM	50S ribosomal protein L13	101	MAB_3752c	ATCC_19977_Rough_00549	ATCC_19977_Smooth_04304	DCC2_02154	DCC3_00547	DCC4_04392	DCC5_01313	DCC6_03038	DCC7_03120	EN1_00126	EN10_00657	EN11_00859	EN12_02319	EN13_03036	EN14_03471	EN15_03429	EN17_00126	EN19_00255	EN2_00550	EN20_01363	EN21_03066	EN22_03885	EN23_01312	EN25_03394	EN26_02561	EN27_03766	EN28_02425	EN3_02466	EN30_00823	EN31_03180	EN32_02614	EN33_02646	EN34_02771	EN35_04163	EN37_00561	EN38_03696	EN39_00884	EN4_01630	EN40_01246	EN41_02292	EN42_00901	EN43_01602	EN44_02873	EN45_00545	EN46_00520	EN47_04150	EN48_00375
rpsI	hypothetical protein	101	MAB_3751c	ATCC_19977_Rough_00548	ATCC_19977_Smooth_04305	DCC2_02155	DCC3_00548	DCC4_04393	DCC5_01312	DCC6_03039	DCC7_03121	EN1_00127	EN10_00658	EN11_00858	EN12_02318	EN13_03035	EN14_03470	EN15_03430	EN17_00127	EN19_00256	EN2_00549	EN20_01362	EN21_03067	EN22_03886	EN23_01311	EN25_03395	EN26_02560	EN27_03765	EN28_02424	EN3_02467	EN30_00824	EN31_03179	EN32_02613	EN33_02647	EN34_02770	EN35_04164	EN37_00560	EN38_03697	EN39_00883	EN4_01629	EN40_01245	EN41_02293	EN42_00900	EN43_01601	EN44_02872	EN45_00546	EN46_00519	EN47_04151	EN48_00376
glmM	phosphoglucosamine mutase	101	MAB_3750c	ATCC_19977_Rough_00547	ATCC_19977_Smooth_04306	DCC2_02156	DCC3_00549	DCC4_04394	DCC5_01311	DCC6_03040	DCC7_03122	EN1_00128	EN10_00659	EN11_00857	EN12_02317	EN13_03034	EN14_03469	EN15_03431	EN17_00128	EN19_00257	EN2_00548	EN20_01361	EN21_03068	EN22_03887	EN23_01310	EN25_03396	EN26_02559	EN27_03764	EN28_02423	EN3_02468	EN30_00825	EN31_03178	EN32_02612	EN33_02648	EN34_02769	EN35_04165	EN37_00559	EN38_03698	EN39_00882	EN4_01628	EN40_01244	EN41_02294	EN42_00899	EN43_01600	EN44_02871	EN45_00547	EN46_00518	EN47_04152	EN48_00377
group_2237	alkaline phosphatase	101	MAB_3749	ATCC_19977_Rough_00546	ATCC_19977_Smooth_04307	DCC2_02157	DCC3_00550	DCC4_04395	DCC5_01310	DCC6_03041	DCC7_03123	EN1_00129	EN10_00660	EN11_00856	EN12_02316	EN13_03033	EN14_03468	EN15_03432	EN17_00129	EN19_00258	EN2_00547	EN20_01360	EN21_03069	EN22_03888	EN23_01309	EN25_03397	EN26_02558	EN27_03763	EN28_02422	EN3_02469	EN30_00826	EN31_03177	EN32_02611	EN33_02649	EN34_02768	EN35_04166	EN37_00558	EN38_03699	EN39_00881	EN4_01627	EN40_01243	EN41_02295	EN42_00898	EN43_01599	EN44_02870	EN45_00548	EN46_00517	EN47_04153	EN48_00378
group_15683	LLM class F420-dependent oxidoreductase	101	MAB_3748	ATCC_19977_Rough_00545	ATCC_19977_Smooth_04308	DCC2_02158	DCC3_00551	DCC4_04396	DCC5_01309	DCC6_03042	DCC7_03124	EN1_00130	EN10_00661	EN11_00855	EN12_02315	EN13_03032	EN14_03467	EN15_03433	EN17_00130	EN19_00259	EN2_00546	EN20_01359	EN21_03070	EN22_03889	EN23_01308	EN25_03398	EN26_02557	EN27_03762	EN28_02421	EN3_02470	EN30_00827	EN31_03176	EN32_02610	EN33_02650	EN34_02767	EN35_04167	EN37_00557	EN38_03700	EN39_00880	EN4_01626	EN40_01242	EN41_02296	EN42_00897	EN43_01598	EN44_02869	EN45_00549	EN46_00516	EN47_04154	EN48_00379
group_1107	hypothetical protein	101	MAB_3747c	ATCC_19977_Rough_00544	ATCC_19977_Smooth_04309	DCC2_02159	DCC3_00552	DCC4_04397	DCC5_01308	DCC6_03043	DCC7_03125	EN1_00131	EN10_00662	EN11_00854	EN12_02314	EN13_03031	EN14_03466	EN15_03434	EN17_00131	EN19_00260	EN2_00545	EN20_01358	EN21_03071	EN22_03890	EN23_01307	EN25_03399	EN26_02556	EN27_03761	EN28_02420	EN3_02471	EN30_00828	EN31_03175	EN32_02609	EN33_02651	EN34_02766	EN35_04168	EN37_00556	EN38_03701	EN39_00879	EN4_01625	EN40_01241	EN41_02297	EN42_00896	EN43_01597	EN44_02868	EN45_00550	EN46_00515	EN47_04155	EN48_00380
group_1811	hypothetical protein	101	MAB_3746c	ATCC_19977_Rough_00543	ATCC_19977_Smooth_04310	DCC2_02160	DCC3_00553	DCC4_04398	DCC5_01307	DCC6_03044	DCC7_03126	EN1_00132	EN10_00663	EN11_00853	EN12_02313	EN13_03030	EN14_03465	EN15_03435	EN17_00132	EN19_00261	EN2_00544	EN20_01357	EN21_03072	EN22_03891	EN23_01306	EN25_03400	EN26_02555	EN27_03760	EN28_02419	EN3_02472	EN30_00829	EN31_03174	EN32_02608	EN33_02652	EN34_02765	EN35_04169	EN37_00555	EN38_03702	EN39_00878	EN4_01624	EN40_01240	EN41_02298	EN42_00895	EN43_01596	EN44_02867	EN45_00551	EN46_00514	EN47_04156	EN48_00381
group_1106	hypothetical protein	101	MAB_3745c	ATCC_19977_Rough_00542	ATCC_19977_Smooth_04311	DCC2_02161	DCC3_00554	DCC4_04399	DCC5_01306	DCC6_03045	DCC7_03127	EN1_00133	EN10_00664	EN11_00852	EN12_02312	EN13_03029	EN14_03464	EN15_03436	EN17_00133	EN19_00262	EN2_00543	EN20_01356	EN21_03073	EN22_03892	EN23_01305	EN25_03401	EN26_02554	EN27_03759	EN28_02418	EN3_02473	EN30_00830	EN31_03173	EN32_02607	EN33_02653	EN34_02764	EN35_04170	EN37_00554	EN38_03703	EN39_00877	EN4_01623	EN40_01239	EN41_02299	EN42_00894	EN43_01595	EN44_02866	EN45_00552	EN46_00513	EN47_04157	EN48_00382
group_2236	alpha/beta hydrolase	101	MAB_3744	ATCC_19977_Rough_00541	ATCC_19977_Smooth_04312	DCC2_02162	DCC3_00555	DCC4_04400	DCC5_01305	DCC6_03046	DCC7_03128	EN1_00134	EN10_00665	EN11_00851	EN12_02311	EN13_03028	EN14_03463	EN15_03437	EN17_00134	EN19_00263	EN2_00542	EN20_01355	EN21_03074	EN22_03893	EN23_01304	EN25_03402	EN26_02553	EN27_03758	EN28_02417	EN3_02474	EN30_00831	EN31_03172	EN32_02606	EN33_02654	EN34_02763	EN35_04171	EN37_00553	EN38_03704	EN39_00876	EN4_01622	EN40_01238	EN41_02300	EN42_00893	EN43_01594	EN44_02865	EN45_00553	EN46_00512	EN47_04158	EN48_00383
glmS	glutamine--fructose-6-phosphate transaminase (isomerizing)	101	MAB_3743c	ATCC_19977_Rough_00540	ATCC_19977_Smooth_04313	DCC2_02163	DCC3_00556	DCC4_04401	DCC5_01304	DCC6_03047	DCC7_03129	EN1_00135	EN10_00666	EN11_00850	EN12_02310	EN13_03027	EN14_03462	EN15_03438	EN17_00135	EN19_00264	EN2_00541	EN20_01354	EN21_03075	EN22_03894	EN23_01303	EN25_03403	EN26_02552	EN27_03757	EN28_02416	EN3_02475	EN30_00832	EN31_03171	EN32_02605	EN33_02655	EN34_02762	EN35_04172	EN37_00552	EN38_03705	EN39_00875	EN4_01621	EN40_01237	EN41_02301	EN42_00892	EN43_01593	EN44_02864	EN45_00554	EN46_00511	EN47_04159	EN48_00384
nap	alpha/beta hydrolase	85	MAB_3742c	ATCC_19977_Rough_00539	ATCC_19977_Smooth_04314	DCC2_02164		DCC4_04402	DCC5_01303			EN1_00136	EN10_00667	EN11_00849	EN12_02309	EN13_03026	EN14_03461	EN15_03439	EN17_00136	EN19_00265	EN2_00540	EN20_01353	EN21_03076	EN22_03895	EN23_01302	EN25_03404	EN26_02551	EN27_03756	EN28_02415	EN3_02476	EN30_00833	EN31_03170	EN32_02604	EN33_02656	EN34_02761	EN35_04173	EN37_00551	EN38_03706	EN39_00874	EN4_01620	EN40_01236	EN41_02302	EN42_00891	EN43_01592	EN44_02863	EN45_00555	EN46_00510	EN47_04160	EN48_00385
group_1105	NAD(P)H-hydrate dehydratase	99	MAB_3741c	ATCC_19977_Rough_00538	ATCC_19977_Smooth_04315	DCC2_02165	DCC3_00558	DCC4_04403	DCC5_01302	DCC6_03049	DCC7_03131	EN1_00137	EN10_00668	EN11_00848	EN12_02308		EN14_03460	EN15_03440	EN17_00137	EN19_00266	EN2_00539	EN20_01352	EN21_03077	EN22_03896	EN23_01301	EN25_03405	EN26_02550	EN27_03755	EN28_02414	EN3_02477	EN30_00834	EN31_03169	EN32_02603	EN33_02657	EN34_02760	EN35_04174	EN37_00550	EN38_03707	EN39_00873	EN4_01619	EN40_01235	EN41_02303	EN42_00890	EN43_01591	EN44_02862	EN45_00556	EN46_00509	EN47_04161	EN48_00386
gadB	glutamate decarboxylase	101	MAB_3740c	ATCC_19977_Rough_00537	ATCC_19977_Smooth_04316	DCC2_02166	DCC3_00559	DCC4_04404	DCC5_01301	DCC6_03050	DCC7_03132	EN1_00138	EN10_00669	EN11_00847	EN12_02307	EN13_04806	EN14_03459	EN15_03441	EN17_00138	EN19_00267	EN2_00538	EN20_01351	EN21_03078	EN22_03897	EN23_01300	EN25_03406	EN26_02549	EN27_03754	EN28_02413	EN3_02478	EN30_00835	EN31_03168	EN32_02602	EN33_02658	EN34_02759	EN35_04175	EN37_00549	EN38_03708	EN39_00872	EN4_01618	EN40_01234	EN41_02304	EN42_00889	EN43_01590	EN44_02861	EN45_00557	EN46_00508	EN47_04162	EN48_00387
alr	alanine racemase	101	MAB_3739c	ATCC_19977_Rough_00536	ATCC_19977_Smooth_04317	DCC2_02167	DCC3_00560	DCC4_04405	DCC5_01300	DCC6_03051	DCC7_03133	EN1_00139	EN10_00670	EN11_00846	EN12_02306	EN13_04805	EN14_03458	EN15_03442	EN17_00139	EN19_00268	EN2_00537	EN20_01350	EN21_03079	EN22_03898	EN23_01299	EN25_03407	EN26_02548	EN27_03753	EN28_02412	EN3_02479	EN30_00836	EN31_03167	EN32_02601	EN33_02659	EN34_02758	EN35_04176	EN37_00548	EN38_03709	EN39_00871	EN4_01617	EN40_01233	EN41_02305	EN42_00888	EN43_01589	EN44_02860	EN45_00558	EN46_00507	EN47_04163	EN48_00388
hpx_1	alpha/beta hydrolase	101	MAB_3738c	ATCC_19977_Rough_00535	ATCC_19977_Smooth_04318	DCC2_02168	DCC3_00561	DCC4_04406	DCC5_01299	DCC6_03052	DCC7_03134	EN1_00140	EN10_00671	EN11_00845	EN12_02305	EN13_04804	EN14_03457	EN15_03443	EN17_00140	EN19_00269	EN2_00536	EN20_01349	EN21_03080	EN22_03899	EN23_01298	EN25_03408	EN26_02547	EN27_03752	EN28_02411	EN3_02480	EN30_00837	EN31_03166	EN32_02600	EN33_02660	EN34_02757	EN35_04177	EN37_00547	EN38_03710	EN39_00870	EN4_01616	EN40_01232	EN41_02306	EN42_00887	EN43_01588	EN44_02859	EN45_00559	EN46_00506	EN47_04164	EN48_00389
tsaE	tRNA (adenosine(37)-N6)-threonylcarbamoyltransferase complex ATPase subunit type 1 TsaE	101	MAB_3737c	ATCC_19977_Rough_00534	ATCC_19977_Smooth_04319	DCC2_02169	DCC3_00562	DCC4_04407	DCC5_01298	DCC6_03053	DCC7_03135	EN1_00141	EN10_00672	EN11_00844	EN12_02304	EN13_04803	EN14_03456	EN15_03444	EN17_00141	EN19_00270	EN2_00535	EN20_01348	EN21_03081	EN22_03900	EN23_01297	EN25_03409	EN26_02546	EN27_03751	EN28_02410	EN3_02481	EN30_00838	EN31_03165	EN32_02599	EN33_02661	EN34_02756	EN35_04178	EN37_00546	EN38_03711	EN39_00869	EN4_01615	EN40_01231	EN41_02307	EN42_00886	EN43_01587	EN44_02858	EN45_00560	EN46_00505	EN47_04165	EN48_00390
tsaB	tRNA (adenosine(37)-N6)-threonylcarbamoyltransferase complex dimerization subunit type 1 TsaB	101	MAB_3736c	ATCC_19977_Rough_00533	ATCC_19977_Smooth_04320	DCC2_02170	DCC3_00563	DCC4_04408	DCC5_01297	DCC6_03054	DCC7_03136	EN1_00142	EN10_00673	EN11_00843	EN12_02303	EN13_04802	EN14_03455	EN15_03445	EN17_00142	EN19_00271	EN2_00534	EN20_01347	EN21_03082	EN22_03901	EN23_01296	EN25_03410	EN26_02545	EN27_03750	EN28_02409	EN3_02482	EN30_00839	EN31_03164	EN32_02598	EN33_02662	EN34_02755	EN35_04179	EN37_00545	EN38_03712	EN39_00868	EN4_01614	EN40_01230	EN41_02308	EN42_00885	EN43_01586	EN44_02857	EN45_00561	EN46_00504	EN47_04166	EN48_00391
rimI	ribosomal protein S18-alanine N-acetyltransferase	101	MAB_3735c	ATCC_19977_Rough_00532	ATCC_19977_Smooth_04321	DCC2_02171	DCC3_00564	DCC4_04409	DCC5_01296	DCC6_03055	DCC7_03137	EN1_00143	EN10_00674	EN11_00842	EN12_02302	EN13_04801	EN14_03454	EN15_03446	EN17_00143	EN19_00272	EN2_00533	EN20_01346	EN21_03083	EN22_03902	EN23_01295	EN25_03411	EN26_02544	EN27_03749	EN28_02408	EN3_02483	EN30_00840	EN31_03163	EN32_02597	EN33_02663	EN34_02754	EN35_04180	EN37_00544	EN38_03713	EN39_00867	EN4_01613	EN40_01229	EN41_02309	EN42_00884	EN43_01585	EN44_02856	EN45_00562	EN46_00503	EN47_04167	EN48_00392
tsaD	tRNA (adenosine(37)-N6)-threonylcarbamoyltransferase complex transferase subunit TsaD	101	MAB_3734c	ATCC_19977_Rough_00531	ATCC_19977_Smooth_04322	DCC2_02172	DCC3_00565	DCC4_04410	DCC5_01295	DCC6_03056	DCC7_03138	EN1_00144	EN10_00675	EN11_00841	EN12_02301	EN13_04800	EN14_03453	EN15_03447	EN17_00144	EN19_00273	EN2_00532	EN20_01345	EN21_03084	EN22_03903	EN23_01294	EN25_03412	EN26_02543	EN27_03748	EN28_02407	EN3_02484	EN30_00841	EN31_03162	EN32_02596	EN33_02664	EN34_02753	EN35_04181	EN37_00543	EN38_03714	EN39_00866	EN4_01612	EN40_01228	EN41_02310	EN42_00883	EN43_01584	EN44_02855	EN45_00563	EN46_00502	EN47_04168	EN48_00393
group_637	hypothetical protein	101	MAB_3733c	ATCC_19977_Rough_00530	ATCC_19977_Smooth_04323	DCC2_02173	DCC3_00566	DCC4_04411	DCC5_01294	DCC6_03057	DCC7_03139	EN1_00145	EN10_00676	EN11_00840	EN12_02300	EN13_04799	EN14_03452	EN15_03448	EN17_00145	EN19_00274	EN2_00531	EN20_01344	EN21_03085	EN22_03904	EN23_01293	EN25_03413	EN26_02542	EN27_03747	EN28_02406	EN3_02485	EN30_00842	EN31_03161	EN32_02595	EN33_02665	EN34_02752	EN35_04182	EN37_00542	EN38_03715	EN39_00865	EN4_01611	EN40_01227	EN41_02311	EN42_00882	EN43_01583	EN44_02854	EN45_00564	EN46_00501	EN47_04169	EN48_00394
groES	co-chaperone GroES	101	MAB_3732c	ATCC_19977_Rough_00529	ATCC_19977_Smooth_04324	DCC2_02174	DCC3_00567	DCC4_04412	DCC5_01293	DCC6_03058	DCC7_03140	EN1_00146	EN10_00677	EN11_00839	EN12_02299	EN13_04798	EN14_03451	EN15_03449	EN17_00146	EN19_00275	EN2_00530	EN20_01343	EN21_03086	EN22_03905	EN23_01292	EN25_03414	EN26_02541	EN27_03746	EN28_02405	EN3_02486	EN30_00843	EN31_03160	EN32_02594	EN33_02666	EN34_02751	EN35_04183	EN37_00541	EN38_03716	EN39_00864	EN4_01610	EN40_01226	EN41_02312	EN42_00881	EN43_01582	EN44_02853	EN45_00565	EN46_00500	EN47_04170	EN48_00395
groL_1	chaperonin GroEL	92	MAB_3731c	ATCC_19977_Rough_00528	ATCC_19977_Smooth_04325		DCC3_00568		DCC5_01292	DCC6_03059	DCC7_03141	EN1_00147			EN12_02298	EN13_04797	EN14_03450	EN15_03450	EN17_00147	EN19_00276	EN2_00529	EN20_01342	EN21_03087	EN22_03906	EN23_01291	EN25_03415	EN26_02540	EN27_03745	EN28_02404	EN3_02487	EN30_00844	EN31_03159	EN32_02593	EN33_02667	EN34_02750		EN37_00540	EN38_03717	EN39_00863	EN4_01609	EN40_01225	EN41_02313	EN42_00880	EN43_01581	EN44_02852	EN45_00566	EN46_00499	EN47_04171	EN48_00396
group_357	hypothetical protein	92	MAB_3730c	ATCC_19977_Rough_00527	ATCC_19977_Smooth_04326	DCC2_02176		DCC4_04414	DCC5_01291		DCC7_03142	EN1_00148	EN10_00679	EN11_00837	EN12_02297	EN13_04796	EN14_03449	EN15_03451	EN17_00148	EN19_00277	EN2_00528	EN20_01341		EN22_03907	EN23_01290	EN25_03416	EN26_02539	EN27_03727	EN28_02403	EN3_02488	EN30_00845	EN31_03158	EN32_02592	EN33_02668	EN34_02749	EN35_04185	EN37_00539	EN38_03718	EN39_00862	EN4_01608	EN40_01224	EN41_02328	EN42_00865	EN43_01566	EN44_02851	EN45_00567	EN46_00498	EN47_04172	EN48_00397
group_636	hypothetical protein	72	MAB_3729c	ATCC_19977_Rough_00526	ATCC_19977_Smooth_04327	DCC2_02177			DCC5_01290			EN1_00149			EN12_02296	EN13_04795	EN14_03448	EN15_03452	EN17_00149		EN2_00527	EN20_01340		EN22_03908	EN23_01289	EN25_03417	EN26_02538	EN27_03726		EN3_02489								EN38_03719	EN39_00861	EN4_01607	EN40_01223	EN41_02329	EN42_00864	EN43_01565	EN44_02850	EN45_00568	EN46_00497	EN47_04173	EN48_00398
group_2233	hypothetical protein	72	MAB_3728c	ATCC_19977_Rough_00525	ATCC_19977_Smooth_04328	DCC2_02178			DCC5_01289			EN1_00150			EN12_02295	EN13_04794	EN14_03447	EN15_03453	EN17_00150		EN2_00526	EN20_01339		EN22_03909	EN23_01288	EN25_03418	EN26_02537	EN27_03725		EN3_02490								EN38_03720	EN39_00860	EN4_01606	EN40_01222	EN41_02330	EN42_00863	EN43_01564	EN44_02849	EN45_00569	EN46_00496	EN47_04174	EN48_00399
group_635	hypothetical protein	101	MAB_3727c	ATCC_19977_Rough_00524	ATCC_19977_Smooth_04329	DCC2_02179	DCC3_00569	DCC4_04417	DCC5_01288	DCC6_03080	DCC7_03152	EN1_00151	EN10_00683	EN11_00833	EN12_02294	EN13_04793	EN14_03446	EN15_03454	EN17_00151	EN19_00280	EN2_00525	EN20_01338	EN21_03088	EN22_03910	EN23_01287	EN25_03419	EN26_02536	EN27_03724	EN28_02400	EN3_02491	EN30_00848	EN31_03155	EN32_02589	EN33_02671	EN34_02746	EN35_04189	EN37_00536	EN38_03721	EN39_00859	EN4_01605	EN40_01221	EN41_02331	EN42_00862	EN43_01563	EN44_02848	EN45_00570	EN46_00495	EN47_04175	EN48_00400
whiB3_1	redox-responsive transcriptional regulator WhiB3	101	MAB_3726	ATCC_19977_Rough_00523	ATCC_19977_Smooth_04330	DCC2_02180	DCC3_00570	DCC4_04418	DCC5_01287	DCC6_03081	DCC7_03153	EN1_00152	EN10_00684	EN11_00832	EN12_02293	EN13_04792	EN14_03445	EN15_03455	EN17_00152	EN19_00281	EN2_00524	EN20_01337	EN21_03089	EN22_03911	EN23_01286	EN25_03420	EN26_02535	EN27_03723	EN28_02399	EN3_02492	EN30_00849	EN31_03154	EN32_02588	EN33_02672	EN34_02745	EN35_04190	EN37_00535	EN38_03722	EN39_00858	EN4_01604	EN40_01220	EN41_02332	EN42_00861	EN43_01562	EN44_02847	EN45_00571	EN46_00494	EN47_04176	EN48_00401
group_1103	hypothetical protein	101	MAB_3725c	ATCC_19977_Rough_00522	ATCC_19977_Smooth_04331	DCC2_02181	DCC3_00571	DCC4_04419	DCC5_01286	DCC6_03082	DCC7_03154	EN1_00153	EN10_00685	EN11_00831	EN12_02292	EN13_04791	EN14_03444	EN15_03456	EN17_00153	EN19_00282	EN2_00523	EN20_01336	EN21_03090	EN22_03912	EN23_01285	EN25_03421	EN26_02534	EN27_03722	EN28_02398	EN3_02493	EN30_00850	EN31_03153	EN32_02587	EN33_02673	EN34_02744	EN35_04191	EN37_00534	EN38_03723	EN39_00857	EN4_01603	EN40_01219	EN41_02333	EN42_00860	EN43_01561	EN44_02846	EN45_00572	EN46_00493	EN47_04177	EN48_00402
sigD	ECF RNA polymerase sigma factor SigD	101	MAB_3724c	ATCC_19977_Rough_00521	ATCC_19977_Smooth_04332	DCC2_02182	DCC3_00572	DCC4_04420	DCC5_01285	DCC6_03083	DCC7_03155	EN1_00154	EN10_00686	EN11_00830	EN12_02291	EN13_04790	EN14_03443	EN15_03457	EN17_00154	EN19_00283	EN2_00522	EN20_01335	EN21_03091	EN22_03913	EN23_01284	EN25_03422	EN26_02533	EN27_03721	EN28_02397	EN3_02494	EN30_00851	EN31_03152	EN32_02586	EN33_02674	EN34_02743	EN35_04192	EN37_00533	EN38_03724	EN39_00856	EN4_01602	EN40_01218	EN41_02334	EN42_00859	EN43_01560	EN44_02845	EN45_00573	EN46_00492	EN47_04178	EN48_00403
group_1987	hypothetical protein	101	MAB_3723c	ATCC_19977_Rough_00520	ATCC_19977_Smooth_04333	DCC2_02183	DCC3_00573	DCC4_04421	DCC5_01284	DCC6_03084	DCC7_03156	EN1_00155	EN10_00687	EN11_00829	EN12_02290	EN13_04789	EN14_03442	EN15_03458	EN17_00155	EN19_00284	EN2_00521	EN20_01334	EN21_03092	EN22_03914	EN23_01283	EN25_03423	EN26_02532	EN27_03720	EN28_02396	EN3_02495	EN30_00852	EN31_03151	EN32_02585	EN33_02675	EN34_02742	EN35_04193	EN37_00532	EN38_03725	EN39_00855	EN4_01601	EN40_01217	EN41_02335	EN42_00858	EN43_01559	EN44_02844	EN45_00574	EN46_00491	EN47_04179	EN48_00404
group_2232	hypothetical protein	101	MAB_3722	ATCC_19977_Rough_00519	ATCC_19977_Smooth_04334	DCC2_02184	DCC3_00574	DCC4_04422	DCC5_01283	DCC6_03085	DCC7_03157	EN1_00156	EN10_00688	EN11_00828	EN12_02289	EN13_04788	EN14_03441	EN15_03459	EN17_00156	EN19_00285	EN2_00520	EN20_01333	EN21_03093	EN22_03915	EN23_01282	EN25_03424	EN26_02531	EN27_03719	EN28_02395	EN3_02496	EN30_00853	EN31_03150	EN32_02584	EN33_02676	EN34_02741	EN35_04194	EN37_00531	EN38_03726	EN39_00854	EN4_01600	EN40_01216	EN41_02336	EN42_00857	EN43_01558	EN44_02843	EN45_00575	EN46_00490	EN47_04180	EN48_00405
guaB	IMP dehydrogenase	101	MAB_3721c	ATCC_19977_Rough_00518	ATCC_19977_Smooth_04335	DCC2_02185	DCC3_00575	DCC4_04423	DCC5_01282	DCC6_03086	DCC7_03158	EN1_00157	EN10_00689	EN11_00827	EN12_02288	EN13_04787	EN14_03440	EN15_03460	EN17_00157	EN19_00286	EN2_00519	EN20_01332	EN21_03094	EN22_03916	EN23_01281	EN25_03425	EN26_02530	EN27_03718	EN28_02394	EN3_02497	EN30_00854	EN31_03149	EN32_02583	EN33_02677	EN34_02740	EN35_04195	EN37_00530	EN38_03727	EN39_00853	EN4_01599	EN40_01215	EN41_02337	EN42_00856	EN43_01557	EN44_02842	EN45_00576	EN46_00489	EN47_04181	EN48_00406
group_14612	GuaB3 family IMP dehydrogenase-related protein	101	MAB_3720c	ATCC_19977_Rough_00517	ATCC_19977_Smooth_04336	DCC2_02186	DCC3_00576	DCC4_04424	DCC5_01281	DCC6_03087	DCC7_03159	EN1_00158	EN10_00690	EN11_00826	EN12_02287	EN13_04786	EN14_03439	EN15_03461	EN17_00158	EN19_00287	EN2_00518	EN20_01331	EN21_03095	EN22_03917	EN23_01280	EN25_03426	EN26_02529	EN27_03717	EN28_02393	EN3_02498	EN30_00855	EN31_03148	EN32_02582	EN33_02678	EN34_02739	EN35_04196	EN37_00529	EN38_03728	EN39_00852	EN4_01598	EN40_01214	EN41_02338	EN42_00855	EN43_01556	EN44_02841	EN45_00577	EN46_00488	EN47_04182	EN48_00407
choD_1	cholesterol oxidase	101	MAB_3719c	ATCC_19977_Rough_00516	ATCC_19977_Smooth_04337	DCC2_02187	DCC3_00577	DCC4_04425	DCC5_01280	DCC6_03088	DCC7_03160	EN1_00159	EN10_00691	EN11_00825	EN12_02286	EN13_04785	EN14_03438	EN15_03462	EN17_00159	EN19_00288	EN2_00517	EN20_01330	EN21_03096	EN22_03918	EN23_01279	EN25_03427	EN26_02528	EN27_03716	EN28_02392	EN3_02499	EN30_00856	EN31_03147	EN32_02581	EN33_02679	EN34_02738	EN35_04197	EN37_00528	EN38_03729	EN39_00851	EN4_01597	EN40_01213	EN41_02339	EN42_00854	EN43_01555	EN44_02840	EN45_00578	EN46_00487	EN47_04183	EN48_00408
guaA	glutamine-hydrolyzing GMP synthase	101	MAB_3718c	ATCC_19977_Rough_00515	ATCC_19977_Smooth_04338	DCC2_02188	DCC3_00578	DCC4_04426	DCC5_01279	DCC6_03089	DCC7_03161	EN1_00160	EN10_00692	EN11_00824	EN12_02285	EN13_04784	EN14_03437	EN15_03463	EN17_00160	EN19_00289	EN2_00516	EN20_01329	EN21_03097	EN22_03919	EN23_01278	EN25_03428	EN26_02527	EN27_03715	EN28_02391	EN3_02500	EN30_00857	EN31_03146	EN32_02580	EN33_02680	EN34_02737	EN35_04198	EN37_00527	EN38_03730	EN39_00850	EN4_01596	EN40_01212	EN41_02340	EN42_00853	EN43_01554	EN44_02839	EN45_00579	EN46_00486	EN47_04184	EN48_00409
group_634	hypothetical protein	101	MAB_3717	ATCC_19977_Rough_00514	ATCC_19977_Smooth_04339	DCC2_02189	DCC3_00579	DCC4_04427	DCC5_01278	DCC6_03090	DCC7_03162	EN1_00161	EN10_00693	EN11_00823	EN12_02284	EN13_04783	EN14_03436	EN15_03464	EN17_00161	EN19_00290	EN2_00515	EN20_01328	EN21_03098	EN22_03920	EN23_01277	EN25_03429	EN26_02526	EN27_03714	EN28_02390	EN3_02501	EN30_00858	EN31_03145	EN32_02579	EN33_02681	EN34_02736	EN35_04199	EN37_00526	EN38_03731	EN39_00849	EN4_01595	EN40_01211	EN41_02341	EN42_00852	EN43_01553	EN44_02838	EN45_00580	EN46_00485	EN47_04185	EN48_00410
group_2230	hypothetical protein	101	MAB_3716	ATCC_19977_Rough_00513	ATCC_19977_Smooth_04340	DCC2_02190	DCC3_00580	DCC4_04428	DCC5_01277	DCC6_03091	DCC7_03163	EN1_00162	EN10_00694	EN11_00822	EN12_02283	EN13_04782	EN14_03435	EN15_03465	EN17_00162	EN19_00291	EN2_00514	EN20_01327	EN21_03099	EN22_03921	EN23_01276	EN25_03430	EN26_02525	EN27_03713	EN28_02389	EN3_02502	EN30_00859	EN31_03144	EN32_02578	EN33_02682	EN34_02735	EN35_04200	EN37_00525	EN38_03732	EN39_00848	EN4_01594	EN40_01210	EN41_02342	EN42_00851	EN43_01552	EN44_02837	EN45_00581	EN46_00484	EN47_04186	EN48_00411
group_15050	hypothetical protein	101	MAB_3715c	ATCC_19977_Rough_00512	ATCC_19977_Smooth_04341	DCC2_02191	DCC3_00581	DCC4_04429	DCC5_01276	DCC6_03092	DCC7_03164	EN1_00163	EN10_00695	EN11_00821	EN12_02282	EN13_04781	EN14_03434	EN15_03466	EN17_00163	EN19_00292	EN2_00513	EN20_01326	EN21_03100	EN22_03922	EN23_01275	EN25_03431	EN26_02524	EN27_03712	EN28_02388	EN3_02503	EN30_00860	EN31_03143	EN32_02577	EN33_02683	EN34_02734	EN35_04201	EN37_00524	EN38_03733	EN39_00847	EN4_01593	EN40_01209	EN41_02343	EN42_00850	EN43_01551	EN44_02836	EN45_00582	EN46_00483	EN47_04187	EN48_00412
nreC_1	nitrate respiration regulation response regulator NreC	101	MAB_3714c	ATCC_19977_Rough_00511	ATCC_19977_Smooth_04342	DCC2_02192	DCC3_00582	DCC4_04430	DCC5_01275	DCC6_03093	DCC7_03165	EN1_00164	EN10_00696	EN11_00820	EN12_02281	EN13_04780	EN14_03433	EN15_03467	EN17_00164	EN19_00293	EN2_00512	EN20_01325	EN21_03101	EN22_03923	EN23_01274	EN25_03432	EN26_02523	EN27_03711	EN28_02387	EN3_02504	EN30_00861	EN31_03142	EN32_02576	EN33_02684	EN34_02733	EN35_04202	EN37_00523	EN38_03734	EN39_00846	EN4_01592	EN40_01208	EN41_02344	EN42_00849	EN43_01550	EN44_02835	EN45_00583	EN46_00482	EN47_04188	EN48_00413
group_1102	putative protein	101	MAB_3713c	ATCC_19977_Rough_00510	ATCC_19977_Smooth_04343	DCC2_02193	DCC3_00583	DCC4_04431	DCC5_01274	DCC6_03094	DCC7_03166	EN1_00165	EN10_00697	EN11_00819	EN12_02280	EN13_04779	EN14_03432	EN15_03468	EN17_00165	EN19_00294	EN2_00511	EN20_01324	EN21_03102	EN22_03924	EN23_01273	EN25_03433	EN26_02522	EN27_03710	EN28_02386	EN3_02505	EN30_00862	EN31_03141	EN32_02575	EN33_02685	EN34_02732	EN35_04203	EN37_00522	EN38_03735	EN39_00845	EN4_01591	EN40_01207	EN41_02345	EN42_00848	EN43_01549	EN44_02834	EN45_00584	EN46_00481	EN47_04189	EN48_00414
group_2229	DNA polymerase Y family protein	101	MAB_3712c	ATCC_19977_Rough_00509	ATCC_19977_Smooth_04344	DCC2_02194	DCC3_00584	DCC4_04432	DCC5_01273	DCC6_03095	DCC7_03167	EN1_00166	EN10_00698	EN11_00818	EN12_02279	EN13_04778	EN14_03431	EN15_03469	EN17_00166	EN19_00295	EN2_00510	EN20_01323	EN21_03103	EN22_03925	EN23_01272	EN25_03434	EN26_02521	EN27_03709	EN28_02385	EN3_02506	EN30_00863	EN31_03140	EN32_02574	EN33_02686	EN34_02731	EN35_04204	EN37_00521	EN38_03736	EN39_00844	EN4_01590	EN40_01206	EN41_02346	EN42_00847	EN43_01548	EN44_02833	EN45_00585	EN46_00480	EN47_04190	EN48_00415
iunH	nucleoside hydrolase IunH	101	MAB_3711	ATCC_19977_Rough_00508	ATCC_19977_Smooth_04345	DCC2_02195	DCC3_00585	DCC4_04433	DCC5_01272	DCC6_03096	DCC7_03168	EN1_00167	EN10_00699	EN11_00817	EN12_02278	EN13_04777	EN14_03430	EN15_03470	EN17_00167	EN19_00296	EN2_00509	EN20_01322	EN21_03104	EN22_03926	EN23_01271	EN25_03435	EN26_02520	EN27_03708	EN28_02384	EN3_02507	EN30_00864	EN31_03139	EN32_02573	EN33_02687	EN34_02730	EN35_04205	EN37_00520	EN38_03737	EN39_00843	EN4_01589	EN40_01205	EN41_02347	EN42_00846	EN43_01547	EN44_02832	EN45_00586	EN46_00479	EN47_04191	EN48_00416
group_1101	hypothetical protein	78	0	ATCC_19977_Rough_00507	ATCC_19977_Smooth_04346	DCC2_02196		DCC4_04434	DCC5_01271			EN1_00168	EN10_00700	EN11_00816	EN12_02277	EN13_04776	EN14_03429	EN15_03471	EN17_00168	EN19_00297	EN2_00508			EN22_03927	EN23_01270	EN25_03436		EN27_03707	EN28_02383	EN3_02508	EN30_00865	EN31_03138	EN32_02572	EN33_02688	EN34_02729	EN35_04206	EN37_00519	EN38_03738	EN39_00842	EN4_01588	EN40_01204	EN41_02348	EN42_00845	EN43_01546	EN44_02831	EN45_00587	EN46_00478	EN47_04192	EN48_00417
group_15186	SDR family oxidoreductase	101	MAB_3710	ATCC_19977_Rough_00506	ATCC_19977_Smooth_04347	DCC2_02197	DCC3_00587	DCC4_04435	DCC5_01270	DCC6_03097	DCC7_03170	EN1_00169	EN10_00701	EN11_00815	EN12_02276	EN13_04775	EN14_03428	EN15_03472	EN17_00169	EN19_00298	EN2_00507	EN20_01320	EN21_03106	EN22_03928	EN23_01269	EN25_03437	EN26_02518	EN27_03706	EN28_02382	EN3_02509	EN30_00866	EN31_03137	EN32_02571	EN33_02689	EN34_02728	EN35_04207	EN37_00518	EN38_03739	EN39_00841	EN4_01587	EN40_01203	EN41_02349	EN42_00844	EN43_01545	EN44_02830	EN45_00588	EN46_00477	EN47_04193	EN48_00418
group_4271	hypothetical protein	78	MAB_3709c	ATCC_19977_Rough_00505	ATCC_19977_Smooth_04348	DCC2_02198		DCC4_04436	DCC5_01269			EN1_00170	EN10_00702	EN11_00814	EN12_02275	EN13_04774	EN14_03427	EN15_03473	EN17_00170	EN19_00299	EN2_00506			EN22_03929	EN23_01268	EN25_03438		EN27_03705	EN28_02381	EN3_02510	EN30_00867	EN31_03136	EN32_02570	EN33_02690	EN34_02727	EN35_04208	EN37_00517	EN38_03740	EN39_00840	EN4_01586	EN40_01202	EN41_02350	EN42_00843	EN43_01544	EN44_02829	EN45_00589	EN46_00476	EN47_04194	EN48_00419
group_2227	hypothetical protein	78	MAB_3708c	ATCC_19977_Rough_00504	ATCC_19977_Smooth_04349	DCC2_02199		DCC4_04437	DCC5_01268			EN1_00171	EN10_00703	EN11_00813	EN12_02274	EN13_04773	EN14_03426	EN15_03474	EN17_00171	EN19_00300	EN2_00505			EN22_03930	EN23_01267	EN25_03439		EN27_03704	EN28_02380	EN3_02511	EN30_00868	EN31_03135	EN32_02569	EN33_02691	EN34_02726	EN35_04209	EN37_00516	EN38_03741	EN39_00839	EN4_01585	EN40_01201	EN41_02351	EN42_00842	EN43_01543	EN44_02828	EN45_00590	EN46_00475	EN47_04195	EN48_00420
group_2226	hypothetical protein	78	MAB_3707c	ATCC_19977_Rough_00503	ATCC_19977_Smooth_04350	DCC2_02200		DCC4_04438	DCC5_01267			EN1_00172	EN10_00704	EN11_00812	EN12_02273	EN13_04772	EN14_03425	EN15_03475	EN17_00172	EN19_00301	EN2_00504			EN22_03931	EN23_01266	EN25_03440		EN27_03703	EN28_02379	EN3_02512	EN30_00869	EN31_03134	EN32_02568	EN33_02692	EN34_02725	EN35_04210	EN37_00515	EN38_03742	EN39_00838	EN4_01584	EN40_01200	EN41_02352	EN42_00841	EN43_01542	EN44_02827	EN45_00591	EN46_00474	EN47_04196	EN48_00421
group_2225	hypothetical protein	85	MAB_3706	ATCC_19977_Rough_00502	ATCC_19977_Smooth_04351	DCC2_02201		DCC4_04439	DCC5_01266			EN1_00173	EN10_00705	EN11_00811	EN12_02272	EN13_04771	EN14_03424	EN15_03476	EN17_00173	EN19_00302	EN2_00503	EN20_01316	EN21_03110	EN22_03932	EN23_01265	EN25_03441	EN26_02514	EN27_03702	EN28_02378	EN3_02513	EN30_00870	EN31_03133	EN32_02567	EN33_02693	EN34_02724	EN35_04211	EN37_00514	EN38_03743	EN39_00837	EN4_01583	EN40_01199	EN41_02353	EN42_00840	EN43_01541	EN44_02826	EN45_00592	EN46_00473	EN47_04197	EN48_00422
group_4270	hypothetical protein	85	MAB_3705	ATCC_19977_Rough_00501	ATCC_19977_Smooth_04352	DCC2_02202		DCC4_04440	DCC5_01265			EN1_00174	EN10_00706	EN11_00810	EN12_02271	EN13_04770	EN14_03423	EN15_03477	EN17_00174	EN19_00303	EN2_00502	EN20_01315	EN21_03111	EN22_03933	EN23_01264	EN25_03442	EN26_02513	EN27_03701	EN28_02377	EN3_02514	EN30_00871	EN31_03132	EN32_02566	EN33_02694	EN34_02723	EN35_04212	EN37_00513	EN38_03744	EN39_00836	EN4_01582	EN40_01198	EN41_02354	EN42_00839	EN43_01540	EN44_02825	EN45_00593	EN46_00472	EN47_04198	EN48_00423
group_2224	alpha/beta hydrolase	101	MAB_3704	ATCC_19977_Rough_00500	ATCC_19977_Smooth_04353	DCC2_02203	DCC3_00593	DCC4_04441	DCC5_01264	DCC6_03103	DCC7_03176	EN1_00175	EN10_00707	EN11_00809	EN12_02270	EN13_04769	EN14_03422	EN15_03478	EN17_00175	EN19_00304	EN2_00501	EN20_01314	EN21_03112	EN22_03934	EN23_01263	EN25_03443	EN26_02512	EN27_03700	EN28_02376	EN3_02515	EN30_00872	EN31_03131	EN32_02565	EN33_02695	EN34_02722	EN35_04213	EN37_00512	EN38_03745	EN39_00835	EN4_01581	EN40_01197	EN41_02355	EN42_00838	EN43_01539	EN44_02824	EN45_00594	EN46_00471	EN47_04199	EN48_00424
dnaE2	error-prone DNA polymerase DnaE2	85	MAB_3703c	ATCC_19977_Rough_00499	ATCC_19977_Smooth_04354	DCC2_02204		DCC4_04442	DCC5_01263			EN1_00176	EN10_00708	EN11_00808	EN12_02269	EN13_04768	EN14_03421	EN15_03479	EN17_00176	EN19_00305	EN2_00500	EN20_01313	EN21_03113	EN22_03935	EN23_01262	EN25_03444	EN26_02511	EN27_03699	EN28_02375	EN3_02516	EN30_00873	EN31_03130	EN32_02564	EN33_02696	EN34_02721	EN35_04214	EN37_00511	EN38_03746	EN39_00834	EN4_01580	EN40_01196	EN41_02356	EN42_00837	EN43_01538	EN44_02823	EN45_00595	EN46_00470	EN47_04200	EN48_00425
spoU	tRNA (cytidine(34)-2'-O)-methyltransferase	85	MAB_3702	ATCC_19977_Rough_00498	ATCC_19977_Smooth_04355	DCC2_02205		DCC4_04443	DCC5_01262			EN1_00177	EN10_00709	EN11_00807	EN12_02268	EN13_04767	EN14_03420	EN15_03480	EN17_00177	EN19_00306	EN2_00499	EN20_01312	EN21_03114	EN22_03936	EN23_01261	EN25_03445	EN26_02510	EN27_03698	EN28_02374	EN3_02517	EN30_00874	EN31_03129	EN32_02563	EN33_02697	EN34_02720	EN35_04215	EN37_00510	EN38_03747	EN39_00833	EN4_01579	EN40_01195	EN41_02357	EN42_00836	EN43_01537	EN44_02822	EN45_00596	EN46_00469	EN47_04201	EN48_00426
rhaR_1	HTH-type transcriptional activator RhaR	85	MAB_3701c	ATCC_19977_Rough_00497	ATCC_19977_Smooth_04356	DCC2_02206		DCC4_04444	DCC5_01261			EN1_00178	EN10_00710	EN11_00806	EN12_02267	EN13_04766	EN14_03419	EN15_03481	EN17_00178	EN19_00307	EN2_00498	EN20_01311	EN21_03115	EN22_03937	EN23_01260	EN25_03446	EN26_02509	EN27_03697	EN28_02373	EN3_02518	EN30_00875	EN31_03128	EN32_02562	EN33_02698	EN34_02719	EN35_04216	EN37_00509	EN38_03748	EN39_00832	EN4_01578	EN40_01194	EN41_02358	EN42_00835	EN43_01536	EN44_02821	EN45_00597	EN46_00468	EN47_04202	EN48_00427
group_4268	hypothetical protein	85	MAB_3700c	ATCC_19977_Rough_00496	ATCC_19977_Smooth_04357	DCC2_02207		DCC4_04445	DCC5_01260			EN1_00179	EN10_00711	EN11_00805	EN12_02266	EN13_04765	EN14_03418	EN15_03482	EN17_00179	EN19_00308	EN2_00497	EN20_01310	EN21_03116	EN22_03938	EN23_01259	EN25_03447	EN26_02508	EN27_03696	EN28_02372	EN3_02519	EN30_00876	EN31_03127	EN32_02561	EN33_02699	EN34_02718	EN35_04217	EN37_00508	EN38_03749	EN39_00831	EN4_01577	EN40_01193	EN41_02359	EN42_00834	EN43_01535	EN44_02820	EN45_00598	EN46_00467	EN47_04203	EN48_00428
mfpA	pentapeptide repeat protein MfpA	101	MAB_3699c	ATCC_19977_Rough_00495	ATCC_19977_Smooth_04358	DCC2_02208	DCC3_00596	DCC4_04446	DCC5_01259	DCC6_03106	DCC7_03179	EN1_00180	EN10_00712	EN11_00804	EN12_02265	EN13_04764	EN14_03417	EN15_03483	EN17_00180	EN19_00309	EN2_00496	EN20_01309	EN21_03117	EN22_03939	EN23_01258	EN25_03448	EN26_02507	EN27_03695	EN28_02371	EN3_02520	EN30_00877	EN31_03126	EN32_02560	EN33_02700	EN34_02717	EN35_04218	EN37_00507	EN38_03750	EN39_00830	EN4_01576	EN40_01192	EN41_02360	EN42_00833	EN43_01534	EN44_02819	EN45_00599	EN46_00466	EN47_04204	EN48_00429
group_14912	ATP transporter ATP-binding protein/permease	101	MAB_3698	ATCC_19977_Rough_00494	ATCC_19977_Smooth_04359	DCC2_02209	DCC3_00597	DCC4_04447	DCC5_01258	DCC6_03107	DCC7_03180	EN1_00181	EN10_00713	EN11_00803	EN12_02264	EN13_04763	EN14_03416	EN15_03484	EN17_00181	EN19_00310	EN2_00495	EN20_01308	EN21_03118	EN22_03940	EN23_01257	EN25_03449	EN26_02506	EN27_03694	EN28_02370	EN3_02521	EN30_00878	EN31_03125	EN32_02559	EN33_02701	EN34_02716	EN35_04219	EN37_00506	EN38_03751	EN39_00829	EN4_01575	EN40_01191	EN41_02361	EN42_00832	EN43_01533	EN44_02818	EN45_00600	EN46_00465	EN47_04205	EN48_00430
group_1099	NAD(P)-dependent oxidoreductase	101	MAB_3697	ATCC_19977_Rough_00493	ATCC_19977_Smooth_04360	DCC2_02210	DCC3_00598	DCC4_04448	DCC5_01257	DCC6_03108	DCC7_03181	EN1_00182	EN10_00714	EN11_00802	EN12_02263	EN13_04762	EN14_03415	EN15_03485	EN17_00182	EN19_00311	EN2_00494	EN20_01307	EN21_03119	EN22_03941	EN23_01256	EN25_03450	EN26_02505	EN27_03693	EN28_02369	EN3_02522	EN30_00879	EN31_03124	EN32_02558	EN33_02702	EN34_02715	EN35_04220	EN37_00505	EN38_03752	EN39_00828	EN4_01574	EN40_01190	EN41_02362	EN42_00831	EN43_01532	EN44_02817	EN45_00601	EN46_00464	EN47_04206	EN48_00431
group_2221	helix-turn-helix domain-containing protein	85	MAB_3696c	ATCC_19977_Rough_00492	ATCC_19977_Smooth_04361	DCC2_02211		DCC4_04449	DCC5_01256			EN1_00183	EN10_00715	EN11_00801	EN12_02262	EN13_04761	EN14_03414	EN15_03486	EN17_00183	EN19_00312	EN2_00493	EN20_01306	EN21_03120	EN22_03942	EN23_01255	EN25_03451	EN26_02504	EN27_03692	EN28_02368	EN3_02523	EN30_00880	EN31_03123	EN32_02557	EN33_02703	EN34_02714	EN35_04221	EN37_00504	EN38_03753	EN39_00827	EN4_01573	EN40_01189	EN41_02363	EN42_00830	EN43_01531	EN44_02816	EN45_00602	EN46_00463	EN47_04207	EN48_00432
group_16206	hypothetical protein	101	MAB_3695	ATCC_19977_Rough_00491	ATCC_19977_Smooth_04362	DCC2_02212	DCC3_00600	DCC4_04450	DCC5_01255	DCC6_03110	DCC7_03183	EN1_00184	EN10_00716	EN11_00800	EN12_02261	EN13_04760	EN14_03413	EN15_03487	EN17_00184	EN19_00313	EN2_00492	EN20_01305	EN21_03121	EN22_03943	EN23_01254	EN25_03452	EN26_02503	EN27_03691	EN28_02367	EN3_02524	EN30_00881	EN31_03122	EN32_02556	EN33_02704	EN34_02713	EN35_04222	EN37_00503	EN38_03754	EN39_00826	EN4_01572	EN40_01188	EN41_02364	EN42_00829	EN43_01530	EN44_02815	EN45_00603	EN46_00462	EN47_04208	EN48_00433
group_2220	NADH:flavin oxidoreductase	101	MAB_3694	ATCC_19977_Rough_00490	ATCC_19977_Smooth_04363	DCC2_02213	DCC3_00601	DCC4_04451	DCC5_01254	DCC6_03111	DCC7_03184	EN1_00185	EN10_00717	EN11_00799	EN12_02260	EN13_04759	EN14_03412	EN15_03488	EN17_00185	EN19_00314	EN2_00491	EN20_01304	EN21_03122	EN22_03944	EN23_01253	EN25_03453	EN26_02502	EN27_03690	EN28_02366	EN3_02525	EN30_00882	EN31_03121	EN32_02555	EN33_02705	EN34_02712	EN35_04223	EN37_00502	EN38_03755	EN39_00825	EN4_01571	EN40_01187	EN41_02365	EN42_00828	EN43_01529	EN44_02814	EN45_00604	EN46_00461	EN47_04209	EN48_00434
group_2219	nitroreductase family protein	101	MAB_3693c	ATCC_19977_Rough_00489	ATCC_19977_Smooth_04364	DCC2_02214	DCC3_00602	DCC4_04452	DCC5_01253	DCC6_03112	DCC7_03185	EN1_00186	EN10_00718	EN11_00798	EN12_02259	EN13_04758	EN14_03411	EN15_03489	EN17_00186	EN19_00315	EN2_00490	EN20_01303	EN21_03123	EN22_03945	EN23_01252	EN25_03454	EN26_02501	EN27_03689	EN28_02365	EN3_02526	EN30_00883	EN31_03120	EN32_02554	EN33_02706	EN34_02711	EN35_04224	EN37_00501	EN38_03756	EN39_00824	EN4_01570	EN40_01186	EN41_02366	EN42_00827	EN43_01528	EN44_02813	EN45_00605	EN46_00460	EN47_04210	EN48_00435
folD	bifunctional methylenetetrahydrofolate dehydrogenase/methenyltetrahydrofolate cyclohydrolase	101	MAB_3692c	ATCC_19977_Rough_00488	ATCC_19977_Smooth_04365	DCC2_02215	DCC3_00603	DCC4_04453	DCC5_01252	DCC6_03113	DCC7_03186	EN1_00187	EN10_00719	EN11_00797	EN12_02258	EN13_04757	EN14_03410	EN15_03490	EN17_00187	EN19_00316	EN2_00489	EN20_01302	EN21_03124	EN22_03946	EN23_01251	EN25_03455	EN26_02500	EN27_03688	EN28_02364	EN3_02527	EN30_00884	EN31_03119	EN32_02553	EN33_02707	EN34_02710	EN35_04225	EN37_00500	EN38_03757	EN39_00823	EN4_01569	EN40_01185	EN41_02367	EN42_00826	EN43_01527	EN44_02812	EN45_00606	EN46_00459	EN47_04211	EN48_00436
group_15084	hypothetical protein	101	MAB_3691c	ATCC_19977_Rough_00487	ATCC_19977_Smooth_04366	DCC2_02216	DCC3_00604	DCC4_04454	DCC5_01251	DCC6_03114	DCC7_03187	EN1_00188	EN10_00720	EN11_00796	EN12_02257	EN13_04756	EN14_03409	EN15_03491	EN17_00188	EN19_00317	EN2_00488	EN20_01301	EN21_03125	EN22_03947	EN23_01250	EN25_03456	EN26_02499	EN27_03687	EN28_02363	EN3_02528	EN30_00885	EN31_03118	EN32_02552	EN33_02708	EN34_02709	EN35_04226	EN37_00499	EN38_03758	EN39_00822	EN4_01568	EN40_01184	EN41_02368	EN42_00825	EN43_01526	EN44_02811	EN45_00607	EN46_00458	EN47_04212	EN48_00437
group_1098	hypothetical protein	101	MAB_3690	ATCC_19977_Rough_00486	ATCC_19977_Smooth_04367	DCC2_02217	DCC3_00605	DCC4_04455	DCC5_01250	DCC6_03115	DCC7_03188	EN1_00189	EN10_00721	EN11_00795	EN12_02256	EN13_04755	EN14_03408	EN15_03492	EN17_00189	EN19_00318	EN2_00487	EN20_01300	EN21_03126	EN22_03948	EN23_01249	EN25_03457	EN26_02498	EN27_03686	EN28_02362	EN3_02529	EN30_00886	EN31_03117	EN32_02551	EN33_02709	EN34_02708	EN35_04227	EN37_00498	EN38_03759	EN39_00821	EN4_01567	EN40_01183	EN41_02369	EN42_00824	EN43_01525	EN44_02810	EN45_00608	EN46_00457	EN47_04213	EN48_00438
group_2218	class I SAM-dependent methyltransferase	101	MAB_3689	ATCC_19977_Rough_00485	ATCC_19977_Smooth_04368	DCC2_02218	DCC3_00606	DCC4_04456	DCC5_01249	DCC6_03116	DCC7_03189	EN1_00190	EN10_00722	EN11_00794	EN12_02255	EN13_04754	EN14_03407	EN15_03493	EN17_00190	EN19_00319	EN2_00486	EN20_01299	EN21_03127	EN22_03949	EN23_01248	EN25_03458	EN26_02497	EN27_03685	EN28_02361	EN3_02530	EN30_00887	EN31_03116	EN32_02550	EN33_02710	EN34_02707	EN35_04228	EN37_00497	EN38_03760	EN39_00820	EN4_01566	EN40_01182	EN41_02370	EN42_00823	EN43_01524	EN44_02809	EN45_00609	EN46_00456	EN47_04214	EN48_00439
metA	homoserine O-acetyltransferase	101	MAB_3688	ATCC_19977_Rough_00484	ATCC_19977_Smooth_04369	DCC2_02219	DCC3_00607	DCC4_04457	DCC5_01248	DCC6_03117	DCC7_03190	EN1_00191	EN10_00723	EN11_00793	EN12_02254	EN13_04753	EN14_03406	EN15_03494	EN17_00191	EN19_00320	EN2_00485	EN20_01298	EN21_03128	EN22_03950	EN23_01247	EN25_03459	EN26_02496	EN27_03684	EN28_02360	EN3_02531	EN30_00888	EN31_03115	EN32_02549	EN33_02711	EN34_02706	EN35_04229	EN37_00496	EN38_03761	EN39_00819	EN4_01565	EN40_01181	EN41_02371	EN42_00822	EN43_01523	EN44_02808	EN45_00610	EN46_00455	EN47_04215	EN48_00440
metC	bifunctional o-acetylhomoserine/o-acetylserine sulfhydrylase	101	MAB_3687	ATCC_19977_Rough_00483	ATCC_19977_Smooth_04370	DCC2_02220	DCC3_00608	DCC4_04458	DCC5_01247	DCC6_03118	DCC7_03191	EN1_00192	EN10_00724	EN11_00792	EN12_02253	EN13_04752	EN14_03405	EN15_03495	EN17_00192	EN19_00321	EN2_00484	EN20_01297	EN21_03129	EN22_03951	EN23_01246	EN25_03460	EN26_02495	EN27_03683	EN28_02359	EN3_02532	EN30_00889	EN31_03114	EN32_02548	EN33_02712	EN34_02705	EN35_04230	EN37_00495	EN38_03762	EN39_00818	EN4_01564	EN40_01180	EN41_02372	EN42_00821	EN43_01522	EN44_02807	EN45_00611	EN46_00454	EN47_04216	EN48_00441
group_15307	NADP-dependent isocitrate dehydrogenase	101	MAB_3686c	ATCC_19977_Rough_00482	ATCC_19977_Smooth_04371	DCC2_02221	DCC3_00609	DCC4_04459	DCC5_01246	DCC6_03119	DCC7_03192	EN1_00193	EN10_00725	EN11_00791	EN12_02252	EN13_04751	EN14_03404	EN15_03496	EN17_00193	EN19_00322	EN2_00483	EN20_01296	EN21_03130	EN22_03952	EN23_01245	EN25_03461	EN26_02494	EN27_03682	EN28_02358	EN3_02533	EN30_00890	EN31_03113	EN32_02547	EN33_02713	EN34_02704	EN35_04231	EN37_00494	EN38_03763	EN39_00817	EN4_01563	EN40_01179	EN41_02378	EN42_00815	EN43_01516	EN44_02806	EN45_00612	EN46_00453	EN47_04217	EN48_00442
group_2216	putative protein	101	MAB_3685	ATCC_19977_Rough_00481	ATCC_19977_Smooth_03785	DCC2_02222	DCC3_00610	DCC4_04460	DCC5_01245	DCC6_03120	DCC7_03193	EN1_00194	EN10_00726	EN11_00790	EN12_02251	EN13_03904	EN14_04725	EN15_04537	EN17_00194	EN19_00323	EN2_00482	EN20_01295	EN21_03131	EN22_04945	EN23_01244	EN25_03462	EN26_02493	EN27_03681	EN28_00001	EN3_02534	EN30_00891	EN31_03112	EN32_04794	EN33_04695	EN34_04831	EN35_04913	EN37_00493	EN38_04608	EN39_00816	EN4_01562	EN40_01178	EN41_04296	EN42_00814	EN43_01515	EN44_02805	EN45_00613	EN46_00452	EN47_04542	EN48_00443
group_15604	exodeoxyribonuclease III	101	MAB_3684c	ATCC_19977_Rough_00480	ATCC_19977_Smooth_03786	DCC2_02223	DCC3_00611	DCC4_04461	DCC5_01244	DCC6_03121	DCC7_03194	EN1_00195	EN10_00727	EN11_00789	EN12_02250	EN13_03905	EN14_04726	EN15_04538	EN17_00195	EN19_00324	EN2_00481	EN20_01294	EN21_03132	EN22_04944	EN23_01243	EN25_03463	EN26_02492	EN27_03680	EN28_00002	EN3_02535	EN30_00892	EN31_03111	EN32_04795	EN33_04696	EN34_04832	EN35_04912	EN37_00492	EN38_04609	EN39_00815	EN4_01561	EN40_01177	EN41_04297	EN42_00813	EN43_01514	EN44_02804	EN45_00614	EN46_00451	EN47_04541	EN48_00444
trpS	tryptophan--tRNA ligase	101	MAB_3683c	ATCC_19977_Rough_00479	ATCC_19977_Smooth_03787	DCC2_02224	DCC3_00612	DCC4_04462	DCC5_01243	DCC6_03122	DCC7_03195	EN1_00196	EN10_00728	EN11_00788	EN12_02249	EN13_03906	EN14_04727	EN15_04539	EN17_00196	EN19_00325	EN2_00480	EN20_01293	EN21_03133	EN22_04943	EN23_01242	EN25_03464	EN26_02491	EN27_03679	EN28_00003	EN3_02536	EN30_00893	EN31_03110	EN32_04796	EN33_04697	EN34_04833	EN35_04911	EN37_00491	EN38_04610	EN39_00814	EN4_01560	EN40_01176	EN41_04298	EN42_00812	EN43_01513	EN44_02803	EN45_00615	EN46_00450	EN47_04540	EN48_00445
yhjD	inner membrane protein YhjD	101	MAB_3682c	ATCC_19977_Rough_00478	ATCC_19977_Smooth_03788	DCC2_02225	DCC3_00613	DCC4_04463	DCC5_01242	DCC6_03123	DCC7_03196	EN1_00197	EN10_00729	EN11_00787	EN12_02248	EN13_03907	EN14_04728	EN15_04540	EN17_00197	EN19_00326	EN2_00479	EN20_01292	EN21_03134	EN22_04942	EN23_01241	EN25_03465	EN26_02490	EN27_03678	EN28_00004	EN3_02537	EN30_00894	EN31_03109	EN32_04797	EN33_04698	EN34_04834	EN35_04910	EN37_00490	EN38_04611	EN39_00813	EN4_01559	EN40_01175	EN41_04299	EN42_00811	EN43_01512	EN44_02802	EN45_00616	EN46_00449	EN47_04539	EN48_00446
dacB1	D-alanyl-D-alanine carboxypeptidase DacB1	101	MAB_3681	ATCC_19977_Rough_00477	ATCC_19977_Smooth_03789	DCC2_02226	DCC3_00614	DCC4_04464	DCC5_01241	DCC6_03124	DCC7_03197	EN1_00198	EN10_00730	EN11_00786	EN12_02247	EN13_03908	EN14_04729	EN15_04541	EN17_00198	EN19_00327	EN2_00478	EN20_01291	EN21_03135	EN22_04941	EN23_01240	EN25_03466	EN26_02489	EN27_03677	EN28_00005	EN3_02538	EN30_00895	EN31_03108	EN32_04798	EN33_04699	EN34_04835	EN35_04909	EN37_00489	EN38_04612	EN39_00812	EN4_01558	EN40_01174	EN41_04300	EN42_00810	EN43_01511	EN44_02801	EN45_00617	EN46_00448	EN47_04538	EN48_00447
group_2214	SMP-30/gluconolactonase/LRE family protein	101	MAB_3680	ATCC_19977_Rough_00476	ATCC_19977_Smooth_03790	DCC2_02227	DCC3_00615	DCC4_04465	DCC5_01240	DCC6_03125	DCC7_03198	EN1_00199	EN10_00731	EN11_00785	EN12_02246	EN13_03909	EN14_04730	EN15_04542	EN17_00199	EN19_00328	EN2_00477	EN20_01290	EN21_03136	EN22_04940	EN23_01239	EN25_03467	EN26_02488	EN27_03676	EN28_00006	EN3_02539	EN30_00896	EN31_03107	EN32_04799	EN33_04700	EN34_04836	EN35_04908	EN37_00488	EN38_04613	EN39_00811	EN4_01557	EN40_01173	EN41_04301	EN42_00809	EN43_01510	EN44_02800	EN45_00618	EN46_00447	EN47_04537	EN48_00448
group_2213	hypothetical protein	66	MAB_3679c	ATCC_19977_Rough_00475	ATCC_19977_Smooth_03791				DCC5_01239		DCC7_03199	EN1_00200			EN12_02245	EN13_03910	EN14_04731	EN15_04543	EN17_00200		EN2_00476	EN20_01289		EN22_04939	EN23_01238	EN25_03468	EN26_02487	EN27_03675		EN3_02540								EN38_04614	EN39_00810	EN4_01556	EN40_01172	EN41_04302	EN42_00808	EN43_01509	EN44_02799	EN45_00619	EN46_00446	EN47_04536	EN48_00449
sigJ	sigma-70 family RNA polymerase sigma factor SigJ	101	MAB_3678c	ATCC_19977_Rough_00474	ATCC_19977_Smooth_03792	DCC2_02228	DCC3_00616	DCC4_04466	DCC5_01238	DCC6_03126	DCC7_03200	EN1_00201	EN10_00732	EN11_00784	EN12_02244	EN13_03911	EN14_04732	EN15_04544	EN17_00201	EN19_00329	EN2_00475	EN20_02775	EN21_03137	EN22_04938	EN23_01237	EN25_03469	EN26_03819	EN27_03674	EN28_00007	EN3_02541	EN30_00897	EN31_03106	EN32_04800	EN33_04701	EN34_04837	EN35_04907	EN37_00487	EN38_04615	EN39_00809	EN4_01555	EN40_01171	EN41_04303	EN42_00807	EN43_01508	EN44_02798	EN45_00620	EN46_00445	EN47_04535	EN48_00450
group_1096	IS110 family transposase	101	MAB_3677	ATCC_19977_Rough_00473	ATCC_19977_Smooth_03793	DCC2_02229	DCC3_00617	DCC4_04467	DCC5_01237	DCC6_03127	DCC7_03201	EN1_00202	EN10_00733	EN11_00783	EN12_02243	EN13_03912	EN14_04733	EN15_04545	EN17_00202	EN19_00330	EN2_00474	EN20_02776	EN21_03138	EN22_04937	EN23_01236	EN25_03470	EN26_03820	EN27_03673	EN28_00008	EN3_02542	EN30_00898	EN31_03105	EN32_04801	EN33_04702	EN34_04838	EN35_04906	EN37_00486	EN38_04616	EN39_00808	EN4_01554	EN40_01170	EN41_04304	EN42_00806	EN43_01507	EN44_02797	EN45_00621	EN46_00444	EN47_04534	EN48_00451
sdhB	succinate dehydrogenase iron-sulfur subunit	101	MAB_3676	ATCC_19977_Rough_00472	ATCC_19977_Smooth_03794	DCC2_02230	DCC3_00618	DCC4_04468	DCC5_01236	DCC6_03128	DCC7_03202	EN1_00203	EN10_00734	EN11_00782	EN12_02242	EN13_03913	EN14_04734	EN15_04546	EN17_00203	EN19_00331	EN2_00473	EN20_02777	EN21_03139	EN22_04936	EN23_01235	EN25_03471	EN26_03821	EN27_03672	EN28_00009	EN3_02543	EN30_00899	EN31_03104	EN32_04802	EN33_04703	EN34_04839	EN35_04905	EN37_00485	EN38_04617	EN39_00807	EN4_01553	EN40_01169	EN41_04305	EN42_00805	EN43_01506	EN44_02796	EN45_00622	EN46_00443	EN47_04533	EN48_00452
sdhA	succinate dehydrogenase flavoprotein subunit	101	MAB_3675	ATCC_19977_Rough_00471	ATCC_19977_Smooth_03795	DCC2_02231	DCC3_00619	DCC4_04469	DCC5_01235	DCC6_03129	DCC7_03203	EN1_00204	EN10_00735	EN11_00781	EN12_02241	EN13_03914	EN14_04735	EN15_04547	EN17_00204	EN19_00332	EN2_00472	EN20_02778	EN21_03140	EN22_04935	EN23_01234	EN25_03472	EN26_03822	EN27_03671	EN28_00010	EN3_02544	EN30_00900	EN31_03103	EN32_04803	EN33_04704	EN34_04840	EN35_04904	EN37_00484	EN38_04618	EN39_00806	EN4_01552	EN40_01168	EN41_04306	EN42_00804	EN43_01505	EN44_02795	EN45_00623	EN46_00442	EN47_04532	EN48_00453
sdhD	succinate dehydrogenase hydrophobic membrane anchor subunit	101	MAB_3674	ATCC_19977_Rough_00470	ATCC_19977_Smooth_03796	DCC2_02232	DCC3_00620	DCC4_04470	DCC5_01234	DCC6_03130	DCC7_03204	EN1_00205	EN10_00736	EN11_00780	EN12_02240	EN13_03915	EN14_04736	EN15_04548	EN17_00205	EN19_00333	EN2_00471	EN20_02779	EN21_03141	EN22_04934	EN23_01233	EN25_03473	EN26_03823	EN27_03670	EN28_00011	EN3_02545	EN30_00901	EN31_03102	EN32_04804	EN33_04705	EN34_04841	EN35_04903	EN37_00483	EN38_04619	EN39_00805	EN4_01551	EN40_01167	EN41_04307	EN42_00803	EN43_01504	EN44_02794	EN45_00624	EN46_00441	EN47_04531	EN48_00454
sdhC	Succinate dehydrogenase 2 membrane subunit SdhC	101	MAB_3673	ATCC_19977_Rough_00469	ATCC_19977_Smooth_03797	DCC2_02233	DCC3_00621	DCC4_04471	DCC5_01233	DCC6_03131	DCC7_03205	EN1_00206	EN10_00737	EN11_00779	EN12_02239	EN13_03916	EN14_04737	EN15_04549	EN17_00206	EN19_00334	EN2_00470	EN20_02780	EN21_03142	EN22_04933	EN23_01232	EN25_03474	EN26_03824	EN27_03669	EN28_00012	EN3_02546	EN30_00902	EN31_03101	EN32_04805	EN33_04706	EN34_04842	EN35_04902	EN37_00482	EN38_04620	EN39_00804	EN4_01550	EN40_01166	EN41_04308	EN42_00802	EN43_01503	EN44_02793	EN45_00625	EN46_00440	EN47_04530	EN48_00455
cdd	cytidine deaminase	101	MAB_3672c	ATCC_19977_Rough_00468	ATCC_19977_Smooth_03798	DCC2_02234	DCC3_00622	DCC4_04472	DCC5_01232	DCC6_03132	DCC7_03206	EN1_00207	EN10_00738	EN11_00778	EN12_02238	EN13_03917	EN14_04738	EN15_04550	EN17_00207	EN19_00335	EN2_00469	EN20_02781	EN21_03143	EN22_04932	EN23_01231	EN25_03475	EN26_03825	EN27_03668	EN28_00013	EN3_02547	EN30_00903	EN31_03100	EN32_04806	EN33_04707	EN34_04843	EN35_04901	EN37_00481	EN38_04621	EN39_00803	EN4_01549	EN40_01165	EN41_04309	EN42_00801	EN43_01502	EN44_02792	EN45_00626	EN46_00439	EN47_04529	EN48_00456
deoA	thymidine phosphorylase	101	MAB_3671c	ATCC_19977_Rough_00467	ATCC_19977_Smooth_03799	DCC2_02235	DCC3_00623	DCC4_04473	DCC5_01231	DCC6_03133	DCC7_03207	EN1_00208	EN10_00739	EN11_00777	EN12_02237	EN13_03918	EN14_04739	EN15_04551	EN17_00208	EN19_00336	EN2_00468	EN20_02782	EN21_03144	EN22_04931	EN23_01230	EN25_03476	EN26_03826	EN27_03667	EN28_00014	EN3_02548	EN30_00904	EN31_03099	EN32_04807	EN33_04708	EN34_04844	EN35_04900	EN37_00480	EN38_04622	EN39_00802	EN4_01548	EN40_01164	EN41_04310	EN42_00800	EN43_01501	EN44_02791	EN45_00627	EN46_00438	EN47_04528	EN48_00457
add	adenosine deaminase	101	MAB_3670c	ATCC_19977_Rough_00466	ATCC_19977_Smooth_03800	DCC2_02236	DCC3_00624	DCC4_04474	DCC5_01230	DCC6_03134	DCC7_03208	EN1_00209	EN10_00740	EN11_00776	EN12_02236	EN13_03919	EN14_04740	EN15_04552	EN17_00209	EN19_00337	EN2_00467	EN20_02783	EN21_03145	EN22_04930	EN23_01229	EN25_03477	EN26_03827	EN27_03666	EN28_00015	EN3_02549	EN30_00905	EN31_03098	EN32_04808	EN33_04709	EN34_04845	EN35_04899	EN37_00479	EN38_04623	EN39_00801	EN4_01547	EN40_01163	EN41_04311	EN42_00799	EN43_01500	EN44_02790	EN45_00628	EN46_00437	EN47_04527	EN48_00458
group_14799	hypothetical protein	101	MAB_3669	ATCC_19977_Rough_00465	ATCC_19977_Smooth_03801	DCC2_02237	DCC3_00625	DCC4_04475	DCC5_01229	DCC6_03135	DCC7_03209	EN1_00210	EN10_00741	EN11_00775	EN12_02235	EN13_03920	EN14_04741	EN15_04553	EN17_00210	EN19_00338	EN2_00466	EN20_02784	EN21_03146	EN22_04929	EN23_01228	EN25_03478	EN26_03828	EN27_03665	EN28_00016	EN3_02550	EN30_00906	EN31_03097	EN32_04809	EN33_04710	EN34_04846	EN35_04898	EN37_00478	EN38_04624	EN39_00800	EN4_01546	EN40_01162	EN41_04312	EN42_00798	EN43_01499	EN44_02789	EN45_00629	EN46_00436	EN47_04526	EN48_00459
group_16063	hypothetical protein	101	MAB_3668	ATCC_19977_Rough_00464	ATCC_19977_Smooth_03802	DCC2_02238	DCC3_00626	DCC4_04476	DCC5_01228	DCC6_03136	DCC7_03210	EN1_00211	EN10_00742	EN11_00774	EN12_02234	EN13_03921	EN14_04742	EN15_04554	EN17_00211	EN19_00339	EN2_00465	EN20_02785	EN21_03147	EN22_04928	EN23_01227	EN25_03479	EN26_03829	EN27_03664	EN28_00017	EN3_02551	EN30_00907	EN31_03096	EN32_04810	EN33_04711	EN34_04847	EN35_04897	EN37_00477	EN38_04625	EN39_00799	EN4_01545	EN40_01161	EN41_04313	EN42_00797	EN43_01498	EN44_02788	EN45_00630	EN46_00435	EN47_04525	EN48_00460
group_2212	hypothetical protein	101	MAB_3667	ATCC_19977_Rough_00463	ATCC_19977_Smooth_03803	DCC2_02239	DCC3_00627	DCC4_04477	DCC5_01227	DCC6_03137	DCC7_03211	EN1_00212	EN10_00743	EN11_00773	EN12_02233	EN13_03922	EN14_04743	EN15_04555	EN17_00212	EN19_00340	EN2_00464	EN20_02786	EN21_03148	EN22_04927	EN23_01226	EN25_03480	EN26_03830	EN27_03663	EN28_00018	EN3_02552	EN30_00908	EN31_03095	EN32_04811	EN33_04712	EN34_04848	EN35_04896	EN37_00476	EN38_04626	EN39_00798	EN4_01544	EN40_01160	EN41_04314	EN42_00796	EN43_01497	EN44_02787	EN45_00631	EN46_00434	EN47_04524	EN48_00461
group_4267	hypothetical protein	100	MAB_3666	ATCC_19977_Rough_00462	ATCC_19977_Smooth_03804	DCC2_02240	DCC3_00628	DCC4_04478	DCC5_01226	DCC6_03138	DCC7_03212	EN1_00213	EN10_00744	EN11_00772	EN12_02232	EN13_03923	EN14_04744	EN15_04556	EN17_00213	EN19_00341	EN2_00463	EN20_02787	EN21_03149	EN22_04926	EN23_01225	EN25_03481	EN26_03831	EN27_03662	EN28_00019	EN3_02553	EN30_00909	EN31_03094	EN32_04812	EN33_04713	EN34_04849		EN37_00475	EN38_04627	EN39_00797	EN4_01543	EN40_01159	EN41_04315	EN42_00795	EN43_01496	EN44_02786	EN45_00632	EN46_00433	EN47_04523	EN48_00462
group_14952	hypothetical protein	101	MAB_3665	ATCC_19977_Rough_00461	ATCC_19977_Smooth_03805	DCC2_02241	DCC3_00629	DCC4_04479	DCC5_01225	DCC6_03139	DCC7_03213	EN1_00214	EN10_00745	EN11_00771	EN12_02231	EN13_03924	EN14_04745	EN15_04557	EN17_00214	EN19_00342	EN2_00462	EN20_02788	EN21_03150	EN22_04925	EN23_01224	EN25_03482	EN26_03832	EN27_03661	EN28_00020	EN3_02554	EN30_00910	EN31_03093	EN32_04813	EN33_04714	EN34_04850	EN35_04798	EN37_00474	EN38_04628	EN39_00796	EN4_01542	EN40_01158	EN41_04316	EN42_00794	EN43_01495	EN44_02785	EN45_00633	EN46_00432	EN47_04522	EN48_00463
group_14993	hypothetical protein	101	MAB_3664	ATCC_19977_Rough_00460	ATCC_19977_Smooth_03806	DCC2_02242	DCC3_00630	DCC4_04480	DCC5_01224	DCC6_03140	DCC7_03214	EN1_00215	EN10_00746	EN11_00770	EN12_02230	EN13_03925	EN14_04746	EN15_04558	EN17_00215	EN19_00343	EN2_00461	EN20_02789	EN21_03151	EN22_04924	EN23_01223	EN25_03483	EN26_03833	EN27_03660	EN28_00021	EN3_02555	EN30_00911	EN31_03092	EN32_04814	EN33_04715	EN34_04851	EN35_04799	EN37_00473	EN38_04629	EN39_00795	EN4_01541	EN40_01157	EN41_04317	EN42_00793	EN43_01494	EN44_02784	EN45_00634	EN46_00431	EN47_04521	EN48_00464
group_14987	hypothetical protein	101	MAB_3663	ATCC_19977_Rough_00459	ATCC_19977_Smooth_03807	DCC2_02243	DCC3_00631	DCC4_04481	DCC5_01223	DCC6_03141	DCC7_03215	EN1_00216	EN10_00747	EN11_00769	EN12_02229	EN13_03926	EN14_04747	EN15_04559	EN17_00216	EN19_00344	EN2_00460	EN20_02790	EN21_03152	EN22_04923	EN23_01222	EN25_03484	EN26_03834	EN27_03659	EN28_00022	EN3_02556	EN30_00912	EN31_03091	EN32_04815	EN33_04716	EN34_04852	EN35_04800	EN37_00472	EN38_04630	EN39_00794	EN4_01540	EN40_01156	EN41_04318	EN42_00792	EN43_01493	EN44_02783	EN45_00635	EN46_00430	EN47_04520	EN48_00465
upp	uracil phosphoribosyltransferase	101	MAB_3662c	ATCC_19977_Rough_00458	ATCC_19977_Smooth_03808	DCC2_02244	DCC3_00632	DCC4_04482	DCC5_01222	DCC6_03142	DCC7_03216	EN1_00217	EN10_00748	EN11_00768	EN12_02228	EN13_03927	EN14_04748	EN15_04560	EN17_00217	EN19_00345	EN2_00459	EN20_02791	EN21_03153	EN22_04922	EN23_01221	EN25_03485	EN26_03835	EN27_03658	EN28_00023	EN3_02557	EN30_00913	EN31_03090	EN32_04816	EN33_04717	EN34_04853	EN35_04801	EN37_00471	EN38_04631	EN39_00793	EN4_01539	EN40_01155	EN41_04319	EN42_00791	EN43_01492	EN44_02782	EN45_00636	EN46_00429	EN47_04519	EN48_00466
pmmB	phospho-sugar mutase	101	MAB_3661	ATCC_19977_Rough_00457	ATCC_19977_Smooth_03809	DCC2_02245	DCC3_00633	DCC4_04483	DCC5_01221	DCC6_03143	DCC7_03217	EN1_00218	EN10_00749	EN11_00767	EN12_02227	EN13_03928	EN14_04749	EN15_04561	EN17_00218	EN19_00346	EN2_00458	EN20_02792	EN21_03154	EN22_04921	EN23_01220	EN25_03486	EN26_03836	EN27_03657	EN28_00024	EN3_02558	EN30_00914	EN31_03089	EN32_04817	EN33_04718	EN34_04854	EN35_04802	EN37_00470	EN38_04632	EN39_00792	EN4_01538	EN40_01154	EN41_04320	EN42_00790	EN43_01491	EN44_02781	EN45_00637	EN46_00428	EN47_04518	EN48_00467
deoD	purine-nucleoside phosphorylase	101	MAB_3660	ATCC_19977_Rough_00456	ATCC_19977_Smooth_03810	DCC2_02246	DCC3_00634	DCC4_04484	DCC5_01220	DCC6_03144	DCC7_03218	EN1_00219	EN10_00750	EN11_00766	EN12_02226	EN13_03929	EN14_04750	EN15_04562	EN17_00219	EN19_00347	EN2_00457	EN20_02793	EN21_03155	EN22_04920	EN23_01219	EN25_03487	EN26_03837	EN27_03656	EN28_00025	EN3_02559	EN30_00915	EN31_03088	EN32_04818	EN33_04719	EN34_04855	EN35_04803	EN37_00469	EN38_04633	EN39_00791	EN4_01537	EN40_01153	EN41_04321	EN42_00789	EN43_01490	EN44_02780	EN45_00638	EN46_00427	EN47_04517	EN48_00468
group_14789	M20 family metallopeptidase	101	MAB_3659c	ATCC_19977_Rough_00455	ATCC_19977_Smooth_03811	DCC2_02247	DCC3_00635	DCC4_04485	DCC5_01219	DCC6_03145	DCC7_03219	EN1_00220	EN10_00751	EN11_00765	EN12_02225	EN13_03930	EN14_04751	EN15_04563	EN17_00220	EN19_00348	EN2_00456	EN20_02794	EN21_03156	EN22_04919	EN23_01218	EN25_03488	EN26_03838	EN27_03655	EN28_00026	EN3_02560	EN30_00916	EN31_03087	EN32_04819	EN33_04720	EN34_04856	EN35_04804	EN37_00468	EN38_04634	EN39_00790	EN4_01536	EN40_01152	EN41_04322	EN42_00788	EN43_01489	EN44_02779	EN45_00639	EN46_00426	EN47_04516	EN48_00469
group_15757	M20 family metallopeptidase	101	MAB_3658c	ATCC_19977_Rough_00454	ATCC_19977_Smooth_03812	DCC2_02248	DCC3_00636	DCC4_04486	DCC5_01218	DCC6_03146	DCC7_03220	EN1_00221	EN10_00752	EN11_00764	EN12_02224	EN13_03931	EN14_04752	EN15_04564	EN17_00221	EN19_00349	EN2_00455	EN20_02795	EN21_03157	EN22_04918	EN23_01217	EN25_03489	EN26_03839	EN27_03654	EN28_00027	EN3_02561	EN30_00917	EN31_03086	EN32_04820	EN33_04721	EN34_04857	EN35_04805	EN37_00467	EN38_04635	EN39_00789	EN4_01535	EN40_01151	EN41_04323	EN42_00787	EN43_01488	EN44_02778	EN45_00640	EN46_00425	EN47_04515	EN48_00470
group_14768	gamma-glutamylcyclotransferase	101	MAB_3657	ATCC_19977_Rough_00453	ATCC_19977_Smooth_03813	DCC2_02249	DCC3_00637	DCC4_04487	DCC5_01217	DCC6_03147	DCC7_03221	EN1_00222	EN10_00753	EN11_00763	EN12_02223	EN13_03932	EN14_04753	EN15_04565	EN17_00222	EN19_00350	EN2_00454	EN20_02796	EN21_03158	EN22_04917	EN23_01216	EN25_03490	EN26_03840	EN27_03653	EN28_00028	EN3_02562	EN30_00918	EN31_03085	EN32_04821	EN33_04722	EN34_04858	EN35_04806	EN37_00466	EN38_04636	EN39_00788	EN4_01534	EN40_01150	EN41_04324	EN42_00786	EN43_01487	EN44_02777	EN45_00641	EN46_00424	EN47_04514	EN48_00471
lpdA_2	dihydrolipoyl dehydrogenase	101	MAB_3656c	ATCC_19977_Rough_00452	ATCC_19977_Smooth_03814	DCC2_02250	DCC3_00638	DCC4_04488	DCC5_01216	DCC6_03148	DCC7_03222	EN1_00223	EN10_00754	EN11_00762	EN12_02222	EN13_03933	EN14_04754	EN15_04566	EN17_00223	EN19_00351	EN2_00453	EN20_02797	EN21_03159	EN22_04916	EN23_01215	EN25_03491	EN26_03841	EN27_03652	EN28_00029	EN3_02563	EN30_00919	EN31_03084	EN32_04822	EN33_04723	EN34_04859	EN35_04807	EN37_00465	EN38_04637	EN39_00787	EN4_01533	EN40_01149	EN41_04325	EN42_00785	EN43_01486	EN44_02776	EN45_00642	EN46_00423	EN47_04513	EN48_00472
group_14850	glycerol-3-phosphate dehydrogenase/oxidase	101	MAB_3655c	ATCC_19977_Rough_00451	ATCC_19977_Smooth_03815	DCC2_02251	DCC3_00639	DCC4_04489	DCC5_01215	DCC6_03149	DCC7_03223	EN1_00224	EN10_00755	EN11_00761	EN12_02221	EN13_03934	EN14_04755	EN15_04567	EN17_00224	EN19_00352	EN2_00452	EN20_02798	EN21_03160	EN22_04915	EN23_01214	EN25_03492	EN26_03842	EN27_03651	EN28_00030	EN3_02564	EN30_00920	EN31_03083	EN32_04823	EN33_04724	EN34_04860	EN35_04808	EN37_00464	EN38_04638	EN39_00786	EN4_01532	EN40_01148	EN41_04326	EN42_00784	EN43_01485	EN44_02775	EN45_00643	EN46_00422	EN47_04512	EN48_00473
group_2208	RluA family pseudouridine synthase	101	MAB_3654c	ATCC_19977_Rough_00450	ATCC_19977_Smooth_03816	DCC2_02252	DCC3_00640	DCC4_04490	DCC5_01214	DCC6_03150	DCC7_03224	EN1_00225	EN10_00756	EN11_00760	EN12_02220	EN13_03935	EN14_04756	EN15_04568	EN17_00225	EN19_00353	EN2_00451	EN20_02799	EN21_03161	EN22_04914	EN23_01213	EN25_03493	EN26_03843	EN27_03650	EN28_00031	EN3_02565	EN30_00921	EN31_03082	EN32_04824	EN33_04725	EN34_04861	EN35_04809	EN37_00463	EN38_04639	EN39_00785	EN4_01531	EN40_01147	EN41_04327	EN42_00783	EN43_01484	EN44_02774	EN45_00644	EN46_00421	EN47_04511	EN48_00474
group_2207	pyridoxamine 5'-phosphate oxidase family protein	101	MAB_3653	ATCC_19977_Rough_00449	ATCC_19977_Smooth_03817	DCC2_02253	DCC3_00641	DCC4_04491	DCC5_01213	DCC6_03151	DCC7_03225	EN1_00226	EN10_00757	EN11_00759	EN12_02219	EN13_03936	EN14_04757	EN15_04569	EN17_00226	EN19_00354	EN2_00450	EN20_02800	EN21_03162	EN22_04913	EN23_01212	EN25_03494	EN26_03844	EN27_03649	EN28_00032	EN3_02566	EN30_00922	EN31_03081	EN32_04825	EN33_04726	EN34_04862	EN35_04810	EN37_00462	EN38_04640	EN39_00784	EN4_01530	EN40_01146	EN41_04328	EN42_00782	EN43_01483	EN44_02773	EN45_00645	EN46_00420	EN47_04510	EN48_00475
group_3303	VOC family protein	101	MAB_3652	ATCC_19977_Rough_00448	ATCC_19977_Smooth_03818	DCC2_02254	DCC3_00642	DCC4_04492	DCC5_01212	DCC6_03152	DCC7_03226	EN1_00227	EN10_00758	EN11_00758	EN12_02218	EN13_03937	EN14_04758	EN15_04570	EN17_00227	EN19_00355	EN2_00449	EN20_02801	EN21_03163	EN22_04912	EN23_01211	EN25_03495	EN26_03845	EN27_03648	EN28_00033	EN3_02567	EN30_00923	EN31_03080	EN32_04826	EN33_04727	EN34_04863	EN35_04811	EN37_00461	EN38_04641	EN39_00783	EN4_01529	EN40_01145	EN41_04329	EN42_00781	EN43_01482	EN44_02772	EN45_00646	EN46_00419	EN47_04509	EN48_00476
lhr	ATP-dependent helicase	101	MAB_3651	ATCC_19977_Rough_00447	ATCC_19977_Smooth_03819	DCC2_02255	DCC3_00643	DCC4_04493	DCC5_01211	DCC6_03153	DCC7_03227	EN1_00228	EN10_00759	EN11_00757	EN12_02217	EN13_03938	EN14_04759	EN15_04571	EN17_00228	EN19_00356	EN2_00448	EN20_02802	EN21_03164	EN22_04911	EN23_01210	EN25_03496	EN26_03846	EN27_03647	EN28_00034	EN3_02568	EN30_00924	EN31_03079	EN32_04827	EN33_04728	EN34_04864	EN35_04812	EN37_00460	EN38_04642	EN39_00782	EN4_01528	EN40_01144	EN41_04330	EN42_00780	EN43_01481	EN44_02771	EN45_00647	EN46_00418	EN47_04508	EN48_00477
group_2205	TetR/AcrR family transcriptional regulator	101	MAB_3650	ATCC_19977_Rough_00446	ATCC_19977_Smooth_03820	DCC2_02256	DCC3_00644	DCC4_04494	DCC5_01210	DCC6_03154	DCC7_03228	EN1_00229	EN10_00760	EN11_00756	EN12_02216	EN13_03939	EN14_04760	EN15_04572	EN17_00229	EN19_00357	EN2_00447	EN20_02803	EN21_03165	EN22_04910	EN23_01209	EN25_03497	EN26_03847	EN27_03646	EN28_00035	EN3_02569	EN30_00925	EN31_03078	EN32_04828	EN33_04729	EN34_04865	EN35_04813	EN37_00459	EN38_04643	EN39_00781	EN4_01527	EN40_01143	EN41_04331	EN42_00779	EN43_01480	EN44_02770	EN45_00648	EN46_00417	EN47_04507	EN48_00478
pcd	aldehyde dehydrogenase family protein	101	MAB_3649	ATCC_19977_Rough_00445	ATCC_19977_Smooth_03821	DCC2_02257	DCC3_00645	DCC4_04495	DCC5_01209	DCC6_03155	DCC7_03229	EN1_00230	EN10_00761	EN11_00755	EN12_02215	EN13_03940	EN14_04761	EN15_04573	EN17_00230	EN19_00358	EN2_00446	EN20_02804	EN21_03166	EN22_04909	EN23_01208	EN25_03498	EN26_03848	EN27_03645	EN28_00036	EN3_02570	EN30_00926	EN31_03077	EN32_04829	EN33_04730	EN34_04866	EN35_04814	EN37_00458	EN38_04644	EN39_00780	EN4_01526	EN40_01142	EN41_04332	EN42_00778	EN43_01479	EN44_02769	EN45_00649	EN46_00416	EN47_04506	EN48_00479
group_2203	VOC family protein	101	MAB_3648	ATCC_19977_Rough_00444	ATCC_19977_Smooth_03822	DCC2_02258	DCC3_00646	DCC4_04496	DCC5_01208	DCC6_03156	DCC7_03230	EN1_00231	EN10_00762	EN11_00754	EN12_02214	EN13_03941	EN14_04762	EN15_04574	EN17_00231	EN19_00359	EN2_00445	EN20_02805	EN21_03167	EN22_04908	EN23_01207	EN25_03499	EN26_03849	EN27_03644	EN28_00037	EN3_02571	EN30_00927	EN31_03076	EN32_04830	EN33_04731	EN34_04867	EN35_04815	EN37_00457	EN38_04645	EN39_00779	EN4_01525	EN40_01141	EN41_04333	EN42_00777	EN43_01478	EN44_02768	EN45_00650	EN46_00415	EN47_04505	EN48_00480
lrpA	transcriptional regulator LrpA	101	MAB_3647c	ATCC_19977_Rough_00443	ATCC_19977_Smooth_03823	DCC2_02259	DCC3_00647	DCC4_04497	DCC5_01207	DCC6_03157	DCC7_03231	EN1_00232	EN10_00763	EN11_00753	EN12_02213	EN13_03942	EN14_04763	EN15_04575	EN17_00232	EN19_00360	EN2_00444	EN20_02806	EN21_03168	EN22_04907	EN23_01206	EN25_03500	EN26_03850	EN27_03643	EN28_00038	EN3_02572	EN30_00928	EN31_03075	EN32_04831	EN33_04732	EN34_04868	EN35_04816	EN37_00456	EN38_04646	EN39_00778	EN4_01524	EN40_01140	EN41_04334	EN42_00776	EN43_01477	EN44_02767	EN45_00651	EN46_00414	EN47_04504	EN48_00481
lat	L-lysine 6-transaminase	101	MAB_3646c	ATCC_19977_Rough_00442	ATCC_19977_Smooth_03824	DCC2_02260	DCC3_00648	DCC4_04498	DCC5_01206	DCC6_03158	DCC7_03232	EN1_00233	EN10_00764	EN11_00752	EN12_02212	EN13_03943	EN14_04764	EN15_04576	EN17_00233	EN19_00361	EN2_00443	EN20_02807	EN21_03169	EN22_04906	EN23_01205	EN25_03501	EN26_03851	EN27_03642	EN28_00039	EN3_02573	EN30_00929	EN31_03074	EN32_04832	EN33_04733	EN34_04869	EN35_04817	EN37_00455	EN38_04647	EN39_00777	EN4_01523	EN40_01139	EN41_04335	EN42_00775	EN43_01476	EN44_02766	EN45_00652	EN46_00413	EN47_04503	EN48_00482
group_15738	NAD(P)H-dependent oxidoreductase	101	MAB_3645	ATCC_19977_Rough_00441	ATCC_19977_Smooth_03825	DCC2_02261	DCC3_00649	DCC4_04499	DCC5_01205	DCC6_03159	DCC7_03233	EN1_00234	EN10_00765	EN11_00751	EN12_02211	EN13_03944	EN14_04765	EN15_04577	EN17_00234	EN19_00362	EN2_00442	EN20_02808	EN21_03170	EN22_04905	EN23_01204	EN25_03502	EN26_03852	EN27_03641	EN28_00040	EN3_02574	EN30_00930	EN31_03073	EN32_04833	EN33_04734	EN34_04870	EN35_04818	EN37_00454	EN38_04648	EN39_00776	EN4_01522	EN40_01138	EN41_04336	EN42_00774	EN43_01475	EN44_02765	EN45_00653	EN46_00412	EN47_04502	EN48_00483
group_1094	hypothetical protein	101	MAB_3644	ATCC_19977_Rough_00440	ATCC_19977_Smooth_03826	DCC2_02262	DCC3_00651	DCC4_04500	DCC5_01204	DCC6_03161	DCC7_03235	EN1_00235	EN10_00766	EN11_00750	EN12_02210	EN13_03945	EN14_04766	EN15_04578	EN17_00235	EN19_00363	EN2_00441	EN20_02809	EN21_03171	EN22_04904	EN23_01203	EN25_03503	EN26_03853	EN27_03640	EN28_00041	EN3_02575	EN30_00931	EN31_03072	EN32_04834	EN33_04735	EN34_04871	EN35_04819	EN37_00453	EN38_04649	EN39_00775	EN4_01521	EN40_01137	EN41_04337	EN42_00773	EN43_01474	EN44_02764	EN45_00654	EN46_00411	EN47_04501	EN48_00484
group_15390	acetyl/propionyl/methylcrotonyl-CoA carboxylase subunit alpha	101	MAB_3643	ATCC_19977_Rough_00439	ATCC_19977_Smooth_03827	DCC2_02263	DCC3_00652	DCC4_04501	DCC5_01203	DCC6_03162	DCC7_03236	EN1_00236	EN10_00767	EN11_00749	EN12_02209	EN13_03946	EN14_00001	EN15_04579	EN17_00236	EN19_00364	EN2_00440	EN20_02810	EN21_00001	EN22_04903	EN23_01202	EN25_04794	EN26_03854	EN27_01461	EN28_00042	EN3_00001	EN30_00932	EN31_03071	EN32_03708	EN33_04582	EN34_00001	EN35_01346	EN37_00452	EN38_00410	EN39_00774	EN4_01520	EN40_04662	EN41_04126	EN42_00772	EN43_01473	EN44_04664	EN45_00655	EN46_00410	EN47_04500	EN48_00485
group_1093	SufE family protein	67	MAB_3642	ATCC_19977_Rough_00438	ATCC_19977_Smooth_03828	DCC2_02264		DCC4_04502	DCC5_01202			EN1_00237	EN10_00768	EN11_00748	EN12_02208	EN13_03947		EN15_04580	EN17_00237	EN19_00365	EN2_00439	EN20_02811		EN22_04902	EN23_01201		EN26_03855		EN28_00043		EN30_00933	EN31_03070					EN37_00451		EN39_00773	EN4_01519			EN42_00771	EN43_01472		EN45_00656	EN46_00409	EN47_04499	EN48_00486
sseA	sulfurtransferase	101	MAB_3641	ATCC_19977_Rough_00437	ATCC_19977_Smooth_03829	DCC2_02265	DCC3_00654	DCC4_04503	DCC5_01201	DCC6_03164	DCC7_03238	EN1_00238	EN10_00769	EN11_00747	EN12_02207	EN13_03948	EN14_00003	EN15_04581	EN17_00238	EN19_00366	EN2_00438	EN20_02812	EN21_00003 EN21_00002	EN22_04901	EN23_01200	EN25_04796 EN25_04795	EN26_03856	EN27_01463	EN28_00044	EN3_00003 EN3_00002	EN30_00934	EN31_03069	EN32_03710 EN32_03709	EN33_04584 EN33_04583	EN34_00003	EN35_01348 EN35_01347	EN37_00450	EN38_00408 EN38_00409	EN39_00772	EN4_01518	EN40_04660 EN40_04661	EN41_04128 EN41_04127	EN42_00770	EN43_01471	EN44_04662 EN44_04663	EN45_00657	EN46_00408	EN47_04498	EN48_00487
group_4266	hypothetical protein	85	MAB_3640c	ATCC_19977_Rough_00436	ATCC_19977_Smooth_03830	DCC2_02266		DCC4_04504	DCC5_01200			EN1_00239	EN10_00770	EN11_00746	EN12_02206	EN13_03949	EN14_00004	EN15_04582	EN17_00239	EN19_00367	EN2_00437	EN20_02813	EN21_00004	EN22_04900	EN23_01199	EN25_04797	EN26_03857	EN27_01464	EN28_00045	EN3_00004	EN30_00935	EN31_03068	EN32_03711	EN33_04585	EN34_00004	EN35_01349	EN37_00449	EN38_00407	EN39_00771	EN4_01517	EN40_04659	EN41_04129	EN42_00769	EN43_01470	EN44_04661	EN45_00658	EN46_00407	EN47_04497	EN48_00488
group_2201	LLM class flavin-dependent oxidoreductase	101	MAB_3639	ATCC_19977_Rough_00435	ATCC_19977_Smooth_03831	DCC2_02267	DCC3_00661	DCC4_04505	DCC5_01199	DCC6_03171	DCC7_03241	EN1_00240	EN10_00771	EN11_00745	EN12_02205	EN13_03950	EN14_00005	EN15_04583	EN17_00240	EN19_00368	EN2_00436	EN20_02814	EN21_00005	EN22_04899	EN23_01198	EN25_04798	EN26_03858	EN27_01465	EN28_00046	EN3_00005	EN30_00936	EN31_03067	EN32_03712	EN33_04586	EN34_00005	EN35_01350	EN37_00448	EN38_00406	EN39_00770	EN4_01516	EN40_04658	EN41_04130	EN42_00768	EN43_01469	EN44_04660	EN45_00659	EN46_00406	EN47_04496	EN48_00489
group_1767	hypothetical protein	101	MAB_3638c	ATCC_19977_Rough_00434	ATCC_19977_Smooth_03832	DCC2_02268	DCC3_00662	DCC4_04506	DCC5_01198	DCC6_03172	DCC7_03242	EN1_00241	EN10_00772	EN11_00744	EN12_02204	EN13_03951	EN14_00006	EN15_04584	EN17_00241	EN19_00369	EN2_00435	EN20_02815	EN21_00006	EN22_04898	EN23_01197	EN25_04799	EN26_03859	EN27_01466	EN28_00047	EN3_00006	EN30_00937	EN31_03066	EN32_03713	EN33_04587	EN34_00006	EN35_01351	EN37_00447	EN38_00405	EN39_00769	EN4_01515	EN40_04657	EN41_04131	EN42_00767	EN43_01468	EN44_04659	EN45_00660	EN46_00405	EN47_04495	EN48_00490
group_2200	phosphotransferase family protein	101	MAB_3637c	ATCC_19977_Rough_00433	ATCC_19977_Smooth_03833	DCC2_02269	DCC3_00663	DCC4_04507	DCC5_01197	DCC6_03173	DCC7_03243	EN1_00242	EN10_00773	EN11_00743	EN12_02203	EN13_03952	EN14_00007	EN15_04585	EN17_00242	EN19_00370	EN2_00434	EN20_02816	EN21_00007	EN22_04897	EN23_01196	EN25_04800	EN26_03860	EN27_01467	EN28_00048	EN3_00007	EN30_00938	EN31_03065	EN32_03714	EN33_04588	EN34_00007	EN35_01352	EN37_00446	EN38_00404	EN39_00768	EN4_01514	EN40_04656	EN41_04132	EN42_00766	EN43_01467	EN44_04658	EN45_00661	EN46_00404	EN47_04494	EN48_00491
group_2199	acyl-CoA dehydrogenase family protein	101	MAB_3636c	ATCC_19977_Rough_00432	ATCC_19977_Smooth_03834	DCC2_02270	DCC3_00664	DCC4_04508	DCC5_01196	DCC6_03174	DCC7_03244	EN1_00243	EN10_00774	EN11_00742	EN12_02202	EN13_03953	EN14_00008	EN15_04586	EN17_00243	EN19_00371	EN2_00433	EN20_02817	EN21_00008	EN22_04896	EN23_01195	EN25_04801	EN26_03861	EN27_01468	EN28_00049	EN3_00008	EN30_00939	EN31_03064	EN32_03715	EN33_04589	EN34_00008	EN35_01353	EN37_00445	EN38_00403	EN39_00767	EN4_01513	EN40_04655	EN41_04133	EN42_00765	EN43_01466	EN44_04657	EN45_00662	EN46_00403	EN47_04493	EN48_00492
group_4265	gluconokinase	85	MAB_3635c	ATCC_19977_Rough_00431	ATCC_19977_Smooth_03835	DCC2_02271		DCC4_04509	DCC5_01195			EN1_00244	EN10_00775	EN11_00741	EN12_02201	EN13_03954	EN14_00009	EN15_04587	EN17_00244	EN19_00372	EN2_00432	EN20_02818	EN21_00009	EN22_04895	EN23_01194	EN25_04802	EN26_03862	EN27_01469	EN28_00050	EN3_00009	EN30_00940	EN31_03063	EN32_03716	EN33_04590	EN34_00009	EN35_01354	EN37_00444	EN38_00402	EN39_00766	EN4_01512	EN40_04654	EN41_04134	EN42_00764	EN43_01465	EN44_04656	EN45_00663	EN46_00402	EN47_04492	EN48_00493
group_16201	GntP family permease	101	MAB_3634c	ATCC_19977_Rough_00430	ATCC_19977_Smooth_03836	DCC2_02272	DCC3_00666	DCC4_04510	DCC5_01194	DCC6_03176	DCC7_03246	EN1_00245	EN10_00776	EN11_00740	EN12_02200	EN13_03955	EN14_00010	EN15_04588	EN17_00245	EN19_00373	EN2_00431	EN20_02819	EN21_00010	EN22_04894	EN23_01193	EN25_04803	EN26_03863	EN27_01470	EN28_00051	EN3_00010	EN30_00941	EN31_03062	EN32_03717	EN33_04591	EN34_00010	EN35_01355	EN37_00443	EN38_00401	EN39_00765	EN4_01511	EN40_04653	EN41_04135	EN42_00763	EN43_01464	EN44_04655	EN45_00664	EN46_00401	EN47_04491	EN48_00494
group_16321	dTTP/UTP pyrophosphatase	101	MAB_3633	ATCC_19977_Rough_00429	ATCC_19977_Smooth_03837	DCC2_02273	DCC3_00670	DCC4_04511	DCC5_01190	DCC6_03180	DCC7_03250	EN1_00246	EN10_00777	EN11_00739	EN12_02199	EN13_03956	EN14_00011	EN15_04589	EN17_00246	EN19_00374	EN2_00430	EN20_02820	EN21_00011	EN22_04893	EN23_01192	EN25_04804	EN26_03864	EN27_01471	EN28_00052	EN3_00011	EN30_00942	EN31_03061	EN32_03718	EN33_04592	EN34_00011	EN35_01356	EN37_00442	EN38_00400	EN39_00764	EN4_01510	EN40_04652	EN41_04136	EN42_00762	EN43_01463	EN44_04654	EN45_00665	EN46_00400	EN47_04490	EN48_00495
group_2198	hypothetical protein	101	MAB_3632	ATCC_19977_Rough_00428	ATCC_19977_Smooth_03838	DCC2_02274	DCC3_00671	DCC4_04512	DCC5_01189	DCC6_03181	DCC7_03251	EN1_00247	EN10_00778	EN11_00738	EN12_02198	EN13_03957	EN14_00012	EN15_04590	EN17_00247	EN19_00375	EN2_00429	EN20_02821	EN21_00012	EN22_04892	EN23_01191	EN25_04805	EN26_03865	EN27_01472	EN28_00053	EN3_00012	EN30_00943	EN31_03060	EN32_03719	EN33_04593	EN34_00012	EN35_01357	EN37_00441	EN38_00399	EN39_00763	EN4_01509	EN40_04651	EN41_04137	EN42_00761	EN43_01462	EN44_04653	EN45_00666	EN46_00399	EN47_04489	EN48_00496
group_14819	acyl-CoA carboxylase subunit beta	101	MAB_3631	ATCC_19977_Rough_00427	ATCC_19977_Smooth_03839	DCC2_02275	DCC3_00672	DCC4_04513	DCC5_01188	DCC6_03182	DCC7_03252	EN1_00248	EN10_00779	EN11_00737	EN12_02197	EN13_03958	EN14_00013	EN15_04591	EN17_00248	EN19_00376	EN2_00428	EN20_02822	EN21_00013	EN22_04891	EN23_01190	EN25_04806	EN26_03866	EN27_01473	EN28_00054	EN3_00013	EN30_00944	EN31_03059	EN32_03720	EN33_04594	EN34_00013	EN35_01358	EN37_00440	EN38_00398	EN39_00762	EN4_01508	EN40_04650	EN41_04138	EN42_00760	EN43_01461	EN44_04652	EN45_00667	EN46_00398	EN47_04488	EN48_00497
group_632	hypothetical protein	101	MAB_3630c	ATCC_19977_Rough_00426	ATCC_19977_Smooth_03840	DCC2_02276	DCC3_00673	DCC4_04514	DCC5_01187	DCC6_03183	DCC7_03253	EN1_00249	EN10_00780	EN11_00736	EN12_02196	EN13_03959	EN14_00014	EN15_04592	EN17_00249	EN19_00377	EN2_00427	EN20_02823	EN21_00014	EN22_04890	EN23_01189	EN25_04807	EN26_03867	EN27_01474	EN28_00055	EN3_00014	EN30_00945	EN31_03058	EN32_03721	EN33_04595	EN34_00014	EN35_01359	EN37_00439	EN38_00397	EN39_00761	EN4_01507	EN40_04649	EN41_04139	EN42_00759	EN43_01460	EN44_04651	EN45_00668	EN46_00397	EN47_04487	EN48_00498
group_2197	hypothetical protein	101	MAB_3629c	ATCC_19977_Rough_00425	ATCC_19977_Smooth_03841	DCC2_02277	DCC3_00674	DCC4_04515	DCC5_01186	DCC6_03184	DCC7_03254	EN1_00250	EN10_00781	EN11_00735	EN12_02195	EN13_03960	EN14_00015	EN15_04593	EN17_00250	EN19_00378	EN2_00426	EN20_02824	EN21_00015	EN22_04889	EN23_01188	EN25_04808	EN26_03868	EN27_01475	EN28_00056	EN3_00015	EN30_00946	EN31_03057	EN32_03722	EN33_04596	EN34_00015	EN35_01360	EN37_00438	EN38_00396	EN39_00760	EN4_01506	EN40_04648	EN41_04140	EN42_00758	EN43_01459	EN44_04650	EN45_00669	EN46_00396	EN47_04486	EN48_00499
fadD1_1	fatty-acid--CoA ligase FadD1	101	MAB_3628c	ATCC_19977_Rough_00424	ATCC_19977_Smooth_03842	DCC2_02278	DCC3_00675	DCC4_04516	DCC5_01185	DCC6_03185	DCC7_03255	EN1_00251	EN10_00782	EN11_00734	EN12_02194	EN13_03961	EN14_00016	EN15_04594	EN17_00251	EN19_00379	EN2_00425	EN20_02825	EN21_00016	EN22_04888	EN23_01187	EN25_04809	EN26_03869	EN27_01476	EN28_00057	EN3_00016	EN30_00947	EN31_03056	EN32_03723	EN33_04597	EN34_00016	EN35_01361	EN37_00437	EN38_00395	EN39_00759	EN4_01505	EN40_04647	EN41_04141	EN42_00757	EN43_01458	EN44_04649	EN45_00670	EN46_00395	EN47_04485	EN48_00500
kshA_1	3-ketosteroid-9-alpha-hydroxylase subunit KshA	101	MAB_3627c	ATCC_19977_Rough_00423	ATCC_19977_Smooth_03843	DCC2_02279	DCC3_00676	DCC4_04517	DCC5_01184	DCC6_03186	DCC7_03256	EN1_00252	EN10_00783	EN11_00733	EN12_02193	EN13_03962	EN14_00017	EN15_04595	EN17_00252	EN19_00380	EN2_00424	EN20_02826	EN21_00017	EN22_04887	EN23_01186	EN25_04810	EN26_03870	EN27_01477	EN28_00058	EN3_00017	EN30_00948	EN31_03055	EN32_03724	EN33_04598	EN34_00017	EN35_01362	EN37_00436	EN38_00394	EN39_00758	EN4_01504	EN40_04646	EN41_04142	EN42_00756	EN43_01457	EN44_04648	EN45_00671	EN46_00394	EN47_04484	EN48_00501
birA	biotin--[acetyl-CoA-carboxylase] ligase	101	MAB_3626c	ATCC_19977_Rough_00422	ATCC_19977_Smooth_03844	DCC2_02280	DCC3_00677	DCC4_04518	DCC5_01183	DCC6_03187	DCC7_03257	EN1_00253	EN10_00784	EN11_00732	EN12_02192	EN13_03963	EN14_00018	EN15_04596	EN17_00253	EN19_00381	EN2_00423	EN20_02827	EN21_00018	EN22_04886	EN23_01185	EN25_04811	EN26_03871	EN27_01478	EN28_00059	EN3_00018	EN30_00949	EN31_03054	EN32_03725	EN33_04599	EN34_00018	EN35_01363	EN37_00435	EN38_00393	EN39_00757	EN4_01503	EN40_04645	EN41_04143	EN42_00755	EN43_01456	EN44_04647	EN45_00672	EN46_00393	EN47_04483	EN48_00502
group_14915	PH domain-containing protein	101	MAB_3625c	ATCC_19977_Rough_00421	ATCC_19977_Smooth_03845	DCC2_02281	DCC3_00678	DCC4_04519	DCC5_01182	DCC6_03188	DCC7_03258	EN1_00254	EN10_00785	EN11_00731	EN12_02191	EN13_03964	EN14_00019	EN15_04597	EN17_00254	EN19_00382	EN2_00422	EN20_02828	EN21_00019	EN22_04885	EN23_01184	EN25_04812	EN26_03872	EN27_01479	EN28_00060	EN3_00019	EN30_00950	EN31_03053	EN32_03726	EN33_04600	EN34_00019	EN35_01364	EN37_00434	EN38_00392	EN39_00756	EN4_01502	EN40_04644	EN41_04144	EN42_00754	EN43_01455	EN44_04646	EN45_00673	EN46_00392	EN47_04482	EN48_00503
group_2195	GtrA family protein	101	0	ATCC_19977_Rough_00420	ATCC_19977_Smooth_03846	DCC2_02282	DCC3_00679	DCC4_04520	DCC5_01181	DCC6_03189	DCC7_03259	EN1_00255	EN10_00786	EN11_00730	EN12_02190	EN13_03965	EN14_00020	EN15_04598	EN17_00255	EN19_00383	EN2_00421	EN20_02829	EN21_00020	EN22_04884	EN23_01183	EN25_04813	EN26_03873	EN27_01480	EN28_00061	EN3_00020	EN30_00951	EN31_03052	EN32_03727	EN33_04601	EN34_00020	EN35_01365	EN37_00433	EN38_00391	EN39_00755	EN4_01501	EN40_04643	EN41_04145	EN42_00753	EN43_01454	EN44_04645	EN45_00674	EN46_00391	EN47_04481	EN48_00504
group_2194	AraC family transcriptional regulator	101	MAB_3623	ATCC_19977_Rough_00419	ATCC_19977_Smooth_03847	DCC2_02283	DCC3_00680	DCC4_04521	DCC5_01180	DCC6_03190	DCC7_03260	EN1_00256	EN10_00787	EN11_00729	EN12_02189	EN13_03966	EN14_00021	EN15_04599	EN17_00256	EN19_00384	EN2_00420	EN20_02830	EN21_00021	EN22_04883	EN23_01182	EN25_04814	EN26_03874	EN27_01481	EN28_00062	EN3_00021	EN30_00952	EN31_03051	EN32_03728	EN33_04602	EN34_00021	EN35_01366	EN37_00432	EN38_00390	EN39_00754	EN4_01500	EN40_04642	EN41_04146	EN42_00752	EN43_01453	EN44_04644	EN45_00675	EN46_00390	EN47_04480	EN48_00505
group_630	quinone oxidoreductase	101	MAB_3622c	ATCC_19977_Rough_00418	ATCC_19977_Smooth_03848	DCC2_02284	DCC3_00681	DCC4_04522	DCC5_01179	DCC6_03191	DCC7_03261	EN1_00257	EN10_00788	EN11_00728	EN12_02188	EN13_03967	EN14_00022	EN15_04600	EN17_00257	EN19_00385	EN2_00419	EN20_02831	EN21_00022	EN22_04882	EN23_01181	EN25_04815	EN26_03875	EN27_01482	EN28_00063	EN3_00022	EN30_00953	EN31_03050	EN32_03729	EN33_04603	EN34_00022	EN35_01367	EN37_00431	EN38_00389	EN39_00753	EN4_01499	EN40_04641	EN41_04147	EN42_00751	EN43_01452	EN44_04643	EN45_00676	EN46_00389	EN47_04479	EN48_00506
tauD	taurine dioxygenase	101	MAB_3621c	ATCC_19977_Rough_00417	ATCC_19977_Smooth_03849	DCC2_02285	DCC3_00682	DCC4_04523	DCC5_01178	DCC6_03192	DCC7_03262	EN1_00258	EN10_00789	EN11_00727	EN12_02187	EN13_03968	EN14_00023	EN15_04601	EN17_00258	EN19_00386	EN2_00418	EN20_02832	EN21_00023	EN22_04881	EN23_01180	EN25_04816	EN26_03876	EN27_01483	EN28_00064	EN3_00023	EN30_00954	EN31_03049	EN32_03730	EN33_04604	EN34_00023	EN35_01368	EN37_00430	EN38_00388	EN39_00752	EN4_01498	EN40_04640	EN41_04148	EN42_00750	EN43_01451	EN44_04642	EN45_00677	EN46_00388	EN47_04478	EN48_00507
purK	5-(carboxyamino)imidazole ribonucleotide synthase	101	MAB_3620c	ATCC_19977_Rough_00416	ATCC_19977_Smooth_03850	DCC2_02286	DCC3_00683	DCC4_04524	DCC5_01177	DCC6_03193	DCC7_03263	EN1_00259	EN10_00790	EN11_00726	EN12_02186	EN13_03969	EN14_00024	EN15_04602	EN17_00259	EN19_00387	EN2_00417	EN20_02833	EN21_00024	EN22_04880	EN23_01179	EN25_04817	EN26_03877	EN27_01484	EN28_00065	EN3_00024	EN30_00955	EN31_03048	EN32_03731	EN33_04605	EN34_00024	EN35_01369	EN37_00429	EN38_00387	EN39_00751	EN4_01497	EN40_04639	EN41_04149	EN42_00749	EN43_01450	EN44_04641	EN45_00678	EN46_00387	EN47_04477	EN48_00508
purE	5-(carboxyamino)imidazole ribonucleotide mutase	101	MAB_3619c	ATCC_19977_Rough_00415	ATCC_19977_Smooth_03851	DCC2_02287	DCC3_00684	DCC4_04525	DCC5_01176	DCC6_03194	DCC7_03264	EN1_00260	EN10_00791	EN11_00725	EN12_02185	EN13_03970	EN14_00025	EN15_04603	EN17_00260	EN19_00388	EN2_00416	EN20_02834	EN21_00025	EN22_04879	EN23_01178	EN25_04818	EN26_03878	EN27_01485	EN28_00066	EN3_00025	EN30_00956	EN31_03047	EN32_03732	EN33_04606	EN34_00025	EN35_01370	EN37_00428	EN38_00386	EN39_00750	EN4_01496	EN40_04638	EN41_04150	EN42_00748	EN43_01449	EN44_04640	EN45_00679	EN46_00386	EN47_04476	EN48_00509
group_15129	acyl-CoA dehydrogenase	101	MAB_3618c	ATCC_19977_Rough_00414	ATCC_19977_Smooth_03852	DCC2_02288	DCC3_00685	DCC4_04526	DCC5_01175	DCC6_03195	DCC7_03265	EN1_00261	EN10_00792	EN11_00724	EN12_02184	EN13_03971	EN14_00026	EN15_04604	EN17_00261	EN19_00389	EN2_00415	EN20_02835	EN21_00026	EN22_04878	EN23_01177	EN25_04819	EN26_03879	EN27_01486	EN28_00067	EN3_00026	EN30_00957	EN31_03046	EN32_03733	EN33_04607	EN34_00026	EN35_01371	EN37_00427	EN38_00385	EN39_00749	EN4_01495	EN40_04637	EN41_04151	EN42_00747	EN43_01448	EN44_04639	EN45_00680	EN46_00385	EN47_04475	EN48_00510
group_1087	hypothetical protein	101	MAB_3617	ATCC_19977_Rough_00413	ATCC_19977_Smooth_03853	DCC2_02289	DCC3_00686	DCC4_04527	DCC5_01174	DCC6_03196	DCC7_03266	EN1_00262	EN10_00793	EN11_00723	EN12_02183	EN13_03972	EN14_00027	EN15_04605	EN17_00262	EN19_00390	EN2_00414	EN20_02836	EN21_00027	EN22_04877	EN23_01176	EN25_04820	EN26_03880	EN27_01487	EN28_00068	EN3_00027	EN30_00958	EN31_03045	EN32_03734	EN33_04608	EN34_00027	EN35_01372	EN37_00426	EN38_00384	EN39_00748	EN4_01494	EN40_04636	EN41_04152	EN42_00746	EN43_01447	EN44_04638	EN45_00681	EN46_00384	EN47_04474	EN48_00511
group_628	hypothetical protein	101	MAB_3615	ATCC_19977_Rough_00412	ATCC_19977_Smooth_03854	DCC2_02290	DCC3_00687	DCC4_04528	DCC5_01173	DCC6_03197	DCC7_03267	EN1_00263	EN10_00794	EN11_00722	EN12_02182	EN13_03973	EN14_00028	EN15_04606	EN17_00263	EN19_00391	EN2_00413	EN20_02837	EN21_00028	EN22_04876	EN23_01175	EN25_04821	EN26_03881	EN27_01488	EN28_00069	EN3_00028	EN30_00959	EN31_03044	EN32_03735	EN33_04609	EN34_00028	EN35_01373	EN37_00425	EN38_00383	EN39_00747	EN4_01493	EN40_04635	EN41_04153	EN42_00745	EN43_01446	EN44_04637	EN45_00682	EN46_00383	EN47_04473	EN48_00512
lcp1	phosphotransferase Lcp1	101	MAB_3614	ATCC_19977_Rough_00411	ATCC_19977_Smooth_03855	DCC2_02291	DCC3_00688	DCC4_04529	DCC5_01172	DCC6_03198	DCC7_03268	EN1_00264	EN10_00795	EN11_00721	EN12_02181	EN13_03974	EN14_00029	EN15_04607	EN17_00264	EN19_00392	EN2_00412	EN20_02838	EN21_00029	EN22_04875	EN23_01174	EN25_04822	EN26_03882	EN27_01489	EN28_00070	EN3_00029	EN30_00960	EN31_03043	EN32_03736	EN33_04610	EN34_00029	EN35_01374	EN37_00424	EN38_00382	EN39_00746	EN4_01492	EN40_04634	EN41_04154	EN42_00744	EN43_01445	EN44_04636	EN45_00683	EN46_00382	EN47_04472	EN48_00513
rfbD_1	dTDP-4-dehydrorhamnose reductase	101	MAB_3613c	ATCC_19977_Rough_00410	ATCC_19977_Smooth_03856	DCC2_02292	DCC3_00689	DCC4_04530	DCC5_01171	DCC6_03199	DCC7_03269	EN1_00265	EN10_00796	EN11_00720	EN12_02180	EN13_03975	EN14_00030	EN15_04608	EN17_00265	EN19_00393	EN2_00411	EN20_02839	EN21_00030	EN22_04874	EN23_01173	EN25_04823	EN26_03883	EN27_01490	EN28_00071	EN3_00030	EN30_00961	EN31_03042	EN32_03737	EN33_04611	EN34_00030	EN35_01375	EN37_00423	EN38_00381	EN39_00745	EN4_01491	EN40_04633	EN41_04155	EN42_00743	EN43_01444	EN44_04635	EN45_00684	EN46_00381	EN47_04471	EN48_00514
wbbL	N-acetylglucosaminyl-diphospho-decaprenol L-rhamnosyltransferase	101	MAB_3612c	ATCC_19977_Rough_00409	ATCC_19977_Smooth_03857	DCC2_02293	DCC3_00690	DCC4_04531	DCC5_01170	DCC6_03200	DCC7_03270	EN1_00266	EN10_00797	EN11_00719	EN12_02179	EN13_03976	EN14_00031	EN15_04609	EN17_00266	EN19_00394	EN2_00410	EN20_02840	EN21_00031	EN22_04873	EN23_01172	EN25_04824	EN26_03884	EN27_01491	EN28_00072	EN3_00031	EN30_00962	EN31_03041	EN32_03738	EN33_04612	EN34_00031	EN35_01376	EN37_00422	EN38_00380	EN39_00744	EN4_01490	EN40_04632	EN41_04156	EN42_00742	EN43_01443	EN44_04634	EN45_00685	EN46_00380	EN47_04470	EN48_00515
manB	NDP-sugar synthase	101	MAB_3611c	ATCC_19977_Rough_00408	ATCC_19977_Smooth_03858	DCC2_02294	DCC3_00691	DCC4_04532	DCC5_01169	DCC6_03201	DCC7_03271	EN1_00267	EN10_00798	EN11_00718	EN12_02178	EN13_03977	EN14_00032	EN15_04610	EN17_00267	EN19_00395	EN2_00409	EN20_02841	EN21_00032	EN22_04872	EN23_01171	EN25_04825	EN26_03885	EN27_01492	EN28_00073	EN3_00032	EN30_00963	EN31_03040	EN32_03739	EN33_04613	EN34_00032	EN35_01377	EN37_00421	EN38_00379	EN39_00743	EN4_01489	EN40_04631	EN41_04157	EN42_00741	EN43_01442	EN44_04633	EN45_00686	EN46_00379	EN47_04469	EN48_00516
group_4264	hypothetical protein	86	MAB_3610c	ATCC_19977_Rough_00407	ATCC_19977_Smooth_03859	DCC2_02295		DCC4_04533	DCC5_01168			EN1_00268	EN10_00799	EN11_00717	EN12_02177	EN13_03978	EN14_00033	EN15_04611	EN17_00268	EN19_00396	EN2_00408	EN20_02842	EN21_00033	EN22_04871	EN23_01170	EN25_04826	EN26_03886	EN27_01493	EN28_00074	EN3_00033	EN30_00964	EN31_03039	EN32_03740	EN33_04614	EN34_00033	EN35_01378	EN37_00420	EN38_00378	EN39_00742	EN4_01488	EN40_04630	EN41_04158	EN42_00740	EN43_01441	EN44_04632	EN45_00687	EN46_00378	EN47_04468	EN48_00517
group_2191	hypothetical protein	101	MAB_3609	ATCC_19977_Rough_00406	ATCC_19977_Smooth_03860	DCC2_02296	DCC3_00693	DCC4_04534	DCC5_01167	DCC6_03203	DCC7_03273	EN1_00269	EN10_00800	EN11_00716	EN12_02176	EN13_03979	EN14_00034	EN15_04612	EN17_00269	EN19_00397	EN2_00407	EN20_02843	EN21_00034	EN22_04870	EN23_01169	EN25_04827	EN26_03887	EN27_01494	EN28_00075	EN3_00034	EN30_00965	EN31_03038	EN32_03741	EN33_04615	EN34_00034	EN35_01379	EN37_00419	EN38_00377	EN39_00741	EN4_01487	EN40_04629	EN41_04159	EN42_00739	EN43_01440	EN44_04631	EN45_00688	EN46_00377	EN47_04467	EN48_00518
fbiB	coenzyme F420-0:L-glutamate ligase	101	MAB_3608	ATCC_19977_Rough_00405	ATCC_19977_Smooth_03861	DCC2_02297	DCC3_00694	DCC4_04535	DCC5_01166	DCC6_03204	DCC7_03274	EN1_00270	EN10_00801	EN11_00715	EN12_02175	EN13_03980	EN14_00035	EN15_04613	EN17_00270	EN19_00398	EN2_00406	EN20_02844	EN21_00035	EN22_04869	EN23_01168	EN25_04828	EN26_03888	EN27_01495	EN28_00076	EN3_00035	EN30_00966	EN31_03037	EN32_03742	EN33_04616	EN34_00035	EN35_01380	EN37_00418	EN38_00376	EN39_00740	EN4_01486	EN40_04628	EN41_04160	EN42_00738	EN43_01439	EN44_04630	EN45_00689	EN46_00376	EN47_04466	EN48_00519
cofD	2-phospho-L-lactate transferase	101	MAB_3607	ATCC_19977_Rough_00404	ATCC_19977_Smooth_03862	DCC2_02298	DCC3_00695	DCC4_04536	DCC5_01165	DCC6_03205	DCC7_03275	EN1_00271	EN10_00802	EN11_00714	EN12_02174	EN13_03981	EN14_00036	EN15_04614	EN17_00271	EN19_00399	EN2_00405	EN20_02845	EN21_00036	EN22_04868	EN23_01167	EN25_04829	EN26_03889	EN27_01496	EN28_00077	EN3_00036	EN30_00967	EN31_03036	EN32_03743	EN33_04617	EN34_00036	EN35_01381	EN37_00417	EN38_00375	EN39_00739	EN4_01485	EN40_04627	EN41_04161	EN42_00737	EN43_01438	EN44_04629	EN45_00690	EN46_00375	EN47_04465	EN48_00520
whmD	Transcriptional regulator WhiB2	101	MAB_3606c	ATCC_19977_Rough_00403	ATCC_19977_Smooth_03863	DCC2_02299	DCC3_00696	DCC4_04537	DCC5_01164	DCC6_03206	DCC7_03276	EN1_00272	EN10_00803	EN11_00713	EN12_02173	EN13_03982	EN14_00037	EN15_04615	EN17_00272	EN19_00400	EN2_00404	EN20_02846	EN21_00037	EN22_04867	EN23_01166	EN25_04830	EN26_03890	EN27_01497	EN28_00078	EN3_00037	EN30_00968	EN31_03035	EN32_03744	EN33_04618	EN34_00037	EN35_01382	EN37_00416	EN38_00374	EN39_00738	EN4_01484	EN40_04626	EN41_04162	EN42_00736	EN43_01437	EN44_04628	EN45_00691	EN46_00374	EN47_04464	EN48_00521
group_15360	metallopeptidase family protein	101	MAB_3605	ATCC_19977_Rough_00402	ATCC_19977_Smooth_03864	DCC2_02300	DCC3_00697	DCC4_04538	DCC5_01163	DCC6_03207	DCC7_03277	EN1_00273	EN10_00804	EN11_00712	EN12_02172	EN13_03983	EN14_00038	EN15_04616	EN17_00273	EN19_00401	EN2_00403	EN20_02847	EN21_00038	EN22_04866	EN23_01165	EN25_04831	EN26_03891	EN27_01498	EN28_00079	EN3_00038	EN30_00969	EN31_03034	EN32_03745	EN33_04619	EN34_00038	EN35_01383	EN37_00415	EN38_00373	EN39_00737	EN4_01483	EN40_04625	EN41_04163	EN42_00735	EN43_01436	EN44_04627	EN45_00692	EN46_00373	EN47_04463	EN48_00522
group_15970	hypothetical protein	101	MAB_3604c	ATCC_19977_Rough_00401	ATCC_19977_Smooth_03865	DCC2_02301	DCC3_00698	DCC4_04539	DCC5_01162	DCC6_03208	DCC7_03278	EN1_00274	EN10_00805	EN11_00711	EN12_02171	EN13_03984	EN14_00039	EN15_04617	EN17_00274	EN19_00402	EN2_00402	EN20_02848	EN21_00039	EN22_04865	EN23_01164	EN25_04832	EN26_03892	EN27_01499	EN28_00080	EN3_00039	EN30_00970	EN31_03033	EN32_03746	EN33_04620	EN34_00039	EN35_01384	EN37_00414	EN38_00372	EN39_00736	EN4_01482	EN40_04624	EN41_04164	EN42_00734	EN43_01435	EN44_04626	EN45_00693	EN46_00372	EN47_04462	EN48_00523
pmmA	phosphomannomutase/phosphoglucomutase	101	MAB_3603c	ATCC_19977_Rough_00400	ATCC_19977_Smooth_03866	DCC2_02302	DCC3_00699	DCC4_04540	DCC5_01161	DCC6_03209	DCC7_03279	EN1_00275	EN10_00806	EN11_00710	EN12_02170	EN13_03985	EN14_00040	EN15_04618	EN17_00275	EN19_00403	EN2_00401	EN20_02849	EN21_00040	EN22_04864	EN23_01163	EN25_04833	EN26_03893	EN27_01500	EN28_00081	EN3_00040	EN30_00971	EN31_03032	EN32_03747	EN33_04621	EN34_00040	EN35_01385	EN37_00413	EN38_00371	EN39_00735	EN4_01481	EN40_04623	EN41_04165	EN42_00733	EN43_01434	EN44_04625	EN45_00694	EN46_00371	EN47_04461	EN48_00524
group_15654	hypothetical protein	101	MAB_3602c	ATCC_19977_Rough_00399	ATCC_19977_Smooth_03867	DCC2_02303	DCC3_00700	DCC4_04541	DCC5_01160	DCC6_03210	DCC7_03280	EN1_00276	EN10_00807	EN11_00709	EN12_02169	EN13_03986	EN14_00041	EN15_04619	EN17_00276	EN19_00404	EN2_00400	EN20_02850	EN21_00041	EN22_04863	EN23_01162	EN25_04834	EN26_03894	EN27_01501	EN28_00082	EN3_00041	EN30_00972	EN31_03031	EN32_03748	EN33_04622	EN34_00041	EN35_01386	EN37_00412	EN38_00370	EN39_00734	EN4_01480	EN40_04622	EN41_04166	EN42_00732	EN43_01433	EN44_04624	EN45_00695	EN46_00370	EN47_04460	EN48_00525
manA	mannose-6-phosphate isomerase, class I	101	MAB_3601c	ATCC_19977_Rough_00398	ATCC_19977_Smooth_03868	DCC2_02304	DCC3_00701	DCC4_04542	DCC5_01159	DCC6_03211	DCC7_03281	EN1_00277	EN10_00808	EN11_00708	EN12_02168	EN13_03987	EN14_00042	EN15_04620	EN17_00277	EN19_00405	EN2_00399	EN20_02851	EN21_00042	EN22_04862	EN23_01161	EN25_04835	EN26_03895	EN27_01502	EN28_00083	EN3_00042	EN30_00973	EN31_03030	EN32_03749	EN33_04623	EN34_00042	EN35_01387	EN37_00411	EN38_00369	EN39_00733	EN4_01479	EN40_04621	EN41_04167	EN42_00731	EN43_01432	EN44_04623	EN45_00696	EN46_00369	EN47_04459	EN48_00526
mamB	Magnetosome protein MamB	101	MAB_3600c	ATCC_19977_Rough_00397	ATCC_19977_Smooth_03869	DCC2_02305	DCC3_00702	DCC4_04543	DCC5_01158	DCC6_03212	DCC7_03282	EN1_00278	EN10_00809	EN11_00707	EN12_02167	EN13_03988	EN14_00043	EN15_04621	EN17_00278	EN19_00406	EN2_00398	EN20_02852	EN21_00043	EN22_04861	EN23_01160	EN25_04836	EN26_03896	EN27_01503	EN28_00084	EN3_00043	EN30_00974	EN31_03029	EN32_03750	EN33_04624	EN34_00043	EN35_01388	EN37_00410	EN38_00368	EN39_00732	EN4_01478	EN40_04620	EN41_04168	EN42_00730	EN43_01431	EN44_04622	EN45_00697	EN46_00368	EN47_04458	EN48_00527
group_15522	amino acid permease	101	MAB_3599c	ATCC_19977_Rough_00396	ATCC_19977_Smooth_03870	DCC2_02306	DCC3_00703	DCC4_04544	DCC5_01157	DCC6_03213	DCC7_03283	EN1_00279	EN10_00810	EN11_00706	EN12_02166	EN13_03989	EN14_00044	EN15_04622	EN17_00279	EN19_00407	EN2_00397	EN20_02853	EN21_00044	EN22_04860	EN23_01159	EN25_04837	EN26_03897	EN27_01504	EN28_00085	EN3_00044	EN30_00975	EN31_03028	EN32_03751	EN33_04625	EN34_00044	EN35_01389	EN37_00409	EN38_00367	EN39_00731	EN4_01477	EN40_04619	EN41_04169	EN42_00729	EN43_01430	EN44_04621	EN45_00698	EN46_00367	EN47_04457	EN48_00528
alkB	alkane 1-monooxygenase	101	MAB_3598c	ATCC_19977_Rough_00395	ATCC_19977_Smooth_03871	DCC2_02307	DCC3_00704	DCC4_04545	DCC5_01156	DCC6_03214	DCC7_03284	EN1_00280	EN10_00811	EN11_00705	EN12_02165	EN13_03990	EN14_00045	EN15_04623	EN17_00280	EN19_00408	EN2_00396	EN20_02854	EN21_00045	EN22_04859	EN23_01158	EN25_04838	EN26_03898	EN27_01505	EN28_00086	EN3_00045	EN30_00976	EN31_03027	EN32_03752	EN33_04626	EN34_00045	EN35_01390	EN37_00408	EN38_00366	EN39_00730	EN4_01476	EN40_04618	EN41_04170	EN42_00728	EN43_01429	EN44_04620	EN45_00699	EN46_00366	EN47_04456	EN48_00529
rubA	rubredoxin	101	0	ATCC_19977_Rough_00394	ATCC_19977_Smooth_03872	DCC2_02308	DCC3_00705	DCC4_04546	DCC5_01155	DCC6_03215	DCC7_03285	EN1_00281	EN10_00812	EN11_00704	EN12_02164	EN13_03991	EN14_00046	EN15_04624	EN17_00281	EN19_00409	EN2_00395	EN20_02855	EN21_00046	EN22_04858	EN23_01157	EN25_04839	EN26_03899	EN27_01506	EN28_00087	EN3_00046	EN30_00977	EN31_03026	EN32_03753	EN33_04627	EN34_00046	EN35_01391	EN37_00407	EN38_00365	EN39_00729	EN4_01475	EN40_04617	EN41_04171	EN42_00727	EN43_01428	EN44_04619	EN45_00700	EN46_00365	EN47_04455	EN48_00530
rubB	rubredoxin RubB	101	MAB_3597c	ATCC_19977_Rough_00393	ATCC_19977_Smooth_03873	DCC2_02309	DCC3_00706	DCC4_04547	DCC5_01154	DCC6_03216	DCC7_03286	EN1_00282	EN10_00813	EN11_00703	EN12_02163	EN13_03992	EN14_00047	EN15_04625	EN17_00282	EN19_00410	EN2_00394	EN20_02856	EN21_00047	EN22_04857	EN23_01156	EN25_04840	EN26_03900	EN27_01507	EN28_00088	EN3_00047	EN30_00978	EN31_03025	EN32_03754	EN33_04628	EN34_00047	EN35_01392	EN37_00406	EN38_00364	EN39_00728	EN4_01474	EN40_04616	EN41_04172	EN42_00726	EN43_01427	EN44_04618	EN45_00701	EN46_00364	EN47_04454	EN48_00531
group_16110	TetR family transcriptional regulator	101	MAB_3596c	ATCC_19977_Rough_00392	ATCC_19977_Smooth_03874	DCC2_02310	DCC3_00707	DCC4_04548	DCC5_01153	DCC6_03217	DCC7_03287	EN1_00283	EN10_00814	EN11_00702	EN12_02162	EN13_03993	EN14_00048	EN15_04626	EN17_00283	EN19_00411	EN2_00393	EN20_02857	EN21_00048	EN22_04856	EN23_01155	EN25_04841	EN26_03901	EN27_01508	EN28_00089	EN3_00048	EN30_00979	EN31_03024	EN32_03755	EN33_04629	EN34_00048	EN35_01393	EN37_00405	EN38_00363	EN39_00727	EN4_01473	EN40_04615	EN41_04173	EN42_00725	EN43_01426	EN44_04617	EN45_00702	EN46_00363	EN47_04453	EN48_00532
ahcY	adenosylhomocysteinase	101	MAB_3595c	ATCC_19977_Rough_00391	ATCC_19977_Smooth_03875	DCC2_02311	DCC3_00708	DCC4_04549	DCC5_01152	DCC6_03218	DCC7_03288	EN1_00284	EN10_00815	EN11_00701	EN12_02161	EN13_03994	EN14_00049	EN15_04627	EN17_00284	EN19_00412	EN2_00392	EN20_02858	EN21_00049	EN22_04855	EN23_01154	EN25_04842	EN26_03902	EN27_01509	EN28_00090	EN3_00049	EN30_00980	EN31_03023	EN32_03756	EN33_04630	EN34_00049	EN35_01394	EN37_00404	EN38_00362	EN39_00726	EN4_01472	EN40_04614	EN41_04174	EN42_00724	EN43_01425	EN44_04616	EN45_00703	EN46_00362	EN47_04452	EN48_00533
tmk	dTMP kinase	101	MAB_3594c	ATCC_19977_Rough_00390	ATCC_19977_Smooth_03876	DCC2_02312	DCC3_00711	DCC4_04550	DCC5_01151	DCC6_03221	DCC7_03291	EN1_00285	EN10_00816	EN11_00700	EN12_02160	EN13_03995	EN14_00050	EN15_04628	EN17_00285	EN19_00413	EN2_00391	EN20_02859	EN21_00050	EN22_04854	EN23_01153	EN25_04843	EN26_03903	EN27_01510	EN28_00091	EN3_00050	EN30_00981	EN31_03022	EN32_03757	EN33_04631	EN34_00050	EN35_01395	EN37_00403	EN38_00361	EN39_00725	EN4_01471	EN40_04613	EN41_04175	EN42_00723	EN43_01424	EN44_04615	EN45_00704	EN46_00361	EN47_04451	EN48_00534
mgtC	MgtC/SapB family protein	101	MAB_3593	ATCC_19977_Rough_00389	ATCC_19977_Smooth_03877	DCC2_02313	DCC3_00712	DCC4_04551	DCC5_01150	DCC6_03222	DCC7_03292	EN1_00286	EN10_00817	EN11_00699	EN12_02159	EN13_03996	EN14_00051	EN15_04629	EN17_00286	EN19_00414	EN2_00390	EN20_02860	EN21_00051	EN22_04853	EN23_01152	EN25_04844	EN26_03904	EN27_01511	EN28_00092	EN3_00051	EN30_00982	EN31_03021	EN32_03758	EN33_04632	EN34_00051	EN35_01396	EN37_00402	EN38_00360	EN39_00724	EN4_01470	EN40_04612	EN41_04176	EN42_00722	EN43_01423	EN44_04614	EN45_00705	EN46_00360	EN47_04450	EN48_00535
group_15848	acyl-CoA synthetase	101	MAB_3592c	ATCC_19977_Rough_00388	ATCC_19977_Smooth_03878	DCC2_02314	DCC3_00713	DCC4_04552	DCC5_01149	DCC6_03223	DCC7_03293	EN1_00287	EN10_00818	EN11_00698	EN12_02158	EN13_03997	EN14_00052	EN15_04630	EN17_00287	EN19_00415	EN2_00389	EN20_02861	EN21_00052	EN22_04852	EN23_01151	EN25_04845	EN26_03905	EN27_01512	EN28_00093	EN3_00052	EN30_00983	EN31_03020	EN32_03759	EN33_04633	EN34_00052	EN35_01397	EN37_00401	EN38_00359	EN39_00723	EN4_01469	EN40_04611	EN41_04177	EN42_00721	EN43_01422	EN44_04613	EN45_00706	EN46_00359	EN47_04449	EN48_00536
mtrA	two-component system response regulator MtrA	101	MAB_3591c	ATCC_19977_Rough_00387	ATCC_19977_Smooth_03879	DCC2_02315	DCC3_00714	DCC4_04553	DCC5_01148	DCC6_03224	DCC7_03294	EN1_00288	EN10_00819	EN11_00697	EN12_02157	EN13_03998	EN14_00053	EN15_04631	EN17_00288	EN19_00416	EN2_00388	EN20_02862	EN21_00053	EN22_04851	EN23_01150	EN25_04846	EN26_03906	EN27_01513	EN28_00094	EN3_00053	EN30_00984	EN31_03019	EN32_03760	EN33_04634	EN34_00053	EN35_01398	EN37_00400	EN38_00358	EN39_00722	EN4_01468	EN40_04610	EN41_04178	EN42_00720	EN43_01421	EN44_04612	EN45_00707	EN46_00358	EN47_04448	EN48_00537
mtrB	two-component system sensor histidine kinase MtrB	101	MAB_3590c	ATCC_19977_Rough_00386	ATCC_19977_Smooth_03880	DCC2_02316	DCC3_00715	DCC4_04554	DCC5_01147	DCC6_03225	DCC7_03295	EN1_00289	EN10_00820	EN11_00696	EN12_02156	EN13_03999	EN14_00054	EN15_04632	EN17_00289	EN19_00417	EN2_00387	EN20_02863	EN21_00054	EN22_04850	EN23_01149	EN25_04847	EN26_03907	EN27_01514	EN28_00095	EN3_00054	EN30_00985	EN31_03018	EN32_03761	EN33_04635	EN34_00054	EN35_01399	EN37_00399	EN38_00357	EN39_00721	EN4_01467	EN40_04609	EN41_04179	EN42_00719	EN43_01420	EN44_04611	EN45_00708	EN46_00357	EN47_04447	EN48_00538
lpqB	MtrAB system accessory lipoprotein LpqB	101	MAB_3589c	ATCC_19977_Rough_00385	ATCC_19977_Smooth_03881	DCC2_02317	DCC3_00716	DCC4_04555	DCC5_01146	DCC6_03226	DCC7_03296	EN1_00290	EN10_00821	EN11_00695	EN12_02155	EN13_04000	EN14_00055	EN15_04633	EN17_00290	EN19_00418	EN2_00386	EN20_02864	EN21_00055	EN22_04849	EN23_01148	EN25_04848	EN26_03908	EN27_01515	EN28_00096	EN3_00055	EN30_00986	EN31_03017	EN32_03762	EN33_04636	EN34_00055	EN35_01400	EN37_00398	EN38_00356	EN39_00720	EN4_01466	EN40_04608	EN41_04180	EN42_00718	EN43_01419	EN44_04610	EN45_00709	EN46_00356	EN47_04446	EN48_00539
group_14948	hypothetical protein	101	MAB_3588	ATCC_19977_Rough_00384	ATCC_19977_Smooth_03882	DCC2_02318	DCC3_00717	DCC4_04556	DCC5_01145	DCC6_03227	DCC7_03297	EN1_00291	EN10_00822	EN11_00694	EN12_02154	EN13_04001	EN14_00056	EN15_04634	EN17_00291	EN19_00419	EN2_00385	EN20_02865	EN21_00056	EN22_04848	EN23_01147	EN25_04849	EN26_03909	EN27_01516	EN28_00097	EN3_00056	EN30_00987	EN31_03016	EN32_03763	EN33_04637	EN34_00056	EN35_01401	EN37_00397	EN38_00355	EN39_00719	EN4_01465	EN40_04607	EN41_04181	EN42_00717	EN43_01418	EN44_04609	EN45_00710	EN46_00355	EN47_04445	EN48_00540
group_2188	hypothetical protein	101	MAB_3587c	ATCC_19977_Rough_00383	ATCC_19977_Smooth_03883	DCC2_02319	DCC3_00718	DCC4_04557	DCC5_01144	DCC6_03228	DCC7_03298	EN1_00292	EN10_00823	EN11_00693	EN12_02153	EN13_04002	EN14_00057	EN15_04635	EN17_00292	EN19_00420	EN2_00384	EN20_02866	EN21_00057	EN22_04847	EN23_01146	EN25_04850	EN26_03910	EN27_01517	EN28_00098	EN3_00057	EN30_00988	EN31_03015	EN32_03764	EN33_04638	EN34_00057	EN35_01402	EN37_00396	EN38_00354	EN39_00718	EN4_01464	EN40_04606	EN41_04182	EN42_00716	EN43_01417	EN44_04608	EN45_00711	EN46_00354	EN47_04444	EN48_00541
group_2187	hypothetical protein	101	MAB_3586c	ATCC_19977_Rough_00382	ATCC_19977_Smooth_03884	DCC2_02320	DCC3_00719	DCC4_04558	DCC5_01143	DCC6_03229	DCC7_03299	EN1_00293	EN10_00824	EN11_00692	EN12_02152	EN13_04003	EN14_00058	EN15_04636	EN17_00293	EN19_00421	EN2_00383	EN20_02867	EN21_00058	EN22_04846	EN23_01145	EN25_04851	EN26_03911	EN27_01518	EN28_00099	EN3_00058	EN30_00989	EN31_03014	EN32_03765	EN33_04639	EN34_00058	EN35_01403	EN37_00395	EN38_00353	EN39_00717	EN4_01463	EN40_04605	EN41_04183	EN42_00715	EN43_01416	EN44_04607	EN45_00712	EN46_00353	EN47_04443	EN48_00542
group_356	ComF family protein	101	MAB_3585c	ATCC_19977_Rough_00381	ATCC_19977_Smooth_05042	DCC2_02321	DCC3_00720	DCC4_04559	DCC5_01142	DCC6_03230	DCC7_03300	EN1_00294	EN10_00825	EN11_00691	EN12_02151	EN13_04004	EN14_00059	EN15_04637	EN17_00294	EN19_00422	EN2_00382	EN20_02868	EN21_00059	EN22_04845	EN23_01144	EN25_04852	EN26_03912	EN27_01519	EN28_00100	EN3_00059	EN30_00990	EN31_03013	EN32_03766	EN33_04640	EN34_00059	EN35_01404	EN37_00394	EN38_00352	EN39_00716	EN4_01462	EN40_04604	EN41_04895	EN42_00714	EN43_01415	EN44_04606	EN45_00713	EN46_00352	EN47_04442	EN48_00543
raiA	ribosome-associated translation inhibitor RaiA	101	MAB_3583c	ATCC_19977_Rough_00380	ATCC_19977_Smooth_05041	DCC2_02322	DCC3_00721	DCC4_04560	DCC5_01141	DCC6_03231	DCC7_03301	EN1_00295	EN10_00826	EN11_00690	EN12_02150	EN13_04005	EN14_00060	EN15_04638	EN17_00295	EN19_00423	EN2_00381	EN20_02869	EN21_00060	EN22_04844	EN23_01143	EN25_04853	EN26_03913	EN27_01520	EN28_00101	EN3_00060	EN30_00991	EN31_03012	EN32_03767	EN33_04641	EN34_00060	EN35_01405	EN37_00393	EN38_00351	EN39_00715	EN4_01461	EN40_04603	EN41_04896	EN42_00713	EN43_01414	EN44_04605	EN45_00714	EN46_00351	EN47_04441	EN48_00544
yjiR	PLP-dependent aminotransferase family protein	101	MAB_3582	ATCC_19977_Rough_00379	ATCC_19977_Smooth_05040	DCC2_02323	DCC3_00722	DCC4_04561	DCC5_01140	DCC6_03232	DCC7_03302	EN1_00296	EN10_00827	EN11_00689	EN12_02149	EN13_04006	EN14_00061	EN15_04639	EN17_00296	EN19_00424	EN2_00380	EN20_02870	EN21_00061	EN22_04843	EN23_01142	EN25_04854	EN26_03914	EN27_01521	EN28_00102	EN3_00061	EN30_00992	EN31_03011	EN32_03768	EN33_04642	EN34_00061	EN35_01406	EN37_00392	EN38_00350	EN39_00714	EN4_01460	EN40_04602	EN41_04897	EN42_00712	EN43_01413	EN44_04604	EN45_00715	EN46_00350	EN47_04440	EN48_00545
group_355	PaaI family thioesterase	101	MAB_3581c	ATCC_19977_Rough_00378	ATCC_19977_Smooth_00395	DCC2_02324	DCC3_00723	DCC4_04562	DCC5_01139	DCC6_03233	DCC7_03303	EN1_00297	EN10_00828	EN11_00688	EN12_01161	EN13_00660	EN14_00062	EN15_00672	EN17_00297	EN19_00425	EN2_00379	EN20_02871	EN21_00062	EN22_00001	EN23_00001	EN25_03131	EN26_03915	EN27_01522	EN28_00103	EN3_00062	EN30_00993	EN31_03760	EN32_03769	EN33_04779	EN34_00062	EN35_01407	EN37_00391	EN38_00349	EN39_00378	EN4_01072	EN40_00349	EN41_04068	EN42_04585	EN43_01412	EN44_00001	EN45_00716	EN46_00349	EN47_01010	EN48_00546
secA	preprotein translocase subunit SecA	101	MAB_3580c	ATCC_19977_Rough_00377	ATCC_19977_Smooth_00396	DCC2_02325	DCC3_00724	DCC4_04563	DCC5_01138	DCC6_03234	DCC7_03304	EN1_00298	EN10_00829	EN11_00687	EN12_01160	EN13_00659	EN14_00063	EN15_00673	EN17_00298	EN19_00426	EN2_00378	EN20_02872	EN21_00063	EN22_00002	EN23_00002	EN25_03132	EN26_03916	EN27_01523	EN28_00104	EN3_00063	EN30_00994	EN31_03761	EN32_03770	EN33_04780	EN34_00063	EN35_01408	EN37_00390	EN38_00348	EN39_00377	EN4_01073	EN40_00348	EN41_04069	EN42_04584	EN43_01411	EN44_00002	EN45_00717	EN46_00348	EN47_01009	EN48_00547
group_4263	fatty acyl-AMP ligase	75	MAB_3579c	ATCC_19977_Rough_00376	ATCC_19977_Smooth_00397			DCC4_04564	DCC5_01137			EN1_00299	EN10_00830	EN11_00686	EN12_01159	EN13_00658	EN14_00064	EN15_00674	EN17_00299	EN19_00427	EN2_00377			EN22_00003	EN23_00003	EN25_03133		EN27_01524	EN28_00105	EN3_00064	EN30_00995	EN31_03762	EN32_03771	EN33_04781	EN34_00064	EN35_01409	EN37_00389	EN38_00347	EN39_00376	EN4_01074	EN40_00347	EN41_04070	EN42_04583	EN43_01410	EN44_00003	EN45_00718	EN46_00347	EN47_01008	EN48_00548
group_2186	acyl-CoA dehydrogenase	75	MAB_3578c	ATCC_19977_Rough_00375	ATCC_19977_Smooth_00398			DCC4_04565	DCC5_01136			EN1_00300	EN10_00831	EN11_00685	EN12_01158	EN13_00657	EN14_00065	EN15_00675	EN17_00300	EN19_00428	EN2_00376			EN22_00004	EN23_00004	EN25_03134		EN27_01525	EN28_00106	EN3_00065	EN30_00996	EN31_03763	EN32_03772	EN33_04782	EN34_00065	EN35_01410	EN37_00388	EN38_00346	EN39_00375	EN4_01075	EN40_00346	EN41_04071	EN42_04582	EN43_01409	EN44_00004	EN45_01892	EN46_00346	EN47_01007	EN48_00549
group_4262	hypothetical protein	75	MAB_3577c	ATCC_19977_Rough_00374	ATCC_19977_Smooth_00399			DCC4_04566	DCC5_01135			EN1_00301	EN10_00832	EN11_00684	EN12_01157	EN13_00656	EN14_00066	EN15_00676	EN17_00301	EN19_00429	EN2_00375			EN22_00005	EN23_00005	EN25_03135		EN27_01526	EN28_00107	EN3_00066	EN30_00997	EN31_03764	EN32_03773	EN33_04783	EN34_00066	EN35_01411	EN37_00387	EN38_00345	EN39_00374	EN4_01076	EN40_00345	EN41_04072	EN42_04581	EN43_01408	EN44_00005	EN45_01891	EN46_00345	EN47_01006	EN48_00550
group_4261	acyl carrier protein	75	MAB_3576c	ATCC_19977_Rough_00373	ATCC_19977_Smooth_00400			DCC4_04567	DCC5_01134			EN1_00302	EN10_00833	EN11_00683	EN12_01156	EN13_00655	EN14_00067	EN15_00677	EN17_00302	EN19_00430	EN2_00374			EN22_00006	EN23_00006	EN25_03136		EN27_01527	EN28_00108	EN3_00067	EN30_00998	EN31_03765	EN32_03774	EN33_04784	EN34_00067	EN35_01412	EN37_00386	EN38_00344	EN39_00373	EN4_01077	EN40_00344	EN41_04073	EN42_04580	EN43_01407	EN44_00006	EN45_01890	EN46_00344	EN47_01005	EN48_00551
group_4260	acyltransferase domain-containing protein	75	MAB_3575c	ATCC_19977_Rough_00372	ATCC_19977_Smooth_00401			DCC4_04568	DCC5_01133			EN1_00303	EN10_00834	EN11_00682	EN12_01155	EN13_00654	EN14_00068	EN15_00678	EN17_00303	EN19_00431	EN2_00373			EN22_00007	EN23_00007	EN25_03137		EN27_01528	EN28_00109	EN3_00068	EN30_00999	EN31_03766	EN32_03775	EN33_04785	EN34_00068	EN35_01413	EN37_00385	EN38_00343	EN39_00372	EN4_01078	EN40_00343	EN41_04074	EN42_04579	EN43_01406	EN44_00007	EN45_01889	EN46_00343	EN47_01004	EN48_00552
group_4259	ketoacyl-ACP synthase III	75	MAB_3574c	ATCC_19977_Rough_00371	ATCC_19977_Smooth_00402			DCC4_04569	DCC5_01132			EN1_00304	EN10_00835	EN11_00681	EN12_01154	EN13_00653	EN14_00069	EN15_00679	EN17_00304	EN19_00432	EN2_00372			EN22_00008	EN23_00008	EN25_03138		EN27_01529	EN28_00110	EN3_00069	EN30_01000	EN31_03767	EN32_03776	EN33_04786	EN34_00069	EN35_01414	EN37_00384	EN38_00342	EN39_00371	EN4_01079	EN40_00342	EN41_04075	EN42_04578	EN43_01405	EN44_00008	EN45_01888	EN46_00342	EN47_01003	EN48_00553
group_4258	hypothetical protein	75	MAB_3573c	ATCC_19977_Rough_00370	ATCC_19977_Smooth_00403			DCC4_04570	DCC5_01131			EN1_00305	EN10_00836	EN11_00680	EN12_01153	EN13_00652	EN14_00070	EN15_00680	EN17_00305	EN19_00433	EN2_00371			EN22_00009	EN23_00009	EN25_03139		EN27_01530	EN28_00111	EN3_00070	EN30_01001	EN31_03768	EN32_03777	EN33_04787	EN34_00070	EN35_01415	EN37_00383	EN38_00341	EN39_00370	EN4_01080	EN40_00341	EN41_04076	EN42_04577	EN43_01404	EN44_00009	EN45_01887	EN46_00341	EN47_01002	EN48_00554
group_4257	hypothetical protein	75	MAB_3572c	ATCC_19977_Rough_00369	ATCC_19977_Smooth_00404			DCC4_04571	DCC5_01130			EN1_00306	EN10_00837	EN11_00679	EN12_01152	EN13_00651	EN14_00071	EN15_00681	EN17_00306	EN19_00434	EN2_00370			EN22_00010	EN23_00010	EN25_03140		EN27_01531	EN28_00112	EN3_00071	EN30_01002	EN31_03769	EN32_03778	EN33_04788	EN34_00071	EN35_01416	EN37_00382	EN38_00340	EN39_00369	EN4_01081	EN40_00340	EN41_04077	EN42_04576	EN43_01403	EN44_00010	EN45_01886	EN46_00340	EN47_01001	EN48_00555
group_4256	hypothetical protein	75	MAB_3571c	ATCC_19977_Rough_00368	ATCC_19977_Smooth_00405			DCC4_04572	DCC5_01129			EN1_00307	EN10_00838	EN11_00678	EN12_01151	EN13_00650	EN14_00072	EN15_00682	EN17_00307	EN19_00435	EN2_00369			EN22_00011	EN23_00011	EN25_03141		EN27_01532	EN28_00113	EN3_00072	EN30_01003	EN31_03770	EN32_03779	EN33_04789	EN34_00072	EN35_01417	EN37_00381	EN38_00339	EN39_00368	EN4_01082	EN40_00339	EN41_04078	EN42_04575	EN43_01402	EN44_00011	EN45_01885	EN46_00339	EN47_01000	EN48_00556
group_4255	hypothetical protein	75	MAB_3570c	ATCC_19977_Rough_00367	ATCC_19977_Smooth_00406			DCC4_04573	DCC5_01128			EN1_00308	EN10_00839	EN11_00677	EN12_01150	EN13_00649	EN14_00073	EN15_00683	EN17_00308	EN19_00436	EN2_00368			EN22_00012	EN23_00012	EN25_03142		EN27_01533	EN28_00114	EN3_00073	EN30_01004	EN31_03771	EN32_03780	EN33_04790	EN34_00073	EN35_01418	EN37_00380	EN38_00338	EN39_00367	EN4_01083	EN40_00338	EN41_04079	EN42_04574	EN43_01401	EN44_00012	EN45_01884	EN46_00338	EN47_00999	EN48_00557
group_4254	hypothetical protein	75	MAB_3569c	ATCC_19977_Rough_00366	ATCC_19977_Smooth_00407			DCC4_04574	DCC5_01127			EN1_00309	EN10_00840	EN11_00676	EN12_01149	EN13_00648	EN14_00074	EN15_00684	EN17_00309	EN19_00437	EN2_00367			EN22_00013	EN23_00013	EN25_03143		EN27_01534	EN28_00115	EN3_00074	EN30_01005	EN31_03772	EN32_03781	EN33_04791	EN34_00074	EN35_01419	EN37_00379	EN38_00337	EN39_00366	EN4_01084	EN40_00337	EN41_04080	EN42_04573	EN43_01400	EN44_00013	EN45_01883	EN46_00337	EN47_00998	EN48_00558
group_2185	thioesterase II family protein	75	MAB_3568c	ATCC_19977_Rough_00365	ATCC_19977_Smooth_00408			DCC4_04575	DCC5_01126			EN1_00310	EN10_00841	EN11_00675	EN12_01148	EN13_00647	EN14_00075	EN15_00685	EN17_00310	EN19_00438	EN2_00366			EN22_00014	EN23_00014	EN25_03144		EN27_01535	EN28_00116	EN3_00075	EN30_01006	EN31_03773	EN32_03782	EN33_04792	EN34_00075	EN35_01420	EN37_00378	EN38_00336	EN39_00365	EN4_01085	EN40_00336	EN41_04081	EN42_04572	EN43_01399	EN44_00014	EN45_01882	EN46_00336	EN47_00997	EN48_00559
group_4253	hypothetical protein	75	MAB_3567c	ATCC_19977_Rough_00364	ATCC_19977_Smooth_00409			DCC4_04576	DCC5_01125			EN1_00311	EN10_00842	EN11_00674	EN12_01147	EN13_00646	EN14_00076	EN15_00686	EN17_00311	EN19_00439	EN2_00365			EN22_00015	EN23_00015	EN25_03145		EN27_01536	EN28_00117	EN3_00076	EN30_01007	EN31_03774	EN32_03783	EN33_04793	EN34_00076	EN35_01421	EN37_00377	EN38_00335	EN39_00364	EN4_01086	EN40_00335	EN41_04082	EN42_04571	EN43_01398	EN44_00015	EN45_01881	EN46_00335	EN47_00996	EN48_00560
group_4252	cyclase family protein	75	MAB_3566c	ATCC_19977_Rough_00363	ATCC_19977_Smooth_00410			DCC4_04577	DCC5_01124			EN1_00312	EN10_00843	EN11_00673	EN12_01146	EN13_00645	EN14_00077	EN15_00687	EN17_00312	EN19_00440	EN2_00364			EN22_00016	EN23_00016	EN25_03146		EN27_01537	EN28_00118	EN3_00077	EN30_01008	EN31_03775	EN32_03784	EN33_04794	EN34_00077	EN35_01422	EN37_00376	EN38_00334	EN39_00363	EN4_01087	EN40_00334	EN41_04083	EN42_04570	EN43_01397	EN44_00016	EN45_01880	EN46_00334	EN47_00995	EN48_00561
aqdR	HTH-type transcriptional regulator AqdR	75	MAB_3565	ATCC_19977_Rough_00362	ATCC_19977_Smooth_00411			DCC4_04578	DCC5_01123			EN1_00313	EN10_00844	EN11_00672	EN12_01145	EN13_00644	EN14_00078	EN15_00688	EN17_00313	EN19_00441	EN2_00363			EN22_00017	EN23_00017	EN25_03147		EN27_01538	EN28_00119	EN3_00078	EN30_01009	EN31_03776	EN32_03785	EN33_04795	EN34_00078	EN35_01423	EN37_00375	EN38_00333	EN39_00362	EN4_01088	EN40_00333	EN41_04084	EN42_04569	EN43_01396	EN44_00017	EN45_01879	EN46_00333	EN47_00994	EN48_00562
group_2184	2,6-dihydropseudooxynicotine hydrolase	84	MAB_3564c	ATCC_19977_Rough_00361	ATCC_19977_Smooth_00412		DCC3_00726	DCC4_04579	DCC5_01122	DCC6_03236		EN1_00314	EN10_00845	EN11_00671	EN12_01144	EN13_00643	EN14_00079	EN15_00689	EN17_00314	EN19_00442	EN2_00362			EN22_00018	EN23_00018	EN25_03148		EN27_01539	EN28_00120	EN3_00079	EN30_01010	EN31_03777	EN32_03786	EN33_04796	EN34_00079	EN35_01424	EN37_00374	EN38_00332	EN39_00361	EN4_01089	EN40_00332	EN41_04085	EN42_04568	EN43_01395	EN44_00018	EN45_01878	EN46_00332	EN47_00993	EN48_00563
group_4250	siderophore transporter accessory protein MmpS5	75	MAB_3563c	ATCC_19977_Rough_00360	ATCC_19977_Smooth_00413			DCC4_04580	DCC5_01121			EN1_00315	EN10_00846	EN11_00670	EN12_01143	EN13_00642	EN14_00080	EN15_00690	EN17_00315	EN19_00443	EN2_00361			EN22_00019	EN23_00019	EN25_03149		EN27_01540	EN28_00121	EN3_00080	EN30_01011	EN31_03778	EN32_03787	EN33_04797	EN34_00080	EN35_01425	EN37_00373	EN38_00331	EN39_00360	EN4_01090	EN40_00331	EN41_04086	EN42_04567	EN43_01394	EN44_00019	EN45_01877	EN46_00331	EN47_00992	EN48_00564
mmpL4_1	siderophore RND transporter MmpL4	75	MAB_3562c	ATCC_19977_Rough_00359	ATCC_19977_Smooth_00414			DCC4_04581	DCC5_01120			EN1_00316	EN10_00847	EN11_00669	EN12_01142	EN13_00641	EN14_00081	EN15_00691	EN17_00316	EN19_00444	EN2_00360			EN22_00020	EN23_00020	EN25_03150		EN27_01541	EN28_00122	EN3_00081	EN30_01012	EN31_03779	EN32_03788	EN33_04798	EN34_00081	EN35_01426	EN37_00372	EN38_00330	EN39_00359	EN4_01091	EN40_00330	EN41_04087	EN42_04566	EN43_01393	EN44_00020	EN45_01876	EN46_00330	EN47_00991	EN48_00565
group_4248	hypothetical protein	75	MAB_3561c	ATCC_19977_Rough_00358	ATCC_19977_Smooth_00415			DCC4_04582	DCC5_01119			EN1_00317	EN10_00848	EN11_00668	EN12_01141	EN13_00640	EN14_00082	EN15_00692	EN17_00317	EN19_00445	EN2_00359			EN22_00021	EN23_00021	EN25_03151		EN27_01542	EN28_00123	EN3_00082	EN30_01013	EN31_03780	EN32_03789	EN33_04799	EN34_00082	EN35_01427	EN37_00371	EN38_00329	EN39_00358	EN4_01092	EN40_00329	EN41_04088	EN42_04565	EN43_01392	EN44_00021	EN45_01875	EN46_00329	EN47_00990	EN48_00566
group_4247	hypothetical protein	75	MAB_3559c	ATCC_19977_Rough_00357	ATCC_19977_Smooth_00416			DCC4_04583	DCC5_01118			EN1_00318	EN10_00849	EN11_00667	EN12_01140	EN13_00639	EN14_00083	EN15_00693	EN17_00318	EN19_00446	EN2_00358			EN22_00022	EN23_00022	EN25_03152		EN27_01543	EN28_00124	EN3_00083	EN30_01014	EN31_03781	EN32_03790	EN33_04800	EN34_00083	EN35_01428	EN37_00370	EN38_00328	EN39_00357	EN4_01093	EN40_00328	EN41_04089	EN42_04564	EN43_01391	EN44_00022	EN45_01874	EN46_00328	EN47_00989	EN48_00567
group_4246	hypothetical protein	75	MAB_3558	ATCC_19977_Rough_00356	ATCC_19977_Smooth_00417			DCC4_04584	DCC5_01117			EN1_00319	EN10_00850	EN11_00666	EN12_01139	EN13_00638	EN14_00084	EN15_00694	EN17_00319	EN19_00447	EN2_00357			EN22_00023	EN23_00023	EN25_03153		EN27_01544	EN28_00125	EN3_00084	EN30_01015	EN31_03782	EN32_03791	EN33_04801	EN34_00084	EN35_01429	EN37_00369	EN38_00327	EN39_00356	EN4_01094	EN40_00327	EN41_04090	EN42_04563	EN43_01390	EN44_00023	EN45_01873	EN46_00327	EN47_00988	EN48_00568
group_4245	hypothetical protein	75	MAB_3557	ATCC_19977_Rough_00355	ATCC_19977_Smooth_00418			DCC4_04585	DCC5_01116			EN1_00320	EN10_00851	EN11_00665	EN12_01138	EN13_00637	EN14_00085	EN15_00695	EN17_00320	EN19_00448	EN2_00356			EN22_00024	EN23_00024	EN25_03154		EN27_01545	EN28_00126	EN3_00085	EN30_01016	EN31_03783	EN32_03792	EN33_04802	EN34_00085	EN35_01430	EN37_00368	EN38_00326	EN39_00355	EN4_01095	EN40_00326	EN41_04091	EN42_04562	EN43_01389	EN44_00024	EN45_01872	EN46_00326	EN47_00987	EN48_00569
group_4244	alpha/beta hydrolase	75	MAB_3556	ATCC_19977_Rough_00354	ATCC_19977_Smooth_00419			DCC4_04586	DCC5_01115			EN1_00321	EN10_00852	EN11_00664	EN12_01137	EN13_00636	EN14_00086	EN15_00696	EN17_00321	EN19_00449	EN2_00355			EN22_00025	EN23_00025	EN25_03155		EN27_01546	EN28_00127	EN3_00086	EN30_01017	EN31_03784	EN32_03793	EN33_04803	EN34_00086	EN35_01431	EN37_00367	EN38_00325	EN39_00354	EN4_01096	EN40_00325	EN41_04092	EN42_04561	EN43_01388	EN44_00025	EN45_01871	EN46_00325	EN47_00986	EN48_00570
group_4243	MFS transporter	75	MAB_3555	ATCC_19977_Rough_00353	ATCC_19977_Smooth_00420			DCC4_04587	DCC5_01114			EN1_00322	EN10_00853	EN11_00663	EN12_01136	EN13_00635	EN14_00087	EN15_00697	EN17_00322	EN19_00450	EN2_00354			EN22_00026	EN23_00026	EN25_03156		EN27_01547	EN28_00128	EN3_00087	EN30_01018	EN31_03785	EN32_03794	EN33_04804	EN34_00087	EN35_01432	EN37_00366	EN38_00324	EN39_00353	EN4_01097	EN40_00324	EN41_04093	EN42_04560	EN43_01387	EN44_00026	EN45_01870	EN46_00324	EN47_00985	EN48_00571
group_2183	oxidoreductase	75	MAB_3554	ATCC_19977_Rough_00352	ATCC_19977_Smooth_00421			DCC4_04588	DCC5_01113			EN1_00323	EN10_00854	EN11_00662	EN12_01135	EN13_00634	EN14_00088	EN15_00698	EN17_00323	EN19_00451	EN2_00353			EN22_00027	EN23_00027	EN25_03157		EN27_01548	EN28_00129	EN3_00088	EN30_01019	EN31_03786	EN32_03795	EN33_04805	EN34_00088	EN35_01433	EN37_00365	EN38_00323	EN39_00352	EN4_01098	EN40_00323	EN41_04094	EN42_04559	EN43_01386	EN44_00027	EN45_01869	EN46_00323	EN47_00984	EN48_00572
group_8736	Homocitrate synthase	75	MAB_3553	ATCC_19977_Rough_00351	ATCC_19977_Smooth_00422			DCC4_04589	DCC5_01112			EN1_00324	EN10_00855	EN11_00661	EN12_01134	EN13_00633	EN14_00089	EN15_00699	EN17_00324	EN19_00452	EN2_00352			EN22_00028	EN23_00028	EN25_03158		EN27_01549	EN28_00130	EN3_00089	EN30_01020	EN31_03787	EN32_03796	EN33_04806	EN34_00089	EN35_01434	EN37_00364	EN38_00322	EN39_00351	EN4_01099	EN40_00322	EN41_04095	EN42_04558	EN43_01385	EN44_00028	EN45_01868	EN46_00322	EN47_00983	EN48_00573
group_1085	hypothetical protein	101	MAB_3552	ATCC_19977_Rough_00350	ATCC_19977_Smooth_00423	DCC2_02328	DCC3_00727	DCC4_04590	DCC5_01111	DCC6_03237	DCC7_03305	EN1_00325	EN10_00856	EN11_00660	EN12_01133	EN13_00632	EN14_00090	EN15_00700	EN17_00325	EN19_00453	EN2_00351	EN20_02875	EN21_00066	EN22_00029	EN23_00029	EN25_03159	EN26_03919	EN27_01550	EN28_00131	EN3_00090	EN30_01021	EN31_03788	EN32_03797	EN33_04807	EN34_00090	EN35_01435	EN37_00363	EN38_00321	EN39_00350	EN4_01100	EN40_00321	EN41_04096	EN42_04557	EN43_01384	EN44_00029	EN45_01867	EN46_00321	EN47_00982	EN48_00574
group_15415	wax ester/triacylglycerol synthase family O-acyltransferase	101	MAB_3551c	ATCC_19977_Rough_00349	ATCC_19977_Smooth_00424	DCC2_02329	DCC3_00728	DCC4_04591	DCC5_01110	DCC6_03238	DCC7_03306	EN1_00326	EN10_00857	EN11_00659	EN12_01132	EN13_00631	EN14_00091	EN15_00701	EN17_00326	EN19_00454	EN2_00350	EN20_02876	EN21_00067	EN22_00030	EN23_00030	EN25_03160	EN26_03920	EN27_01551	EN28_00132	EN3_00091	EN30_01022	EN31_03789	EN32_03798	EN33_04808	EN34_00091	EN35_01436	EN37_00362	EN38_00320	EN39_00349	EN4_01101	EN40_00320	EN41_04097	EN42_04556	EN43_01383	EN44_00030	EN45_01866	EN46_00320	EN47_00981	EN48_00575
group_15828	hypothetical protein	101	MAB_3550c	ATCC_19977_Rough_00348	ATCC_19977_Smooth_00425	DCC2_02330	DCC3_00729	DCC4_04592	DCC5_01109	DCC6_03239	DCC7_03307	EN1_00327	EN10_00858	EN11_00658	EN12_01131	EN13_00630	EN14_00092	EN15_00702	EN17_00327	EN19_00455	EN2_00349	EN20_02877	EN21_00068	EN22_00031	EN23_00031	EN25_03161	EN26_03921	EN27_01552	EN28_00133	EN3_00092	EN30_01023	EN31_03790	EN32_03799	EN33_04809	EN34_00092	EN35_01437	EN37_00361	EN38_00319	EN39_00348	EN4_01102	EN40_00319	EN41_04098	EN42_04555	EN43_01382	EN44_00031	EN45_01865	EN46_00319	EN47_00980	EN48_00576
group_2182	NADPH oxidoreductase	101	MAB_3549c	ATCC_19977_Rough_00347	ATCC_19977_Smooth_00426	DCC2_02331	DCC3_00730	DCC4_04593	DCC5_01108	DCC6_03240	DCC7_03308	EN1_00328	EN10_00859	EN11_00657	EN12_01130	EN13_00629	EN14_00093	EN15_00703	EN17_00328	EN19_00456	EN2_00348	EN20_02878	EN21_00069	EN22_00032	EN23_00032	EN25_03162	EN26_03922	EN27_01553	EN28_00134	EN3_00093	EN30_01024	EN31_03791	EN32_03800	EN33_04810	EN34_00093	EN35_01438	EN37_00360	EN38_00318	EN39_00347	EN4_01103	EN40_00318	EN41_04099	EN42_04554	EN43_01381	EN44_00032	EN45_01864	EN46_00318	EN47_00979	EN48_00577
desA3_1	NADPH-dependent stearoyl-CoA 9-desaturase	101	MAB_3548c	ATCC_19977_Rough_00346	ATCC_19977_Smooth_00427	DCC2_02332	DCC3_00731	DCC4_04594	DCC5_01107	DCC6_03241	DCC7_03309	EN1_00329	EN10_00860	EN11_00656	EN12_01129	EN13_00628	EN14_00094	EN15_00704	EN17_00329	EN19_00457	EN2_00347	EN20_02879	EN21_00070	EN22_00033	EN23_00033	EN25_03163	EN26_03923	EN27_01554	EN28_00135	EN3_00094	EN30_01025	EN31_03792	EN32_03801	EN33_04811	EN34_00094	EN35_01439	EN37_00359	EN38_00317	EN39_00346	EN4_01104	EN40_00317	EN41_04100	EN42_04553	EN43_01380	EN44_00033	EN45_01863	EN46_00317	EN47_00978	EN48_00578
rsgA	ribosome small subunit-dependent GTPase A	101	MAB_3547	ATCC_19977_Rough_00345	ATCC_19977_Smooth_00428	DCC2_02333	DCC3_00732	DCC4_04596	DCC5_01106	DCC6_03242	DCC7_03310	EN1_00330	EN10_00861	EN11_00655	EN12_01128	EN13_00627	EN14_00095	EN15_00705	EN17_00330	EN19_00458	EN2_00346	EN20_02880	EN21_00071	EN22_00034	EN23_00034	EN25_03164	EN26_03924	EN27_01555	EN28_00136	EN3_00096	EN30_01026	EN31_03793	EN32_01052	EN33_00001	EN34_00095	EN35_01440	EN37_00358	EN38_00316	EN39_00345	EN4_01105	EN40_00316	EN41_04101	EN42_04552	EN43_01379	EN44_00034	EN45_01862	EN46_00316	EN47_00977	EN48_00579
aroA	3-phosphoshikimate 1-carboxyvinyltransferase	101	MAB_3546	ATCC_19977_Rough_00344	ATCC_19977_Smooth_00429	DCC2_02334	DCC3_00733	DCC4_04597	DCC5_01105	DCC6_03243	DCC7_03311	EN1_00331	EN10_00862	EN11_00654	EN12_01127	EN13_00626	EN14_00096	EN15_00706	EN17_00331	EN19_00459	EN2_00345	EN20_02881	EN21_00072	EN22_00035	EN23_00035	EN25_03165	EN26_03925	EN27_01556	EN28_00137	EN3_00097	EN30_01027	EN31_03794	EN32_01051	EN33_00002	EN34_00096	EN35_01441	EN37_00357	EN38_00315	EN39_00344	EN4_01106	EN40_00315	EN41_04102	EN42_04551	EN43_01378	EN44_00035	EN45_01861	EN46_00315	EN47_00976	EN48_00580
group_626	SOS response-associated peptidase	101	MAB_3545c	ATCC_19977_Rough_00343	ATCC_19977_Smooth_00430	DCC2_02335	DCC3_00734	DCC4_04598	DCC5_01104	DCC6_03244	DCC7_03312	EN1_00332	EN10_00863	EN11_00653	EN12_01126	EN13_00625	EN14_00097	EN15_00707	EN17_00332	EN19_00460	EN2_00344	EN20_02882	EN21_00073	EN22_00036	EN23_00036	EN25_03166	EN26_03926	EN27_01557	EN28_00138	EN3_00098	EN30_01028	EN31_03795	EN32_01050	EN33_00003	EN34_00097	EN35_01442	EN37_00356	EN38_00314	EN39_00343	EN4_01107	EN40_00314	EN41_04103	EN42_04550	EN43_01377	EN44_00036	EN45_01860	EN46_00314	EN47_00975	EN48_00581
ybaK	Cys-tRNA(Pro)/Cys-tRNA(Cys) deacylase YbaK	101	MAB_3544	ATCC_19977_Rough_00342	ATCC_19977_Smooth_00431	DCC2_02336	DCC3_00735	DCC4_04599	DCC5_01103	DCC6_03245	DCC7_03313	EN1_00333	EN10_00864	EN11_00652	EN12_01125	EN13_00624	EN14_00098	EN15_00708	EN17_00333	EN19_00461	EN2_00343	EN20_02883	EN21_00074	EN22_00037	EN23_00037	EN25_03167	EN26_03927	EN27_01558	EN28_00139	EN3_00099	EN30_01029	EN31_03796	EN32_01049	EN33_00004	EN34_00098	EN35_01443	EN37_00355	EN38_00313	EN39_00342	EN4_01108	EN40_00313	EN41_04104	EN42_04549	EN43_01376	EN44_00037	EN45_01859	EN46_00313	EN47_00974	EN48_00582
sigH	sigma-70 family RNA polymerase sigma factor SigH	101	MAB_3543c	ATCC_19977_Rough_00341	ATCC_19977_Smooth_00432	DCC2_02337	DCC3_00736	DCC4_04600	DCC5_01102	DCC6_03246	DCC7_03314	EN1_00334	EN10_00865	EN11_00651	EN12_01124	EN13_00623	EN14_00099	EN15_00709	EN17_00334	EN19_00462	EN2_00342	EN20_02884	EN21_00075	EN22_00038	EN23_00038	EN25_03168	EN26_03928	EN27_01559	EN28_00140	EN3_00100	EN30_01030	EN31_03797	EN32_01048	EN33_00005	EN34_00099	EN35_01444	EN37_00354	EN38_00312	EN39_00341	EN4_01109	EN40_00312	EN41_04105	EN42_04548	EN43_01375	EN44_00038	EN45_01858	EN46_00312	EN47_00973	EN48_00583
group_14518	hypothetical protein	101	MAB_3542c	ATCC_19977_Rough_00340	ATCC_19977_Smooth_00433	DCC2_02338	DCC3_00737	DCC4_04601	DCC5_01101	DCC6_03247	DCC7_03315	EN1_00335	EN10_00866	EN11_00650	EN12_01123	EN13_00622	EN14_00100	EN15_00710	EN17_00335	EN19_00463	EN2_00341	EN20_02885	EN21_00076	EN22_00039	EN23_00039	EN25_03169	EN26_03929	EN27_01560	EN28_00141	EN3_00101	EN30_01031	EN31_03798	EN32_01047	EN33_00006	EN34_00100	EN35_01445	EN37_00353	EN38_00311	EN39_00340	EN4_01110	EN40_00311	EN41_04106	EN42_04547	EN43_01374	EN44_00039	EN45_01857	EN46_00311	EN47_00972	EN48_00584
group_14463	biotin/lipoyl-binding carrier protein	101	MAB_3541c	ATCC_19977_Rough_00339	ATCC_19977_Smooth_00434	DCC2_02339	DCC3_00738	DCC4_04602	DCC5_01100	DCC6_03248	DCC7_03316	EN1_00336	EN10_00867	EN11_00649	EN12_01122	EN13_00621	EN14_00101	EN15_00711	EN17_00336	EN19_00464	EN2_00340	EN20_02886	EN21_00077	EN22_00040	EN23_00040	EN25_03170	EN26_03930	EN27_01561	EN28_00142	EN3_00102	EN30_01032	EN31_03799	EN32_01046	EN33_00007	EN34_00101	EN35_01446	EN37_00352	EN38_00310	EN39_00339	EN4_01111	EN40_00310	EN41_04107	EN42_04546	EN43_01373	EN44_00040	EN45_01856	EN46_00310	EN47_00971	EN48_00585
group_2179	hypothetical protein	101	MAB_3540c	ATCC_19977_Rough_00338	ATCC_19977_Smooth_00435	DCC2_02340	DCC3_00739	DCC4_04603	DCC5_01099	DCC6_03249	DCC7_03317	EN1_00337	EN10_00868	EN11_00648	EN12_01121	EN13_00620	EN14_00102	EN15_00712	EN17_00337	EN19_00465	EN2_00339	EN20_02887	EN21_00078	EN22_00041	EN23_00041	EN25_03171	EN26_03931	EN27_01562	EN28_00143	EN3_00103	EN30_01033	EN31_03800	EN32_01045	EN33_00008	EN34_00102	EN35_01447	EN37_00351	EN38_00309	EN39_00338	EN4_01112	EN40_00309	EN41_04108	EN42_04545	EN43_01372	EN44_00041	EN45_01855	EN46_00309	EN47_00970	EN48_00586
whiB1	transcriptional regulator WhiB1	101	MAB_3539	ATCC_19977_Rough_00337	ATCC_19977_Smooth_00436	DCC2_02341	DCC3_00740	DCC4_04604	DCC5_01098	DCC6_03250	DCC7_03318	EN1_00338	EN10_00869	EN11_00647	EN12_01120	EN13_00619	EN14_00103	EN15_00713	EN17_00338	EN19_00466	EN2_00338	EN20_02888	EN21_00079	EN22_00042	EN23_00042	EN25_03172	EN26_03932	EN27_01563	EN28_00144	EN3_00104	EN30_01034	EN31_03801	EN32_01044	EN33_00009	EN34_00103	EN35_01448	EN37_00350	EN38_00308	EN39_00337	EN4_01113	EN40_00308	EN41_04109	EN42_04544	EN43_01371	EN44_00042	EN45_01854	EN46_00308	EN47_00969	EN48_00587
group_16343	diacylglycerol kinase family lipid kinase	101	MAB_3538	ATCC_19977_Rough_00336	ATCC_19977_Smooth_00437	DCC2_02342	DCC3_00741	DCC4_04605	DCC5_01097	DCC6_03251	DCC7_03319	EN1_00339	EN10_00870	EN11_00646	EN12_01119	EN13_00618	EN14_00104	EN15_00714	EN17_00339	EN19_00467	EN2_00337	EN20_04863	EN21_00080	EN22_00043	EN23_00043	EN25_03173	EN26_03933	EN27_01564	EN28_00145	EN3_00105	EN30_01035	EN31_03802	EN32_01043	EN33_00010	EN34_00104	EN35_01449	EN37_00349	EN38_00307	EN39_00336	EN4_01114	EN40_00307	EN41_04110	EN42_04543	EN43_01370	EN44_00043	EN45_01853	EN46_00307	EN47_00968	EN48_00588
group_15036	hypothetical protein	101	MAB_3537c	ATCC_19977_Rough_00335	ATCC_19977_Smooth_00438	DCC2_02343	DCC3_00742	DCC4_04606	DCC5_01096	DCC6_03252	DCC7_03320	EN1_00340	EN10_00871	EN11_00645	EN12_01118	EN13_00617	EN14_00105	EN15_00715	EN17_00340	EN19_00468	EN2_00336	EN20_04862	EN21_00081	EN22_00044	EN23_00044	EN25_03174	EN26_03934	EN27_01565	EN28_00146	EN3_00106	EN30_01036	EN31_03803	EN32_01042	EN33_00011	EN34_00105	EN35_01450	EN37_00348	EN38_00306	EN39_00335	EN4_01115	EN40_00306	EN41_04111	EN42_04542	EN43_01369	EN44_00044	EN45_01852	EN46_00306	EN47_00967	EN48_00589
group_1083	GNAT family N-acetyltransferase	101	MAB_3536	ATCC_19977_Rough_00334	ATCC_19977_Smooth_00439	DCC2_02344	DCC3_00743	DCC4_04607	DCC5_01095	DCC6_03253	DCC7_03321	EN1_00341	EN10_00872	EN11_00644	EN12_01117	EN13_00616	EN14_00106	EN15_00716	EN17_00341	EN19_00469	EN2_00335	EN20_04861	EN21_00082	EN22_00045	EN23_00045	EN25_03175	EN26_03935	EN27_01566	EN28_00147	EN3_00107	EN30_01037	EN31_03804	EN32_01041	EN33_00012	EN34_00106	EN35_01451	EN37_00347	EN38_00305	EN39_00334	EN4_01116	EN40_00305	EN41_04112	EN42_04541	EN43_01368	EN44_00045	EN45_01851	EN46_00305	EN47_00966	EN48_00590
entC	isochorismate synthase	101	MAB_3535	ATCC_19977_Rough_00333	ATCC_19977_Smooth_00440	DCC2_02345	DCC3_00744	DCC4_04608	DCC5_01094	DCC6_03254	DCC7_03322	EN1_00342	EN10_00873	EN11_00643	EN12_01116	EN13_00615	EN14_00107	EN15_00717	EN17_00342	EN19_00470	EN2_00334	EN20_04860	EN21_00083	EN22_00046	EN23_00046	EN25_03176	EN26_03936	EN27_01567	EN28_00148	EN3_00108	EN30_01038	EN31_03805	EN32_01040	EN33_00013	EN34_00107	EN35_01452	EN37_00346	EN38_00304	EN39_00333	EN4_01117	EN40_00304	EN41_04113	EN42_04540	EN43_01367	EN44_00046	EN45_01850	EN46_00304	EN47_00965	EN48_00591
group_15388	acid phosphatase	101	MAB_3534	ATCC_19977_Rough_00332	ATCC_19977_Smooth_00441	DCC2_02346	DCC3_00745	DCC4_04609	DCC5_01093	DCC6_03255	DCC7_03323	EN1_00343	EN10_00874	EN11_00642	EN12_01115	EN13_00614	EN14_00108	EN15_00718	EN17_00343	EN19_00471	EN2_00333	EN20_04859	EN21_00084	EN22_00047	EN23_00047	EN25_03177	EN26_03937	EN27_01568	EN28_00149	EN3_00109	EN30_01039	EN31_03806	EN32_01039	EN33_00014	EN34_00108	EN35_01453	EN37_00345	EN38_00303	EN39_00332	EN4_01118	EN40_00303	EN41_04114	EN42_04539	EN43_01366	EN44_00047	EN45_01849	EN46_00303	EN47_00964	EN48_00592
group_15306	AAA family ATPase	101	MAB_3533c	ATCC_19977_Rough_00331	ATCC_19977_Smooth_00442	DCC2_02347	DCC3_00746	DCC4_04610	DCC5_01092	DCC6_03256	DCC7_03324	EN1_00344	EN10_00875	EN11_00641	EN12_01114	EN13_00613	EN14_00109	EN15_00719	EN17_00344	EN19_00472	EN2_00332	EN20_04858	EN21_00085	EN22_00048	EN23_00048	EN25_03178	EN26_03938	EN27_01569	EN28_00150	EN3_00110	EN30_01040	EN31_03807	EN32_01038	EN33_00015	EN34_00109	EN35_01454	EN37_00344	EN38_00302	EN39_00331	EN4_01119	EN40_00302	EN41_04115	EN42_04538	EN43_01365	EN44_00048	EN45_01848	EN46_00302	EN47_00963	EN48_00593
group_2177	hypothetical protein	101	MAB_3532	ATCC_19977_Rough_00330	ATCC_19977_Smooth_00443	DCC2_02348	DCC3_00747	DCC4_04611	DCC5_01091	DCC6_03257	DCC7_03325	EN1_00345	EN10_00876	EN11_00640	EN12_01113	EN13_00612	EN14_00110	EN15_00720	EN17_00345	EN19_00473	EN2_00331	EN20_04857	EN21_00086	EN22_00049	EN23_00049	EN25_03179	EN26_03939	EN27_01570	EN28_00151	EN3_00111	EN30_01041	EN31_03808	EN32_01037	EN33_00016	EN34_00110	EN35_01455	EN37_00343	EN38_00301	EN39_00330	EN4_01120	EN40_00301	EN41_04116	EN42_04537	EN43_01364	EN44_00049	EN45_01847	EN46_00301	EN47_00962	EN48_00594
rhlE_1	DEAD/DEAH box helicase	101	MAB_3531	ATCC_19977_Rough_00329	ATCC_19977_Smooth_00444	DCC2_02349	DCC3_00748	DCC4_04612	DCC5_01090	DCC6_03258	DCC7_03326	EN1_00346	EN10_00877	EN11_00639	EN12_01112	EN13_00611	EN14_00111	EN15_00721	EN17_00346	EN19_00474	EN2_00330	EN20_04856	EN21_00087	EN22_00050	EN23_00050	EN25_03180	EN26_03940	EN27_01571	EN28_00152	EN3_00112	EN30_01042	EN31_03809	EN32_01036	EN33_00017	EN34_00111	EN35_01456	EN37_00342	EN38_00300	EN39_00329	EN4_01121	EN40_00300	EN41_04117	EN42_04536	EN43_01363	EN44_00050	EN45_01846	EN46_00300	EN47_00961	EN48_00595
group_2176	ferritin-like fold-containing protein	101	MAB_3530c	ATCC_19977_Rough_00328	ATCC_19977_Smooth_00445	DCC2_02350	DCC3_00749	DCC4_04613	DCC5_01089	DCC6_03259	DCC7_03327	EN1_00347	EN10_00878	EN11_00638	EN12_01111	EN13_00610	EN14_00112	EN15_00722	EN17_00347	EN19_00475	EN2_00329	EN20_04855	EN21_00088	EN22_00051	EN23_00051	EN25_03181	EN26_03941	EN27_01572	EN28_00153	EN3_00113	EN30_01043	EN31_03810	EN32_01035	EN33_00018	EN34_00112	EN35_01457	EN37_00341	EN38_00299	EN39_00328	EN4_01122	EN40_00299	EN41_04118	EN42_04535	EN43_01362	EN44_00051	EN45_01845	EN46_00299	EN47_00960	EN48_00596
group_15887	hypothetical protein	101	MAB_3529	ATCC_19977_Rough_00327	ATCC_19977_Smooth_00446	DCC2_02351	DCC3_00750	DCC4_04614	DCC5_01088	DCC6_03260	DCC7_03328	EN1_00348	EN10_00879	EN11_00637	EN12_01110	EN13_00609	EN14_00113	EN15_00723	EN17_00348	EN19_00476	EN2_00328	EN20_04854	EN21_00089	EN22_00052	EN23_00052	EN25_03182	EN26_03942	EN27_01573	EN28_00154	EN3_00114	EN30_01044	EN31_03811	EN32_01034	EN33_00019	EN34_00113	EN35_01458	EN37_00340	EN38_00298	EN39_00327	EN4_01123	EN40_00298	EN41_04119	EN42_04534	EN43_01361	EN44_00052	EN45_01844	EN46_00298	EN47_00959	EN48_00597
group_354	hypothetical protein	101	MAB_3528c	ATCC_19977_Rough_00326	ATCC_19977_Smooth_00447	DCC2_02352	DCC3_00751	DCC4_04615	DCC5_01087	DCC6_03261	DCC7_03329	EN1_00349	EN10_00880	EN11_00636	EN12_01109	EN13_00608	EN14_00114	EN15_00724	EN17_00349	EN19_00477	EN2_00327	EN20_04853	EN21_00090	EN22_00053	EN23_00053	EN25_03183	EN26_03943	EN27_01574	EN28_00155	EN3_00115	EN30_01045	EN31_03812	EN32_01033	EN33_00020	EN34_00114	EN35_01459	EN37_00339	EN38_00297	EN39_00326	EN4_01124	EN40_00297	EN41_04120	EN42_04533	EN43_01360	EN44_00053	EN45_01843	EN46_00297	EN47_00958	EN48_00598
group_15331	TetR/AcrR family transcriptional regulator	101	MAB_3527	ATCC_19977_Rough_00325	ATCC_19977_Smooth_00448	DCC2_02353	DCC3_00752	DCC4_04616	DCC5_01086	DCC6_03262	DCC7_03330	EN1_00350	EN10_00881	EN11_00635	EN12_01108	EN13_00607	EN14_00115	EN15_00725	EN17_00350	EN19_00478	EN2_00326	EN20_04852	EN21_00091	EN22_00054	EN23_00054	EN25_03184	EN26_03944	EN27_01575	EN28_00156	EN3_00116	EN30_01046	EN31_03813	EN32_01032	EN33_00021	EN34_00115	EN35_01460	EN37_00338	EN38_00296	EN39_00325	EN4_01125	EN40_00296	EN41_04121	EN42_04532	EN43_01359	EN44_00054	EN45_01842	EN46_00296	EN47_00957	EN48_00599
group_15241	hypothetical protein	101	MAB_3526c	ATCC_19977_Rough_00324	ATCC_19977_Smooth_00449	DCC2_02354	DCC3_00753	DCC4_04617	DCC5_01085	DCC6_03263	DCC7_03331	EN1_00351	EN10_00882	EN11_00634	EN12_01107	EN13_00606	EN14_00116	EN15_00726	EN17_00351	EN19_00479	EN2_00325	EN20_04851	EN21_00092	EN22_00055	EN23_00055	EN25_03185	EN26_03945	EN27_01576	EN28_00157	EN3_00117	EN30_01047	EN31_03814	EN32_01031	EN33_00022	EN34_00116	EN35_01461	EN37_00337	EN38_00295	EN39_00324	EN4_01126	EN40_00295	EN41_04122	EN42_04531	EN43_01358	EN44_00055	EN45_01841	EN46_00295	EN47_00956	EN48_00600
moeZ	adenylyltransferase/sulfurtransferase MoeZ	101	MAB_3525c	ATCC_19977_Rough_00323	ATCC_19977_Smooth_00450	DCC2_02355	DCC3_00754	DCC4_04618	DCC5_01084	DCC6_03264	DCC7_03332	EN1_00352	EN10_00883	EN11_00633	EN12_01106	EN13_00605	EN14_00117	EN15_00727	EN17_00352	EN19_00480	EN2_00324	EN20_04850	EN21_00093	EN22_00056	EN23_00056	EN25_03186	EN26_03946	EN27_01577	EN28_00158	EN3_00118	EN30_01048	EN31_03815	EN32_01030	EN33_00023	EN34_00117	EN35_01462	EN37_00336	EN38_00294	EN39_00323	EN4_01127	EN40_00294	EN41_04123	EN42_04530	EN43_01357	EN44_00056	EN45_01840	EN46_00294	EN47_00955	EN48_00601
group_15345	TIGR02569 family protein	101	MAB_3524c	ATCC_19977_Rough_00322	ATCC_19977_Smooth_00451	DCC2_02356	DCC3_00755	DCC4_04619	DCC5_01083	DCC6_03265	DCC7_03333	EN1_00353	EN10_00884	EN11_00632	EN12_01105	EN13_00604	EN14_00118	EN15_00728	EN17_00353	EN19_00481	EN2_00323	EN20_04849	EN21_00094	EN22_00057	EN23_00057	EN25_03187	EN26_03947	EN27_01578	EN28_00159	EN3_00119	EN30_01049	EN31_03816	EN32_01029	EN33_00024	EN34_00118	EN35_01463	EN37_00335	EN38_00293	EN39_00322	EN4_01128	EN40_00293	EN41_04124	EN42_04529	EN43_01356	EN44_00057	EN45_01839	EN46_00293	EN47_00954	EN48_00602
group_15673	NarK/NasA family nitrate transporter	101	MAB_3523c	ATCC_19977_Rough_00321	ATCC_19977_Smooth_00452	DCC2_02357	DCC3_00756	DCC4_04620	DCC5_01082	DCC6_03266	DCC7_03334	EN1_00354	EN10_00885	EN11_00631	EN12_01104	EN13_00603	EN14_00119	EN15_00729	EN17_00354	EN19_00482	EN2_00322	EN20_04848	EN21_00095	EN22_00058	EN23_00058	EN25_03188	EN26_03948	EN27_01579	EN28_00160	EN3_00120	EN30_01050	EN31_03817	EN32_01028	EN33_00025	EN34_00119	EN35_01464	EN37_00334	EN38_00292	EN39_00321	EN4_01129	EN40_00292	EN41_04125	EN42_04528	EN43_01355	EN44_00058	EN45_01838	EN46_00292	EN47_00953	EN48_00603
nirB	nitrite reductase large subunit NirB	95	MAB_3522c	ATCC_19977_Rough_00320	ATCC_19977_Smooth_00453	DCC2_05080	DCC3_00757	DCC4_04621		DCC6_03267	DCC7_03335	EN1_00355	EN10_00886	EN11_00630	EN12_01103	EN13_00602	EN14_00120	EN15_00730	EN17_00355	EN19_00483	EN2_00321		EN21_00096	EN22_00059	EN23_00059	EN25_03189	EN26_04417	EN27_01580	EN28_00161	EN3_00121	EN30_01051	EN31_03818	EN32_01027	EN33_00026	EN34_00120	EN35_01465	EN37_00333	EN38_00291	EN39_00320	EN4_01130	EN40_00291	EN41_04912	EN42_04871		EN44_00059	EN45_01837	EN46_00291	EN47_00952	EN48_00604
nirD	hypothetical protein	96	MAB_3521c	ATCC_19977_Rough_00319	ATCC_19977_Smooth_00454	DCC2_05081	DCC3_00758	DCC4_04622		DCC6_03268	DCC7_03336	EN1_00356	EN10_00887	EN11_00629	EN12_01102	EN13_00601	EN14_00121	EN15_00731	EN17_00356	EN19_00484	EN2_00320		EN21_00097	EN22_00060	EN23_00060	EN25_03190	EN26_04418	EN27_01581	EN28_00162	EN3_00122	EN30_01052	EN31_03819	EN32_01026	EN33_00027	EN34_00121	EN35_01466	EN37_00332	EN38_00290	EN39_00319	EN4_01131	EN40_00290	EN41_04909	EN42_04869		EN44_00060	EN45_01836	EN46_00290	EN47_00951	EN48_00605
group_246	uroporphyrinogen-III synthase	96	MAB_3520c	ATCC_19977_Rough_00318	ATCC_19977_Smooth_00455	DCC2_05082	DCC3_00759	DCC4_04623	DCC5_03352	DCC6_03269	DCC7_03337	EN1_00357	EN10_00888	EN11_00628	EN12_01101	EN13_00600	EN14_00122	EN15_00732	EN17_00357	EN19_00485	EN2_00319	EN20_04351	EN21_00098	EN22_00061	EN23_00061	EN25_03191	EN26_04419	EN27_01582	EN28_00163	EN3_00123	EN30_01053	EN31_03820	EN32_01025	EN33_00028	EN34_00122	EN35_01467	EN37_00331	EN38_00289	EN39_00318	EN4_01132	EN40_00289	EN41_02528	EN42_03484		EN44_00061	EN45_01835	EN46_00289	EN47_00950	EN48_00606
group_624	sirohydrochlorin chelatase	99	MAB_3519c	ATCC_19977_Rough_00317	ATCC_19977_Smooth_00456		DCC3_00760	DCC4_04624	DCC5_03353	DCC6_03270	DCC7_03338	EN1_00358	EN10_00889	EN11_00627	EN12_01100	EN13_00599	EN14_00123	EN15_00733	EN17_00358	EN19_00486	EN2_00318	EN20_04350	EN21_00099	EN22_00062	EN23_00062	EN25_03192	EN26_04420	EN27_01583	EN28_00164	EN3_00124	EN30_01054	EN31_03821	EN32_01024	EN33_00029	EN34_00123	EN35_01468	EN37_00330	EN38_00288	EN39_00317	EN4_01133	EN40_00288	EN41_02527	EN42_03483	EN43_04124	EN44_00062	EN45_01834	EN46_00288	EN47_00949	EN48_00607
group_15581	MGMT family protein	101	MAB_3518	ATCC_19977_Rough_00316	ATCC_19977_Smooth_00457	DCC2_02762	DCC3_00761	DCC4_04625	DCC5_03354	DCC6_03271	DCC7_03339	EN1_00359	EN10_00890	EN11_00626	EN12_01099	EN13_00598	EN14_00124	EN15_00734	EN17_00359	EN19_00487	EN2_00317	EN20_04349	EN21_00100	EN22_00063	EN23_00063	EN25_03193	EN26_04421	EN27_01584	EN28_00165	EN3_00125	EN30_01055	EN31_03822	EN32_01023	EN33_00030	EN34_00124	EN35_01469	EN37_00329	EN38_00287	EN39_00316	EN4_01134	EN40_00287	EN41_02526	EN42_03482	EN43_04125	EN44_00063	EN45_01833	EN46_00287	EN47_00948	EN48_00608
lipV	lipase LipV	101	MAB_3517	ATCC_19977_Rough_00315	ATCC_19977_Smooth_00458	DCC2_02763	DCC3_00762	DCC4_04626	DCC5_03355	DCC6_03272	DCC7_03340	EN1_00360	EN10_00891	EN11_00625	EN12_01098	EN13_00597	EN14_00125	EN15_00735	EN17_00360	EN19_00488	EN2_00316	EN20_04348	EN21_00101	EN22_00064	EN23_00064	EN25_03194	EN26_04422	EN27_01585	EN28_00166	EN3_00126	EN30_01056	EN31_03823	EN32_01022	EN33_00031	EN34_00125	EN35_01470	EN37_00328	EN38_00286	EN39_00315	EN4_01135	EN40_00286	EN41_02525	EN42_03481	EN43_04126	EN44_00064	EN45_01832	EN46_00286	EN47_00947	EN48_00609
adnA	ATP-dependent DNA helicase AdnA	101	MAB_3516c	ATCC_19977_Rough_00314	ATCC_19977_Smooth_00459	DCC2_02764	DCC3_00763	DCC4_04627	DCC5_03356	DCC6_03273	DCC7_03341	EN1_00361	EN10_00892	EN11_00624	EN12_01097	EN13_00596	EN14_00126	EN15_00736	EN17_00361	EN19_00489	EN2_00315	EN20_04347	EN21_00102	EN22_00065	EN23_00065	EN25_03195	EN26_04423	EN27_01586	EN28_00167	EN3_00127	EN30_01057	EN31_03824	EN32_01021	EN33_00032	EN34_00126	EN35_01471	EN37_00327	EN38_00285	EN39_00314	EN4_01136	EN40_00285	EN41_02524	EN42_03480	EN43_04127	EN44_00065	EN45_01831	EN46_00285	EN47_00946	EN48_00610
adnB	ATP-dependent DNA helicase AdnB	101	MAB_3515c	ATCC_19977_Rough_00313	ATCC_19977_Smooth_00460	DCC2_02765	DCC3_00764	DCC4_04628	DCC5_03357	DCC6_03274	DCC7_03342	EN1_00362	EN10_00893	EN11_00623	EN12_01096	EN13_00595	EN14_00127	EN15_00737	EN17_00362	EN19_00490	EN2_00314	EN20_04346	EN21_00103	EN22_00066	EN23_00066	EN25_03196	EN26_04424	EN27_01587	EN28_00168	EN3_00128	EN30_01058	EN31_03825	EN32_01020	EN33_00033	EN34_00127	EN35_01472	EN37_00326	EN38_00284	EN39_00313	EN4_01137	EN40_00284	EN41_02523	EN42_03479	EN43_04128	EN44_00066	EN45_01830	EN46_00284	EN47_00945	EN48_00611
group_15341	potassium channel family protein	101	MAB_3514c	ATCC_19977_Rough_00312	ATCC_19977_Smooth_00461	DCC2_02766	DCC3_00765	DCC4_04629	DCC5_03358	DCC6_03275	DCC7_03343	EN1_00363	EN10_00894	EN11_00622	EN12_01095	EN13_00594	EN14_00128	EN15_00738	EN17_00363	EN19_00491	EN2_00313	EN20_04345	EN21_00104	EN22_00067	EN23_00067	EN25_03197	EN26_04425	EN27_01588	EN28_00169	EN3_00129	EN30_01059	EN31_03826	EN32_01019	EN33_00034	EN34_00128	EN35_01473	EN37_00325	EN38_00283	EN39_00312	EN4_01138	EN40_00283	EN41_02522	EN42_03478	EN43_04129	EN44_00067	EN45_01829	EN46_00283	EN47_00944	EN48_00612
nudC_1	NAD(+) diphosphatase	101	MAB_3513c	ATCC_19977_Rough_00311	ATCC_19977_Smooth_00462	DCC2_02767	DCC3_00766	DCC4_04630	DCC5_03359	DCC6_03276	DCC7_03344	EN1_00364	EN10_00895	EN11_00621	EN12_01094	EN13_00593	EN14_00129	EN15_00739	EN17_00364	EN19_00492	EN2_00312	EN20_04344	EN21_00105	EN22_00068	EN23_00068	EN25_03198	EN26_04426	EN27_01589	EN28_00170	EN3_00130	EN30_01060	EN31_03827	EN32_01018	EN33_00035	EN34_00129	EN35_01474	EN37_00324	EN38_00282	EN39_00311	EN4_01139	EN40_00282	EN41_02521	EN42_03477	EN43_04130	EN44_00068	EN45_01828	EN46_00282	EN47_00943	EN48_00613
mrx1	mycoredoxin Mrx1	101	MAB_3512	ATCC_19977_Rough_00310	ATCC_19977_Smooth_00463	DCC2_02768	DCC3_00767	DCC4_04631	DCC5_03360	DCC6_03277	DCC7_03345	EN1_00365	EN10_00896	EN11_00620	EN12_01093	EN13_00592	EN14_00130	EN15_00740	EN17_00365	EN19_00493	EN2_00311	EN20_04343	EN21_00106	EN22_00069	EN23_00069	EN25_03199	EN26_04427	EN27_01590	EN28_00171	EN3_00131	EN30_01061	EN31_03828	EN32_01017	EN33_00036	EN34_00130	EN35_01475	EN37_00323	EN38_00281	EN39_00310	EN4_01140	EN40_00281	EN41_02520	EN42_03476	EN43_04131	EN44_00069	EN45_01827	EN46_00281	EN47_00942	EN48_00614
uvrD2	ATP-dependent DNA helicase UvrD2	101	MAB_3511c	ATCC_19977_Rough_00309	ATCC_19977_Smooth_00464	DCC2_02769	DCC3_00768	DCC4_04632	DCC5_03361	DCC6_03278	DCC7_03346	EN1_00366	EN10_00897	EN11_00619	EN12_01092	EN13_00591	EN14_00131	EN15_00741	EN17_00366	EN19_00494	EN2_00310	EN20_04342	EN21_00107	EN22_00070	EN23_00070	EN25_03200	EN26_04428	EN27_01591	EN28_00172	EN3_00132	EN30_01062	EN31_03829	EN32_01016	EN33_00037	EN34_00131	EN35_01476	EN37_00322	EN38_00280	EN39_00309	EN4_01141	EN40_00280	EN41_02519	EN42_03475	EN43_04132	EN44_00070	EN45_01826	EN46_00280	EN47_00941	EN48_00615
group_15273	hypothetical protein	101	MAB_3510c	ATCC_19977_Rough_00308	ATCC_19977_Smooth_00465	DCC2_02770	DCC3_00769	DCC4_04633	DCC5_03362	DCC6_03279	DCC7_03347	EN1_00367	EN10_00898	EN11_00618	EN12_01091	EN13_00590	EN14_00132	EN15_00742	EN17_00367	EN19_00495	EN2_00309	EN20_04341	EN21_00108	EN22_00071	EN23_00071	EN25_03201	EN26_04429	EN27_01592	EN28_00173	EN3_00133	EN30_01063	EN31_03830	EN32_01015	EN33_00038	EN34_00132	EN35_01477	EN37_00321	EN38_00279	EN39_00308	EN4_01142	EN40_00279	EN41_02518	EN42_03474	EN43_04133	EN44_00071	EN45_01825	EN46_00279	EN47_00940	EN48_00616
group_2175	hypothetical protein	101	MAB_3509c	ATCC_19977_Rough_00307	ATCC_19977_Smooth_00466	DCC2_02771	DCC3_00770	DCC4_04634	DCC5_03363	DCC6_03280	DCC7_03348	EN1_00368	EN10_00899	EN11_00617	EN12_01090	EN13_00589	EN14_00133	EN15_00743	EN17_00368	EN19_00496	EN2_00308	EN20_04340	EN21_00109	EN22_00072	EN23_00072	EN25_03202	EN26_04430	EN27_01593	EN28_00174	EN3_00134	EN30_01064	EN31_03831	EN32_01014	EN33_00039	EN34_00133	EN35_01478	EN37_00320	EN38_00278	EN39_00307	EN4_01143	EN40_00278	EN41_02517	EN42_03473	EN43_04134	EN44_00072	EN45_01824	EN46_00278	EN47_00939	EN48_00617
whiB_1	Transcriptional regulator WhiB	101	MAB_3508c	ATCC_19977_Rough_00306	ATCC_19977_Smooth_00467	DCC2_02772	DCC3_00771	DCC4_04635	DCC5_03364	DCC6_03281	DCC7_03349	EN1_00369	EN10_00900	EN11_00616	EN12_01089	EN13_00588	EN14_00134	EN15_00744	EN17_00369	EN19_00497	EN2_00307	EN20_04339	EN21_00110	EN22_00073	EN23_00073	EN25_03203	EN26_04431	EN27_01594	EN28_00175	EN3_00135	EN30_01065	EN31_03832	EN32_01013	EN33_00040	EN34_00134	EN35_01479	EN37_00319	EN38_00277	EN39_00306	EN4_01144	EN40_00277	EN41_02516	EN42_03472	EN43_04135	EN44_00073	EN45_01823	EN46_00277	EN47_00938	EN48_00618
group_1082	AarF/ABC1/UbiB kinase family protein	101	MAB_3507	ATCC_19977_Rough_00305	ATCC_19977_Smooth_00468	DCC2_02773	DCC3_00772	DCC4_04636	DCC5_03365	DCC6_03282	DCC7_03350	EN1_00370	EN10_00901	EN11_00615	EN12_01088	EN13_00587	EN14_00135	EN15_00745	EN17_00370	EN19_00498	EN2_00306	EN20_04338	EN21_00111	EN22_00074	EN23_00074	EN25_03204	EN26_04432	EN27_01595	EN28_00176	EN3_00136	EN30_01066	EN31_03833	EN32_01012	EN33_00041	EN34_00135	EN35_01480	EN37_00318	EN38_00276	EN39_00305	EN4_01145	EN40_00276	EN41_02515	EN42_03471	EN43_04136	EN44_00074	EN45_01822	EN46_00276	EN47_00937	EN48_00619
group_4242	SDR family oxidoreductase	83	MAB_3506c	ATCC_19977_Rough_00304	ATCC_19977_Smooth_00469	DCC2_02774			DCC5_03366			EN1_00371	EN10_00902	EN11_00614	EN12_01087	EN13_00586	EN14_00136	EN15_00746	EN17_00371	EN19_00499	EN2_00305	EN20_04337	EN21_00112	EN22_00075	EN23_00075	EN25_03205	EN26_04433	EN27_01596	EN28_00177	EN3_00137	EN30_01067	EN31_03834	EN32_01011	EN33_00042	EN34_00136	EN35_01481	EN37_00317	EN38_00275	EN39_00304	EN4_01146	EN40_00275	EN41_02514	EN42_03470	EN43_04137	EN44_00075	EN45_01821	EN46_00275	EN47_00936	EN48_00620
group_4241	heme-binding protein	83	MAB_3505c	ATCC_19977_Rough_00303	ATCC_19977_Smooth_00470	DCC2_02775			DCC5_03367			EN1_00372	EN10_00903	EN11_00613	EN12_01086	EN13_00585	EN14_00137	EN15_00747	EN17_00372	EN19_00500	EN2_00304	EN20_04336	EN21_00113	EN22_00076	EN23_00076	EN25_03206	EN26_04434	EN27_01597	EN28_00178	EN3_00138	EN30_01068	EN31_03835	EN32_01010	EN33_00043	EN34_00137	EN35_01482	EN37_00316	EN38_00274	EN39_00303	EN4_01147	EN40_00274	EN41_02513	EN42_03469	EN43_04138	EN44_00076	EN45_01820	EN46_00274	EN47_00935	EN48_00621
group_16005	AarF/ABC1/UbiB kinase family protein	101	MAB_3504	ATCC_19977_Rough_00302	ATCC_19977_Smooth_00471	DCC2_02776	DCC3_00773	DCC4_02430	DCC5_03368	DCC6_03283	DCC7_03351	EN1_00373	EN10_00904	EN11_00612	EN12_01085	EN13_00584	EN14_00138	EN15_00748	EN17_00373	EN19_00501	EN2_00303	EN20_04335	EN21_00114	EN22_00077	EN23_00077	EN25_03207	EN26_04435	EN27_01598	EN28_00179	EN3_00139	EN30_01069	EN31_03836	EN32_01009	EN33_00044	EN34_00138	EN35_01483	EN37_00315	EN38_00273	EN39_00302	EN4_01148	EN40_00273	EN41_02512	EN42_03468	EN43_04139	EN44_00077	EN45_01819	EN46_00273	EN47_00934	EN48_00622
group_15591	AarF/ABC1/UbiB kinase family protein	101	MAB_3503	ATCC_19977_Rough_00301	ATCC_19977_Smooth_00472	DCC2_02777	DCC3_00774	DCC4_02431	DCC5_03369	DCC6_03284	DCC7_03352	EN1_00374	EN10_00905	EN11_00611	EN12_01084	EN13_00583	EN14_00139	EN15_00749	EN17_00374	EN19_00502	EN2_00302	EN20_04334	EN21_00115	EN22_00078	EN23_00078	EN25_03208	EN26_04436	EN27_01599	EN28_00180	EN3_00140	EN30_01070	EN31_03837	EN32_01008	EN33_00045	EN34_00139	EN35_01484	EN37_00314	EN38_00272	EN39_00301	EN4_01149	EN40_00272	EN41_02511	EN42_03467	EN43_04140	EN44_00078	EN45_01818	EN46_00272	EN47_00933	EN48_00623
group_2174	hypothetical protein	101	MAB_3502	ATCC_19977_Rough_00300	ATCC_19977_Smooth_00473	DCC2_02778	DCC3_00775	DCC4_02432	DCC5_03370	DCC6_03285	DCC7_03353	EN1_00375	EN10_00906	EN11_00610	EN12_01083	EN13_00582	EN14_00140	EN15_00750	EN17_00375	EN19_00503	EN2_00301	EN20_04333	EN21_00116	EN22_00079	EN23_00079	EN25_03209	EN26_04437	EN27_01600	EN28_00181	EN3_00141	EN30_01071	EN31_03838	EN32_01007	EN33_00046	EN34_00140	EN35_01485	EN37_00313	EN38_00271	EN39_00300	EN4_01150	EN40_00271	EN41_02510	EN42_03466	EN43_04141	EN44_00079	EN45_01817	EN46_00271	EN47_00932	EN48_00624
group_15250	zinc-dependent metalloprotease	101	MAB_3501	ATCC_19977_Rough_00299	ATCC_19977_Smooth_00474	DCC2_02779	DCC3_00776	DCC4_02433	DCC5_03371	DCC6_03286	DCC7_03354	EN1_00376	EN10_00907	EN11_00609	EN12_01082	EN13_00581	EN14_00141	EN15_00751	EN17_00376	EN19_00504	EN2_00300	EN20_04332	EN21_00117	EN22_00080	EN23_00080	EN25_03210	EN26_04438	EN27_01601	EN28_00182	EN3_00142	EN30_01072	EN31_03839	EN32_01006	EN33_00047	EN34_00141	EN35_01486	EN37_00312	EN38_00270	EN39_00299	EN4_01151	EN40_00270	EN41_02509	EN42_03465	EN43_04142	EN44_00080	EN45_01816	EN46_00270	EN47_00931	EN48_00625
group_15873	thiol-disulfide oxidoreductase DCC family protein	101	MAB_3500	ATCC_19977_Rough_00298	ATCC_19977_Smooth_00475	DCC2_02780	DCC3_00777	DCC4_02434	DCC5_03372	DCC6_03287	DCC7_03355	EN1_00377	EN10_00908	EN11_00608	EN12_01081	EN13_00580	EN14_00142	EN15_00752	EN17_00377	EN19_00505	EN2_00299	EN20_04331	EN21_00118	EN22_00081	EN23_00081	EN25_03211	EN26_04439	EN27_01602	EN28_00183	EN3_00143	EN30_01073	EN31_03840	EN32_01005	EN33_00048	EN34_00142	EN35_01487	EN37_00311	EN38_00269	EN39_00298	EN4_01152	EN40_00269	EN41_02508	EN42_03464	EN43_04143	EN44_00081	EN45_01815	EN46_00269	EN47_00930	EN48_00626
group_15290	PDZ domain-containing protein	101	MAB_3499c	ATCC_19977_Rough_00297	ATCC_19977_Smooth_00476	DCC2_02781	DCC3_00778	DCC4_02435	DCC5_03373	DCC6_03288	DCC7_03356	EN1_00378	EN10_00909	EN11_00607	EN12_01080	EN13_00579	EN14_00143	EN15_00753	EN17_00378	EN19_00506	EN2_00298	EN20_04330	EN21_00119	EN22_00082	EN23_00082	EN25_03212	EN26_04440	EN27_01603	EN28_00184	EN3_00144	EN30_01074	EN31_03841	EN32_01004	EN33_00049	EN34_00143	EN35_01488	EN37_00310	EN38_00268	EN39_00297	EN4_01153	EN40_00268	EN41_02507	EN42_03463	EN43_04144	EN44_00082	EN45_01814	EN46_00268	EN47_00929	EN48_00627
group_14650	hypothetical protein	101	MAB_3498c	ATCC_19977_Rough_00296	ATCC_19977_Smooth_00477	DCC2_02782	DCC3_00779	DCC4_02436	DCC5_03374	DCC6_03289	DCC7_03357	EN1_00379	EN10_00910	EN11_00606	EN12_01079	EN13_00578	EN14_00144	EN15_00754	EN17_00379	EN19_00507	EN2_00297	EN20_04329	EN21_00120	EN22_00083	EN23_00083	EN25_03213	EN26_04441	EN27_01604	EN28_00185	EN3_00145	EN30_01075	EN31_03842	EN32_01003	EN33_00050	EN34_00144	EN35_01489	EN37_00309	EN38_00267	EN39_00296	EN4_01154	EN40_00267	EN41_02506	EN42_03462	EN43_04145	EN44_00083	EN45_01813	EN46_00267	EN47_00928	EN48_00628
group_110	hypothetical protein	100	MAB_3497	ATCC_19977_Rough_00294	ATCC_19977_Smooth_00479	DCC2_02817	DCC3_00781	DCC4_02438	DCC5_03376	DCC6_03291	DCC7_03359	EN1_00381	EN10_00945	EN11_00571	EN12_01047	EN13_00546	EN14_00176	EN15_00785	EN17_00381	EN19_00575	EN2_00295	EN20_04327	EN21_00122	EN22_00085	EN23_00085	EN25_03215	EN26_04443	EN27_01606	EN28_00187	EN3_00147	EN30_01077	EN31_03844	EN32_01001	EN33_00052	EN34_00146	EN35_01516	EN37_00307	EN38_00265	EN39_00294	EN4_01156	EN40_00265	EN41_02504	EN42_03460	EN43_04147	EN44_00085	EN45_01811	EN46_00265	EN47_00926	EN48_00630
group_623	hypothetical protein	101	MAB_3496	ATCC_19977_Rough_00293	ATCC_19977_Smooth_00480	DCC2_02818	DCC3_00782	DCC4_02439	DCC5_03377	DCC6_03292	DCC7_03360	EN1_00382	EN10_00946	EN11_00570	EN12_01046	EN13_00545	EN14_00177	EN15_00786	EN17_00382	EN19_00576	EN2_00294	EN20_04326	EN21_00123	EN22_00086	EN23_00086	EN25_03216	EN26_04444	EN27_01607	EN28_00188	EN3_00148	EN30_01078	EN31_03845	EN32_01000	EN33_00053	EN34_00147	EN35_01517	EN37_00306	EN38_00264	EN39_00293	EN4_01157	EN40_00264	EN41_02503	EN42_03459	EN43_04148	EN44_00086	EN45_01810	EN46_00264	EN47_00925	EN48_00631
group_2173	hypothetical protein	101	MAB_3495	ATCC_19977_Rough_00292	ATCC_19977_Smooth_00481	DCC2_02819	DCC3_00783	DCC4_02440	DCC5_03378	DCC6_03293	DCC7_03361	EN1_00383	EN10_00947	EN11_00569	EN12_01045	EN13_00544	EN14_00178	EN15_00787	EN17_00383	EN19_00577	EN2_00293	EN20_04325	EN21_00124	EN22_00087	EN23_00087	EN25_03217	EN26_04445	EN27_01608	EN28_00189	EN3_00149	EN30_01079	EN31_03846	EN32_00999	EN33_00054	EN34_00148	EN35_01518	EN37_00305	EN38_00263	EN39_00292	EN4_01158	EN40_00263	EN41_02502	EN42_03458	EN43_04149	EN44_00087	EN45_01809	EN46_00263	EN47_00924	EN48_00632
group_1081	cupin domain-containing protein	101	MAB_3494c	ATCC_19977_Rough_00291	ATCC_19977_Smooth_00482	DCC2_02820	DCC3_00784	DCC4_02441	DCC5_03379	DCC6_03294	DCC7_03362	EN1_00384	EN10_00948	EN11_00568	EN12_01044	EN13_00543	EN14_00179	EN15_00788	EN17_00384	EN19_00578	EN2_00292	EN20_04324	EN21_00125	EN22_00088	EN23_00088	EN25_03218	EN26_04446	EN27_01609	EN28_00190	EN3_00150	EN30_01080	EN31_03847	EN32_00998	EN33_00055	EN34_00149	EN35_01519	EN37_00304	EN38_00262	EN39_00291	EN4_01159	EN40_00262	EN41_02501	EN42_03457	EN43_04150	EN44_00088	EN45_01808	EN46_00262	EN47_00923	EN48_00633
group_3716	hypothetical protein	101	MAB_3493	ATCC_19977_Rough_00290	ATCC_19977_Smooth_00483	DCC2_02821	DCC3_00785	DCC4_02442	DCC5_03380	DCC6_03295	DCC7_03363	EN1_00385	EN10_00949	EN11_00567	EN12_01043	EN13_00542	EN14_00180	EN15_00789	EN17_00385	EN19_00579	EN2_00291	EN20_04323	EN21_00126	EN22_00089	EN23_00089	EN25_03219	EN26_04447	EN27_01610	EN28_00191	EN3_00151	EN30_01081	EN31_03848	EN32_00997	EN33_00056	EN34_00150	EN35_01520	EN37_00303	EN38_00261	EN39_00290	EN4_01160	EN40_00261	EN41_02500	EN42_03456	EN43_04151	EN44_00089	EN45_01807	EN46_00261	EN47_00922	EN48_00634
group_622	hypothetical protein	101	MAB_3492c	ATCC_19977_Rough_00289	ATCC_19977_Smooth_00484	DCC2_02822	DCC3_00786	DCC4_02443	DCC5_03381	DCC6_03296	DCC7_03364	EN1_00386	EN10_00950	EN11_00566	EN12_01042	EN13_00541	EN14_00181	EN15_00790	EN17_00386	EN19_00580	EN2_00290	EN20_04322	EN21_00127	EN22_00090	EN23_00090	EN25_03220	EN26_04448	EN27_01611	EN28_00192	EN3_00152	EN30_01082	EN31_03849	EN32_00996	EN33_00057	EN34_00151	EN35_01521	EN37_00302	EN38_00260	EN39_00289	EN4_01161	EN40_00260	EN41_02499	EN42_03455	EN43_04152	EN44_00090	EN45_01806	EN46_00260	EN47_00921	EN48_00635
clpC1_1	ATP-dependent protease ATP-binding subunit ClpC	101	MAB_3491	ATCC_19977_Rough_00288	ATCC_19977_Smooth_00485	DCC2_02823	DCC3_00787	DCC4_02444	DCC5_03382	DCC6_03297	DCC7_03365	EN1_00387	EN10_00951	EN11_00565	EN12_01041	EN13_00540	EN14_00182	EN15_00791	EN17_00387	EN19_00581	EN2_00289	EN20_04321	EN21_00128	EN22_00091	EN23_00091	EN25_03221	EN26_04449	EN27_01612	EN28_00193	EN3_00153	EN30_01083	EN31_03850	EN32_00995	EN33_00058	EN34_00152	EN35_01522	EN37_00301	EN38_00259	EN39_00288	EN4_01162	EN40_00259	EN41_02498	EN42_03454	EN43_04153	EN44_00091	EN45_01805	EN46_00259	EN47_00920	EN48_00636
group_15588	hypothetical protein	101	MAB_3490c	ATCC_19977_Rough_00287	ATCC_19977_Smooth_00486	DCC2_02824	DCC3_00788	DCC4_02445	DCC5_03383	DCC6_03298	DCC7_03366	EN1_00388	EN10_00952	EN11_00564	EN12_01040	EN13_00539	EN14_00183	EN15_00792	EN17_00388	EN19_00582	EN2_00288	EN20_04320	EN21_00129	EN22_00092	EN23_00092	EN25_03222	EN26_04450	EN27_01613	EN28_00194	EN3_00154	EN30_01084	EN31_03851	EN32_00994	EN33_00059	EN34_00153	EN35_01523	EN37_00300	EN38_00258	EN39_00287	EN4_01163	EN40_00258	EN41_02497	EN42_03453	EN43_04154	EN44_00092	EN45_01804	EN46_00258	EN47_00919	EN48_00637
menE_1	2-succinylbenzoate--CoA ligase	101	MAB_3489c	ATCC_19977_Rough_00286	ATCC_19977_Smooth_00487	DCC2_02825	DCC3_00789	DCC4_02446	DCC5_03384	DCC6_03299	DCC7_03367	EN1_00389	EN10_00953	EN11_00563	EN12_01039	EN13_00538	EN14_00184	EN15_00793	EN17_00389	EN19_00583	EN2_00287	EN20_04319	EN21_00130	EN22_00093	EN23_00093	EN25_03223	EN26_04451	EN27_01614	EN28_00195	EN3_00155	EN30_01085	EN31_03852	EN32_00993	EN33_00060	EN34_00154	EN35_01524	EN37_00299	EN38_00257	EN39_00286	EN4_01164	EN40_00257	EN41_02496	EN42_03452	EN43_04155	EN44_00093	EN45_01803	EN46_00257	EN47_00918	EN48_00638
group_1080	TIGR03668 family PPOX class F420-dependent oxidoreductase	101	0	ATCC_19977_Rough_00285	ATCC_19977_Smooth_00488	DCC2_02826	DCC3_00790	DCC4_02447	DCC5_03385	DCC6_03300	DCC7_03368	EN1_00390	EN10_00954	EN11_00562	EN12_01038	EN13_00537	EN14_00185	EN15_00794	EN17_00390	EN19_00584	EN2_00286	EN20_04318	EN21_00131	EN22_00094	EN23_00094	EN25_03224	EN26_04452	EN27_01615	EN28_00196	EN3_00156	EN30_01086	EN31_03853	EN32_00992	EN33_00061	EN34_00155	EN35_01525	EN37_00298	EN38_00256	EN39_00285	EN4_01165	EN40_00256	EN41_02495	EN42_03451	EN43_04156	EN44_00094	EN45_01802	EN46_00256	EN47_00917	EN48_00639
group_2172	hypothetical protein	101	MAB_3488	ATCC_19977_Rough_00284	ATCC_19977_Smooth_00489	DCC2_02827	DCC3_00791	DCC4_02448	DCC5_03386	DCC6_03301	DCC7_03369	EN1_00391	EN10_00955	EN11_00561	EN12_01037	EN13_00536	EN14_00186	EN15_00795	EN17_00391	EN19_00585	EN2_00285	EN20_04317	EN21_00132	EN22_00095	EN23_00095	EN25_03225	EN26_04453	EN27_01616	EN28_00197	EN3_00157	EN30_01087	EN31_03854	EN32_00991	EN33_00062	EN34_00156	EN35_01526	EN37_00297	EN38_00255	EN39_00284	EN4_01166	EN40_00255	EN41_02494	EN42_03450	EN43_04157	EN44_00095	EN45_01801	EN46_00255	EN47_00916	EN48_00640
group_14560	acyl-CoA/acyl-ACP dehydrogenase	101	MAB_3487	ATCC_19977_Rough_00283	ATCC_19977_Smooth_00490	DCC2_02828	DCC3_00792	DCC4_02449	DCC5_03387	DCC6_03302	DCC7_03370	EN1_00392	EN10_00956	EN11_00560	EN12_01036	EN13_00535	EN14_00187	EN15_00796	EN17_00392	EN19_00586	EN2_00284	EN20_04316	EN21_00133	EN22_00096	EN23_00096	EN25_03226	EN26_04454	EN27_01617	EN28_00198	EN3_00158	EN30_01088	EN31_03855	EN32_00990	EN33_00063	EN34_00157	EN35_01527	EN37_00296	EN38_00254	EN39_00283	EN4_01167	EN40_00254	EN41_02493	EN42_03449	EN43_04158	EN44_00096	EN45_01800	EN46_00254	EN47_00915	EN48_00641
group_621	acyl-CoA/acyl-ACP dehydrogenase	101	MAB_3486	ATCC_19977_Rough_00282	ATCC_19977_Smooth_00491	DCC2_02829	DCC3_00793	DCC4_02450	DCC5_03388	DCC6_03303	DCC7_03371	EN1_00393	EN10_00957	EN11_00559	EN12_01035	EN13_00534	EN14_00188	EN15_00797	EN17_00393	EN19_00587	EN2_00283	EN20_04315	EN21_00134	EN22_00097	EN23_00097	EN25_03227	EN26_04455	EN27_01618	EN28_00199	EN3_00159	EN30_01089	EN31_03856	EN32_00989	EN33_00064	EN34_00158	EN35_01528	EN37_00295	EN38_00253	EN39_00282	EN4_01168	EN40_00253	EN41_02492	EN42_03448	EN43_04159	EN44_00097	EN45_01799	EN46_00253	EN47_00914	EN48_00642
hisN	histidinol-phosphatase	96	MAB_3485	ATCC_19977_Rough_00281	ATCC_19977_Smooth_00492	DCC2_02830	DCC3_00794	DCC4_02451	DCC5_03389	DCC6_03304		EN1_00394	EN10_00958	EN11_00558	EN12_01034	EN13_00533	EN14_00189	EN15_00798	EN17_00394	EN19_00588	EN2_00282	EN20_04314	EN21_00135	EN22_00098	EN23_00098	EN25_03228	EN26_04456	EN27_01619	EN28_00200	EN3_00160	EN30_01090	EN31_03857	EN32_00988	EN33_00065	EN34_00159	EN35_01529	EN37_00294	EN38_00252	EN39_00281	EN4_01169	EN40_00252	EN41_02491	EN42_03447	EN43_04160	EN44_00098	EN45_01798	EN46_00252	EN47_00913	EN48_00643
group_1079	hypothetical protein	101	MAB_3484c	ATCC_19977_Rough_00280	ATCC_19977_Smooth_00493	DCC2_02831	DCC3_00795	DCC4_02452	DCC5_03390	DCC6_03305	DCC7_03373	EN1_00395	EN10_00959	EN11_00557	EN12_01033	EN13_00532	EN14_00190	EN15_00799	EN17_00395	EN19_00589	EN2_00281	EN20_04313	EN21_00136	EN22_00099	EN23_00099	EN25_03229	EN26_04457	EN27_01620	EN28_00201	EN3_00161	EN30_01091	EN31_03858	EN32_00987	EN33_00066	EN34_00160	EN35_01530	EN37_00293	EN38_00251	EN39_00280	EN4_01170	EN40_00251	EN41_02490	EN42_03446	EN43_04161	EN44_00099	EN45_01797	EN46_00251	EN47_00912	EN48_00644
group_1078	FAD-dependent oxidoreductase	101	MAB_3483	ATCC_19977_Rough_00279	ATCC_19977_Smooth_00494	DCC2_02832	DCC3_00796	DCC4_02453	DCC5_03391	DCC6_03306	DCC7_03374	EN1_00396	EN10_00960	EN11_00556	EN12_01032	EN13_00531	EN14_00191	EN15_00800	EN17_00396	EN19_00590	EN2_00280	EN20_04312	EN21_00137	EN22_00100	EN23_00100	EN25_03230	EN26_04458	EN27_01621	EN28_00202	EN3_00162	EN30_01092	EN31_03859	EN32_00986	EN33_00067	EN34_00161	EN35_01531	EN37_00292	EN38_00250	EN39_00279	EN4_01171	EN40_00250	EN41_02489	EN42_03445	EN43_04162	EN44_00100	EN45_01796	EN46_00250	EN47_00911	EN48_00645
fprA_1	ferredoxin--NADP(+) reductase FprA	101	MAB_3482	ATCC_19977_Rough_00278	ATCC_19977_Smooth_00495	DCC2_02833	DCC3_00797	DCC4_02454	DCC5_03392	DCC6_03307	DCC7_03375	EN1_00397	EN10_00961	EN11_00555	EN12_01031	EN13_00530	EN14_00192	EN15_00801	EN17_00397	EN19_00591	EN2_00279	EN20_04311	EN21_00138	EN22_00101	EN23_00101	EN25_03231	EN26_04459	EN27_01622	EN28_00203	EN3_00163	EN30_01093	EN31_03860	EN32_00985	EN33_00068	EN34_00162	EN35_01532	EN37_00291	EN38_00249	EN39_00278	EN4_01172	EN40_00249	EN41_02488	EN42_03444	EN43_04163	EN44_00101	EN45_01795	EN46_00249	EN47_00910	EN48_00646
group_15943	acyl-CoA/acyl-ACP dehydrogenase	101	MAB_3481	ATCC_19977_Rough_00277	ATCC_19977_Smooth_00496	DCC2_02834	DCC3_00798	DCC4_02455	DCC5_03393	DCC6_03308	DCC7_03376	EN1_00398	EN10_00962	EN11_00554	EN12_01030	EN13_00529	EN14_00193	EN15_00802	EN17_00398	EN19_00592	EN2_00278	EN20_04310	EN21_00139	EN22_00102	EN23_00102	EN25_03232	EN26_04460	EN27_01623	EN28_00204	EN3_00164	EN30_01094	EN31_03861	EN32_00984	EN33_00069	EN34_00163	EN35_01533	EN37_00290	EN38_00248	EN39_00277	EN4_01173	EN40_00248	EN41_02487	EN42_03443	EN43_04164	EN44_00102	EN45_01794	EN46_00248	EN47_00909	EN48_00647
group_4239	hypothetical protein	85	MAB_3480	ATCC_19977_Rough_00276	ATCC_19977_Smooth_00497	DCC2_02835		DCC4_02456	DCC5_03394			EN1_00399	EN10_00963	EN11_00553	EN12_01029	EN13_00528	EN14_00194	EN15_00803	EN17_00399	EN19_00593	EN2_00277	EN20_04309	EN21_00140	EN22_00103	EN23_00103	EN25_03233	EN26_04461	EN27_01624	EN28_00205	EN3_00165	EN30_01095	EN31_03862	EN32_00983	EN33_00070	EN34_00164	EN35_01534	EN37_00289	EN38_00247	EN39_00276	EN4_01174	EN40_00247	EN41_02486	EN42_03442	EN43_04165	EN44_00103	EN45_01793	EN46_00247	EN47_00908	EN48_00648
group_2171	hypothetical protein	101	MAB_3479c	ATCC_19977_Rough_00275	ATCC_19977_Smooth_00498	DCC2_02836	DCC3_00800	DCC4_02457	DCC5_03395	DCC6_03310	DCC7_03378	EN1_00400	EN10_00964	EN11_00552	EN12_01028	EN13_00527	EN14_00195	EN15_00804	EN17_00400	EN19_00594	EN2_00276	EN20_04308	EN21_00141	EN22_00104	EN23_00104	EN25_03234	EN26_04462	EN27_01625	EN28_00206	EN3_00166	EN30_01096	EN31_03863	EN32_00982	EN33_00071	EN34_00165	EN35_01535	EN37_00288	EN38_00246	EN39_00275	EN4_01175	EN40_00246	EN41_02485	EN42_03441	EN43_04166	EN44_00104	EN45_01792	EN46_00246	EN47_00907	EN48_00649
prfB	peptide chain release factor 2	101	MAB_3478c	ATCC_19977_Rough_00274	ATCC_19977_Smooth_00499	DCC2_02837	DCC3_00801	DCC4_02458	DCC5_03396	DCC6_03311	DCC7_03379	EN1_00401	EN10_00965	EN11_00551	EN12_01027	EN13_00526	EN14_00196	EN15_00805	EN17_00401	EN19_00595	EN2_00275	EN20_04307	EN21_00142	EN22_00105	EN23_00105	EN25_03235	EN26_04463	EN27_01626	EN28_00207	EN3_00167	EN30_01097	EN31_03864	EN32_00981	EN33_00072	EN34_00166	EN35_01536	EN37_00287	EN38_00245	EN39_00274	EN4_01176	EN40_00245	EN41_02484	EN42_03440	EN43_04167	EN44_00105	EN45_01791	EN46_00245	EN47_00906	EN48_00650
group_15317	mechanosensitive ion channel family protein	101	MAB_3477c	ATCC_19977_Rough_00273	ATCC_19977_Smooth_00500	DCC2_02838	DCC3_00802	DCC4_02459	DCC5_03397	DCC6_03312	DCC7_03380	EN1_00402	EN10_00966	EN11_00550	EN12_01026	EN13_00525	EN14_00197	EN15_00806	EN17_00402	EN19_00596	EN2_00274	EN20_04306	EN21_00143	EN22_00106	EN23_00106	EN25_03236	EN26_04464	EN27_01627	EN28_00208	EN3_00168	EN30_01098	EN31_03865	EN32_00980	EN33_00073	EN34_00167	EN35_01537	EN37_00286	EN38_00244	EN39_00273	EN4_01177	EN40_00244	EN41_02483	EN42_03439	EN43_04168	EN44_00106	EN45_01790	EN46_00244	EN47_00905	EN48_00651
group_15997	hypothetical protein	101	MAB_3476c	ATCC_19977_Rough_00272	ATCC_19977_Smooth_00501	DCC2_02839	DCC3_00803	DCC4_02460	DCC5_03398	DCC6_03313	DCC7_03381	EN1_00403	EN10_00967	EN11_00549	EN12_01025	EN13_00524	EN14_00198	EN15_00807	EN17_00403	EN19_00597	EN2_00273	EN20_04305	EN21_00144	EN22_00107	EN23_00107	EN25_03237	EN26_04465	EN27_01628	EN28_00209	EN3_00169	EN30_01099	EN31_03866	EN32_00979	EN33_00074	EN34_00168	EN35_01538	EN37_00285	EN38_00243	EN39_00272	EN4_01178	EN40_00243	EN41_02482	EN42_03438	EN43_04169	EN44_00107	EN45_01789	EN46_00243	EN47_00904	EN48_00652
ftsE	cell division ATP-binding protein FtsE	101	MAB_3475c	ATCC_19977_Rough_00271	ATCC_19977_Smooth_00502	DCC2_02840	DCC3_00804	DCC4_02461	DCC5_03399	DCC6_03314	DCC7_03382	EN1_00404	EN10_00968	EN11_00548	EN12_01024	EN13_00523	EN14_00199	EN15_00808	EN17_00404	EN19_00598	EN2_00272	EN20_04304	EN21_00145	EN22_00108	EN23_00108	EN25_03238	EN26_04466	EN27_01629	EN28_00210	EN3_00170	EN30_01100	EN31_03867	EN32_00978	EN33_00075	EN34_00169	EN35_01539	EN37_00284	EN38_00242	EN39_00271	EN4_01179	EN40_00242	EN41_02481	EN42_03437	EN43_04170	EN44_00108	EN45_01788	EN46_00242	EN47_00903	EN48_00653
ftsX	permease-like cell division protein FtsX	101	MAB_3474c	ATCC_19977_Rough_00270	ATCC_19977_Smooth_00503	DCC2_02841	DCC3_00805	DCC4_02462	DCC5_03400	DCC6_03315	DCC7_03383	EN1_00405	EN10_00969	EN11_00547	EN12_01023	EN13_00522	EN14_00200	EN15_00809	EN17_00405	EN19_00599	EN2_00271	EN20_04303	EN21_00146	EN22_00109	EN23_00109	EN25_03239	EN26_04467	EN27_01630	EN28_00211	EN3_00171	EN30_01101	EN31_03868	EN32_00977	EN33_00076	EN34_00170	EN35_01540	EN37_00283	EN38_00241	EN39_00270	EN4_01180	EN40_00241	EN41_02480	EN42_03436	EN43_04171	EN44_00109	EN45_01787	EN46_00241	EN47_00902	EN48_00654
smpB	SsrA-binding protein SmpB	101	MAB_3473c	ATCC_19977_Rough_00269	ATCC_19977_Smooth_00504	DCC2_02842	DCC3_00806	DCC4_02463	DCC5_03401	DCC6_03316	DCC7_03384	EN1_00406	EN10_00970	EN11_00546	EN12_01022	EN13_00521	EN14_00201	EN15_00810	EN17_00406	EN19_00600	EN2_00270	EN20_04302	EN21_00147	EN22_00110	EN23_00110	EN25_03240	EN26_04468	EN27_01631	EN28_00212	EN3_00172	EN30_01102	EN31_03869	EN32_00976	EN33_00077	EN34_00171	EN35_01541	EN37_00282	EN38_00240	EN39_00269	EN4_01181	EN40_00240	EN41_02479	EN42_03435	EN43_04172	EN44_00110	EN45_01786	EN46_00240	EN47_00901	EN48_00655
group_2170	hypothetical protein	101	MAB_3472	ATCC_19977_Rough_00268	ATCC_19977_Smooth_00505	DCC2_02843	DCC3_00807	DCC4_02464	DCC5_03402	DCC6_03317	DCC7_03385	EN1_00407	EN10_00971	EN11_00545	EN12_01021	EN13_00520	EN14_00202	EN15_00811	EN17_00407	EN19_00601	EN2_00269	EN20_04301	EN21_00148	EN22_00111	EN23_00111	EN25_03241	EN26_04469	EN27_01632	EN28_00213	EN3_00173	EN30_01103	EN31_03870	EN32_00975	EN33_00078	EN34_00172	EN35_01542	EN37_00281	EN38_00239	EN39_00268	EN4_01182	EN40_00239	EN41_02478	EN42_03434	EN43_04173	EN44_00111	EN45_01785	EN46_00239	EN47_00900	EN48_00656
group_15929	NADP-dependent succinic semialdehyde dehydrogenase	101	MAB_3471	ATCC_19977_Rough_00266	ATCC_19977_Smooth_00507	DCC2_02845	DCC3_00809	DCC4_02466	DCC5_03404	DCC6_03319	DCC7_03402	EN1_00409	EN10_00973	EN11_00543	EN12_00937	EN13_00436	EN14_00286	EN15_00895	EN17_00409	EN19_00603	EN2_00267	EN20_04299	EN21_00150	EN22_00113	EN23_00113	EN25_03243	EN26_04471	EN27_01634	EN28_00217	EN3_00175	EN30_01107	EN31_03874	EN32_00971	EN33_00082	EN34_00176	EN35_01544	EN37_00277	EN38_00237	EN39_00266	EN4_01184	EN40_00237	EN41_02476	EN42_03432	EN43_04175	EN44_00113	EN45_01783	EN46_00237	EN47_00898	EN48_00658
group_15637	acetolactate synthase large subunit	101	MAB_3470c	ATCC_19977_Rough_00265	ATCC_19977_Smooth_00508	DCC2_02846	DCC3_00810	DCC4_02467	DCC5_03405	DCC6_03320	DCC7_03403	EN1_00410	EN10_00974	EN11_00542	EN12_00936	EN13_00435	EN14_00287	EN15_00896	EN17_00410	EN19_00604	EN2_00266	EN20_04298	EN21_00151	EN22_00114	EN23_00114	EN25_03244	EN26_04472	EN27_01635	EN28_00218	EN3_00176	EN30_01108	EN31_03875	EN32_00970	EN33_00083	EN34_00177	EN35_01545	EN37_00276	EN38_00236	EN39_00265	EN4_01185	EN40_00236	EN41_02475	EN42_03431	EN43_04176	EN44_00114	EN45_01782	EN46_00236	EN47_00897	EN48_00659
group_353	NUDIX domain-containing protein	101	MAB_3469	ATCC_19977_Rough_00264	ATCC_19977_Smooth_00509	DCC2_02847	DCC3_00811	DCC4_02468	DCC5_03406	DCC6_03321	DCC7_03404	EN1_00411	EN10_00975	EN11_00541	EN12_00935	EN13_00434	EN14_00288	EN15_00897	EN17_00411	EN19_00605	EN2_00265	EN20_04297	EN21_00152	EN22_00115	EN23_00115	EN25_03245	EN26_04473	EN27_01636	EN28_00219	EN3_00177	EN30_01109	EN31_03876	EN32_00969	EN33_00084	EN34_00178	EN35_01546	EN37_00275	EN38_00235	EN39_00264	EN4_01186	EN40_00235	EN41_02474	EN42_03430	EN43_04177	EN44_00115	EN45_01781	EN46_00235	EN47_00896	EN48_00660
group_2169	hypothetical protein	101	MAB_3468	ATCC_19977_Rough_00263	ATCC_19977_Smooth_00510	DCC2_02848	DCC3_00812	DCC4_02469	DCC5_03407	DCC6_03322	DCC7_03405	EN1_00412	EN10_00976	EN11_00540	EN12_00934	EN13_00433	EN14_00289	EN15_00898	EN17_00412	EN19_00606	EN2_00264	EN20_04296	EN21_00153	EN22_00116	EN23_00116	EN25_03246	EN26_04474	EN27_01637	EN28_00220	EN3_00178	EN30_01110	EN31_03877	EN32_00968	EN33_00085	EN34_00179	EN35_01547	EN37_00274	EN38_00234	EN39_00263	EN4_01187	EN40_00234	EN41_02473	EN42_03429	EN43_04178	EN44_00116	EN45_01780	EN46_00234	EN47_00895	EN48_00661
group_2168	18 kDa heat shock protein	101	MAB_3467c	ATCC_19977_Rough_00262	ATCC_19977_Smooth_00511	DCC2_02849	DCC3_00813	DCC4_02470	DCC5_03408	DCC6_03323	DCC7_03406	EN1_00413	EN10_00977	EN11_00539	EN12_00933	EN13_00432	EN14_00290	EN15_00899	EN17_00413	EN19_00607	EN2_00263	EN20_04064	EN21_00154	EN22_00117	EN23_00117	EN25_03247	EN26_04317	EN27_01638	EN28_00221	EN3_00179	EN30_01111	EN31_03878	EN32_00967	EN33_00086	EN34_00180	EN35_01548	EN37_00273	EN38_00233	EN39_00262	EN4_01188	EN40_00233	EN41_02472	EN42_03428	EN43_04179	EN44_00117	EN45_01779	EN46_00233	EN47_00894	EN48_00662
group_2167	hypothetical protein	101	MAB_3465	ATCC_19977_Rough_00261	ATCC_19977_Smooth_00513	DCC2_02850	DCC3_00814	DCC4_02471	DCC5_03410	DCC6_03324	DCC7_03407	EN1_00414	EN10_00978	EN11_00538	EN12_00932	EN13_00431	EN14_00291	EN15_00901	EN17_00414	EN19_00608	EN2_00261	EN20_04063	EN21_00155	EN22_00118	EN23_00118	EN25_03248	EN26_04316	EN27_01639	EN28_00222	EN3_00180	EN30_01112	EN31_03879	EN32_00966	EN33_00087	EN34_00181	EN35_01549	EN37_00272	EN38_00232	EN39_00261	EN4_01189	EN40_00232	EN41_02471	EN42_03427	EN43_04180	EN44_00118	EN45_01778	EN46_00232	EN47_00893	EN48_00663
group_2166	hypothetical protein	101	MAB_3464	ATCC_19977_Rough_00260	ATCC_19977_Smooth_00514	DCC2_02851	DCC3_00815	DCC4_02472	DCC5_03411	DCC6_03325	DCC7_03408	EN1_00415	EN10_00979	EN11_00537	EN12_00931	EN13_00430	EN14_00292	EN15_00902	EN17_00415	EN19_00609	EN2_00260	EN20_04062	EN21_00156	EN22_00119	EN23_00119	EN25_03249	EN26_04315	EN27_01640	EN28_00223	EN3_00181	EN30_01113	EN31_03880	EN32_00965	EN33_00088	EN34_00182	EN35_01550	EN37_00271	EN38_00231	EN39_00260	EN4_01190	EN40_00231	EN41_02470	EN42_03426	EN43_04181	EN44_00119	EN45_01777	EN46_00231	EN47_00892	EN48_00664
trmR	tRNA 5-hydroxyuridine methyltransferase	101	MAB_3463	ATCC_19977_Rough_00259	ATCC_19977_Smooth_00515	DCC2_02852	DCC3_00816	DCC4_02473	DCC5_03412	DCC6_03326	DCC7_03409	EN1_00416	EN10_00980	EN11_00536	EN12_00930	EN13_00429	EN14_00293	EN15_00903	EN17_00416	EN19_00610	EN2_00259	EN20_04061	EN21_00157	EN22_00120	EN23_00120	EN25_03250	EN26_04314	EN27_01641	EN28_00224	EN3_00182	EN30_01114	EN31_03881	EN32_00964	EN33_00089	EN34_00183	EN35_01551	EN37_00270	EN38_00230	EN39_00259	EN4_01191	EN40_00230	EN41_02469	EN42_03425	EN43_04182	EN44_00120	EN45_01776	EN46_00230	EN47_00891	EN48_00665
tetR_1	TetR/AcrR family transcriptional regulator	101	MAB_3462c	ATCC_19977_Rough_00258	ATCC_19977_Smooth_00516	DCC2_02853	DCC3_00817	DCC4_02474	DCC5_03413	DCC6_03327	DCC7_03410	EN1_00417	EN10_00981	EN11_00535	EN12_00929	EN13_00428	EN14_00294	EN15_00904	EN17_00417	EN19_00611	EN2_00258	EN20_04060	EN21_00158	EN22_00121	EN23_00121	EN25_03251	EN26_04313	EN27_01642	EN28_00225	EN3_00183	EN30_01115	EN31_03882	EN32_00963	EN33_00090	EN34_00184	EN35_01552	EN37_00269	EN38_00229	EN39_00258	EN4_01192	EN40_00229	EN41_02468	EN42_03424	EN43_04183	EN44_00121	EN45_01775	EN46_00229	EN47_00890	EN48_00666
ddn_5	hypothetical protein	101	MAB_3461c	ATCC_19977_Rough_00257	ATCC_19977_Smooth_00517	DCC2_02854	DCC3_00818	DCC4_02475	DCC5_03414	DCC6_03328	DCC7_03411	EN1_00418	EN10_00982	EN11_00534	EN12_00928	EN13_00427	EN14_00295	EN15_00905	EN17_00418	EN19_00612	EN2_00257	EN20_04059	EN21_00159	EN22_00122	EN23_00122	EN25_03252	EN26_04312	EN27_01643	EN28_00226	EN3_00184	EN30_01116	EN31_03883	EN32_00962	EN33_00091	EN34_00185	EN35_01553	EN37_00268	EN38_00228	EN39_00257	EN4_01193	EN40_00228	EN41_02467	EN42_03423	EN43_04184	EN44_00122	EN45_01774	EN46_00228	EN47_00889	EN48_00667
cpsA_1	LCP family protein	100	MAB_3460c	ATCC_19977_Rough_00256	ATCC_19977_Smooth_00518	DCC2_02855	DCC3_00819	DCC4_02476	DCC5_03415	DCC6_03329	DCC7_03412	EN1_00419	EN10_00983	EN11_00533	EN12_00927	EN13_00426	EN14_00296	EN15_00906	EN17_00419	EN19_00613	EN2_00256	EN20_04058	EN21_00160	EN22_00123	EN23_00123	EN25_03253	EN26_04311	EN27_01644	EN28_00227	EN3_00185	EN30_01117	EN31_03884	EN32_00961	EN33_00092	EN34_00186	EN35_01554	EN37_00267	EN38_00227	EN39_00256	EN4_01194	EN40_00227	EN41_02466	EN42_03422	EN43_04185	EN44_00123	EN45_01773	EN46_00227	EN47_00888	EN48_00668
tadA	tRNA-specific adenosine deaminase	101	MAB_3459	ATCC_19977_Rough_00255	ATCC_19977_Smooth_00519	DCC2_02856	DCC3_00820	DCC4_02477	DCC5_03416	DCC6_03330	DCC7_03413	EN1_00420	EN10_00984	EN11_00532	EN12_00926	EN13_00425	EN14_00297	EN15_00907	EN17_00420	EN19_00614	EN2_00255	EN20_04057	EN21_00161	EN22_00124	EN23_00124	EN25_03254	EN26_04310	EN27_01645	EN28_00228	EN3_00186	EN30_01118	EN31_03885	EN32_00960	EN33_00093	EN34_00187	EN35_01555	EN37_00266	EN38_00226	EN39_00255	EN4_01195	EN40_00226	EN41_02465	EN42_03421	EN43_04186	EN44_00124	EN45_01772	EN46_00226	EN47_00887	EN48_00669
group_1075	LysR family transcriptional regulator	101	MAB_3458c	ATCC_19977_Rough_00254	ATCC_19977_Smooth_00520	DCC2_02857	DCC3_00821	DCC4_02478	DCC5_03417	DCC6_03331	DCC7_03414	EN1_00421	EN10_00985	EN11_00531	EN12_00925	EN13_00424	EN14_00298	EN15_00908	EN17_00421	EN19_00615	EN2_00254	EN20_04056	EN21_00162	EN22_00125	EN23_00125	EN25_03255	EN26_04309	EN27_01646	EN28_00229	EN3_00187	EN30_01119	EN31_03886	EN32_00959	EN33_00094	EN34_00188	EN35_01556	EN37_00265	EN38_00225	EN39_00254	EN4_01196	EN40_00225	EN41_02464	EN42_03420	EN43_04187	EN44_00125	EN45_01771	EN46_00225	EN47_00886	EN48_00670
group_1074	hypothetical protein	101	MAB_3457	ATCC_19977_Rough_00253	ATCC_19977_Smooth_00521	DCC2_02858	DCC3_00822	DCC4_02479	DCC5_03418	DCC6_03332	DCC7_03415	EN1_00422	EN10_00986	EN11_00530	EN12_00924	EN13_00423	EN14_00299	EN15_00909	EN17_00422	EN19_00616	EN2_00253	EN20_04055	EN21_00163	EN22_00126	EN23_00126	EN25_03256	EN26_04308	EN27_01647	EN28_00230	EN3_00188	EN30_01120	EN31_03887	EN32_00958	EN33_00095	EN34_00189	EN35_01557	EN37_00264	EN38_00224	EN39_00253	EN4_01197	EN40_00224	EN41_02463	EN42_03419	EN43_04188	EN44_00126	EN45_01770	EN46_00224	EN47_00885	EN48_00671
group_350	winged helix-turn-helix transcriptional regulator	101	MAB_3456	ATCC_19977_Rough_00252	ATCC_19977_Smooth_00522	DCC2_02859	DCC3_00823	DCC4_02480	DCC5_03419	DCC6_03333	DCC7_03416	EN1_00423	EN10_00987	EN11_00529	EN12_00923	EN13_00422	EN14_00300	EN15_00910	EN17_00423	EN19_00617	EN2_00252	EN20_04054	EN21_00164	EN22_00127	EN23_00127	EN25_03257	EN26_04307	EN27_01648	EN28_00231	EN3_00189	EN30_01121	EN31_03888	EN32_00957	EN33_00096	EN34_00190	EN35_01558	EN37_00263	EN38_00223	EN39_00252	EN4_01198	EN40_00223	EN41_02462	EN42_03418	EN43_04189	EN44_00127	EN45_01769	EN46_00223	EN47_00884	EN48_00672
group_2165	acetyl-CoA C-acetyltransferase	101	MAB_3455c	ATCC_19977_Rough_00251	ATCC_19977_Smooth_00523	DCC2_02860	DCC3_00824	DCC4_02481	DCC5_03420	DCC6_03334	DCC7_03417	EN1_00424	EN10_00988	EN11_00528	EN12_00922	EN13_00421	EN14_00301	EN15_00911	EN17_00424	EN19_00618	EN2_00251	EN20_04053	EN21_00165	EN22_00128	EN23_00128	EN25_03258	EN26_04306	EN27_01649	EN28_00232	EN3_00190	EN30_01122	EN31_03889	EN32_00956	EN33_00097	EN34_00191	EN35_01559	EN37_00262	EN38_00222	EN39_00251	EN4_01199	EN40_00222	EN41_02461	EN42_03417	EN43_04190	EN44_00128	EN45_01768	EN46_00222	EN47_00883	EN48_00673
group_15055	hypothetical protein	101	MAB_3454	ATCC_19977_Rough_00250	ATCC_19977_Smooth_00524	DCC2_02861	DCC3_00825	DCC4_02482	DCC5_03421	DCC6_03335	DCC7_03418	EN1_00425	EN10_00989	EN11_00527	EN12_00921	EN13_00420	EN14_00302	EN15_00912	EN17_00425	EN19_00619	EN2_00250	EN20_04052	EN21_00166	EN22_00129	EN23_00129	EN25_03259	EN26_04305	EN27_01650	EN28_00233	EN3_00191	EN30_01123	EN31_03890	EN32_00955	EN33_00098	EN34_00192	EN35_01560	EN37_00261	EN38_00221	EN39_00250	EN4_01200	EN40_00221	EN41_02460	EN42_03416	EN43_04191	EN44_00129	EN45_01767	EN46_00221	EN47_00882	EN48_00674
lipT_1	carboxylesterase/lipase family protein	101	MAB_3453c	ATCC_19977_Rough_00249	ATCC_19977_Smooth_00525	DCC2_02862	DCC3_00826	DCC4_02483	DCC5_03422	DCC6_03336	DCC7_03419	EN1_00426	EN10_00990	EN11_00526	EN12_00920	EN13_00419	EN14_00303	EN15_00913	EN17_00426	EN19_00620	EN2_00249	EN20_04051	EN21_00167	EN22_00130	EN23_00130	EN25_03260	EN26_04304	EN27_01651	EN28_00234	EN3_00192	EN30_01124	EN31_03891	EN32_00954	EN33_00099	EN34_00193	EN35_01561	EN37_00260	EN38_00220	EN39_00249	EN4_01201	EN40_00220	EN41_02459	EN42_03415	EN43_04192	EN44_00130	EN45_01766	EN46_00220	EN47_00881	EN48_00675
lipT_2	carboxylesterase/lipase family protein	101	MAB_3452c	ATCC_19977_Rough_00248	ATCC_19977_Smooth_00526	DCC2_02863	DCC3_00827	DCC4_02484	DCC5_03423	DCC6_03337	DCC7_03420	EN1_00427	EN10_00991	EN11_00525	EN12_00919	EN13_00418	EN14_00304	EN15_00914	EN17_00427	EN19_00621	EN2_00248	EN20_04050	EN21_00168	EN22_00131	EN23_00131	EN25_03261	EN26_04303	EN27_01652	EN28_00235	EN3_00193	EN30_01125	EN31_03892	EN32_00953	EN33_00100	EN34_00194	EN35_01562	EN37_00259	EN38_00219	EN39_00248	EN4_01202	EN40_00219	EN41_02458	EN42_03414	EN43_04193	EN44_00131	EN45_01765	EN46_00219	EN47_00880	EN48_00676
group_617	YbjQ family protein	97	MAB_3451c	ATCC_19977_Rough_00247	ATCC_19977_Smooth_00527	DCC2_02864	DCC3_00828	DCC4_02485	DCC5_03424	DCC6_03338	DCC7_03421	EN1_00428	EN10_00992	EN11_00524	EN12_00918	EN13_00417	EN14_00305	EN15_00915	EN17_00428	EN19_00622	EN2_00247	EN20_04049	EN21_00169	EN22_00132	EN23_00132	EN25_03262	EN26_04302	EN27_01653	EN28_00236		EN30_01126	EN31_03893	EN32_00952	EN33_00101	EN34_00195	EN35_01563	EN37_00258	EN38_00218	EN39_00247		EN40_00218	EN41_02457	EN42_03413	EN43_04194	EN44_00132	EN45_01764	EN46_00218	EN47_00879	EN48_00677
pgm	phosphoglucomutase (alpha-D-glucose-1,6-bisphosphate-dependent)	101	MAB_3450c	ATCC_19977_Rough_00246	ATCC_19977_Smooth_00528	DCC2_02865	DCC3_00829	DCC4_02486	DCC5_03425	DCC6_03339	DCC7_03422	EN1_00429	EN10_00993	EN11_00523	EN12_00917	EN13_00416	EN14_00306	EN15_00916	EN17_00429	EN19_00623	EN2_00246	EN20_04048	EN21_00170	EN22_00133	EN23_00133	EN25_03263	EN26_04301	EN27_01654	EN28_00237	EN3_00194	EN30_01127	EN31_03894	EN32_00951	EN33_00102	EN34_00196	EN35_01564	EN37_00257	EN38_00217	EN39_00246	EN4_01203	EN40_00217	EN41_02456	EN42_03412	EN43_04195	EN44_00133	EN45_01763	EN46_00217	EN47_00878	EN48_00678
norA	multidrug efflux MFS transporter NorA	101	MAB_3449c	ATCC_19977_Rough_00245	ATCC_19977_Smooth_00529	DCC2_02866	DCC3_00830	DCC4_02487	DCC5_03426	DCC6_03340	DCC7_03423	EN1_00430	EN10_00994	EN11_00522	EN12_00916	EN13_00415	EN14_00307	EN15_00917	EN17_00430	EN19_00624	EN2_00245	EN20_04047	EN21_00171	EN22_00134	EN23_00134	EN25_03264	EN26_04300	EN27_01655	EN28_00238	EN3_00195	EN30_01128	EN31_03895	EN32_00950	EN33_00103	EN34_00197	EN35_01565	EN37_00256	EN38_00216	EN39_00245	EN4_01204	EN40_00216	EN41_02455	EN42_03411	EN43_04196	EN44_00134	EN45_01762	EN46_00216	EN47_00877	EN48_00679
group_80	hypothetical protein	90	MAB_3448	ATCC_19977_Rough_00243	ATCC_19977_Smooth_00531	DCC2_02868	DCC3_00832	DCC4_02489	DCC5_03428		DCC7_03425	EN1_00432			EN12_00914	EN13_00413	EN14_00309	EN15_00919	EN17_00432	EN19_00626	EN2_00243	EN20_04045	EN21_00173	EN22_00136	EN23_00136		EN26_04298	EN27_01657	EN28_00240	EN3_00197	EN30_01130	EN31_03897	EN32_00948	EN33_00105	EN34_00199	EN35_04275	EN37_00254	EN38_00214	EN39_00243	EN4_01206	EN40_00214	EN41_02453	EN42_03409	EN43_04198	EN44_00136	EN45_01760	EN46_00214	EN47_00875	EN48_00681
lipC	hypothetical protein	101	MAB_3447c	ATCC_19977_Rough_00242	ATCC_19977_Smooth_00532	DCC2_02869	DCC3_00833	DCC4_02490	DCC5_03430	DCC6_03433	DCC7_03426	EN1_00433	EN10_01005	EN11_00511	EN12_00913	EN13_00412	EN14_00310	EN15_00920	EN17_00433	EN19_00627	EN2_00242	EN20_04044	EN21_00174	EN22_00137	EN23_00137	EN25_00037	EN26_04297	EN27_01658	EN28_00241	EN3_00198	EN30_01131	EN31_00635	EN32_00947	EN33_00106	EN34_00200	EN35_04276	EN37_00253	EN38_00213	EN39_00242	EN4_01207	EN40_00213	EN41_02452	EN42_03408	EN43_04199	EN44_00137	EN45_01759	EN46_00213	EN47_00874	EN48_00682
group_1073	hypothetical protein	101	MAB_3445c	ATCC_19977_Rough_00241	ATCC_19977_Smooth_00533	DCC2_02870	DCC3_00834	DCC4_02491	DCC5_03431	DCC6_03434	DCC7_03427	EN1_00434	EN10_01006	EN11_00510	EN12_00912	EN13_00411	EN14_00311	EN15_00921	EN17_00434	EN19_00628	EN2_00241	EN20_04043	EN21_00175	EN22_00138	EN23_00138	EN25_00038	EN26_04296	EN27_01659	EN28_00242	EN3_00199	EN30_01132	EN31_00634	EN32_00946	EN33_00107	EN34_00201	EN35_04278	EN37_00252	EN38_00212	EN39_00241	EN4_01208	EN40_00212	EN41_02451	EN42_03407	EN43_04200	EN44_00138	EN45_01758	EN46_00212	EN47_00873	EN48_00683
group_1072	hypothetical protein	101	MAB_3444c	ATCC_19977_Rough_00240	ATCC_19977_Smooth_00534	DCC2_02871	DCC3_00835	DCC4_02492	DCC5_03432	DCC6_03435	DCC7_03428	EN1_00435	EN10_01007	EN11_00509	EN12_00911	EN13_00410	EN14_00312	EN15_00922	EN17_00435	EN19_00629	EN2_00240	EN20_04042	EN21_00176	EN22_00139	EN23_00139	EN25_00039	EN26_04295	EN27_01660	EN28_00243	EN3_00200	EN30_01133	EN31_00633	EN32_00945	EN33_00108	EN34_00202	EN35_04279	EN37_00251	EN38_00211	EN39_00240	EN4_01209	EN40_00211	EN41_02450	EN42_03406	EN43_04201	EN44_00139	EN45_01757	EN46_00211	EN47_00872	EN48_00684
group_348	hypothetical protein	100	MAB_3443	ATCC_19977_Rough_00239	ATCC_19977_Smooth_00535	DCC2_02872	DCC3_00836	DCC4_02493	DCC5_03433	DCC6_03436	DCC7_03429	EN1_00436	EN10_01008	EN11_00508	EN12_00910	EN13_00409	EN14_00313	EN15_00923	EN17_00436	EN19_00630	EN2_00239	EN20_04041	EN21_00177	EN22_00140	EN23_00140	EN25_00040	EN26_04294	EN27_01661	EN28_00244	EN3_00201	EN30_01134	EN31_00632	EN32_00944	EN33_00109	EN34_00203	EN35_04280	EN37_00250	EN38_00210	EN39_00239	EN4_01210	EN40_00210	EN41_02449	EN42_03405	EN43_04202	EN44_00140	EN45_01756	EN46_00210	EN47_00871	EN48_00685
group_615	hypothetical protein	101	MAB_3442	ATCC_19977_Rough_00238	ATCC_19977_Smooth_00536	DCC2_02873	DCC3_00837	DCC4_02494	DCC5_03434	DCC6_03437	DCC7_03430	EN1_00437	EN10_01009	EN11_00507	EN12_00909	EN13_00408	EN14_00314	EN15_00924	EN17_00437	EN19_00631	EN2_00238	EN20_04040	EN21_00178	EN22_00141	EN23_00141	EN25_00041	EN26_04293	EN27_01662	EN28_00245	EN3_00202	EN30_01135	EN31_00631	EN32_00943	EN33_00110	EN34_00204	EN35_04281	EN37_00249	EN38_00209	EN39_00238	EN4_01211	EN40_00209	EN41_02448	EN42_03404	EN43_04203	EN44_00141	EN45_01755	EN46_00209	EN47_00870	EN48_00686
cobB_2	NAD-dependent protein deacylase	101	MAB_3441c	ATCC_19977_Rough_00237	ATCC_19977_Smooth_00537	DCC2_02874	DCC3_00838	DCC4_02495	DCC5_03435	DCC6_03438	DCC7_03431	EN1_00438	EN10_01010	EN11_00506	EN12_00908	EN13_00407	EN14_00315	EN15_00925	EN17_00438	EN19_00632	EN2_00237	EN20_04039	EN21_00179	EN22_00142	EN23_00142	EN25_00042	EN26_04292	EN27_01663	EN28_00246	EN3_00203	EN30_01136	EN31_00630	EN32_00942	EN33_00111	EN34_00205	EN35_04282	EN37_00248	EN38_00208	EN39_00237	EN4_01212	EN40_00208	EN41_02447	EN42_03403	EN43_04204	EN44_00142	EN45_01754	EN46_00208	EN47_00869	EN48_00687
group_1071	SDR family oxidoreductase	101	MAB_3440c	ATCC_19977_Rough_00236	ATCC_19977_Smooth_00538	DCC2_02875	DCC3_00839	DCC4_02496	DCC5_03436	DCC6_03439	DCC7_03432	EN1_00439	EN10_01011	EN11_00505	EN12_00907	EN13_00406	EN14_00316	EN15_00926	EN17_00439	EN19_00633	EN2_00236	EN20_04038	EN21_00180	EN22_00143	EN23_00143	EN25_00043	EN26_04291	EN27_01664	EN28_00247	EN3_00204	EN30_01137	EN31_00629	EN32_00941	EN33_00112	EN34_00206	EN35_04283	EN37_00247	EN38_00207	EN39_00236	EN4_01213	EN40_00207	EN41_02446	EN42_03402	EN43_04205	EN44_00143	EN45_01753	EN46_00207	EN47_00868	EN48_00688
group_1070	hypothetical protein	101	MAB_3439	ATCC_19977_Rough_00235	ATCC_19977_Smooth_00539	DCC2_02876	DCC3_00840	DCC4_02497	DCC5_03437	DCC6_03440	DCC7_03433	EN1_00440	EN10_01012	EN11_00504	EN12_00906	EN13_00405	EN14_00317	EN15_00927	EN17_00440	EN19_00634	EN2_00235	EN20_04037	EN21_00181	EN22_00144	EN23_00144	EN25_00044	EN26_04290	EN27_01665	EN28_00248	EN3_00205	EN30_01138	EN31_00628	EN32_00940	EN33_00113	EN34_00207	EN35_04284	EN37_00246	EN38_00206	EN39_00235	EN4_01214	EN40_00206	EN41_02445	EN42_03401	EN43_04206	EN44_00144	EN45_01752	EN46_00206	EN47_00867	EN48_00689
group_4238	SDR family NAD(P)-dependent oxidoreductase	79	MAB_3438	ATCC_19977_Rough_00234	ATCC_19977_Smooth_00540	DCC2_02877	DCC3_00841	DCC4_02498		DCC6_03441		EN1_00441			EN12_00905	EN13_00404	EN14_00318	EN15_00928	EN17_00441	EN19_00635	EN2_00234			EN22_00145	EN23_00145	EN25_00045		EN27_01666	EN28_00249	EN3_00206	EN30_01139	EN31_00627	EN32_00939	EN33_00114	EN34_00208		EN37_00245	EN38_00205	EN39_00234	EN4_01215	EN40_00205	EN41_02444	EN42_03400	EN43_04207	EN44_00145	EN45_01751	EN46_00205	EN47_00866	EN48_00690
group_1069	hypothetical protein	79	MAB_3437c	ATCC_19977_Rough_00233	ATCC_19977_Smooth_00541	DCC2_02878	DCC3_00842	DCC4_02499		DCC6_03442		EN1_00442			EN12_00904	EN13_00403	EN14_00319	EN15_00929	EN17_00442	EN19_00636	EN2_00233			EN22_00146	EN23_00146	EN25_00046		EN27_01667	EN28_00250	EN3_00207	EN30_01140	EN31_00626	EN32_00938	EN33_00115	EN34_00209		EN37_00244	EN38_00204	EN39_00233	EN4_01216	EN40_00204	EN41_02443	EN42_03399	EN43_04208	EN44_00146	EN45_01750	EN46_00204	EN47_00865	EN48_00691
group_1068	hypothetical protein	101	MAB_3436	ATCC_19977_Rough_00232	ATCC_19977_Smooth_00542	DCC2_02879	DCC3_00843	DCC4_02500	DCC5_03438	DCC6_03443	DCC7_03434	EN1_00443	EN10_01013	EN11_00503	EN12_00903	EN13_00402	EN14_00320	EN15_00930	EN17_00443	EN19_00637	EN2_00232	EN20_04036	EN21_00182	EN22_00147	EN23_00147	EN25_00047	EN26_04289	EN27_01668	EN28_00251	EN3_00208	EN30_01141	EN31_00625	EN32_00937	EN33_00116	EN34_00210	EN35_04285	EN37_00243	EN38_00203	EN39_00232	EN4_01217	EN40_00203	EN41_02442	EN42_03398	EN43_04209	EN44_00147	EN45_01749	EN46_00203	EN47_00864	EN48_00692
fadD4_1	fatty-acid--CoA ligase FadD4	101	MAB_3435	ATCC_19977_Rough_00231	ATCC_19977_Smooth_00543	DCC2_02880	DCC3_00844	DCC4_02501	DCC5_03439	DCC6_03444	DCC7_03435	EN1_00444	EN10_01014	EN11_00502	EN12_00902	EN13_00401	EN14_00321	EN15_00931	EN17_00444	EN19_00638	EN2_00231	EN20_04035	EN21_00183	EN22_00148	EN23_00148	EN25_00048	EN26_04288	EN27_01669	EN28_00252	EN3_00209	EN30_01142	EN31_00624	EN32_00936	EN33_00117	EN34_00211	EN35_04286	EN37_00242	EN38_00202	EN39_00231	EN4_01218	EN40_00202	EN41_02441	EN42_03397	EN43_04210	EN44_00148	EN45_01748	EN46_00202	EN47_00863	EN48_00693
group_2162	hypothetical protein	92	MAB_3434c	ATCC_19977_Rough_00230	ATCC_19977_Smooth_00544	DCC2_02881		DCC4_02502	DCC5_03440		DCC7_03436	EN1_00445	EN10_01015	EN11_00501	EN12_00901	EN13_00400	EN14_00322	EN15_00932	EN17_00445	EN19_00639	EN2_00230	EN20_04034	EN21_00184	EN22_00149	EN23_00149	EN25_00049	EN26_04287	EN27_01670	EN28_00253	EN3_00210	EN30_01143	EN31_00623	EN32_00935	EN33_00118	EN34_00212	EN35_04287		EN38_00201	EN39_00230	EN4_01219	EN40_00201	EN41_02440	EN42_03396	EN43_04211	EN44_00149	EN45_01747	EN46_00201	EN47_00862	EN48_00694
group_16299	hypothetical protein	101	MAB_3433c	ATCC_19977_Rough_00229	ATCC_19977_Smooth_00545	DCC2_02882	DCC3_00846	DCC4_02503	DCC5_03441	DCC6_03446	DCC7_03437	EN1_00446	EN10_01016	EN11_00500	EN12_00900	EN13_00399	EN14_00323	EN15_00933	EN17_00446	EN19_00640	EN2_00229	EN20_04033	EN21_00185	EN22_00150	EN23_00150	EN25_00050	EN26_04286	EN27_01671	EN28_00254	EN3_00211	EN30_01144	EN31_00622	EN32_00934	EN33_00119	EN34_00213	EN35_04288	EN37_00241	EN38_00200	EN39_00229	EN4_01220	EN40_00200	EN41_02439	EN42_03395	EN43_04212	EN44_00150	EN45_01746	EN46_00200	EN47_00861	EN48_00695
codB	cytosine permease	101	MAB_3432c	ATCC_19977_Rough_00228	ATCC_19977_Smooth_00546	DCC2_02883	DCC3_00847	DCC4_02504	DCC5_03442	DCC6_03447	DCC7_03438	EN1_00447	EN10_01017	EN11_00499	EN12_00899	EN13_00398	EN14_00324	EN15_00934	EN17_00447	EN19_00641	EN2_00228	EN20_04032	EN21_00186	EN22_00151	EN23_00151	EN25_00051	EN26_04285	EN27_01672	EN28_00255	EN3_00212	EN30_01145	EN31_00621	EN32_00933	EN33_00120	EN34_00214	EN35_04289	EN37_00240	EN38_00199	EN39_00228	EN4_01221	EN40_00199	EN41_02438	EN42_03394	EN43_04213	EN44_00151	EN45_01745	EN46_00199	EN47_00860	EN48_00696
rutB	peroxyureidoacrylate/ureidoacrylate amidohydrolase RutB	101	MAB_3431c	ATCC_19977_Rough_00227	ATCC_19977_Smooth_00547	DCC2_02884	DCC3_00848	DCC4_02505	DCC5_03443	DCC6_03448	DCC7_03439	EN1_00448	EN10_01018	EN11_00498	EN12_00898	EN13_00397	EN14_00325	EN15_00935	EN17_00448	EN19_00642	EN2_00227	EN20_04031	EN21_00187	EN22_00152	EN23_00152	EN25_00052	EN26_04284	EN27_01673	EN28_00256	EN3_00213	EN30_01146	EN31_00620	EN32_00932	EN33_00121	EN34_00215	EN35_04290	EN37_00239	EN38_00198	EN39_00227	EN4_01222	EN40_00198	EN41_02437	EN42_03393	EN43_04214	EN44_00152	EN45_01744	EN46_00198	EN47_00859	EN48_00697
group_15305	zf-HC2 domain-containing protein	101	MAB_3430c	ATCC_19977_Rough_00226	ATCC_19977_Smooth_00548	DCC2_02885	DCC3_00849	DCC4_02506	DCC5_03444	DCC6_03449	DCC7_03440	EN1_00449	EN10_01019	EN11_00497	EN12_00897	EN13_00396	EN14_00326	EN15_00936	EN17_00449	EN19_00643	EN2_00226	EN20_04030	EN21_00188	EN22_00153	EN23_00153	EN25_00053	EN26_04283	EN27_01674	EN28_00257	EN3_00214	EN30_01147	EN31_00619	EN32_00931	EN33_00122	EN34_00216	EN35_04291	EN37_00238	EN38_00197	EN39_00226	EN4_01223	EN40_00197	EN41_02436	EN42_03392	EN43_04215	EN44_00153	EN45_01743	EN46_00197	EN47_00858	EN48_00698
group_16281	PepSY-associated TM helix domain-containing protein	101	MAB_3429	ATCC_19977_Rough_00225	ATCC_19977_Smooth_00549	DCC2_02886	DCC3_00850	DCC4_02507	DCC5_03445	DCC6_03450	DCC7_03441	EN1_00450	EN10_01020	EN11_00496	EN12_00896	EN13_00395	EN14_00327	EN15_00937	EN17_00450	EN19_00644	EN2_00225	EN20_04029	EN21_00189	EN22_00154	EN23_00154	EN25_00054	EN26_04282	EN27_01675	EN28_00258	EN3_00215	EN30_01148	EN31_00618	EN32_00930	EN33_00123	EN34_00217	EN35_04292	EN37_00237	EN38_00196	EN39_00225	EN4_01224	EN40_00196	EN41_02435	EN42_03391	EN43_04216	EN44_00154	EN45_01742	EN46_00196	EN47_00857	EN48_00699
sigC	RNA polymerase sigma factor SigC	101	MAB_3428c	ATCC_19977_Rough_00224	ATCC_19977_Smooth_00550	DCC2_02887	DCC3_00851	DCC4_02508	DCC5_03446	DCC6_03451	DCC7_03442	EN1_00451	EN10_01021	EN11_00495	EN12_00895	EN13_00394	EN14_00328	EN15_00938	EN17_00451	EN19_00645	EN2_00224	EN20_04028	EN21_00190	EN22_00155	EN23_00155	EN25_00055	EN26_04281	EN27_01676	EN28_00259	EN3_00216	EN30_01149	EN31_00617	EN32_00929	EN33_00124	EN34_00218	EN35_04293	EN37_00236	EN38_00195	EN39_00224	EN4_01225	EN40_00195	EN41_02434	EN42_03390	EN43_04217	EN44_00155	EN45_01741	EN46_00195	EN47_00856	EN48_00700
group_1067	SDR family oxidoreductase	101	MAB_3427	ATCC_19977_Rough_00223	ATCC_19977_Smooth_00551	DCC2_02888	DCC3_00852	DCC4_02509	DCC5_03447	DCC6_03452	DCC7_03443	EN1_00452	EN10_01022	EN11_00494	EN12_00894	EN13_00393	EN14_00329	EN15_00939	EN17_00452	EN19_00646	EN2_00223	EN20_04027	EN21_00191	EN22_00156	EN23_00156	EN25_00056	EN26_04280	EN27_01677	EN28_00260	EN3_00217	EN30_01150	EN31_00616	EN32_00928	EN33_00125	EN34_00219	EN35_04294	EN37_00235	EN38_00194	EN39_00223	EN4_01226	EN40_00194	EN41_02433	EN42_03389	EN43_04218	EN44_00156	EN45_01740	EN46_00194	EN47_00855	EN48_00701
group_15292	SDR family oxidoreductase	101	MAB_3426c	ATCC_19977_Rough_00222	ATCC_19977_Smooth_00552	DCC2_02889	DCC3_00853	DCC4_02510	DCC5_03448	DCC6_03453	DCC7_03444	EN1_00453	EN10_01023	EN11_00493	EN12_00893	EN13_00392	EN14_00330	EN15_00940	EN17_00453	EN19_00647	EN2_00222	EN20_04026	EN21_00192	EN22_00157	EN23_00157	EN25_00057	EN26_04279	EN27_01678	EN28_00261	EN3_00218	EN30_01151	EN31_00615	EN32_00927	EN33_00126	EN34_00220	EN35_04295	EN37_00234	EN38_00193	EN39_00222	EN4_01227	EN40_00193	EN41_02432	EN42_03388	EN43_04219	EN44_00157	EN45_01739	EN46_00193	EN47_00854	EN48_00702
yciC	Putative metal chaperone YciC	101	MAB_3425c	ATCC_19977_Rough_00221	ATCC_19977_Smooth_00553	DCC2_02890	DCC3_00854	DCC4_02511	DCC5_03449	DCC6_03454	DCC7_03445	EN1_00454	EN10_01024	EN11_00492	EN12_00892	EN13_00391	EN14_00331	EN15_00941	EN17_00454	EN19_00648	EN2_00221	EN20_04025	EN21_00193	EN22_00158	EN23_00158	EN25_00058	EN26_04278	EN27_01679	EN28_00262	EN3_00219	EN30_01152	EN31_00614	EN32_00926	EN33_00127	EN34_00221	EN35_04296	EN37_00233	EN38_00192	EN39_00221	EN4_01228	EN40_00192	EN41_02431	EN42_03387	EN43_04220	EN44_00158	EN45_01738	EN46_00192	EN47_00853	EN48_00703
group_2157	hypothetical protein	101	MAB_3424c	ATCC_19977_Rough_00220	ATCC_19977_Smooth_00554	DCC2_02891	DCC3_00855	DCC4_02512	DCC5_03450	DCC6_03455	DCC7_03446	EN1_00455	EN10_01025	EN11_00491	EN12_00891	EN13_00390	EN14_00332	EN15_00942	EN17_00455	EN19_00649	EN2_00220	EN20_04024	EN21_00194	EN22_00159	EN23_00159	EN25_00059	EN26_04277	EN27_01680	EN28_00263	EN3_00220	EN30_01153	EN31_00613	EN32_00925	EN33_00128	EN34_00222	EN35_04297	EN37_00232	EN38_00191	EN39_00220	EN4_01229	EN40_00191	EN41_02430	EN42_03386	EN43_04221	EN44_00159	EN45_01737	EN46_00191	EN47_00852	EN48_00704
group_14599	cytochrome P450	101	MAB_3423	ATCC_19977_Rough_00219	ATCC_19977_Smooth_00555	DCC2_02892	DCC3_00856	DCC4_02513	DCC5_03451	DCC6_03456	DCC7_03447	EN1_00456	EN10_01026	EN11_00490	EN12_00890	EN13_00389	EN14_00333	EN15_00943	EN17_00456	EN19_00650	EN2_00219	EN20_04023	EN21_00195	EN22_00160	EN23_00160	EN25_00060	EN26_04276	EN27_01681	EN28_00264	EN3_00221	EN30_01154	EN31_00612	EN32_00924	EN33_00129	EN34_00223	EN35_04298	EN37_00231	EN38_00190	EN39_00219	EN4_01230	EN40_00190	EN41_02429	EN42_03385	EN43_04222	EN44_00160	EN45_01736	EN46_00190	EN47_00851	EN48_00705
group_2156	TetR/AcrR family transcriptional regulator	101	MAB_3422c	ATCC_19977_Rough_00218	ATCC_19977_Smooth_00556	DCC2_02893	DCC3_00857	DCC4_02514	DCC5_03452	DCC6_03457	DCC7_03448	EN1_00457	EN10_01027	EN11_00489	EN12_00889	EN13_00388	EN14_00334	EN15_00944	EN17_00457	EN19_00651	EN2_00218	EN20_04022	EN21_00196	EN22_00161	EN23_00161	EN25_00061	EN26_04275	EN27_01682	EN28_00265	EN3_00222	EN30_01155	EN31_00611	EN32_00923	EN33_00130	EN34_00224	EN35_04299	EN37_00230	EN38_00189	EN39_00218	EN4_01231	EN40_00189	EN41_02428	EN42_03384	EN43_04223	EN44_00161	EN45_01735	EN46_00189	EN47_00850	EN48_00706
group_15924	hypothetical protein	101	MAB_3421	ATCC_19977_Rough_00217	ATCC_19977_Smooth_00557	DCC2_02894	DCC3_00858	DCC4_02515	DCC5_03453	DCC6_03458	DCC7_03449	EN1_00458	EN10_01028	EN11_00488	EN12_00888	EN13_00387	EN14_00335	EN15_00945	EN17_00458	EN19_00652	EN2_00217	EN20_04021	EN21_00197	EN22_00162	EN23_00162	EN25_00062	EN26_04274	EN27_01683	EN28_00266	EN3_00223	EN30_01156	EN31_00610	EN32_00922	EN33_00131	EN34_00225	EN35_04300	EN37_00229	EN38_00188	EN39_00217	EN4_01232	EN40_00188	EN41_02427	EN42_03383	EN43_04224	EN44_00162	EN45_01734	EN46_00188	EN47_00849	EN48_00707
group_15500	SDR family oxidoreductase	101	MAB_3420c	ATCC_19977_Rough_00216	ATCC_19977_Smooth_00558	DCC2_02895	DCC3_00859	DCC4_02516	DCC5_03454	DCC6_03459	DCC7_03450	EN1_00459	EN10_01029	EN11_00487	EN12_00887	EN13_00386	EN14_00336	EN15_00946	EN17_00459	EN19_00653	EN2_00216	EN20_04020	EN21_00198	EN22_00163	EN23_00163	EN25_00063	EN26_04273	EN27_01684	EN28_00267	EN3_00224	EN30_01157	EN31_00609	EN32_00921	EN33_00132	EN34_00226	EN35_04301	EN37_00228	EN38_00187	EN39_00216	EN4_01233	EN40_00187	EN41_02426	EN42_03382	EN43_04225	EN44_00163	EN45_01733	EN46_00187	EN47_00848	EN48_00708
nadE	ammonia-dependent NAD(+) synthetase	101	MAB_3419	ATCC_19977_Rough_00215	ATCC_19977_Smooth_00559	DCC2_02896	DCC3_00860	DCC4_02517	DCC5_03455	DCC6_03460	DCC7_03451	EN1_00460	EN10_01030	EN11_00486	EN12_00886	EN13_00385	EN14_00337	EN15_00947	EN17_00460	EN19_00654	EN2_00215	EN20_04019	EN21_00199	EN22_00164	EN23_00164	EN25_00064	EN26_04272	EN27_01685	EN28_00268	EN3_00225	EN30_01158	EN31_00608	EN32_00920	EN33_00133	EN34_00227	EN35_04302	EN37_00227	EN38_00186	EN39_00215	EN4_01234	EN40_00186	EN41_02425	EN42_03381	EN43_04226	EN44_00164	EN45_01732	EN46_00186	EN47_00847	EN48_00709
group_1066	TetR/AcrR family transcriptional regulator	101	MAB_3418	ATCC_19977_Rough_00214	ATCC_19977_Smooth_00560	DCC2_02897	DCC3_00861	DCC4_02518	DCC5_03456	DCC6_03461	DCC7_03452	EN1_00461	EN10_01031	EN11_00485	EN12_00885	EN13_00384	EN14_00338	EN15_00948	EN17_00461	EN19_00655	EN2_00214	EN20_04018	EN21_00200	EN22_00165	EN23_00165	EN25_00065	EN26_04271	EN27_01686	EN28_00269	EN3_00226	EN30_01159	EN31_00607	EN32_00919	EN33_00134	EN34_00228	EN35_04303	EN37_00226	EN38_00185	EN39_00214	EN4_01235	EN40_00185	EN41_02424	EN42_03380	EN43_04227	EN44_00165	EN45_01731	EN46_00185	EN47_00846	EN48_00710
group_614	NAD(P)H-dependent oxidoreductase	101	MAB_3417c	ATCC_19977_Rough_00213	ATCC_19977_Smooth_00561	DCC2_02898	DCC3_00862	DCC4_02519	DCC5_03457	DCC6_03462	DCC7_03453	EN1_00462	EN10_01032	EN11_00484	EN12_00884	EN13_00383	EN14_00339	EN15_00949	EN17_00462	EN19_00656	EN2_00213	EN20_04017	EN21_00201	EN22_00166	EN23_00166	EN25_00066	EN26_04270	EN27_01687	EN28_00270	EN3_00227	EN30_01160	EN31_00606	EN32_00918	EN33_00135	EN34_00229	EN35_04304	EN37_00225	EN38_00184	EN39_00213	EN4_01236	EN40_00184	EN41_02423	EN42_03379	EN43_04228	EN44_00166	EN45_01730	EN46_00184	EN47_00845	EN48_00711
group_1065	MHS family MFS transporter	101	MAB_3416	ATCC_19977_Rough_00212	ATCC_19977_Smooth_00562	DCC2_02899	DCC3_00863	DCC4_02520	DCC5_03458	DCC6_03463	DCC7_03454	EN1_00463	EN10_01033	EN11_03149	EN12_00883	EN13_00382	EN14_00340	EN15_00950	EN17_00463	EN19_00657	EN2_00212	EN20_04016	EN21_00202	EN22_00167	EN23_00167	EN25_00067	EN26_04269	EN27_01688	EN28_00271	EN3_00228	EN30_01161	EN31_00605	EN32_00917	EN33_00136	EN34_00230	EN35_02340	EN37_00224	EN38_00183	EN39_00212	EN4_01237	EN40_00183	EN41_02422	EN42_03378	EN43_04229	EN44_00167	EN45_01729	EN46_00183	EN47_00844	EN48_00712
nrdH	redoxin NrdH	101	MAB_3415c	ATCC_19977_Rough_00211	ATCC_19977_Smooth_00563	DCC2_02900	DCC3_00864	DCC4_02521	DCC5_03459	DCC6_03464	DCC7_03455	EN1_00464	EN10_01034	EN11_03148	EN12_00882	EN13_00381	EN14_00341	EN15_00951	EN17_00464	EN19_00658	EN2_00211	EN20_04015	EN21_00203	EN22_00168	EN23_00168	EN25_00068	EN26_04268	EN27_01689	EN28_00272	EN3_00231	EN30_01162	EN31_00604	EN32_00916	EN33_00137	EN34_00231	EN35_02341	EN37_00223	EN38_00182	EN39_00211	EN4_01241	EN40_00182	EN41_02421	EN42_03377	EN43_04230	EN44_00168	EN45_01728	EN46_00182	EN47_00843	EN48_00713
nrdI	class Ib ribonucleoside-diphosphate reductase assembly flavoprotein NrdI	101	MAB_3414c	ATCC_19977_Rough_00210	ATCC_19977_Smooth_00564	DCC2_02901	DCC3_00865	DCC4_02522	DCC5_03460	DCC6_03465	DCC7_03456	EN1_00465	EN10_01035	EN11_03147	EN12_00881	EN13_00380	EN14_00342	EN15_00952	EN17_00465	EN19_00659	EN2_00210	EN20_04014	EN21_00204	EN22_00169	EN23_00169	EN25_00069	EN26_04267	EN27_01690	EN28_00273	EN3_00232	EN30_01163	EN31_00603	EN32_00915	EN33_00138	EN34_00232	EN35_02342	EN37_00222	EN38_00181	EN39_00210	EN4_01242	EN40_00181	EN41_02420	EN42_03376	EN43_04231	EN44_00169	EN45_01727	EN46_00181	EN47_00842	EN48_00714
nrdE	class 1b ribonucleoside-diphosphate reductase subunit alpha	101	MAB_3413c	ATCC_19977_Rough_00209	ATCC_19977_Smooth_00565	DCC2_02902	DCC3_00866	DCC4_02523	DCC5_03461	DCC6_03466	DCC7_03457	EN1_00466	EN10_01036	EN11_03146	EN12_00880	EN13_00379	EN14_00343	EN15_00953	EN17_00466	EN19_00660	EN2_00209	EN20_04013	EN21_00205	EN22_00170	EN23_00170	EN25_00070	EN26_04266	EN27_01691	EN28_00274	EN3_00233	EN30_01164	EN31_00602	EN32_00914	EN33_00139	EN34_00233	EN35_02343	EN37_00221	EN38_00180	EN39_00209	EN4_01243	EN40_00180	EN41_02419	EN42_03375	EN43_04232	EN44_00170	EN45_01726	EN46_00180	EN47_00841	EN48_00715
group_2155	hypothetical protein	97	MAB_3412	ATCC_19977_Rough_00208	ATCC_19977_Smooth_00566	DCC2_02903	DCC3_00867	DCC4_02576	DCC5_03462		DCC7_03458	EN1_00467	EN10_01037	EN11_03145	EN12_00879	EN13_00378	EN14_00344	EN15_00954	EN17_00467	EN19_00661	EN2_00208	EN20_04012	EN21_00206	EN22_00171	EN23_00171	EN25_00071	EN26_04265	EN27_01692	EN28_00275	EN3_00234	EN30_01165	EN31_00601	EN32_00913	EN33_00140	EN34_00234	EN35_02344	EN37_00220	EN38_00179	EN39_00208	EN4_01244	EN40_00179	EN41_02418	EN42_03374	EN43_04233	EN44_00171	EN45_01725	EN46_00179	EN47_00840	EN48_00716
group_1064	hypothetical protein	85	0	ATCC_19977_Rough_00207	ATCC_19977_Smooth_00567	DCC2_02923		DCC4_02577	DCC5_03463			EN1_00468	EN10_01038	EN11_03144	EN12_00878	EN13_00377	EN14_00345	EN15_00955	EN17_00468	EN19_00662	EN2_00207	EN20_03992	EN21_00207	EN22_00172	EN23_00172	EN25_00072	EN26_04245	EN27_01693	EN28_00296	EN3_00235	EN30_01186	EN31_00580	EN32_00892	EN33_00161	EN34_00255	EN35_02345	EN37_00199	EN38_00178	EN39_00207	EN4_01245	EN40_00178	EN41_02398	EN42_03354	EN43_04253	EN44_00172	EN45_01724	EN46_00178	EN47_00839	EN48_00717
group_613	hypothetical protein	78	MAB_3411	ATCC_19977_Rough_00206	ATCC_19977_Smooth_00568	DCC2_02924			DCC5_03464		DCC7_03466	EN1_00469	EN10_01039	EN11_03143	EN12_00877	EN13_00376	EN14_00346	EN15_00956	EN17_00469	EN19_00663	EN2_00206	EN20_03991		EN22_00173	EN23_00173	EN25_00073	EN26_04244	EN27_01694		EN3_00236						EN35_02346		EN38_00177	EN39_00206	EN4_01246	EN40_00177	EN41_02397	EN42_03353	EN43_04254	EN44_00173	EN45_01723	EN46_00177	EN47_00838	EN48_00718
group_1063	hypothetical protein	91	MAB_3410	ATCC_19977_Rough_00205	ATCC_19977_Smooth_00569	DCC2_02925		DCC4_02579	DCC5_03465	DCC6_03470		EN1_00470	EN10_01040	EN11_03142	EN12_00876	EN13_00375	EN14_00347	EN15_00957	EN17_00470	EN19_00664	EN2_00205	EN20_03990	EN21_00209	EN22_00174	EN23_00174	EN25_00074	EN26_04243	EN27_01695	EN28_00298	EN3_00237	EN30_01188	EN31_00578	EN32_00890	EN33_00163	EN34_00257	EN35_02347	EN37_00197	EN38_00176	EN39_00205	EN4_01247	EN40_00176	EN41_02396	EN42_03352	EN43_04255	EN44_00174	EN45_01722	EN46_00176	EN47_00837	EN48_00719
group_611	hypothetical protein	101	MAB_3409c	ATCC_19977_Rough_00204	ATCC_19977_Smooth_00570	DCC2_02926	DCC3_00874	DCC4_02580	DCC5_03466	DCC6_03471	DCC7_03468	EN1_00471	EN10_01041	EN11_03141	EN12_00875	EN13_00374	EN14_00348	EN15_00958	EN17_00471	EN19_00665	EN2_00204	EN20_03989	EN21_00210	EN22_00175	EN23_00175	EN25_00075	EN26_04242	EN27_01696	EN28_00299	EN3_00238	EN30_01189	EN31_00577	EN32_00889	EN33_00164	EN34_00258	EN35_02348	EN37_00196	EN38_00175	EN39_00204	EN4_01248	EN40_00175	EN41_02395	EN42_03351	EN43_04256	EN44_00175	EN45_01721	EN46_00175	EN47_00836	EN48_00720
group_140	maleylpyruvate isomerase family mycothiol-dependent enzyme	99	MAB_3408c	ATCC_19977_Rough_00203	ATCC_19977_Smooth_00571	DCC2_02927		DCC4_02581	DCC5_03467	DCC6_03472	DCC7_03469	EN1_00472	EN10_01042	EN11_03140	EN12_00874	EN13_00373	EN14_00349	EN15_00959	EN17_00472	EN19_00666	EN2_00203	EN20_03988	EN21_00211	EN22_00176	EN23_00176	EN25_00076	EN26_04241	EN27_01697	EN28_00300	EN3_00239	EN30_01190	EN31_00576	EN32_00888	EN33_00165	EN34_00259	EN35_02349	EN37_00195	EN38_00174	EN39_00203	EN4_01249	EN40_00174	EN41_02394	EN42_03350	EN43_04257	EN44_00176	EN45_01720	EN46_00174	EN47_00835	EN48_00721
group_2153	YoaK family protein	101	MAB_3407	ATCC_19977_Rough_00202	ATCC_19977_Smooth_00572	DCC2_02928	DCC3_00876	DCC4_02582	DCC5_03468	DCC6_03473	DCC7_03470	EN1_00473	EN10_01043	EN11_03139	EN12_00873	EN13_00372	EN14_00350	EN15_00960	EN17_00473	EN19_00667	EN2_00202	EN20_03987	EN21_00212	EN22_00177	EN23_00177	EN25_00077	EN26_04240	EN27_01698	EN28_00301	EN3_00240	EN30_01191	EN31_00575	EN32_00887	EN33_00166	EN34_00260	EN35_02350	EN37_00194	EN38_00173	EN39_00202	EN4_01250	EN40_00173	EN41_02393	EN42_03349	EN43_04258	EN44_00177	EN45_01719	EN46_00173	EN47_00834	EN48_00722
mhpA	3-(3-hydroxy-phenyl)propionate/3-hydroxycinnamic acid hydroxylase	99	MAB_3406	ATCC_19977_Rough_00201	ATCC_19977_Smooth_00573	DCC2_02929		DCC4_02583	DCC5_03469	DCC6_03474	DCC7_03471	EN1_00474	EN10_01044	EN11_03138	EN12_00872	EN13_00371	EN14_00351	EN15_00961	EN17_00474	EN19_00668	EN2_00201	EN20_03986	EN21_00213	EN22_00178	EN23_00178	EN25_00078	EN26_04239	EN27_01699	EN28_00302	EN3_00241	EN30_01192	EN31_00574	EN32_00886	EN33_00167	EN34_00261	EN35_02351	EN37_00193	EN38_00172	EN39_00201	EN4_01251	EN40_00172	EN41_02392	EN42_03348	EN43_04259	EN44_00178	EN45_01718	EN46_00172	EN47_00833	EN48_00723
group_14920	SDR family oxidoreductase	84	MAB_3405	ATCC_19977_Rough_00200	ATCC_19977_Smooth_00574	DCC2_02930	DCC3_00878	DCC4_02584	DCC5_03470	DCC6_03475	DCC7_03472	EN1_00475	EN10_01045	EN11_03137	EN12_00871	EN13_00370	EN14_00352	EN15_00962	EN17_00475	EN19_00669	EN2_00200		EN21_00214	EN22_00179	EN23_00179	EN25_00079		EN27_01700	EN28_00303	EN3_00242	EN30_01193	EN31_00573	EN32_00885	EN33_00168	EN34_00262	EN35_02352	EN37_00192	EN38_00171	EN39_00200	EN4_01259	EN40_00171				EN44_00179	EN45_01717	EN46_00171	EN47_00832	EN48_00724
nrdF	class 1b ribonucleoside-diphosphate reductase subunit beta	86	MAB_3404c	ATCC_19977_Rough_00199	ATCC_19977_Smooth_00575	DCC2_02931	DCC3_00879	DCC4_02585	DCC5_03471	DCC6_03476	DCC7_03473	EN1_00476	EN10_01046	EN11_03136	EN12_00870	EN13_00369	EN14_00353	EN15_00963	EN17_00476	EN19_00670	EN2_00199	EN20_01702	EN21_00215	EN22_00180	EN23_00180	EN25_00080	EN26_00946	EN27_01701	EN28_00304	EN3_00243	EN30_01194	EN31_00572	EN32_00884	EN33_00169	EN34_00263	EN35_02353	EN37_00191	EN38_00170	EN39_00199	EN4_01260	EN40_00170				EN44_00180	EN45_01716	EN46_00170	EN47_00831	EN48_00725
group_16253	hypothetical protein	100	MAB_3403c	ATCC_19977_Rough_00198	ATCC_19977_Smooth_00576	DCC2_02932	DCC3_00880	DCC4_02586	DCC5_03472	DCC6_03477	DCC7_03474	EN1_00477	EN10_01047	EN11_03135	EN12_00869	EN13_00368	EN14_00354	EN15_00964	EN17_00477	EN19_00671	EN2_00198	EN20_01703	EN21_00216	EN22_00181	EN23_00181	EN25_00081	EN26_00947	EN27_01702	EN28_00305	EN3_00244	EN30_01195	EN31_00571	EN32_00883	EN33_00170	EN34_00264	EN35_02354	EN37_00190	EN38_00169	EN39_00198	EN4_01261	EN40_00169	EN41_04865	EN42_00002	EN43_00002	EN44_00181	EN45_01715	EN46_00169	EN47_00830	EN48_00726
group_4237	hypothetical protein	81	MAB_3402	ATCC_19977_Rough_00197	ATCC_19977_Smooth_00577	DCC2_02933		DCC4_02587	DCC5_03473			EN1_00478	EN10_01048	EN11_03134	EN12_00868	EN13_00367	EN14_00355	EN15_00965	EN17_00478	EN19_00672	EN2_00197	EN20_01704	EN21_00217	EN22_00182	EN23_00182	EN25_00082	EN26_00948	EN27_01703	EN28_00306		EN30_01196	EN31_00570	EN32_00882	EN33_00171	EN34_00265	EN35_02355	EN37_00189	EN38_00168	EN39_00197		EN40_00168	EN41_04866	EN42_00003	EN43_00003	EN44_00182	EN45_01714	EN46_00168	EN47_00829	EN48_00727
group_16229	LLM class flavin-dependent oxidoreductase	101	MAB_3401	ATCC_19977_Rough_00196	ATCC_19977_Smooth_00578	DCC2_02934	DCC3_00882	DCC4_02588	DCC5_03474	DCC6_03479	DCC7_03476	EN1_00479	EN10_01049	EN11_03133	EN12_00867	EN13_00366	EN14_00356	EN15_00966	EN17_00479	EN19_00673	EN2_00196	EN20_01705	EN21_00218	EN22_00183	EN23_00183	EN25_00083	EN26_00949	EN27_01704	EN28_00307	EN3_00246	EN30_01197	EN31_00569	EN32_00881	EN33_00172	EN34_00266	EN35_02356	EN37_00188	EN38_00167	EN39_00196	EN4_01263	EN40_00167	EN41_04867	EN42_00004	EN43_00004	EN44_00183	EN45_01713	EN46_00167	EN47_00828	EN48_00728
adhC	NAD(P)-dependent alcohol dehydrogenase	101	MAB_3400	ATCC_19977_Rough_00195	ATCC_19977_Smooth_00579	DCC2_02935	DCC3_00883	DCC4_02589	DCC5_03475	DCC6_03480	DCC7_03477	EN1_00480	EN10_01050	EN11_03132	EN12_00866	EN13_00365	EN14_00357	EN15_00967	EN17_00480	EN19_00674	EN2_00195	EN20_01706	EN21_00219	EN22_00184	EN23_00184	EN25_00084	EN26_00950	EN27_01705	EN28_00308	EN3_00247	EN30_01198	EN31_00568	EN32_00880	EN33_00173	EN34_00267	EN35_02357	EN37_00187	EN38_00166	EN39_00195	EN4_01264	EN40_00166	EN41_04868	EN42_00005	EN43_00005	EN44_00184	EN45_01712	EN46_00166	EN47_00827	EN48_00729
bacA_1	vitamin B12 ABC transporter ATP-binding protein BacA	86	MAB_3399	ATCC_19977_Rough_00194	ATCC_19977_Smooth_00580	DCC2_02936				DCC6_03481	DCC7_03478	EN1_00481			EN12_00865	EN13_00364	EN14_00358	EN15_00968	EN17_00481		EN2_00194	EN20_01707	EN21_00220	EN22_00185	EN23_00185	EN25_00085	EN26_00951	EN27_01706	EN28_00309	EN3_00248	EN30_01199	EN31_00567	EN32_00879	EN33_00174	EN34_00268		EN37_00186	EN38_00165	EN39_00194	EN4_01265	EN40_00165	EN41_04869	EN42_00006	EN43_00006	EN44_00185	EN45_01711	EN46_00165	EN47_00826	EN48_00730
group_1062	hypothetical protein	101	MAB_3398	ATCC_19977_Rough_00193	ATCC_19977_Smooth_00581	DCC2_02937	DCC3_00885	DCC4_02591	DCC5_03477	DCC6_03482	DCC7_03479	EN1_00482	EN10_01052	EN11_03130	EN12_00864	EN13_00363	EN14_00359	EN15_00969	EN17_00482	EN19_00676	EN2_00193	EN20_01708	EN21_00221	EN22_00186	EN23_00186	EN25_00086	EN26_00952	EN27_01707	EN28_00310	EN3_00249	EN30_01200	EN31_00566	EN32_00878	EN33_00175	EN34_00269	EN35_02359	EN37_00185	EN38_00164	EN39_00193	EN4_01266	EN40_00164	EN41_04870	EN42_00007	EN43_00007	EN44_00186	EN45_01710	EN46_00164	EN47_00825	EN48_00731
betI_1	HTH-type transcriptional regulator BetI	101	MAB_3397	ATCC_19977_Rough_00192	ATCC_19977_Smooth_00582	DCC2_02938	DCC3_00886	DCC4_02592	DCC5_03478	DCC6_03483	DCC7_03480	EN1_00483	EN10_01053	EN11_03129	EN12_00863	EN13_00362	EN14_00360	EN15_00970	EN17_00483	EN19_00677	EN2_00192	EN20_01709	EN21_00222	EN22_00187	EN23_00187	EN25_00087	EN26_00953	EN27_01708	EN28_00311	EN3_00250	EN30_01201	EN31_00565	EN32_00877	EN33_00176	EN34_00270	EN35_02360	EN37_00184	EN38_00163	EN39_00192	EN4_01267	EN40_00163	EN41_04871	EN42_00008	EN43_00008	EN44_00187	EN45_01709	EN46_00163	EN47_00824	EN48_00732
group_244	EamA family transporter	100	MAB_3396	ATCC_19977_Rough_00191	ATCC_19977_Smooth_00583	DCC2_02939	DCC3_00887	DCC4_02593	DCC5_03479	DCC6_03484	DCC7_03481	EN1_00484	EN10_01054	EN11_03128	EN12_00862	EN13_00361	EN14_00361	EN15_00971	EN17_00484	EN19_00678	EN2_00191	EN20_01710	EN21_00223	EN22_00188	EN23_00188	EN25_00088	EN26_00954	EN27_01709	EN28_00312	EN3_00251	EN30_01202	EN31_00564	EN32_00876	EN33_00177	EN34_00271	EN35_02361	EN37_00183	EN38_00162	EN39_00191	EN4_01268	EN40_00162		EN42_00009	EN43_00009	EN44_00188	EN45_01708	EN46_00162	EN47_00823	EN48_00733
group_2151	hypothetical protein	101	MAB_3395	ATCC_19977_Rough_00190	ATCC_19977_Smooth_00584	DCC2_02940	DCC3_00888	DCC4_02594	DCC5_03480	DCC6_03485	DCC7_03482	EN1_00485	EN10_01055	EN11_03127	EN12_00861	EN13_00360	EN14_00362	EN15_00972	EN17_00485	EN19_00679	EN2_00190	EN20_01711	EN21_00224	EN22_00189	EN23_00189	EN25_00089	EN26_00955	EN27_01710	EN28_00313	EN3_00252	EN30_01203	EN31_00563	EN32_00875	EN33_00178	EN34_00272	EN35_02362	EN37_00182	EN38_00161	EN39_00190	EN4_01269	EN40_00161	EN41_00588	EN42_00010	EN43_00010	EN44_00189	EN45_01707	EN46_00161	EN47_00822	EN48_00734
group_1061	hypothetical protein	101	MAB_3394c	ATCC_19977_Rough_00189	ATCC_19977_Smooth_00585	DCC2_02941	DCC3_00889	DCC4_02595	DCC5_03481	DCC6_03486	DCC7_03483	EN1_00486	EN10_01056	EN11_03126	EN12_00860	EN13_00359	EN14_00363	EN15_00973	EN17_00486	EN19_00680	EN2_00189	EN20_01712	EN21_00225	EN22_00190	EN23_00190	EN25_00090	EN26_00956	EN27_01711	EN28_00314	EN3_00253	EN30_01204	EN31_00562	EN32_00874	EN33_00179	EN34_00273	EN35_02363	EN37_00181	EN38_00160	EN39_00189	EN4_01270	EN40_00160	EN41_00587	EN42_00011	EN43_00011	EN44_00190	EN45_01706	EN46_00160	EN47_00821	EN48_00735
group_15878	SRPBCC family protein	101	MAB_3393	ATCC_19977_Rough_00188	ATCC_19977_Smooth_00586	DCC2_02942	DCC3_00890	DCC4_02596	DCC5_03482	DCC6_03487	DCC7_03484	EN1_00487	EN10_01057	EN11_03125	EN12_00859	EN13_00358	EN14_00364	EN15_00974	EN17_00487	EN19_00681	EN2_00188	EN20_01713	EN21_00226	EN22_00191	EN23_00191	EN25_00091	EN26_00957	EN27_01712	EN28_00315	EN3_00254	EN30_01205	EN31_00561	EN32_00873	EN33_00180	EN34_00274	EN35_02364	EN37_00180	EN38_00159	EN39_00188	EN4_01271	EN40_00159	EN41_00586	EN42_00012	EN43_00012	EN44_00191	EN45_01705	EN46_00159	EN47_00820	EN48_00736
group_2150	hypothetical protein	101	MAB_3392	ATCC_19977_Rough_00187	ATCC_19977_Smooth_00587	DCC2_02943	DCC3_00891	DCC4_02597	DCC5_03483	DCC6_03488	DCC7_03485	EN1_00488	EN10_01058	EN11_03124	EN12_00858	EN13_00357	EN14_00365	EN15_00975	EN17_00488	EN19_00682	EN2_00187	EN20_01714	EN21_00227	EN22_00192	EN23_00192	EN25_00092	EN26_00958	EN27_01713	EN28_00316	EN3_00255	EN30_01206	EN31_00560	EN32_00872	EN33_00181	EN34_00275	EN35_02365	EN37_00179	EN38_00158	EN39_00187	EN4_01272	EN40_00158	EN41_00585	EN42_00013	EN43_00013	EN44_00192	EN45_01704	EN46_00158	EN47_00819	EN48_00737
group_2149	YciI family protein	101	MAB_3391	ATCC_19977_Rough_00186	ATCC_19977_Smooth_00588	DCC2_02944	DCC3_00892	DCC4_02598	DCC5_03484	DCC6_03489	DCC7_03486	EN1_00489	EN10_01059	EN11_03123	EN12_00857	EN13_00356	EN14_00366	EN15_00976	EN17_00489	EN19_00683	EN2_00186	EN20_01715	EN21_00228	EN22_00193	EN23_00193	EN25_00093	EN26_00959	EN27_01714	EN28_00317	EN3_00256	EN30_01207	EN31_00559	EN32_00871	EN33_00182	EN34_00276	EN35_02366	EN37_00178	EN38_00157	EN39_00186	EN4_01273	EN40_00157	EN41_00584	EN42_00014	EN43_00014	EN44_00193	EN45_01703	EN46_00157	EN47_00818	EN48_00738
fecB	iron-siderophore ABC transporter substrate-binding protein	101	MAB_3390	ATCC_19977_Rough_00185	ATCC_19977_Smooth_00589	DCC2_02945	DCC3_00893	DCC4_02599	DCC5_03485	DCC6_03490	DCC7_03487	EN1_00490	EN10_01060	EN11_03122	EN12_00856	EN13_00355	EN14_00367	EN15_00977	EN17_00490	EN19_00684	EN2_00185	EN20_01716	EN21_00229	EN22_00194	EN23_00194	EN25_00094	EN26_00960	EN27_01715	EN28_00318	EN3_00257	EN30_01208	EN31_00558	EN32_00870	EN33_00183	EN34_00277	EN35_02367	EN37_00177	EN38_00156	EN39_00185	EN4_01274	EN40_00156	EN41_00583	EN42_00015	EN43_00015	EN44_00194	EN45_01702	EN46_00156	EN47_00817	EN48_00739
ctaD_1	cytochrome c oxidase subunit I	101	MAB_3389c	ATCC_19977_Rough_00184	ATCC_19977_Smooth_00590	DCC2_02946	DCC3_00894	DCC4_02600	DCC5_03486	DCC6_03491	DCC7_03488	EN1_00491	EN10_01061	EN11_03121	EN12_00855	EN13_00354	EN14_00368	EN15_00978	EN17_00491	EN19_00685	EN2_00184	EN20_01717	EN21_00230	EN22_00195	EN23_00195	EN25_00095	EN26_00961	EN27_01716	EN28_00319	EN3_00258	EN30_01209	EN31_00557	EN32_00869	EN33_00184	EN34_00278	EN35_02368	EN37_00176	EN38_00155	EN39_00184	EN4_01275	EN40_00155	EN41_00582	EN42_00016	EN43_00016	EN44_00195	EN45_01701	EN46_00155	EN47_00816	EN48_00740
serB	phosphoserine phosphatase SerB	101	MAB_3388c	ATCC_19977_Rough_00183	ATCC_19977_Smooth_00591	DCC2_02947	DCC3_00895	DCC4_02601	DCC5_03487	DCC6_03492	DCC7_03489	EN1_00492	EN10_01062	EN11_03120	EN12_00854	EN13_00353	EN14_00369	EN15_00979	EN17_00492	EN19_00686	EN2_00183	EN20_01718	EN21_00231	EN22_00196	EN23_00196	EN25_00096	EN26_00962	EN27_01717	EN28_00320	EN3_00259	EN30_01210	EN31_00556	EN32_00868	EN33_00185	EN34_00279	EN35_02369	EN37_00175	EN38_00154	EN39_00183	EN4_01276	EN40_00154	EN41_00581	EN42_00017	EN43_00017	EN44_00196	EN45_01700	EN46_00154	EN47_00815	EN48_00741
group_16022	PLP-dependent aminotransferase family protein	101	MAB_3387	ATCC_19977_Rough_00182	ATCC_19977_Smooth_00592	DCC2_02948	DCC3_00896	DCC4_02602	DCC5_03488	DCC6_03493	DCC7_03490	EN1_00493	EN10_01063	EN11_03119	EN12_00853	EN13_00352	EN14_00370	EN15_00980	EN17_00493	EN19_00687	EN2_00182	EN20_01719	EN21_00232	EN22_00197	EN23_00197	EN25_00097	EN26_00963	EN27_01718	EN28_00321	EN3_00260	EN30_01211	EN31_00555	EN32_00867	EN33_00186	EN34_00280	EN35_02370	EN37_00174	EN38_00153	EN39_00182	EN4_01277	EN40_00153	EN41_00580	EN42_00018	EN43_00018	EN44_00197	EN45_01699	EN46_00153	EN47_00814	EN48_00742
group_2148	hypothetical protein	101	MAB_3386c	ATCC_19977_Rough_00181	ATCC_19977_Smooth_00593	DCC2_02949	DCC3_00897	DCC4_02603	DCC5_03489	DCC6_03494	DCC7_03491	EN1_00494	EN10_01064	EN11_03118	EN12_00852	EN13_00351	EN14_00371	EN15_00981	EN17_00494	EN19_00688	EN2_00181	EN20_01720	EN21_00233	EN22_00198	EN23_00198	EN25_00098	EN26_00964	EN27_01719	EN28_00322	EN3_00261	EN30_01212	EN31_00554	EN32_00866	EN33_00187	EN34_00281	EN35_02371	EN37_00173	EN38_00152	EN39_00181	EN4_01278	EN40_00152	EN41_00579	EN42_00019	EN43_00019	EN44_00198	EN45_01698	EN46_00152	EN47_00813	EN48_00743
group_1059	hypothetical protein	101	MAB_3385	ATCC_19977_Rough_00180	ATCC_19977_Smooth_00594	DCC2_02950	DCC3_00898	DCC4_02604	DCC5_03490	DCC6_03495	DCC7_03492	EN1_00495	EN10_01065	EN11_03117	EN12_00851	EN13_00350	EN14_00372	EN15_00982	EN17_00495	EN19_00689	EN2_00180	EN20_01721	EN21_00234	EN22_00199	EN23_00199	EN25_00099	EN26_00965	EN27_01720	EN28_00323	EN3_00262	EN30_01213	EN31_00553	EN32_00865	EN33_00188	EN34_00282	EN35_02372	EN37_00172	EN38_00151	EN39_00180	EN4_01279	EN40_00151	EN41_00578	EN42_00020	EN43_00020	EN44_00199	EN45_01697	EN46_00151	EN47_00812	EN48_00744
group_1058	ABC transporter ATP-binding protein	101	MAB_3384c	ATCC_19977_Rough_00179	ATCC_19977_Smooth_00595	DCC2_02951	DCC3_00899	DCC4_02605	DCC5_03491	DCC6_03496	DCC7_03493	EN1_00496	EN10_01066	EN11_03116	EN12_00850	EN13_00349	EN14_00373	EN15_00983	EN17_00496	EN19_00690	EN2_00179	EN20_01722	EN21_00235	EN22_00200	EN23_00200	EN25_00100	EN26_00966	EN27_01721	EN28_00324	EN3_00263	EN30_01214	EN31_00552	EN32_00864	EN33_00189	EN34_00283	EN35_02373	EN37_00171	EN38_00150	EN39_00179	EN4_01280	EN40_00150	EN41_00577	EN42_00021	EN43_00021	EN44_00200	EN45_01696	EN46_00150	EN47_00811	EN48_00745
group_15658	hypothetical protein	101	MAB_3383c	ATCC_19977_Rough_00178	ATCC_19977_Smooth_00596	DCC2_02952	DCC3_00900	DCC4_02606	DCC5_03492	DCC6_03497	DCC7_03494	EN1_00497	EN10_01067	EN11_03115	EN12_00849	EN13_00348	EN14_00374	EN15_00984	EN17_00497	EN19_00691	EN2_00178	EN20_01723	EN21_00236	EN22_00201	EN23_00201	EN25_00101	EN26_00967	EN27_01722	EN28_00325	EN3_00264	EN30_01215	EN31_00551	EN32_00863	EN33_00190	EN34_00284	EN35_02374	EN37_00170	EN38_00149	EN39_00178	EN4_01281	EN40_00149	EN41_00576	EN42_00022	EN43_00022	EN44_00201	EN45_01695	EN46_00149	EN47_00810	EN48_00746
group_1057	enoyl-CoA hydratase	101	MAB_3382c	ATCC_19977_Rough_00177	ATCC_19977_Smooth_00597	DCC2_02953	DCC3_00901	DCC4_02607	DCC5_03493	DCC6_03498	DCC7_03495	EN1_00498	EN10_01068	EN11_03114	EN12_00848	EN13_00347	EN14_00375	EN15_00985	EN17_00498	EN19_00692	EN2_00177	EN20_01724	EN21_00237	EN22_00202	EN23_00202	EN25_00102	EN26_00968	EN27_01723	EN28_00326	EN3_00265	EN30_01216	EN31_00550	EN32_00862	EN33_00191	EN34_00285	EN35_02375	EN37_00169	EN38_00148	EN39_00177	EN4_01282	EN40_00148	EN41_00575	EN42_00023	EN43_00023	EN44_00202	EN45_01694	EN46_00148	EN47_00809	EN48_00747
group_14986	class I SAM-dependent methyltransferase	101	MAB_3381c	ATCC_19977_Rough_00176	ATCC_19977_Smooth_00598	DCC2_02954	DCC3_00902	DCC4_02608	DCC5_03494	DCC6_03499	DCC7_03496	EN1_00499	EN10_01069	EN11_03113	EN12_00847	EN13_00346	EN14_00376	EN15_00986	EN17_00499	EN19_00693	EN2_00176	EN20_01725	EN21_00238	EN22_00203	EN23_00203	EN25_00103	EN26_00969	EN27_01724	EN28_00327	EN3_00266	EN30_01217	EN31_00549	EN32_00861	EN33_00192	EN34_00286	EN35_02376	EN37_00168	EN38_00147	EN39_00176	EN4_01283	EN40_00147	EN41_00574	EN42_00024	EN43_00024	EN44_00203	EN45_01693	EN46_00147	EN47_00808	EN48_00748
group_2147	class I SAM-dependent methyltransferase	101	MAB_3380c	ATCC_19977_Rough_00175	ATCC_19977_Smooth_00599	DCC2_02955	DCC3_00903	DCC4_02609	DCC5_03495	DCC6_03500	DCC7_03497	EN1_00500	EN10_01070	EN11_03112	EN12_00846	EN13_00345	EN14_00377	EN15_00987	EN17_00500	EN19_00694	EN2_00175	EN20_01726	EN21_00239	EN22_00204	EN23_00204	EN25_00104	EN26_00970	EN27_01725	EN28_00328	EN3_00267	EN30_01218	EN31_00548	EN32_00860	EN33_00193	EN34_00287	EN35_02377	EN37_00167	EN38_00146	EN39_00175	EN4_01284	EN40_00146	EN41_00573	EN42_00025	EN43_00025	EN44_00204	EN45_01692	EN46_00146	EN47_00807	EN48_00749
group_14668	PQQ-binding-like beta-propeller repeat protein	101	MAB_3379	ATCC_19977_Rough_00174	ATCC_19977_Smooth_00600	DCC2_02956	DCC3_00904	DCC4_02610	DCC5_03496	DCC6_03501	DCC7_03498	EN1_00501	EN10_01071	EN11_03111	EN12_00845	EN13_00344	EN14_00378	EN15_00988	EN17_00501	EN19_00695	EN2_00174	EN20_01727	EN21_00240	EN22_00205	EN23_00205	EN25_00105	EN26_00971	EN27_01726	EN28_00329	EN3_00268	EN30_01219	EN31_00547	EN32_00859	EN33_00194	EN34_00288	EN35_02378	EN37_00166	EN38_00145	EN39_00174	EN4_01285	EN40_00145	EN41_00572	EN42_00026	EN43_00026	EN44_00205	EN45_01691	EN46_00145	EN47_00806	EN48_00750
group_15403	acetyltransferase	101	MAB_3378c	ATCC_19977_Rough_00173	ATCC_19977_Smooth_00601	DCC2_02957	DCC3_00905	DCC4_02611	DCC5_03497	DCC6_03502	DCC7_03499	EN1_00502	EN10_01072	EN11_03110	EN12_00844	EN13_00343	EN14_00379	EN15_00989	EN17_00502	EN19_00696	EN2_00173	EN20_01728	EN21_00241	EN22_00206	EN23_00206	EN25_00106	EN26_00972	EN27_01727	EN28_00330	EN3_00269	EN30_01220	EN31_00546	EN32_00858	EN33_00195	EN34_00289	EN35_02379	EN37_00165	EN38_00144	EN39_00173	EN4_01286	EN40_00144	EN41_00571	EN42_00027	EN43_00027	EN44_00206	EN45_01690	EN46_00144	EN47_00805	EN48_00751
group_242	F420H(2)-dependent quinone reductase	101	MAB_3377	ATCC_19977_Rough_00172	ATCC_19977_Smooth_00602	DCC2_02958	DCC3_00906	DCC4_02612	DCC5_03498	DCC6_03503	DCC7_03501	EN1_00503	EN10_01073	EN11_03109	EN12_00843	EN13_00342	EN14_00380	EN15_00990	EN17_00503	EN19_00697	EN2_00172	EN20_01729	EN21_00242	EN22_00207	EN23_00207	EN25_00107	EN26_00973	EN27_01728	EN28_00331	EN3_00270	EN30_01221	EN31_00545	EN32_00857	EN33_00196	EN34_00290	EN35_02380	EN37_00164	EN38_00143	EN39_00172	EN4_01287	EN40_00143	EN41_00570	EN42_00028	EN43_00028	EN44_00207	EN45_01689	EN46_00143	EN47_00804	EN48_00752
group_1056	hypothetical protein	93	MAB_3376	ATCC_19977_Rough_00171	ATCC_19977_Smooth_00603	DCC2_02959		DCC4_02613	DCC5_03499	DCC6_03504		EN1_00504	EN10_01074	EN11_03108	EN12_00842	EN13_00341	EN14_00381	EN15_00991	EN17_00504	EN19_00698	EN2_00171	EN20_01730	EN21_00243	EN22_00208	EN23_00208	EN25_00108	EN26_00974	EN27_01729	EN28_00332	EN3_00271	EN30_01222	EN31_00544	EN32_00856	EN33_00197	EN34_00291	EN35_02381	EN37_00163	EN38_00142	EN39_00171	EN4_01288	EN40_00142	EN41_00569	EN42_00029	EN43_00029	EN44_00208	EN45_01688	EN46_00142	EN47_00803	EN48_00753
group_2146	metalloregulator ArsR/SmtB family transcription factor	95	MAB_3375	ATCC_19977_Rough_00170	ATCC_19977_Smooth_00604	DCC2_02960	DCC3_00907	DCC4_02614	DCC5_03500	DCC6_03505		EN1_00505	EN10_01075	EN11_03107	EN12_00841	EN13_00340	EN14_00382	EN15_00992	EN17_00505	EN19_00699	EN2_00170	EN20_01731	EN21_00244	EN22_00209	EN23_00209	EN25_00109	EN26_00975	EN27_01730	EN28_00333	EN3_00272	EN30_01223	EN31_00543	EN32_00855	EN33_00198	EN34_00292	EN35_02382	EN37_00162	EN38_00141	EN39_00170	EN4_01289	EN40_00141	EN41_00568	EN42_00030	EN43_00030	EN44_00209	EN45_01687	EN46_00141	EN47_00802	EN48_00754
group_14633	metal-dependent hydrolase	101	MAB_3374c	ATCC_19977_Rough_00169	ATCC_19977_Smooth_00605	DCC2_02961	DCC3_00908	DCC4_02615	DCC5_03501	DCC6_03506	DCC7_03504	EN1_00506	EN10_01076	EN11_03106	EN12_00840	EN13_00339	EN14_00383	EN15_00993	EN17_00506	EN19_00700	EN2_00169	EN20_01732	EN21_00245	EN22_00210	EN23_00210	EN25_00110	EN26_00976	EN27_01731	EN28_00334	EN3_00273	EN30_01224	EN31_00542	EN32_00854	EN33_00199	EN34_00293	EN35_02383	EN37_00161	EN38_00140	EN39_00169	EN4_01290	EN40_00140	EN41_00567	EN42_00031	EN43_00031	EN44_00210	EN45_01686	EN46_00140	EN47_00801	EN48_00755
group_1055	metal-dependent hydrolase	101	MAB_3373c	ATCC_19977_Rough_00168	ATCC_19977_Smooth_00606	DCC2_02962	DCC3_00909	DCC4_02616	DCC5_03502	DCC6_03507	DCC7_03505	EN1_00507	EN10_01077	EN11_03105	EN12_00839	EN13_00338	EN14_00384	EN15_00994	EN17_00507	EN19_00701	EN2_00168	EN20_01733	EN21_00246	EN22_00211	EN23_00211	EN25_00111	EN26_00977	EN27_01732	EN28_00335	EN3_00274	EN30_01225	EN31_00541	EN32_00853	EN33_00200	EN34_00294	EN35_02384	EN37_00160	EN38_00139	EN39_00168	EN4_01291	EN40_00139	EN41_00566	EN42_00032	EN43_00032	EN44_00211	EN45_01685	EN46_00139	EN47_00800	EN48_00756
group_2145	TetR family transcriptional regulator	101	MAB_3372	ATCC_19977_Rough_00167	ATCC_19977_Smooth_00607	DCC2_02963	DCC3_00910	DCC4_02617	DCC5_03503	DCC6_03508	DCC7_03506	EN1_00508	EN10_01078	EN11_03104	EN12_00838	EN13_00337	EN14_00385	EN15_00995	EN17_00508	EN19_00702	EN2_00167	EN20_01734	EN21_00247	EN22_00212	EN23_00212	EN25_00112	EN26_00978	EN27_01733	EN28_00336	EN3_00275	EN30_01226	EN31_00540	EN32_00852	EN33_00201	EN34_00295	EN35_02385	EN37_00159	EN38_00138	EN39_00167	EN4_01292	EN40_00138	EN41_00565	EN42_00033	EN43_00033	EN44_00212	EN45_01684	EN46_00138	EN47_00799	EN48_00757
group_16086	hypothetical protein	101	MAB_3371c	ATCC_19977_Rough_00166	ATCC_19977_Smooth_00608	DCC2_02964	DCC3_00911	DCC4_02618	DCC5_03504	DCC6_03509	DCC7_03507	EN1_00509	EN10_01079	EN11_03103	EN12_00837	EN13_00336	EN14_00386	EN15_00996	EN17_00509	EN19_00703	EN2_00166	EN20_01735	EN21_00248	EN22_00213	EN23_00213	EN25_00113	EN26_00979	EN27_01734	EN28_00337	EN3_00276	EN30_01227	EN31_00539	EN32_00851	EN33_00202	EN34_00296	EN35_02386	EN37_00158	EN38_00137	EN39_00166	EN4_01293	EN40_00137	EN41_00564	EN42_00034	EN43_00034	EN44_00213	EN45_01683	EN46_00137	EN47_00798	EN48_00758
group_610	hypothetical protein	101	MAB_3370	ATCC_19977_Rough_00165	ATCC_19977_Smooth_00609	DCC2_02965	DCC3_00912	DCC4_02619	DCC5_03505	DCC6_03510	DCC7_03508	EN1_00510	EN10_01080	EN11_03102	EN12_00836	EN13_00335	EN14_00387	EN15_00997	EN17_00510	EN19_00704	EN2_00165	EN20_01736	EN21_00249	EN22_00214	EN23_00214	EN25_00114	EN26_00980	EN27_01735	EN28_00338	EN3_00277	EN30_01228	EN31_00538	EN32_00850	EN33_00203	EN34_00297	EN35_02387	EN37_00157	EN38_00136	EN39_00165	EN4_01294	EN40_00136	EN41_00563	EN42_00035	EN43_00035	EN44_00214	EN45_01682	EN46_00136	EN47_00797	EN48_00759
group_347	hypothetical protein	66	MAB_3369	ATCC_19977_Rough_00164	ATCC_19977_Smooth_00610	DCC2_02966		DCC4_02620				EN1_00511			EN12_00835	EN13_00334	EN14_00388	EN15_00998	EN17_00511	EN19_00705	EN2_00164			EN22_00215	EN23_00215	EN25_00115		EN27_01736	EN28_00339	EN3_00278	EN30_01229	EN31_00537	EN32_00849	EN33_00204	EN34_00298		EN37_00156	EN38_00135	EN39_00164	EN4_01295	EN40_00135				EN44_00215	EN45_01681	EN46_00135	EN47_00796	EN48_00760
group_14909	Lrp/AsnC family transcriptional regulator	101	MAB_3368c	ATCC_19977_Rough_00163	ATCC_19977_Smooth_00611	DCC2_02967	DCC3_00914	DCC4_02621	DCC5_03507	DCC6_03512	DCC7_03510	EN1_00512	EN10_01082	EN11_03100	EN12_00834	EN13_00333	EN14_00389	EN15_00999	EN17_00512	EN19_00707	EN2_00163	EN20_01738	EN21_00251	EN22_00216	EN23_00216	EN25_00116	EN26_00982	EN27_01737	EN28_00340	EN3_00279	EN30_01230	EN31_00536	EN32_00848	EN33_00205	EN34_00299	EN35_02389	EN37_00155	EN38_00134	EN39_00163	EN4_01296	EN40_00134	EN41_00561	EN42_00037	EN43_00037	EN44_00216	EN45_01680	EN46_00134	EN47_00795	EN48_00761
group_16235	thioester reductase domain-containing protein	101	MAB_3367	ATCC_19977_Rough_00162	ATCC_19977_Smooth_00612	DCC2_02968	DCC3_00915	DCC4_02622	DCC5_03508	DCC6_03513	DCC7_03511	EN1_00513	EN10_01083	EN11_03099	EN12_00833	EN13_00332	EN14_00390	EN15_01000	EN17_00513	EN19_00708	EN2_00162	EN20_01739	EN21_00252	EN22_00217	EN23_00217	EN25_00117	EN26_00983	EN27_01738	EN28_00341	EN3_00280	EN30_01231	EN31_00535	EN32_00847	EN33_00206	EN34_00300	EN35_02390	EN37_00154	EN38_00133	EN39_00162	EN4_01297	EN40_00133	EN41_00560	EN42_00038	EN43_00038	EN44_00217	EN45_01679	EN46_00133	EN47_00794	EN48_00762
group_15108	glycogen synthase	101	MAB_3366	ATCC_19977_Rough_00161	ATCC_19977_Smooth_00613	DCC2_02969	DCC3_00916	DCC4_02623	DCC5_03509	DCC6_03514	DCC7_03512	EN1_00514	EN10_01084	EN11_03098	EN12_00832	EN13_00331	EN14_00391	EN15_01001	EN17_00514	EN19_00709	EN2_00161	EN20_01740	EN21_00253	EN22_00218	EN23_00218	EN25_00118	EN26_00984	EN27_01739	EN28_00342	EN3_00281	EN30_01232	EN31_00534	EN32_00846	EN33_00207	EN34_00301	EN35_02391	EN37_00153	EN38_00132	EN39_00161	EN4_01298	EN40_00132	EN41_00559	EN42_00039	EN43_00039	EN44_00218	EN45_01678	EN46_00132	EN47_00793	EN48_00763
group_1054	hypothetical protein	62	0	ATCC_19977_Rough_00160	ATCC_19977_Smooth_00614	DCC2_02970		DCC4_02624				EN1_00515			EN12_00831	EN13_00330	EN14_00392	EN15_01002	EN17_00515		EN2_00160			EN22_00219	EN23_00219	EN25_00119		EN27_01740	EN28_00343	EN3_00282	EN30_01233	EN31_00533	EN32_00845	EN33_00208	EN34_00302		EN37_00152	EN38_00131	EN39_00160	EN4_01299	EN40_00131				EN44_00219	EN45_01677	EN46_00131	EN47_00792	EN48_00764
group_3370	glycoside hydrolase family 57 protein	101	MAB_3365	ATCC_19977_Rough_00159	ATCC_19977_Smooth_00615	DCC2_02971	DCC3_00917	DCC4_02625	DCC5_03510	DCC6_03515	DCC7_03513	EN1_00516	EN10_01085	EN11_03097	EN12_00830	EN13_00329	EN14_00393	EN15_01003	EN17_00516	EN19_00710	EN2_00159	EN20_01741	EN21_00254	EN22_00220	EN23_00220	EN25_00120	EN26_00985	EN27_01741	EN28_00344	EN3_00283	EN30_01234	EN31_00532	EN32_00844	EN33_00209	EN34_00303	EN35_02392	EN37_00151	EN38_00130	EN39_00159	EN4_01300	EN40_00130	EN41_00558	EN42_00040	EN43_00040	EN44_00220	EN45_01676	EN46_00130	EN47_00791	EN48_00765
group_15446	class I SAM-dependent methyltransferase	101	MAB_3364	ATCC_19977_Rough_00158	ATCC_19977_Smooth_00616	DCC2_02972	DCC3_00918	DCC4_02626	DCC5_03511	DCC6_03516	DCC7_03514	EN1_00517	EN10_01086	EN11_03096	EN12_00829	EN13_00328	EN14_00394	EN15_01004	EN17_00517	EN19_00711	EN2_00158	EN20_01742	EN21_00255	EN22_00221	EN23_00221	EN25_00121	EN26_00986	EN27_01742	EN28_00345	EN3_00284	EN30_01235	EN31_00531	EN32_00843	EN33_00210	EN34_00304	EN35_02393	EN37_00150	EN38_00129	EN39_00158	EN4_01301	EN40_00129	EN41_00557	EN42_00041	EN43_00041	EN44_00221	EN45_01675	EN46_00129	EN47_00790	EN48_00766
fixA	electron transfer flavoprotein subunit beta/FixA family protein	101	MAB_3363c	ATCC_19977_Rough_00157	ATCC_19977_Smooth_00617	DCC2_02973	DCC3_00919	DCC4_02627	DCC5_03512	DCC6_03517	DCC7_03515	EN1_00518	EN10_01087	EN11_03095	EN12_00828	EN13_00327	EN14_00395	EN15_01005	EN17_00518	EN19_00712	EN2_00157	EN20_01743	EN21_00256	EN22_00222	EN23_00222	EN25_00122	EN26_00987	EN27_01743	EN28_00346	EN3_00285	EN30_01236	EN31_00530	EN32_00842	EN33_00211	EN34_00305	EN35_02394	EN37_00149	EN38_00128	EN39_00157	EN4_01302	EN40_00128	EN41_00556	EN42_00042	EN43_00042	EN44_00222	EN45_01674	EN46_00128	EN47_00789	EN48_00767
fixB	electron transfer flavoprotein subunit alpha/FixB family protein	101	MAB_3362c	ATCC_19977_Rough_00156	ATCC_19977_Smooth_00618	DCC2_02974	DCC3_00920	DCC4_02628	DCC5_03513	DCC6_03518	DCC7_03516	EN1_00519	EN10_01088	EN11_03094	EN12_00827	EN13_00326	EN14_00396	EN15_01006	EN17_00519	EN19_00713	EN2_00156	EN20_01744	EN21_00257	EN22_00223	EN23_00223	EN25_00123	EN26_00988	EN27_01744	EN28_00347	EN3_00286	EN30_01237	EN31_00529	EN32_00841	EN33_00212	EN34_00306	EN35_02395	EN37_00148	EN38_00127	EN39_00156	EN4_01303	EN40_00127	EN41_00555	EN42_00043	EN43_00043	EN44_00223	EN45_01673	EN46_00127	EN47_00788	EN48_00768
group_2144	hypothetical protein	101	MAB_3361	ATCC_19977_Rough_00155	ATCC_19977_Smooth_00619	DCC2_02975	DCC3_00921	DCC4_02629	DCC5_03514	DCC6_03519	DCC7_03517	EN1_00520	EN10_01089	EN11_03093	EN12_00826	EN13_00325	EN14_00397	EN15_01007	EN17_00520	EN19_00714	EN2_00155	EN20_01745	EN21_00258	EN22_00224	EN23_00224	EN25_00124	EN26_00989	EN27_01745	EN28_00348	EN3_00287	EN30_01238	EN31_00528	EN32_00840	EN33_00213	EN34_00307	EN35_02396	EN37_00147	EN38_00126	EN39_00155	EN4_01304	EN40_00126	EN41_00554	EN42_00044	EN43_00044	EN44_00224	EN45_01672	EN46_00126	EN47_00787	EN48_00769
group_1053	SDR family oxidoreductase	101	MAB_3360c	ATCC_19977_Rough_00154	ATCC_19977_Smooth_00620	DCC2_02976	DCC3_00922	DCC4_02630	DCC5_03515	DCC6_03520	DCC7_03518	EN1_00521	EN10_01090	EN11_03092	EN12_00825	EN13_00324	EN14_00398	EN15_01008	EN17_00521	EN19_00715	EN2_00154	EN20_01746	EN21_00259	EN22_00225	EN23_00225	EN25_00125	EN26_00990	EN27_01746	EN28_00349	EN3_00288	EN30_01239	EN31_00527	EN32_00839	EN33_00214	EN34_00308	EN35_02397	EN37_00146	EN38_00125	EN39_00154	EN4_01305	EN40_00125	EN41_00553	EN42_00045	EN43_00045	EN44_00225	EN45_01671	EN46_00125	EN47_00786	EN48_00770
group_15484	GNAT family N-acetyltransferase	101	MAB_3359c	ATCC_19977_Rough_00153	ATCC_19977_Smooth_00621	DCC2_02977	DCC3_00923	DCC4_02631	DCC5_03516	DCC6_03521	DCC7_03519	EN1_00522	EN10_01091	EN11_03091	EN12_00824	EN13_00323	EN14_00399	EN15_01009	EN17_00522	EN19_00716	EN2_00153	EN20_01747	EN21_00260	EN22_00226	EN23_00226	EN25_00126	EN26_00991	EN27_01747	EN28_00350	EN3_00289	EN30_01240	EN31_00526	EN32_00838	EN33_00215	EN34_00309	EN35_02398	EN37_00145	EN38_00124	EN39_00153	EN4_01306	EN40_00124	EN41_00552	EN42_00046	EN43_00046	EN44_00226	EN45_01670	EN46_00124	EN47_00785	EN48_00771
group_16291	1-acyl-sn-glycerol-3-phosphate acyltransferase	101	MAB_3358c	ATCC_19977_Rough_00152	ATCC_19977_Smooth_00622	DCC2_02978	DCC3_00924	DCC4_02632	DCC5_03517	DCC6_03522	DCC7_03520	EN1_00523	EN10_01092	EN11_03090	EN12_00823	EN13_00322	EN14_00400	EN15_01010	EN17_00523	EN19_00717	EN2_00152	EN20_01748	EN21_00261	EN22_00227	EN23_00227	EN25_00127	EN26_00992	EN27_01748	EN28_00351	EN3_00290	EN30_01241	EN31_00525	EN32_00837	EN33_00216	EN34_00310	EN35_02399	EN37_00144	EN38_00123	EN39_00152	EN4_01307	EN40_00123	EN41_00551	EN42_00047	EN43_00047	EN44_00227	EN45_01669	EN46_00123	EN47_00784	EN48_00772
iscS	cysteine desulfurase	101	MAB_3357c	ATCC_19977_Rough_00151	ATCC_19977_Smooth_00623	DCC2_02979	DCC3_00925	DCC4_02633	DCC5_03518	DCC6_03523	DCC7_03521	EN1_00524	EN10_01093	EN11_03089	EN12_00822	EN13_00321	EN14_00401	EN15_01011	EN17_00524	EN19_00718	EN2_00151	EN20_01749	EN21_00262	EN22_00228	EN23_00228	EN25_00128	EN26_00993	EN27_01749	EN28_00352	EN3_00291	EN30_01242	EN31_00524	EN32_00836	EN33_00217	EN34_00311	EN35_02400	EN37_00143	EN38_00122	EN39_00151	EN4_01308	EN40_00122	EN41_00550	EN42_00048	EN43_00048	EN44_00228	EN45_01668	EN46_00122	EN47_00783	EN48_00773
mnmA	tRNA 2-thiouridine(34) synthase MnmA	101	MAB_3356c	ATCC_19977_Rough_00150	ATCC_19977_Smooth_00624	DCC2_02980	DCC3_00926	DCC4_02634	DCC5_03519	DCC6_03524	DCC7_03522	EN1_00525	EN10_01094	EN11_03088	EN12_00821	EN13_00320	EN14_00402	EN15_01012	EN17_00525	EN19_00719	EN2_00150	EN20_01750	EN21_00263	EN22_00229	EN23_00229	EN25_00129	EN26_00994	EN27_01750	EN28_00353	EN3_00292	EN30_01243	EN31_00523	EN32_00835	EN33_00218	EN34_00312	EN35_02401	EN37_00142	EN38_00121	EN39_00150	EN4_01309	EN40_00121	EN41_00549	EN42_00049	EN43_00049	EN44_00229	EN45_01667	EN46_00121	EN47_00782	EN48_00774
group_2143	Lipase 1	101	MAB_3355	ATCC_19977_Rough_00149	ATCC_19977_Smooth_00625	DCC2_02981	DCC3_00927	DCC4_02635	DCC5_03520	DCC6_03525	DCC7_03523	EN1_00526	EN10_01095	EN11_03087	EN12_00820	EN13_00319	EN14_00403	EN15_01013	EN17_00526	EN19_00720	EN2_00149	EN20_01751	EN21_00264	EN22_00230	EN23_00230	EN25_00130	EN26_00995	EN27_01751	EN28_00354	EN3_00293	EN30_01244	EN31_00522	EN32_00834	EN33_00219	EN34_00313	EN35_02402	EN37_00141	EN38_00120	EN39_00149	EN4_01310	EN40_00120	EN41_00548	EN42_00050	EN43_00050	EN44_00230	EN45_01666	EN46_00120	EN47_00781	EN48_00775
desA1_1	acyl-ACP desaturase DesA1	101	MAB_3354	ATCC_19977_Rough_00148	ATCC_19977_Smooth_00626	DCC2_02982	DCC3_00928	DCC4_02636	DCC5_03521	DCC6_03526	DCC7_03524	EN1_00527	EN10_01096	EN11_03086	EN12_00819	EN13_00318	EN14_00404	EN15_01014	EN17_00527	EN19_00721	EN2_00148	EN20_01752	EN21_00265	EN22_00231	EN23_00231	EN25_00131	EN26_00996	EN27_01752	EN28_00355	EN3_00294	EN30_01245	EN31_00521	EN32_00833	EN33_00220	EN34_00314	EN35_02403	EN37_00140	EN38_00119	EN39_00148	EN4_01311	EN40_00119	EN41_00547	EN42_00051	EN43_00051	EN44_00231	EN45_01665	EN46_00119	EN47_00780	EN48_00776
group_16210	NCS2 family permease	101	MAB_3353c	ATCC_19977_Rough_00147	ATCC_19977_Smooth_00627	DCC2_02983	DCC3_00929	DCC4_02637	DCC5_03522	DCC6_03527	DCC7_03525	EN1_00528	EN10_01097	EN11_03085	EN12_00818	EN13_00317	EN14_00405	EN15_01015	EN17_00528	EN19_00722	EN2_00147	EN20_01753	EN21_00266	EN22_00232	EN23_00232	EN25_00132	EN26_00997	EN27_01753	EN28_00356	EN3_00295	EN30_01246	EN31_00520	EN32_00832	EN33_00221	EN34_00315	EN35_02404	EN37_00139	EN38_00118	EN39_00147	EN4_01312	EN40_00118	EN41_00546	EN42_00052	EN43_00052	EN44_00232	EN45_01664	EN46_00118	EN47_00779	EN48_00777
group_2142	hypothetical protein	101	MAB_3352c	ATCC_19977_Rough_00146	ATCC_19977_Smooth_00628	DCC2_02984	DCC3_00930	DCC4_02638	DCC5_03523	DCC6_03528	DCC7_03526	EN1_00529	EN10_01098	EN11_03084	EN12_00817	EN13_00316	EN14_00406	EN15_01016	EN17_00529	EN19_00723	EN2_00146	EN20_01754	EN21_00267	EN22_00233	EN23_00233	EN25_00133	EN26_00998	EN27_01754	EN28_00357	EN3_00296	EN30_01247	EN31_00519	EN32_00831	EN33_00222	EN34_00316	EN35_02405	EN37_00138	EN38_00117	EN39_00146	EN4_01313	EN40_00117	EN41_00545	EN42_00053	EN43_00053	EN44_00233	EN45_01663	EN46_00117	EN47_00778	EN48_00778
bluB	5,6-dimethylbenzimidazole synthase	101	MAB_3351c	ATCC_19977_Rough_00145	ATCC_19977_Smooth_00629	DCC2_02985	DCC3_00931	DCC4_02639	DCC5_03524	DCC6_03529	DCC7_03527	EN1_00530	EN10_01099	EN11_03083	EN12_00816	EN13_00315	EN14_00407	EN15_01017	EN17_00530	EN19_00724	EN2_00145	EN20_01755	EN21_00268	EN22_00234	EN23_00234	EN25_00134	EN26_00999	EN27_01755	EN28_00358	EN3_00297	EN30_01248	EN31_00518	EN32_00830	EN33_00223	EN34_00317	EN35_02406	EN37_00137	EN38_00116	EN39_00145	EN4_01314	EN40_00116	EN41_00544	EN42_00054	EN43_00054	EN44_00234	EN45_01662	EN46_00116	EN47_00777	EN48_00779
group_609	crotonase/enoyl-CoA hydratase family protein	101	MAB_3350	ATCC_19977_Rough_00144	ATCC_19977_Smooth_00630	DCC2_02986	DCC3_00932	DCC4_02640	DCC5_03525	DCC6_03530	DCC7_03528	EN1_00531	EN10_01100	EN11_03082	EN12_00815	EN13_00314	EN14_00408	EN15_01018	EN17_00531	EN19_00725	EN2_00144	EN20_01756	EN21_00269	EN22_00235	EN23_00235	EN25_00135	EN26_01000	EN27_01756	EN28_00359	EN3_00298	EN30_01249	EN31_00517	EN32_00829	EN33_00224	EN34_00318	EN35_02407	EN37_00136	EN38_00115	EN39_00144	EN4_01315	EN40_00115	EN41_00543	EN42_00055	EN43_00055	EN44_00235	EN45_01661	EN46_00115	EN47_00776	EN48_00780
group_15815	putative protein	101	MAB_3349	ATCC_19977_Rough_00143	ATCC_19977_Smooth_00631	DCC2_02987	DCC3_00933	DCC4_02641	DCC5_03526	DCC6_03531	DCC7_03529	EN1_00532	EN10_01101	EN11_03081	EN12_00814	EN13_00313	EN14_00409	EN15_01019	EN17_00532	EN19_00726	EN2_00143	EN20_01757	EN21_00270	EN22_00236	EN23_00236	EN25_00136	EN26_01001	EN27_01757	EN28_00360	EN3_00299	EN30_01250	EN31_00516	EN32_00828	EN33_00225	EN34_00319	EN35_02408	EN37_00135	EN38_00114	EN39_00143	EN4_01316	EN40_00114	EN41_00542	EN42_00056	EN43_00056	EN44_00236	EN45_01660	EN46_00114	EN47_00775	EN48_00781
group_15722	hypothetical protein	101	MAB_3348	ATCC_19977_Rough_00142	ATCC_19977_Smooth_00632	DCC2_02988	DCC3_00934	DCC4_02642	DCC5_03527	DCC6_03532	DCC7_03530	EN1_00533	EN10_01102	EN11_03080	EN12_00813	EN13_00312	EN14_00410	EN15_01020	EN17_00533	EN19_00727	EN2_00142	EN20_01758	EN21_00271	EN22_00237	EN23_00237	EN25_00137	EN26_01002	EN27_01758	EN28_00361	EN3_00300	EN30_01251	EN31_00515	EN32_00827	EN33_00226	EN34_00320	EN35_02409	EN37_00134	EN38_00113	EN39_00142	EN4_01317	EN40_00113	EN41_00541	EN42_00057	EN43_00057	EN44_00237	EN45_01659	EN46_00113	EN47_00774	EN48_00782
group_4235	putative protein	73	MAB_3347	ATCC_19977_Rough_00141	ATCC_19977_Smooth_00633	DCC2_02989		DCC4_02643				EN1_00534	EN10_01103	EN11_03079	EN12_00812	EN13_00311	EN14_00411	EN15_01021	EN17_00534	EN19_00728	EN2_00141	EN20_01759	EN21_00272	EN22_00238	EN23_00238	EN25_00138	EN26_01003	EN27_01759		EN3_00301						EN35_02410		EN38_00112	EN39_00141	EN4_01318	EN40_00112	EN41_00540	EN42_00058	EN43_00058	EN44_00238	EN45_01658	EN46_00112	EN47_00773	EN48_00783
group_2141	hypothetical protein	101	MAB_3346	ATCC_19977_Rough_00140	ATCC_19977_Smooth_00634	DCC2_02990	DCC3_00936	DCC4_02644	DCC5_03529	DCC6_03534	DCC7_03532	EN1_00535	EN10_01104	EN11_03078	EN12_00811	EN13_00310	EN14_00412	EN15_01022	EN17_00535	EN19_00729	EN2_00140	EN20_01760	EN21_00273	EN22_00239	EN23_00239	EN25_00139	EN26_01004	EN27_01760	EN28_00363	EN3_00302	EN30_01253	EN31_00513	EN32_00825	EN33_00228	EN34_00322	EN35_02411	EN37_00132	EN38_00111	EN39_00140	EN4_01319	EN40_00111	EN41_00539	EN42_00059	EN43_00059	EN44_00239	EN45_01657	EN46_00111	EN47_00772	EN48_00784
ligA	NAD-dependent DNA ligase LigA	101	MAB_3345c	ATCC_19977_Rough_00139	ATCC_19977_Smooth_00635	DCC2_02991	DCC3_00937	DCC4_02645	DCC5_03530	DCC6_03535	DCC7_03533	EN1_00536	EN10_01105	EN11_03077	EN12_00810	EN13_00309	EN14_00413	EN15_01023	EN17_00536	EN19_00730	EN2_00139	EN20_01761	EN21_00274	EN22_00240	EN23_00240	EN25_00140	EN26_01005	EN27_01761	EN28_00364	EN3_00303	EN30_01254	EN31_00512	EN32_00824	EN33_00229	EN34_00323	EN35_02412	EN37_00131	EN38_00110	EN39_00139	EN4_01320	EN40_00110	EN41_00538	EN42_00060	EN43_00060	EN44_00240	EN45_01656	EN46_00110	EN47_00771	EN48_00785
group_2140	hypothetical protein	101	MAB_3344	ATCC_19977_Rough_00138	ATCC_19977_Smooth_00636	DCC2_02992	DCC3_00938	DCC4_02646	DCC5_03531	DCC6_03536	DCC7_03534	EN1_00537	EN10_01106	EN11_03076	EN12_00809	EN13_00308	EN14_00414	EN15_01024	EN17_00537	EN19_00731	EN2_00138	EN20_01762	EN21_00275	EN22_00241	EN23_00241	EN25_00141	EN26_01006	EN27_01762	EN28_00365	EN3_00304	EN30_01255	EN31_00511	EN32_00823	EN33_00230	EN34_00324	EN35_02413	EN37_00130	EN38_00109	EN39_00138	EN4_01321	EN40_00109	EN41_00537	EN42_00061	EN43_00061	EN44_00241	EN45_01655	EN46_00109	EN47_00770	EN48_00786
group_15340	hypothetical protein	101	MAB_3343	ATCC_19977_Rough_00137	ATCC_19977_Smooth_00637	DCC2_02993	DCC3_00939	DCC4_02647	DCC5_03532	DCC6_03537	DCC7_03535	EN1_00538	EN10_01107	EN11_03075	EN12_00808	EN13_00307	EN14_00415	EN15_01025	EN17_00538	EN19_00732	EN2_00137	EN20_01763	EN21_00276	EN22_00242	EN23_00242	EN25_00142	EN26_01007	EN27_01763	EN28_00366	EN3_00305	EN30_01256	EN31_00510	EN32_00822	EN33_00231	EN34_00325	EN35_02414	EN37_00129	EN38_00108	EN39_00137	EN4_01322	EN40_00108	EN41_00536	EN42_00062	EN43_00062	EN44_00242	EN45_01654	EN46_00108	EN47_00769	EN48_00787
gatC	Asp-tRNA(Asn)/Glu-tRNA(Gln) amidotransferase subunit GatC	101	MAB_3342c	ATCC_19977_Rough_00136	ATCC_19977_Smooth_00638	DCC2_02994	DCC3_00940	DCC4_02648	DCC5_03533	DCC6_03538	DCC7_03536	EN1_00539	EN10_01108	EN11_03074	EN12_00807	EN13_00306	EN14_00416	EN15_01026	EN17_00539	EN19_00733	EN2_00136	EN20_01764	EN21_00277	EN22_00243	EN23_00243	EN25_00143	EN26_01008	EN27_01764	EN28_00367	EN3_00306	EN30_01257	EN31_00509	EN32_00821	EN33_00232	EN34_00326	EN35_02415	EN37_00128	EN38_00107	EN39_00136	EN4_01323	EN40_00107	EN41_00535	EN42_00063	EN43_00063	EN44_00243	EN45_01653	EN46_00107	EN47_00768	EN48_00788
gatA	Asp-tRNA(Asn)/Glu-tRNA(Gln) amidotransferase subunit GatA	101	MAB_3341c	ATCC_19977_Rough_00135	ATCC_19977_Smooth_00639	DCC2_02995	DCC3_00941	DCC4_02649	DCC5_03534	DCC6_03539	DCC7_03537	EN1_00540	EN10_01109	EN11_03073	EN12_00806	EN13_00305	EN14_00417	EN15_01027	EN17_00540	EN19_00734	EN2_00135	EN20_01765	EN21_00278	EN22_00244	EN23_00244	EN25_00144	EN26_01009	EN27_01765	EN28_00368	EN3_00307	EN30_01258	EN31_00508	EN32_00820	EN33_00233	EN34_00327	EN35_02416	EN37_00127	EN38_00106	EN39_00135	EN4_01324	EN40_00106	EN41_00534	EN42_00064	EN43_00064	EN44_00244	EN45_01652	EN46_00106	EN47_00767	EN48_00789
group_2139	hypothetical protein	101	0	ATCC_19977_Rough_00134	ATCC_19977_Smooth_00640	DCC2_02996	DCC3_00942	DCC4_02650	DCC5_03535	DCC6_03540	DCC7_03538	EN1_00541	EN10_01110	EN11_03072	EN12_00805	EN13_00304	EN14_00418	EN15_01028	EN17_00541	EN19_00735	EN2_00134	EN20_01766	EN21_00279	EN22_00245	EN23_00245	EN25_00145	EN26_01010	EN27_01766	EN28_00369	EN3_00308	EN30_01259	EN31_00507	EN32_00819	EN33_00234	EN34_00328	EN35_02417	EN37_00126	EN38_00105	EN39_00134	EN4_01325	EN40_00105	EN41_00533	EN42_00065	EN43_00065	EN44_00245	EN45_01651	EN46_00105	EN47_00766	EN48_00790
sasA_1	Adaptive-response sensory-kinase SasA	101	MAB_3340	ATCC_19977_Rough_00133	ATCC_19977_Smooth_00641	DCC2_02997	DCC3_00943	DCC4_02651	DCC5_03536	DCC6_03541	DCC7_03539	EN1_00542	EN10_01111	EN11_03071	EN12_00804	EN13_00303	EN14_00419	EN15_01029	EN17_00542	EN19_00736	EN2_00133	EN20_01767	EN21_00280	EN22_00246	EN23_00246	EN25_00146	EN26_01011	EN27_01767	EN28_00370	EN3_00309	EN30_01260	EN31_00506	EN32_00818	EN33_00235	EN34_00329	EN35_02418	EN37_00125	EN38_00104	EN39_00133	EN4_01326	EN40_00104	EN41_00532	EN42_00066	EN43_00066	EN44_00246	EN45_01650	EN46_00104	EN47_00765	EN48_00791
yycF	response regulator YycF	101	MAB_3339	ATCC_19977_Rough_00132	ATCC_19977_Smooth_00642	DCC2_02998	DCC3_00944	DCC4_02652	DCC5_03537	DCC6_03542	DCC7_03540	EN1_00543	EN10_01112	EN11_03070	EN12_00803	EN13_00302	EN14_00420	EN15_01030	EN17_00543	EN19_00737	EN2_00132	EN20_01768	EN21_00281	EN22_00247	EN23_00247	EN25_00147	EN26_01012	EN27_01768	EN28_00371	EN3_00310	EN30_01261	EN31_00505	EN32_00817	EN33_00236	EN34_00330	EN35_02419	EN37_00124	EN38_00103	EN39_00132	EN4_01327	EN40_00103	EN41_00531	EN42_00067	EN43_00067	EN44_00247	EN45_01649	EN46_00103	EN47_00764	EN48_00792
group_2136	hypothetical protein	101	MAB_3338c	ATCC_19977_Rough_00131	ATCC_19977_Smooth_00643	DCC2_02999	DCC3_00945	DCC4_02653	DCC5_03538	DCC6_03543	DCC7_03541	EN1_00544	EN10_01113	EN11_03069	EN12_00802	EN13_00301	EN14_00421	EN15_01031	EN17_00544	EN19_00738	EN2_00131	EN20_01769	EN21_00282	EN22_00248	EN23_00248	EN25_00148	EN26_01013	EN27_01769	EN28_00372	EN3_00311	EN30_01262	EN31_00504	EN32_00816	EN33_00237	EN34_00331	EN35_02420	EN37_00123	EN38_00102	EN39_00131	EN4_01328	EN40_00102	EN41_00530	EN42_00068	EN43_00068	EN44_00248	EN45_01648	EN46_00102	EN47_00763	EN48_00793
group_182	hypothetical protein	85	MAB_3337c	ATCC_19977_Rough_00130	ATCC_19977_Smooth_00644	DCC2_03000		DCC4_02654	DCC5_03539			EN1_00545	EN10_01114	EN11_03068	EN12_00801	EN13_00300	EN14_00422	EN15_01032	EN17_00545	EN19_00739	EN2_00130	EN20_01770	EN21_00283	EN22_00249	EN23_00249	EN25_00149	EN26_01014	EN27_01770	EN28_00373	EN3_00312	EN30_01263	EN31_00503	EN32_00815	EN33_00238	EN34_00332	EN35_02421	EN37_00122	EN38_00101	EN39_00130	EN4_01329	EN40_00101	EN41_00529	EN42_00069	EN43_00069	EN44_00249	EN45_01647	EN46_00101	EN47_00762	EN48_00794
lipT_3	carboxylesterase/lipase family protein	100	MAB_3336c	ATCC_19977_Rough_00129	ATCC_19977_Smooth_00645	DCC2_03001	DCC3_00947	DCC4_02655	DCC5_03540	DCC6_03545	DCC7_03543	EN1_00546	EN10_01115	EN11_03067	EN12_00800	EN13_00299	EN14_00423	EN15_01033	EN17_00546	EN19_00740	EN2_00129	EN20_01771	EN21_00284	EN22_00250	EN23_00250	EN25_00150	EN26_01015	EN27_01771	EN28_00374	EN3_00313	EN30_01264	EN31_00502	EN32_00814	EN33_00239	EN34_00333	EN35_02422	EN37_00121	EN38_00100	EN39_00129	EN4_01330	EN40_00100	EN41_00528	EN42_00070	EN43_00070	EN44_00250	EN45_01646	EN46_00100	EN47_00761	EN48_00795
pfkA	6-phosphofructokinase	101	MAB_3335c	ATCC_19977_Rough_00128	ATCC_19977_Smooth_00646	DCC2_03002	DCC3_00948	DCC4_02656	DCC5_03541	DCC6_03546	DCC7_03544	EN1_00547	EN10_01116	EN11_03066	EN12_00799	EN13_00298	EN14_00424	EN15_01034	EN17_00547	EN19_00741	EN2_00128	EN20_01772	EN21_00285	EN22_00251	EN23_00251	EN25_00151	EN26_01016	EN27_01772	EN28_00375	EN3_00314	EN30_01265	EN31_00501	EN32_00813	EN33_00240	EN34_00334	EN35_02423	EN37_00120	EN38_00099	EN39_00128	EN4_01331	EN40_00099	EN41_00527	EN42_00071	EN43_00071	EN44_00251	EN45_01645	EN46_00099	EN47_00760	EN48_00796
gatB	Asp-tRNA(Asn)/Glu-tRNA(Gln) amidotransferase subunit GatB	101	MAB_3334c	ATCC_19977_Rough_00127	ATCC_19977_Smooth_00647	DCC2_03003	DCC3_00949	DCC4_02657	DCC5_03542	DCC6_03547	DCC7_03545	EN1_00548	EN10_01117	EN11_03065	EN12_00798	EN13_00297	EN14_00425	EN15_01035	EN17_00548	EN19_00742	EN2_00127	EN20_01773	EN21_00286	EN22_00252	EN23_00252	EN25_00152	EN26_01017	EN27_01773	EN28_00376	EN3_00315	EN30_01266	EN31_00500	EN32_00812	EN33_00241	EN34_00335	EN35_02424	EN37_00119	EN38_00098	EN39_00127	EN4_01332	EN40_00098	EN41_00526	EN42_00072	EN43_00072	EN44_00252	EN45_01644	EN46_00098	EN47_00759	EN48_00797
lppZ	sorbosone dehydrogenase family protein	101	MAB_3333	ATCC_19977_Rough_00126	ATCC_19977_Smooth_00648	DCC2_03004	DCC3_00950	DCC4_02658	DCC5_03543	DCC6_03548	DCC7_03546	EN1_00549	EN10_01118	EN11_03064	EN12_00797	EN13_00296	EN14_00426	EN15_01036	EN17_00549	EN19_00743	EN2_00126	EN20_01774	EN21_00287	EN22_00253	EN23_00253	EN25_00153	EN26_01018	EN27_01774	EN28_00377	EN3_00316	EN30_01267	EN31_00499	EN32_00811	EN33_00242	EN34_00336	EN35_02425	EN37_00118	EN38_00097	EN39_00126	EN4_01333	EN40_00097	EN41_00525	EN42_00073	EN43_00073	EN44_00253	EN45_01643	EN46_00097	EN47_00758	EN48_00798
group_15147	DoxX family protein	101	MAB_3332c	ATCC_19977_Rough_00125	ATCC_19977_Smooth_00649	DCC2_03005	DCC3_00951	DCC4_02659	DCC5_03544	DCC6_03549	DCC7_03547	EN1_00550	EN10_01119	EN11_03063	EN12_00796	EN13_00295	EN14_00427	EN15_01037	EN17_00550	EN19_00744	EN2_00125	EN20_01775	EN21_00288	EN22_00254	EN23_00254	EN25_00154	EN26_01019	EN27_01775	EN28_00378	EN3_00317	EN30_01268	EN31_00498	EN32_00810	EN33_00243	EN34_00337	EN35_02426	EN37_00117	EN38_00096	EN39_00125	EN4_01334	EN40_00096	EN41_00524	EN42_00074	EN43_00074	EN44_00254	EN45_01642	EN46_00096	EN47_00757	EN48_00799
group_2134	hypothetical protein	101	MAB_3331c	ATCC_19977_Rough_00124	ATCC_19977_Smooth_00650	DCC2_03006	DCC3_00952	DCC4_02660	DCC5_03545	DCC6_03550	DCC7_03548	EN1_00551	EN10_01120	EN11_03062	EN12_00795	EN13_00294	EN14_00428	EN15_01038	EN17_00551	EN19_00745	EN2_00124	EN20_01776	EN21_00289	EN22_00255	EN23_00255	EN25_00155	EN26_01020	EN27_01776	EN28_00379	EN3_00318	EN30_01269	EN31_00497	EN32_00809	EN33_00244	EN34_00338	EN35_02427	EN37_00116	EN38_00095	EN39_00124	EN4_01335	EN40_00095	EN41_00523	EN42_00075	EN43_00075	EN44_00255	EN45_01641	EN46_00095	EN47_00756	EN48_00800
hpxO_1	FAD-dependent urate hydroxylase HpxO	101	MAB_3330	ATCC_19977_Rough_00123	ATCC_19977_Smooth_00651	DCC2_03007	DCC3_00953	DCC4_02661	DCC5_03546	DCC6_03551	DCC7_03549	EN1_00552	EN10_01121	EN11_03061	EN12_00794	EN13_00293	EN14_00429	EN15_01039	EN17_00552	EN19_00746	EN2_00123	EN20_01777	EN21_00290	EN22_00256	EN23_00256	EN25_00156	EN26_01021	EN27_01777	EN28_00380	EN3_00319	EN30_01270	EN31_00496	EN32_00808	EN33_00245	EN34_00339	EN35_02428	EN37_00115	EN38_00094	EN39_00123	EN4_01336	EN40_00094	EN41_00522	EN42_00076	EN43_00076	EN44_00256	EN45_01640	EN46_00094	EN47_00755	EN48_00801
group_15126	hypothetical protein	101	MAB_3329c	ATCC_19977_Rough_00122	ATCC_19977_Smooth_00652	DCC2_03008	DCC3_00954	DCC4_02662	DCC5_03547	DCC6_03552	DCC7_03550	EN1_00553	EN10_01122	EN11_03060	EN12_00793	EN13_00292	EN14_00430	EN15_01040	EN17_00553	EN19_00747	EN2_00122	EN20_01778	EN21_00291	EN22_00257	EN23_00257	EN25_00157	EN26_01022	EN27_01778	EN28_00381	EN3_00320	EN30_01271	EN31_00495	EN32_00807	EN33_00246	EN34_00340	EN35_02429	EN37_00114	EN38_00093	EN39_00122	EN4_01337	EN40_00093	EN41_00521	EN42_00077	EN43_00077	EN44_00257	EN45_01639	EN46_00093	EN47_00754	EN48_00802
patD_2	gamma-aminobutyraldehyde dehydrogenase	101	MAB_3328	ATCC_19977_Rough_00121	ATCC_19977_Smooth_00653	DCC2_03009	DCC3_00955	DCC4_02663	DCC5_03548	DCC6_03553	DCC7_03551	EN1_00554	EN10_01123	EN11_03059	EN12_00792	EN13_00291	EN14_00431	EN15_01041	EN17_00554	EN19_00748	EN2_00121	EN20_01779	EN21_00292	EN22_00258	EN23_00258	EN25_00158	EN26_01023	EN27_01779	EN28_00382	EN3_00321	EN30_01272	EN31_00494	EN32_00806	EN33_00247	EN34_00341	EN35_02430	EN37_00113	EN38_00092	EN39_00121	EN4_01338	EN40_00092	EN41_00520	EN42_00078	EN43_00078	EN44_00258	EN45_01638	EN46_00092	EN47_00753	EN48_00803
asnC	transcriptional regulator AsnC	101	MAB_3327c	ATCC_19977_Rough_00120	ATCC_19977_Smooth_00654	DCC2_03010	DCC3_00956	DCC4_02664	DCC5_03549	DCC6_03554	DCC7_03552	EN1_00555	EN10_01124	EN11_03058	EN12_00791	EN13_00290	EN14_00432	EN15_01042	EN17_00555	EN19_00749	EN2_00120	EN20_01780	EN21_00293	EN22_00259	EN23_00259	EN25_00159	EN26_01024	EN27_01780	EN28_00383	EN3_00322	EN30_01273	EN31_00493	EN32_00805	EN33_00248	EN34_00342	EN35_02431	EN37_00112	EN38_00091	EN39_00120	EN4_01339	EN40_00091	EN41_00519	EN42_00079	EN43_00079	EN44_00259	EN45_01637	EN46_00091	EN47_00752	EN48_00804
group_2133	aspartate aminotransferase family protein	101	MAB_3326c	ATCC_19977_Rough_00119	ATCC_19977_Smooth_00655	DCC2_03011	DCC3_00957	DCC4_02665	DCC5_03550	DCC6_03555	DCC7_03553	EN1_00556	EN10_01125	EN11_03057	EN12_00790	EN13_00289	EN14_00433	EN15_01043	EN17_00556	EN19_00750	EN2_00119	EN20_01781	EN21_00294	EN22_00260	EN23_00260	EN25_00160	EN26_01025	EN27_01781	EN28_00384	EN3_00323	EN30_01274	EN31_00492	EN32_00804	EN33_00249	EN34_00343	EN35_02432	EN37_00111	EN38_00090	EN39_00119	EN4_01340	EN40_00090	EN41_00518	EN42_00080	EN43_00080	EN44_00260	EN45_01636	EN46_00090	EN47_00751	EN48_00805
group_16256	saccharopine dehydrogenase family protein	101	MAB_3325c	ATCC_19977_Rough_00118	ATCC_19977_Smooth_00656	DCC2_03012	DCC3_00958	DCC4_02666	DCC5_03551	DCC6_03556	DCC7_03554	EN1_00557	EN10_01126	EN11_03056	EN12_00789	EN13_00288	EN14_00434	EN15_01044	EN17_00557	EN19_00751	EN2_00118	EN20_01782	EN21_00295	EN22_00261	EN23_00261	EN25_00161	EN26_01026	EN27_01782	EN28_00385	EN3_00324	EN30_01275	EN31_00491	EN32_00803	EN33_00250	EN34_00344	EN35_02433	EN37_00110	EN38_00089	EN39_00118	EN4_01341	EN40_00089	EN41_00517	EN42_00081	EN43_00081	EN44_00261	EN45_01635	EN46_00089	EN47_00750	EN48_00806
group_345	PH domain-containing protein	101	MAB_3324	ATCC_19977_Rough_00117	ATCC_19977_Smooth_00657	DCC2_03013	DCC3_00959	DCC4_02667	DCC5_03552	DCC6_03557	DCC7_03555	EN1_00558	EN10_01127	EN11_03055	EN12_00788	EN13_00287	EN14_00435	EN15_01045	EN17_00558	EN19_00752	EN2_00117	EN20_01783	EN21_00296	EN22_00262	EN23_00262	EN25_00162	EN26_01027	EN27_01783	EN28_00386	EN3_00325	EN30_01276	EN31_00490	EN32_00802	EN33_00251	EN34_00345	EN35_02434	EN37_00109	EN38_00088	EN39_00117	EN4_01342	EN40_00088	EN41_00516	EN42_00082	EN43_00082	EN44_00262	EN45_01634	EN46_00088	EN47_00749	EN48_00807
group_14749	acetolactate synthase large subunit	101	MAB_3323c	ATCC_19977_Rough_00116	ATCC_19977_Smooth_00658	DCC2_03014	DCC3_00960	DCC4_02668	DCC5_03553	DCC6_03558	DCC7_03556	EN1_00559	EN10_01128	EN11_03054	EN12_00787	EN13_00286	EN14_00436	EN15_01046	EN17_00559	EN19_00753	EN2_00116	EN20_01784	EN21_00297	EN22_00263	EN23_00263	EN25_00163	EN26_01028	EN27_01784	EN28_00387	EN3_00326	EN30_01277	EN31_00489	EN32_00801	EN33_00252	EN34_00346	EN35_02435	EN37_00108	EN38_00087	EN39_00116	EN4_01343	EN40_00087	EN41_00515	EN42_00083	EN43_00083	EN44_00263	EN45_01633	EN46_00087	EN47_00748	EN48_00808
ilvN	acetolactate synthase small subunit	101	MAB_3322c	ATCC_19977_Rough_00115	ATCC_19977_Smooth_00659	DCC2_03015	DCC3_00961	DCC4_02669	DCC5_03554	DCC6_03559	DCC7_03557	EN1_00560	EN10_01129	EN11_03053	EN12_00786	EN13_00285	EN14_00437	EN15_01047	EN17_00560	EN19_00754	EN2_00115	EN20_01785	EN21_00298	EN22_00264	EN23_00264	EN25_00164	EN26_01029	EN27_01785	EN28_00388	EN3_00327	EN30_01278	EN31_00488	EN32_00800	EN33_00253	EN34_00347	EN35_02436	EN37_00107	EN38_00086	EN39_00115	EN4_01344	EN40_00086	EN41_00514	EN42_00084	EN43_00084	EN44_00264	EN45_01632	EN46_00086	EN47_00747	EN48_00809
ilvC	ketol-acid reductoisomerase	101	MAB_3321c	ATCC_19977_Rough_00114	ATCC_19977_Smooth_00660	DCC2_03016	DCC3_00962	DCC4_02670	DCC5_03555	DCC6_03560	DCC7_03558	EN1_00561	EN10_01130	EN11_03052	EN12_00785	EN13_00284	EN14_00438	EN15_01048	EN17_00561	EN19_00755	EN2_00114	EN20_01786	EN21_00299	EN22_00265	EN23_00265	EN25_00165	EN26_01030	EN27_01786	EN28_00389	EN3_00328	EN30_01279	EN31_00487	EN32_00799	EN33_00254	EN34_00348	EN35_02437	EN37_00106	EN38_00085	EN39_00114	EN4_01345	EN40_00085	EN41_00513	EN42_00085	EN43_00085	EN44_00265	EN45_01631	EN46_00085	EN47_00746	EN48_00810
group_241	hypothetical protein	101	MAB_3320c	ATCC_19977_Rough_00113	ATCC_19977_Smooth_00661	DCC2_03017	DCC3_00973	DCC4_02672	DCC5_03556	DCC6_03561	DCC7_03559	EN1_00562	EN10_01131	EN11_03051	EN12_00784	EN13_00283	EN14_00439	EN15_01049	EN17_00562	EN19_00756	EN2_00113	EN20_01787	EN21_00300	EN22_00266	EN23_00266	EN25_00166	EN26_01031	EN27_01787	EN28_00390	EN3_00329	EN30_01280	EN31_00486	EN32_00798	EN33_00255	EN34_00349	EN35_02438	EN37_00105	EN38_00084	EN39_00113	EN4_01346	EN40_00084	EN41_00512	EN42_00086	EN43_00086	EN44_00266	EN45_01630	EN46_00084	EN47_00745	EN48_00811
group_2132	hypothetical protein	101	MAB_3319	ATCC_19977_Rough_00112	ATCC_19977_Smooth_00662	DCC2_03018	DCC3_00974	DCC4_02673	DCC5_03557	DCC6_03562	DCC7_03560	EN1_00563	EN10_01132	EN11_03050	EN12_00783	EN13_00282	EN14_00440	EN15_01050	EN17_00563	EN19_00757	EN2_00112	EN20_01788	EN21_00301	EN22_00267	EN23_00267	EN25_00167	EN26_01032	EN27_01788	EN28_00391	EN3_00330	EN30_01281	EN31_00485	EN32_00797	EN33_00256	EN34_00350	EN35_02439	EN37_00104	EN38_00083	EN39_00112	EN4_01347	EN40_00083	EN41_00511	EN42_00087	EN43_00087	EN44_00267	EN45_01629	EN46_00083	EN47_00744	EN48_00812
group_16090	hypothetical protein	101	MAB_3318	ATCC_19977_Rough_00111	ATCC_19977_Smooth_00663	DCC2_03019	DCC3_00975	DCC4_02674	DCC5_03558	DCC6_03563	DCC7_03561	EN1_00564	EN10_01133	EN11_03049	EN12_00782	EN13_00281	EN14_00441	EN15_01051	EN17_00564	EN19_00758	EN2_00111	EN20_01789	EN21_00302	EN22_00268	EN23_00268	EN25_00168	EN26_01033	EN27_01789	EN28_00392	EN3_00331	EN30_01282	EN31_00484	EN32_00796	EN33_00257	EN34_00351	EN35_02440	EN37_00103	EN38_00082	EN39_00111	EN4_01348	EN40_00082	EN41_00510	EN42_00088	EN43_00088	EN44_00268	EN45_01628	EN46_00082	EN47_00743	EN48_00813
lgrD_1	Linear gramicidin synthase subunit D	98	MAB_3317c	ATCC_19977_Rough_00110	ATCC_19977_Smooth_00664	DCC2_03020	DCC3_00976		DCC5_03559	DCC6_03564	DCC7_03562	EN1_00565	EN10_01134	EN11_03048	EN12_00781	EN13_00280	EN14_00442	EN15_01052	EN17_00565		EN2_00110	EN20_01790	EN21_00303	EN22_00269	EN23_00269	EN25_00169	EN26_01034	EN27_01790	EN28_00393	EN3_00332	EN30_01283	EN31_00483	EN32_00795	EN33_00258	EN34_00352	EN35_02441	EN37_00102	EN38_00081	EN39_00110	EN4_01349	EN40_00081	EN41_00509	EN42_00089	EN43_00089	EN44_00269	EN45_01627	EN46_00081	EN47_00742	EN48_00814
group_2131	cytochrome P450	73	MAB_3316	ATCC_19977_Rough_00109	ATCC_19977_Smooth_00665		DCC3_00977		DCC5_03560			EN1_00566	EN10_01135	EN11_03047	EN12_00780	EN13_00279	EN14_00443	EN15_01053	EN17_00566		EN2_00109	EN20_01791	EN21_00304	EN22_00270	EN23_00270	EN25_00170	EN26_01035	EN27_01791		EN3_00333						EN35_02442		EN38_00080	EN39_00109	EN4_01350	EN40_00080	EN41_00508	EN42_00090	EN43_00090	EN44_00270	EN45_01626	EN46_00080	EN47_00741	EN48_00815
group_2130	AarF/ABC1/UbiB kinase family protein	84	MAB_3315	ATCC_19977_Rough_00108	ATCC_19977_Smooth_00666		DCC3_00978		DCC5_03561	DCC6_03566	DCC7_03564	EN1_00567	EN10_01136	EN11_03046	EN12_00779	EN13_00278	EN14_00444	EN15_01054	EN17_00567		EN2_00108	EN20_01792	EN21_00305	EN22_00271	EN23_00271	EN25_00171	EN26_01036	EN27_01792		EN3_00334						EN35_02443		EN38_00079	EN39_00108	EN4_01351	EN40_00079	EN41_00507	EN42_00091	EN43_00091	EN44_00271	EN45_01625	EN46_00079	EN47_00740	EN48_00816
group_4234	AarF/ABC1/UbiB kinase family protein	73	MAB_3314	ATCC_19977_Rough_00107	ATCC_19977_Smooth_00667		DCC3_00979		DCC5_03562			EN1_00568	EN10_01137	EN11_03045	EN12_00778	EN13_00277	EN14_00445	EN15_01055	EN17_00568		EN2_00107	EN20_01793	EN21_00306	EN22_00272	EN23_00272	EN25_00172	EN26_01037	EN27_01793		EN3_00335						EN35_02444		EN38_00078	EN39_00107	EN4_01352	EN40_00078	EN41_00506	EN42_00092	EN43_00092	EN44_00272	EN45_01624	EN46_00078	EN47_00739	EN48_00817
group_2129	hypothetical protein	84	MAB_3313c	ATCC_19977_Rough_00106	ATCC_19977_Smooth_00668		DCC3_00980		DCC5_03563	DCC6_03568	DCC7_03565	EN1_00569	EN10_01138	EN11_03044	EN12_00777	EN13_00276	EN14_00446	EN15_01056	EN17_00569		EN2_00106	EN20_01794	EN21_00307	EN22_00273	EN23_00273	EN25_00173	EN26_01038	EN27_01794		EN3_00336						EN35_02445		EN38_00077	EN39_00106	EN4_01353	EN40_00077	EN41_00505	EN42_00093	EN43_00093	EN44_00273	EN45_01623	EN46_00077	EN47_00738	EN48_00818
yxaF	TetR/AcrR family transcriptional regulator	73	MAB_3312	ATCC_19977_Rough_00105	ATCC_19977_Smooth_00669		DCC3_00981		DCC5_03564			EN1_00570	EN10_01139	EN11_03043	EN12_00776	EN13_00275	EN14_00447	EN15_01057	EN17_00570		EN2_00105	EN20_01795	EN21_00308	EN22_00274	EN23_00274	EN25_00174	EN26_01039	EN27_01795		EN3_00337						EN35_02446		EN38_00076	EN39_00105	EN4_01354	EN40_00076	EN41_00504	EN42_00094	EN43_00094	EN44_00274	EN45_01622	EN46_00076	EN47_00737	EN48_00819
group_4233	peroxidase-related enzyme	69	MAB_3311c	ATCC_19977_Rough_00104	ATCC_19977_Smooth_00670		DCC3_00982		DCC5_03565			EN1_00571			EN12_00775	EN13_00274	EN14_00448	EN15_01058	EN17_00571		EN2_00104	EN20_01796	EN21_00309	EN22_00275	EN23_00275	EN25_00175	EN26_01040	EN27_01796		EN3_00338								EN38_00075	EN39_00104	EN4_01355	EN40_00075	EN41_00503	EN42_00095	EN43_00095	EN44_00275	EN45_01621	EN46_00075	EN47_00736	EN48_00820
nfsB	oxygen-insensitive NAD(P)H nitroreductase	69	MAB_3310c	ATCC_19977_Rough_00103	ATCC_19977_Smooth_00671		DCC3_00983		DCC5_03566			EN1_00572			EN12_00774	EN13_00273	EN14_00449	EN15_01059	EN17_00572		EN2_00103	EN20_01797	EN21_00310	EN22_00276	EN23_00276	EN25_00176	EN26_01041	EN27_01797		EN3_00339								EN38_00074	EN39_00103	EN4_01356	EN40_00074	EN41_00502	EN42_00096	EN43_00096	EN44_00276	EN45_01620	EN46_00074	EN47_00735	EN48_00821
rclC	Inner membrane protein RclC	70	MAB_3309c	ATCC_19977_Rough_00102	ATCC_19977_Smooth_00672		DCC3_00984		DCC5_03567			EN1_00573			EN12_00773	EN13_00272	EN14_00450	EN15_01060	EN17_00573	EN19_00759	EN2_00102	EN20_01798	EN21_00311	EN22_00277	EN23_00277	EN25_00177	EN26_01042	EN27_01798		EN3_00340								EN38_00073	EN39_00102	EN4_01357	EN40_00073	EN41_00501	EN42_00097	EN43_00097	EN44_00277	EN45_01619	EN46_00073	EN47_00734	EN48_00822
group_4231	LysR family transcriptional regulator	88	MAB_3308	ATCC_19977_Rough_00101	ATCC_19977_Smooth_00673	DCC2_03021	DCC3_00985		DCC5_03568			EN1_00574	EN10_01143	EN11_03039	EN12_00772	EN13_00271	EN14_00451	EN15_01061	EN17_00574	EN19_00760	EN2_00101	EN20_01799	EN21_00312	EN22_00278	EN23_00278	EN25_00178	EN26_01043	EN27_01799	EN28_00394	EN3_00341	EN30_01284	EN31_00482	EN32_00794	EN33_00259	EN34_00353	EN35_02450	EN37_00101	EN38_00072	EN39_00101	EN4_01358	EN40_00072	EN41_00500	EN42_00098	EN43_00098	EN44_00278	EN45_01618	EN46_00072	EN47_00733	EN48_00823
group_1051	NADP-dependent oxidoreductase	88	MAB_3307c	ATCC_19977_Rough_00100	ATCC_19977_Smooth_00674	DCC2_03022	DCC3_00986		DCC5_03569			EN1_00575	EN10_01144	EN11_03038	EN12_00771	EN13_00270	EN14_00452	EN15_01062	EN17_00575	EN19_00761	EN2_00100	EN20_01800	EN21_00313	EN22_00279	EN23_00279	EN25_00179	EN26_01044	EN27_01800	EN28_00395	EN3_00342	EN30_01285	EN31_00481	EN32_00793	EN33_00260	EN34_00354	EN35_02451	EN37_00100	EN38_00071	EN39_00100	EN4_01359	EN40_00071	EN41_00499	EN42_00099	EN43_00099	EN44_00279	EN45_01617	EN46_00071	EN47_00732	EN48_00824
group_2126	cupin domain-containing protein	87	0	ATCC_19977_Rough_00099	ATCC_19977_Smooth_00675	DCC2_03023	DCC3_00987		DCC5_03570			EN1_00576	EN10_01145	EN11_03037	EN12_00770	EN13_00269	EN14_00453	EN15_01063	EN17_00576	EN19_00762	EN2_00099	EN20_01801	EN21_00314	EN22_00280	EN23_00280	EN25_00180	EN26_01045	EN27_01801	EN28_00396	EN3_00343	EN30_01286	EN31_00480	EN32_00792	EN33_00261	EN34_00355	EN35_02452	EN37_00099	EN38_00070	EN39_00099	EN4_01360	EN40_00070	EN41_00498	EN42_00100	EN43_00100	EN44_00280	EN45_01616	EN46_00070	EN47_00731	EN48_00825
group_344	hypothetical protein	88	MAB_3306c	ATCC_19977_Rough_00098	ATCC_19977_Smooth_00676	DCC2_03024	DCC3_00988		DCC5_03571			EN1_00577	EN10_01146	EN11_03036	EN12_00769	EN13_00268	EN14_00454	EN15_01064	EN17_00577	EN19_00763	EN2_00098	EN20_01802	EN21_00315	EN22_00281	EN23_00281	EN25_00181	EN26_01046	EN27_01802	EN28_00397	EN3_00344	EN30_01287	EN31_00479	EN32_00791	EN33_00262	EN34_00356	EN35_02453	EN37_00098	EN38_00069	EN39_00098	EN4_01361	EN40_00069	EN41_00497	EN42_00101	EN43_00101	EN44_00281	EN45_01615	EN46_00069	EN47_00730	EN48_00826
group_78	hypothetical protein	101	MAB_3305c	ATCC_19977_Rough_00097	ATCC_19977_Smooth_00677	DCC2_03025	DCC3_00989	DCC4_02680	DCC5_03572	DCC6_03569	DCC7_03566	EN1_00578	EN10_01147	EN11_03035	EN12_00768	EN13_00267	EN14_00455	EN15_01065	EN17_00578	EN19_00764	EN2_00097	EN20_01803	EN21_00316	EN22_00282	EN23_00282	EN25_00182	EN26_01047	EN27_01803	EN28_00398	EN3_00345	EN30_01288	EN31_00478	EN32_00790	EN33_00263	EN34_00357	EN35_02454	EN37_00097	EN38_00068	EN39_00097	EN4_01362	EN40_00068	EN41_00496	EN42_00102	EN43_00102	EN44_00282	EN45_01614	EN46_00068	EN47_00729	EN48_00827
serA	phosphoglycerate dehydrogenase	101	MAB_3304c	ATCC_19977_Rough_00096	ATCC_19977_Smooth_00678	DCC2_03026	DCC3_00990	DCC4_02681	DCC5_03573	DCC6_03570	DCC7_03567	EN1_00579	EN10_01148	EN11_03034	EN12_00767	EN13_00266	EN14_00456	EN15_01066	EN17_00579	EN19_00765	EN2_00096	EN20_01804	EN21_00317	EN22_00283	EN23_00283	EN25_00183	EN26_01048	EN27_01804	EN28_00399	EN3_00346	EN30_01289	EN31_00477	EN32_00789	EN33_00264	EN34_00358	EN35_02455	EN37_00096	EN38_00067	EN39_00096	EN4_01363	EN40_00067	EN41_00495	EN42_00103	EN43_00103	EN44_00283	EN45_01613	EN46_00067	EN47_00728	EN48_00828
leuB	3-isopropylmalate dehydrogenase	101	MAB_3303c	ATCC_19977_Rough_00095	ATCC_19977_Smooth_00679	DCC2_03027	DCC3_00991	DCC4_02682	DCC5_03574	DCC6_03571	DCC7_03568	EN1_00580	EN10_01149	EN11_03033	EN12_00766	EN13_00265	EN14_00457	EN15_01067	EN17_00580	EN19_00766	EN2_00095	EN20_01805	EN21_00318	EN22_00284	EN23_00284	EN25_00184	EN26_01049	EN27_01805	EN28_00400	EN3_00347	EN30_01290	EN31_00476	EN32_00788	EN33_00265	EN34_00359	EN35_02456	EN37_00095	EN38_00066	EN39_00095	EN4_01364	EN40_00066	EN41_00494	EN42_00104	EN43_00104	EN44_00284	EN45_01612	EN46_00066	EN47_00727	EN48_00829
group_15473	putative MFS-type transporter	101	MAB_3302	ATCC_19977_Rough_00094	ATCC_19977_Smooth_00680	DCC2_03028	DCC3_00992	DCC4_02683	DCC5_03575	DCC6_03572	DCC7_03569	EN1_00581	EN10_01150	EN11_03032	EN12_00765	EN13_00264	EN14_00458	EN15_01068	EN17_00581	EN19_00767	EN2_00094	EN20_01806	EN21_00319	EN22_00285	EN23_00285	EN25_00185	EN26_01050	EN27_01806	EN28_00401	EN3_00348	EN30_01291	EN31_00475	EN32_00787	EN33_00266	EN34_00360	EN35_02457	EN37_00094	EN38_00065	EN39_00094	EN4_01365	EN40_00065	EN41_00493	EN42_00105	EN43_00105	EN44_00285	EN45_01611	EN46_00065	EN47_00726	EN48_00830
group_15858	hypothetical protein	101	MAB_3301	ATCC_19977_Rough_00093	ATCC_19977_Smooth_00681	DCC2_03029	DCC3_00993	DCC4_02684	DCC5_03576	DCC6_03573	DCC7_03570	EN1_00582	EN10_01151	EN11_03031	EN12_00764	EN13_00263	EN14_00459	EN15_01069	EN17_00582	EN19_00768	EN2_00093	EN20_01807	EN21_00320	EN22_00286	EN23_00286	EN25_00186	EN26_01051	EN27_01807	EN28_00402	EN3_00349	EN30_01292	EN31_00474	EN32_00786	EN33_00267	EN34_00361	EN35_02458	EN37_00093	EN38_00064	EN39_00093	EN4_01366	EN40_00064	EN41_00492	EN42_00106	EN43_00106	EN44_00286	EN45_01610	EN46_00064	EN47_00725	EN48_00831
group_15923	TetR/AcrR family transcriptional regulator	101	MAB_3300c	ATCC_19977_Rough_00092	ATCC_19977_Smooth_00682	DCC2_03030	DCC3_00994	DCC4_02685	DCC5_03577	DCC6_03574	DCC7_03571	EN1_00583	EN10_01152	EN11_03030	EN12_00763	EN13_00262	EN14_00460	EN15_01070	EN17_00583	EN19_00769	EN2_00092	EN20_01808	EN21_00321	EN22_00287	EN23_00287	EN25_00187	EN26_01052	EN27_01808	EN28_00403	EN3_00350	EN30_01293	EN31_00473	EN32_00785	EN33_00268	EN34_00362	EN35_02459	EN37_00092	EN38_00063	EN39_00092	EN4_01367	EN40_00063	EN41_00491	EN42_00107	EN43_00107	EN44_00287	EN45_01609	EN46_00063	EN47_00724	EN48_00832
group_2124	fumarylacetoacetate hydrolase family protein	101	MAB_3299c	ATCC_19977_Rough_00091	ATCC_19977_Smooth_00683	DCC2_03031	DCC3_00995	DCC4_02686	DCC5_03578	DCC6_03575	DCC7_03572	EN1_00584	EN10_01153	EN11_03029	EN12_00762	EN13_00261	EN14_00461	EN15_01071	EN17_00584	EN19_00770	EN2_00091	EN20_01809	EN21_00322	EN22_00288	EN23_00288	EN25_00188	EN26_01053	EN27_01809	EN28_00404	EN3_00351	EN30_01294	EN31_00472	EN32_00784	EN33_00269	EN34_00363	EN35_02460	EN37_00091	EN38_00062	EN39_00091	EN4_01368	EN40_00062	EN41_00490	EN42_00108	EN43_00108	EN44_00288	EN45_01608	EN46_00062	EN47_00723	EN48_00833
gltX	glutamate--tRNA ligase	101	MAB_3298c	ATCC_19977_Rough_00090	ATCC_19977_Smooth_00684	DCC2_03032	DCC3_00996	DCC4_02687	DCC5_03579	DCC6_03576	DCC7_03573	EN1_00585	EN10_01154	EN11_03028	EN12_00761	EN13_00260	EN14_00462	EN15_01072	EN17_00585	EN19_00771	EN2_00090	EN20_01810	EN21_00323	EN22_00289	EN23_00289	EN25_00189	EN26_01054	EN27_01810	EN28_00405	EN3_00352	EN30_01295	EN31_00471	EN32_00783	EN33_00270	EN34_00364	EN35_02461	EN37_00090	EN38_00061	EN39_00090	EN4_01369	EN40_00061	EN41_00489	EN42_00109	EN43_00109	EN44_00289	EN45_01607	EN46_00061	EN47_00722	EN48_00834
group_1050	hypothetical protein	101	MAB_3297	ATCC_19977_Rough_00087	ATCC_19977_Smooth_00687	DCC2_03035	DCC3_01003	DCC4_02690	DCC5_03582	DCC6_03579	DCC7_03576	EN1_00588	EN10_01161	EN11_03021	EN12_00758	EN13_00257	EN14_00465	EN15_01075	EN17_00588	EN19_00774	EN2_00087	EN20_01813	EN21_00326	EN22_00292	EN23_00292	EN25_00192	EN26_01057	EN27_01813	EN28_00408	EN3_00355	EN30_01298	EN31_00468	EN32_00780	EN33_00273	EN34_00367	EN35_02468	EN37_00087	EN38_00058	EN39_00087	EN4_01372	EN40_00058	EN41_00486	EN42_00112	EN43_00112	EN44_00292	EN45_01604	EN46_00058	EN47_00719	EN48_00837
group_2123	PPOX class F420-dependent oxidoreductase	101	MAB_3296	ATCC_19977_Rough_00086	ATCC_19977_Smooth_00688	DCC2_03036	DCC3_01004	DCC4_02691	DCC5_03583	DCC6_03580	DCC7_03577	EN1_00589	EN10_01162	EN11_03020	EN12_00757	EN13_00256	EN14_00466	EN15_01076	EN17_00589	EN19_00775	EN2_00086	EN20_01814	EN21_00327	EN22_00293	EN23_00293	EN25_00193	EN26_01058	EN27_01814	EN28_00409	EN3_00356	EN30_01299	EN31_00467	EN32_00779	EN33_00274	EN34_00368	EN35_02469	EN37_00086	EN38_00057	EN39_00086	EN4_01373	EN40_00057	EN41_00485	EN42_00113	EN43_00113	EN44_00293	EN45_01603	EN46_00057	EN47_00718	EN48_00838
group_14667	IclR family transcriptional regulator	101	MAB_3295	ATCC_19977_Rough_00085	ATCC_19977_Smooth_00689	DCC2_03037	DCC3_01005	DCC4_02692	DCC5_03584	DCC6_03581	DCC7_03578	EN1_00590	EN10_01163	EN11_03019	EN12_00756	EN13_00255	EN14_00467	EN15_01077	EN17_00590	EN19_00776	EN2_00085	EN20_01815	EN21_00328	EN22_00294	EN23_00294	EN25_00194	EN26_01059	EN27_01815	EN28_00410	EN3_00357	EN30_01300	EN31_00466	EN32_00778	EN33_00275	EN34_00369	EN35_02470	EN37_00085	EN38_00056	EN39_00085	EN4_01374	EN40_00056	EN41_00484	EN42_00114	EN43_00114	EN44_00294	EN45_01602	EN46_00056	EN47_00717	EN48_00839
leuC	3-isopropylmalate dehydratase large subunit	101	MAB_3294c	ATCC_19977_Rough_00084	ATCC_19977_Smooth_00690	DCC2_03038	DCC3_01006	DCC4_02693	DCC5_03585	DCC6_03582	DCC7_03579	EN1_00591	EN10_01164	EN11_03018	EN12_00755	EN13_00254	EN14_00468	EN15_01078	EN17_00591	EN19_00777	EN2_00084	EN20_01816	EN21_00329	EN22_00295	EN23_00295	EN25_00195	EN26_01060	EN27_01816	EN28_00411	EN3_00358	EN30_01301	EN31_00465	EN32_00777	EN33_00276	EN34_00370	EN35_02471	EN37_00084	EN38_00055	EN39_00084	EN4_01375	EN40_00055	EN41_00483	EN42_00115	EN43_00115	EN44_00295	EN45_01601	EN46_00055	EN47_00716	EN48_00840
leuD	3-isopropylmalate dehydratase small subunit	101	MAB_3293c	ATCC_19977_Rough_00083	ATCC_19977_Smooth_00691	DCC2_03039	DCC3_01007	DCC4_02694	DCC5_03586	DCC6_03583	DCC7_03580	EN1_00592	EN10_01165	EN11_03017	EN12_00754	EN13_00253	EN14_00469	EN15_01079	EN17_00592	EN19_00778	EN2_00083	EN20_01817	EN21_00330	EN22_00296	EN23_00296	EN25_00196	EN26_01061	EN27_01817	EN28_00412	EN3_00359	EN30_01302	EN31_00464	EN32_00776	EN33_00277	EN34_00371	EN35_02472	EN37_00083	EN38_00054	EN39_00083	EN4_01376	EN40_00054	EN41_00482	EN42_00116	EN43_00116	EN44_00296	EN45_01600	EN46_00054	EN47_00715	EN48_00841
ihfA	Integration host factor subunit alpha	99	MAB_3292c	ATCC_19977_Rough_00082	ATCC_19977_Smooth_00692	DCC2_03040	DCC3_01008	DCC4_02695	DCC5_03587	DCC6_03584	DCC7_03581	EN1_00593	EN10_01166		EN12_00753	EN13_00252	EN14_00470	EN15_01080	EN17_00593	EN19_00779	EN2_00082	EN20_01818	EN21_00331	EN22_00297	EN23_00297	EN25_00197	EN26_01062	EN27_01818	EN28_00413	EN3_00360	EN30_01303	EN31_00463	EN32_00775	EN33_00278	EN34_00372	EN35_02473	EN37_00082	EN38_00053	EN39_00082	EN4_01377	EN40_00053	EN41_00481	EN42_00117	EN43_00117	EN44_00297	EN45_01599	EN46_00053	EN47_00714	EN48_00842
group_3720	NUDIX hydrolase	101	MAB_3291	ATCC_19977_Rough_00081	ATCC_19977_Smooth_00693	DCC2_03041	DCC3_01009	DCC4_02696	DCC5_03588	DCC6_03585	DCC7_03582	EN1_00594	EN10_01167	EN11_03016	EN12_00752	EN13_00251	EN14_00471	EN15_01081	EN17_00594	EN19_00780	EN2_00081	EN20_01819	EN21_00332	EN22_00298	EN23_00298	EN25_00198	EN26_01063	EN27_01819	EN28_00414	EN3_00361	EN30_01304	EN31_00462	EN32_00774	EN33_00279	EN34_00373	EN35_02474	EN37_00081	EN38_00052	EN39_00081	EN4_01378	EN40_00052	EN41_00480	EN42_00118	EN43_00118	EN44_00298	EN45_01598	EN46_00052	EN47_00713	EN48_00843
group_14624	RNA degradosome polyphosphate kinase	101	MAB_3290	ATCC_19977_Rough_00080	ATCC_19977_Smooth_00694	DCC2_03042	DCC3_01010	DCC4_02697	DCC5_03589	DCC6_03586	DCC7_03583	EN1_00595	EN10_01168	EN11_03015	EN12_00751	EN13_00250	EN14_00472	EN15_01082	EN17_00595	EN19_00781	EN2_00080	EN20_01820	EN21_00333	EN22_00299	EN23_00299	EN25_00199	EN26_01064	EN27_01820	EN28_00415	EN3_00362	EN30_01305	EN31_00461	EN32_00773	EN33_00280	EN34_00374	EN35_02475	EN37_00080	EN38_00051	EN39_00080	EN4_01379	EN40_00051	EN41_00479	EN42_00119	EN43_00119	EN44_00299	EN45_01597	EN46_00051	EN47_00712	EN48_00844
cofC	2-phospho-L-lactate guanylyltransferase	101	MAB_3289	ATCC_19977_Rough_00079	ATCC_19977_Smooth_00695	DCC2_03043	DCC3_01011	DCC4_02698	DCC5_03590	DCC6_03587	DCC7_03584	EN1_00596	EN10_01169	EN11_03014	EN12_00750	EN13_00249	EN14_00473	EN15_01083	EN17_00596	EN19_00782	EN2_00079	EN20_01821	EN21_00334	EN22_00300	EN23_00300	EN25_00200	EN26_01065	EN27_01821	EN28_00416	EN3_00363	EN30_01306	EN31_00460	EN32_00772	EN33_00281	EN34_00375	EN35_02476	EN37_00079	EN38_00050	EN39_00079	EN4_01380	EN40_00050	EN41_00478	EN42_00120	EN43_00120	EN44_00300	EN45_01596	EN46_00050	EN47_00711	EN48_00845
group_16352	NAD(P)-dependent glycerol-3-phosphate dehydrogenase	101	MAB_3288c	ATCC_19977_Rough_00078	ATCC_19977_Smooth_00696	DCC2_03044	DCC3_01012	DCC4_02699	DCC5_03591	DCC6_03588	DCC7_03585	EN1_00597	EN10_01170	EN11_03013	EN12_00749	EN13_00248	EN14_00474	EN15_01084	EN17_00597	EN19_00783	EN2_00078	EN20_01822	EN21_00335	EN22_00301	EN23_00301	EN25_00201	EN26_01066	EN27_01822	EN28_00417	EN3_00364	EN30_01307	EN31_00459	EN32_00771	EN33_00282	EN34_00376	EN35_02477	EN37_00078	EN38_00049	EN39_00078	EN4_01381	EN40_00049	EN41_00477	EN42_00121	EN43_00121	EN44_00301	EN45_01595	EN46_00049	EN47_00710	EN48_00846
metB_1	cystathionine gamma-synthase	101	MAB_3287c	ATCC_19977_Rough_00077	ATCC_19977_Smooth_00697	DCC2_03045	DCC3_01013	DCC4_02700	DCC5_03592	DCC6_03589	DCC7_03586	EN1_00598	EN10_01171	EN11_03012	EN12_00748	EN13_00247	EN14_00475	EN15_01085	EN17_00598	EN19_00784	EN2_00077	EN20_01823	EN21_00336	EN22_00302	EN23_00302	EN25_00202	EN26_01067	EN27_01823	EN28_00418	EN3_00365	EN30_01308	EN31_00458	EN32_00770	EN33_00283	EN34_00377	EN35_02478	EN37_00077	EN38_00048	EN39_00077	EN4_01382	EN40_00048	EN41_00476	EN42_00122	EN43_00122	EN44_00302	EN45_01594	EN46_00048	EN47_00709	EN48_00847
ddlA	D-alanine--D-alanine ligase DdlA	101	MAB_3286c	ATCC_19977_Rough_00076	ATCC_19977_Smooth_00698	DCC2_03046	DCC3_01014	DCC4_02701	DCC5_03593	DCC6_03590	DCC7_03587	EN1_00599	EN10_01172	EN11_03011	EN12_00747	EN13_00246	EN14_00476	EN15_01086	EN17_00599	EN19_00785	EN2_00076	EN20_01824	EN21_00337	EN22_00303	EN23_00303	EN25_00203	EN26_01068	EN27_01824	EN28_00419	EN3_00366	EN30_01309	EN31_00457	EN32_00769	EN33_00284	EN34_00378	EN35_02479	EN37_00076	EN38_00047	EN39_00076	EN4_01383	EN40_00047	EN41_00475	EN42_00123	EN43_00123	EN44_00303	EN45_01593	EN46_00047	EN47_00708	EN48_00848
group_1049	hypothetical protein	101	MAB_3285	ATCC_19977_Rough_00075	ATCC_19977_Smooth_00699	DCC2_03047	DCC3_01015	DCC4_02702	DCC5_03594	DCC6_03591	DCC7_03588	EN1_00600	EN10_01173	EN11_03010	EN12_00746	EN13_00245	EN14_00477	EN15_01087	EN17_00600	EN19_00786	EN2_00075	EN20_01825	EN21_00338	EN22_00304	EN23_00304	EN25_00204	EN26_01069	EN27_01825	EN28_00420	EN3_00367	EN30_01310	EN31_00456	EN32_00768	EN33_00285	EN34_00379	EN35_02480	EN37_00075	EN38_00046	EN39_00075	EN4_01384	EN40_00046	EN41_00474	EN42_00124	EN43_00124	EN44_00304	EN45_01592	EN46_00046	EN47_00707	EN48_00849
thiL	thiamine-phosphate kinase	101	MAB_3284c	ATCC_19977_Rough_00074	ATCC_19977_Smooth_00700	DCC2_03048	DCC3_01016	DCC4_02703	DCC5_03595	DCC6_03592	DCC7_03589	EN1_00601	EN10_01174	EN11_03009	EN12_00745	EN13_00244	EN14_00478	EN15_01088	EN17_00601	EN19_00787	EN2_00074	EN20_01826	EN21_00339	EN22_00305	EN23_00305	EN25_00205	EN26_01070	EN27_01826	EN28_00421	EN3_00368	EN30_01311	EN31_00455	EN32_00767	EN33_00286	EN34_00380	EN35_02481	EN37_00074	EN38_00045	EN39_00074	EN4_01385	EN40_00045	EN41_00473	EN42_00125	EN43_00125	EN44_00305	EN45_01591	EN46_00045	EN47_00706	EN48_00850
ung	uracil-DNA glycosylase	101	MAB_3283c	ATCC_19977_Rough_00073	ATCC_19977_Smooth_00701	DCC2_03049	DCC3_01017	DCC4_02704	DCC5_03596	DCC6_03593	DCC7_03590	EN1_00602	EN10_01175	EN11_03008	EN12_00744	EN13_00243	EN14_00479	EN15_01089	EN17_00602	EN19_00788	EN2_00073	EN20_01827	EN21_00340	EN22_00306	EN23_00306	EN25_00206	EN26_01071	EN27_01827	EN28_00422	EN3_00369	EN30_01312	EN31_00454	EN32_00766	EN33_00287	EN34_00381	EN35_02482	EN37_00073	EN38_00044	EN39_00073	EN4_01386	EN40_00044	EN41_00472	EN42_00126	EN43_00126	EN44_00306	EN45_01590	EN46_00044	EN47_00705	EN48_00851
group_15518	lipase family protein	101	MAB_3282c	ATCC_19977_Rough_00072	ATCC_19977_Smooth_00702	DCC2_03050	DCC3_01018	DCC4_02705	DCC5_03597	DCC6_03594	DCC7_03591	EN1_00603	EN10_01176	EN11_03007	EN12_00743	EN13_00242	EN14_00480	EN15_01090	EN17_00603	EN19_00789	EN2_00072	EN20_01828	EN21_00341	EN22_00307	EN23_00307	EN25_00207	EN26_01072	EN27_01828	EN28_00423	EN3_00370	EN30_01313	EN31_00453	EN32_00765	EN33_00288	EN34_00382	EN35_02483	EN37_00072	EN38_00043	EN39_00072	EN4_01387	EN40_00043	EN41_00471	EN42_00127	EN43_00127	EN44_00307	EN45_01589	EN46_00043	EN47_00704	EN48_00852
group_15719	enoyl-CoA hydratase-related protein	101	MAB_3281	ATCC_19977_Rough_00071	ATCC_19977_Smooth_00703	DCC2_03051	DCC3_01019	DCC4_02706	DCC5_03598	DCC6_03595	DCC7_03592	EN1_00604	EN10_01177	EN11_03006	EN12_00742	EN13_00241	EN14_00481	EN15_01091	EN17_00604	EN19_00790	EN2_00071	EN20_01829	EN21_00342	EN22_00308	EN23_00308	EN25_00208	EN26_01073	EN27_01829	EN28_04582	EN3_00371	EN30_01314	EN31_00452	EN32_04415	EN33_00289	EN34_00383	EN35_02484	EN37_00071	EN38_00042	EN39_00071	EN4_01388	EN40_00042	EN41_00470	EN42_00128	EN43_00128	EN44_00308	EN45_01588	EN46_00042	EN47_00703	EN48_00853
rpmB_1	50S ribosomal protein L28	101	MAB_3280	ATCC_19977_Rough_00070	ATCC_19977_Smooth_00704	DCC2_03052	DCC3_01020	DCC4_02707	DCC5_03599	DCC6_03596	DCC7_03593	EN1_00605	EN10_01178	EN11_03005	EN12_00741	EN13_00240	EN14_00482	EN15_01092	EN17_00605	EN19_00791	EN2_00070	EN20_01830	EN21_00343	EN22_00309	EN23_00309	EN25_00209	EN26_01074	EN27_01830	EN28_04583	EN3_00372	EN30_01315	EN31_00451	EN32_04414	EN33_00290	EN34_00384	EN35_02485	EN37_00070	EN38_00041	EN39_00070	EN4_01389	EN40_00041	EN41_00469	EN42_00129	EN43_00129	EN44_00309	EN45_01587	EN46_00041	EN47_00702	EN48_00854
fakA	fatty acid kinase catalytic subunit FakA	101	MAB_3279c	ATCC_19977_Rough_00069	ATCC_19977_Smooth_00705	DCC2_03053	DCC3_01021	DCC4_02708	DCC5_03600	DCC6_03597	DCC7_03594	EN1_00606	EN10_01179	EN11_03004	EN12_00740	EN13_00239	EN14_00483	EN15_01093	EN17_00606	EN19_00792	EN2_00069	EN20_01831	EN21_00344	EN22_00310	EN23_00310	EN25_00210	EN26_01075	EN27_01831	EN28_04584	EN3_00373	EN30_01316	EN31_00450	EN32_04413	EN33_00291	EN34_00385	EN35_02486	EN37_00069	EN38_00040	EN39_00069	EN4_01390	EN40_00040	EN41_00468	EN42_00130	EN43_00130	EN44_00310	EN45_01586	EN46_00040	EN47_00701	EN48_00855
recG	ATP-dependent DNA helicase RecG	101	MAB_3278c	ATCC_19977_Rough_00068	ATCC_19977_Smooth_00706	DCC2_03054	DCC3_01022	DCC4_02709	DCC5_03601	DCC6_03598	DCC7_03595	EN1_00607	EN10_01180	EN11_03003	EN12_00739	EN13_00238	EN14_00484	EN15_01094	EN17_00607	EN19_00793	EN2_00068	EN20_01832	EN21_00345	EN22_00311	EN23_00311	EN25_00211	EN26_01076	EN27_01832	EN28_04585	EN3_00374	EN30_01317	EN31_00449	EN32_04412	EN33_00292	EN34_00386	EN35_02487	EN37_00068	EN38_00039	EN39_00068	EN4_01391	EN40_00039	EN41_00467	EN42_00131	EN43_00131	EN44_00311	EN45_01585	EN46_00039	EN47_00700	EN48_00856
group_343	HNH endonuclease family protein	101	MAB_3277c	ATCC_19977_Rough_00067	ATCC_19977_Smooth_00707	DCC2_03055	DCC3_01023	DCC4_02710	DCC5_03602	DCC6_03599	DCC7_03596	EN1_00608	EN10_01181	EN11_03002	EN12_00738	EN13_00237	EN14_00485	EN15_01095	EN17_00608	EN19_00794	EN2_00067	EN20_01833	EN21_00346	EN22_00312	EN23_00312	EN25_00212	EN26_01077	EN27_01833	EN28_04586	EN3_00375	EN30_01318	EN31_00448	EN32_04411	EN33_00293	EN34_00387	EN35_02488	EN37_00067	EN38_00038	EN39_00067	EN4_01392	EN40_00038	EN41_00466	EN42_00132	EN43_00132	EN44_00312	EN45_01584	EN46_00038	EN47_00699	EN48_00857
group_1048	hypothetical protein	96	MAB_3276	ATCC_19977_Rough_00066	ATCC_19977_Smooth_00708	DCC2_03056	DCC3_01024	DCC4_02711	DCC5_03603	DCC6_03600	DCC7_03597	EN1_00609	EN10_01182	EN11_03001	EN12_00737	EN13_00236	EN14_00486	EN15_01096	EN17_00609	EN19_00795	EN2_00066	EN20_01834	EN21_00347	EN22_00313	EN23_00313	EN25_00213	EN26_01078	EN27_01834	EN28_04587	EN3_00376	EN30_01319	EN31_00447	EN32_04410	EN33_00294	EN34_00388	EN35_02489	EN37_00066	EN38_00037	EN39_00066	EN4_01393	EN40_00037	EN41_00465	EN42_00133	EN43_00133	EN44_00313	EN45_01583	EN46_00037	EN47_00698	EN48_00858
group_2119	cytochrome P450	101	MAB_3275	ATCC_19977_Rough_00065	ATCC_19977_Smooth_00709	DCC2_03057	DCC3_01025	DCC4_02712	DCC5_03604	DCC6_03601	DCC7_03598	EN1_00610	EN10_01183	EN11_03000	EN12_00736	EN13_00235	EN14_00487	EN15_01097	EN17_00610	EN19_00796	EN2_00065	EN20_01835	EN21_00348	EN22_00314	EN23_00314	EN25_00214	EN26_01079	EN27_01835	EN28_04588	EN3_00377	EN30_01320	EN31_00446	EN32_04409	EN33_00295	EN34_00389	EN35_02490	EN37_00065	EN38_00036	EN39_00065	EN4_01394	EN40_00036	EN41_00464	EN42_00134	EN43_00134	EN44_00314	EN45_01582	EN46_00036	EN47_00697	EN48_00859
group_2118	hypothetical protein	84	MAB_3274	ATCC_19977_Rough_00064	ATCC_19977_Smooth_00710	DCC2_03058		DCC4_02713	DCC5_03605			EN1_00611	EN10_01184	EN11_02999	EN12_00735	EN13_00234	EN14_00488	EN15_01098	EN17_00611	EN19_00797	EN2_00064	EN20_01836	EN21_00349	EN22_00315	EN23_00315	EN25_00215	EN26_01080	EN27_01836	EN28_04589	EN3_00378	EN30_01321	EN31_00445	EN32_04408	EN33_00296	EN34_00390	EN35_02491	EN37_00064	EN38_00035	EN39_00064	EN4_01395	EN40_00035	EN41_00463	EN42_00135	EN43_00135	EN44_00315	EN45_01581	EN46_00035	EN47_00696	EN48_00860
group_604	hypothetical protein	97	MAB_3273c	ATCC_19977_Rough_00063	ATCC_19977_Smooth_00711	DCC2_03059	DCC3_01027	DCC4_02714	DCC5_03606	DCC6_03603	DCC7_03600	EN1_00612			EN12_00734	EN13_00233	EN14_00489	EN15_01099	EN17_00612	EN19_00798	EN2_00063	EN20_01837	EN21_00350	EN22_00316	EN23_00316	EN25_00216	EN26_01081	EN27_01837	EN28_04590	EN3_00379	EN30_01322	EN31_00444	EN32_04407	EN33_00297	EN34_00391		EN37_00063	EN38_00034	EN39_00063	EN4_01396	EN40_00034	EN41_00462	EN42_00136	EN43_00136	EN44_00316	EN45_01580	EN46_00034	EN47_00695	EN48_00861
cut1	cutinase Cut1	101	MAB_3272c	ATCC_19977_Rough_00062	ATCC_19977_Smooth_00712	DCC2_03060	DCC3_01028	DCC4_02715	DCC5_03607	DCC6_03604	DCC7_03601	EN1_00613	EN10_01186	EN11_02997	EN12_00733	EN13_00232	EN14_00490	EN15_01100	EN17_00613	EN19_00799	EN2_00062	EN20_01838	EN21_00351	EN22_00317	EN23_00317	EN25_00217	EN26_01082	EN27_01838	EN28_04591	EN3_00380	EN30_01323	EN31_00443	EN32_04406	EN33_00298	EN34_00392	EN35_02493	EN37_00062	EN38_00033	EN39_00062	EN4_01397	EN40_00033	EN41_00461	EN42_00137	EN43_00137	EN44_00317	EN45_01579	EN46_00033	EN47_00694	EN48_00862
rutA	Pyrimidine monooxygenase RutA	101	MAB_3271	ATCC_19977_Rough_00061	ATCC_19977_Smooth_00713	DCC2_03061	DCC3_01029	DCC4_02716	DCC5_03608	DCC6_03605	DCC7_03602	EN1_00614	EN10_01189	EN11_02994	EN12_00732	EN13_00231	EN14_00491	EN15_01101	EN17_00614	EN19_00800	EN2_00061	EN20_01839	EN21_00352	EN22_00318	EN23_00318	EN25_00218	EN26_01083	EN27_01839	EN28_04592	EN3_00381	EN30_01324	EN31_00442	EN32_04405	EN33_00299	EN34_00393	EN35_02496	EN37_00061	EN38_00032	EN39_00061	EN4_01398	EN40_00032	EN41_00460	EN42_00138	EN43_00138	EN44_00318	EN45_01578	EN46_00032	EN47_00693	EN48_00863
lipN	lipase/esterase LipN	101	MAB_3270c	ATCC_19977_Rough_00060	ATCC_19977_Smooth_00714	DCC2_03062	DCC3_01030	DCC4_02717	DCC5_03609	DCC6_03606	DCC7_03603	EN1_00615	EN10_01190	EN11_02993	EN12_00731	EN13_00230	EN14_00492	EN15_01102	EN17_00615	EN19_00801	EN2_00060	EN20_01840	EN21_00353	EN22_00319	EN23_00319	EN25_00219	EN26_01084	EN27_01840	EN28_04593	EN3_00382	EN30_01325	EN31_00441	EN32_04404	EN33_00300	EN34_00394	EN35_02497	EN37_00060	EN38_00031	EN39_00060	EN4_01399	EN40_00031	EN41_00459	EN42_00139	EN43_00139	EN44_00319	EN45_01577	EN46_00031	EN47_00692	EN48_00864
group_14888	mycothiol-dependent reductase	101	MAB_3269c	ATCC_19977_Rough_00059	ATCC_19977_Smooth_00715	DCC2_03063	DCC3_01031	DCC4_02718	DCC5_03610	DCC6_03607	DCC7_03604	EN1_00616	EN10_01191	EN11_02992	EN12_00730	EN13_00229	EN14_00493	EN15_01103	EN17_00616	EN19_00802	EN2_00059	EN20_01841	EN21_00354	EN22_00320	EN23_00320	EN25_00220	EN26_01085	EN27_01841	EN28_04594	EN3_00383	EN30_01326	EN31_00440	EN32_04403	EN33_00301	EN34_00395	EN35_02498	EN37_00059	EN38_00030	EN39_00059	EN4_01400	EN40_00030	EN41_00458	EN42_00140	EN43_00140	EN44_00320	EN45_01576	EN46_00030	EN47_00691	EN48_00865
group_16277	vitamin K epoxide reductase family protein	101	MAB_3268c	ATCC_19977_Rough_00058	ATCC_19977_Smooth_00716	DCC2_03064	DCC3_01032	DCC4_02719	DCC5_03611	DCC6_03608	DCC7_03605	EN1_00617	EN10_01192	EN11_02991	EN12_00729	EN13_00228	EN14_00494	EN15_01104	EN17_00617	EN19_00803	EN2_00058	EN20_01842	EN21_00355	EN22_00321	EN23_00321	EN25_00221	EN26_01086	EN27_01842	EN28_04595	EN3_00384	EN30_01327	EN31_00439	EN32_04402	EN33_00302	EN34_00396	EN35_02499	EN37_00058	EN38_00029	EN39_00058	EN4_01401	EN40_00029	EN41_00457	EN42_00141	EN43_00141	EN44_00321	EN45_01575	EN46_00029	EN47_00690	EN48_00866
pca	pyruvate carboxylase	101	MAB_3267c	ATCC_19977_Rough_00057	ATCC_19977_Smooth_00717	DCC2_03065	DCC3_01033	DCC4_02720	DCC5_03612	DCC6_03609	DCC7_03606	EN1_00618	EN10_01193	EN11_02990	EN12_00728	EN13_00227	EN14_00495	EN15_01105	EN17_00618	EN19_00804	EN2_00057	EN20_01843	EN21_00356	EN22_00322	EN23_00322	EN25_00222	EN26_01087	EN27_01843	EN28_04596	EN3_00385	EN30_01328	EN31_00438	EN32_04401	EN33_00303	EN34_00397	EN35_02500	EN37_00057	EN38_00028	EN39_00057	EN4_01402	EN40_00028	EN41_00456	EN42_00142	EN43_00142	EN44_00322	EN45_01574	EN46_00028	EN47_00689	EN48_00867
rsmD	16S rRNA (guanine(966)-N(2))-methyltransferase RsmD	101	MAB_3266c	ATCC_19977_Rough_00056	ATCC_19977_Smooth_00718	DCC2_03066	DCC3_01034	DCC4_02721	DCC5_03613	DCC6_03610	DCC7_03607	EN1_00619	EN10_01194	EN11_02989	EN12_00727	EN13_00226	EN14_00496	EN15_01106	EN17_00619	EN19_00805	EN2_00056	EN20_01844	EN21_00357	EN22_00323	EN23_00323	EN25_00223	EN26_01088	EN27_01844	EN28_04597	EN3_00386	EN30_01329	EN31_00437	EN32_04400	EN33_00304	EN34_00398	EN35_02501	EN37_00056	EN38_00027	EN39_00056	EN4_01403	EN40_00027	EN41_00455	EN42_00143	EN43_00143	EN44_00323	EN45_01573	EN46_00027	EN47_00688	EN48_00868
group_138	dienelactone hydrolase family protein	94	MAB_3265c	ATCC_19977_Rough_00055	ATCC_19977_Smooth_00719	DCC2_03067		DCC4_02722	DCC5_03614		DCC7_03609	EN1_00620	EN10_01195	EN11_02988	EN12_00726	EN13_00225	EN14_00497	EN15_01107	EN17_00620	EN19_00806	EN2_00055	EN20_01845	EN21_00358	EN22_00324	EN23_00324	EN25_00224	EN26_01089	EN27_01845	EN28_04598	EN3_00387	EN30_01330	EN31_00436	EN32_04399	EN33_00305	EN34_00399	EN35_02502	EN37_00055	EN38_00026	EN39_00055	EN4_01404	EN40_00026	EN41_00454	EN42_00144	EN43_00144	EN44_00324	EN45_01572	EN46_00026	EN47_00687	EN48_00869
group_4230	hypothetical protein	73	0	ATCC_19977_Rough_00054	ATCC_19977_Smooth_00720	DCC2_03068					DCC7_03610	EN1_00621			EN12_00725	EN13_00224	EN14_00498	EN15_01108	EN17_00621	EN19_00807	EN2_00054		EN21_00359	EN22_00325	EN23_00325	EN25_00225		EN27_01846	EN28_04599	EN3_00388	EN30_01331	EN31_00435	EN32_04398	EN33_00306	EN34_00400		EN37_00054	EN38_00025	EN39_00054	EN4_01405	EN40_00025				EN44_00325	EN45_01571	EN46_00025	EN47_00686	EN48_00870
group_342	hypothetical protein	101	MAB_3263c	ATCC_19977_Rough_00053	ATCC_19977_Smooth_00721	DCC2_03069	DCC3_01038	DCC4_02724	DCC5_03616	DCC6_03614	DCC7_03611	EN1_00622	EN10_01197	EN11_02986	EN12_00724	EN13_00223	EN14_00499	EN15_01109	EN17_00622	EN19_00808	EN2_00053	EN20_01847	EN21_00360	EN22_00326	EN23_00326	EN25_00226	EN26_01091	EN27_01847	EN28_04600	EN3_00389	EN30_01332	EN31_00434	EN32_04397	EN33_00307	EN34_00401	EN35_02504	EN37_00053	EN38_00024	EN39_00053	EN4_01406	EN40_00024	EN41_00452	EN42_00146	EN43_00146	EN44_00326	EN45_01570	EN46_00024	EN47_00685	EN48_00871
group_2114	hypothetical protein	101	MAB_3262c	ATCC_19977_Rough_00052	ATCC_19977_Smooth_00722	DCC2_03070	DCC3_01039	DCC4_02725	DCC5_03617	DCC6_03615	DCC7_03612	EN1_00623	EN10_01198	EN11_02985	EN12_00723	EN13_00222	EN14_00500	EN15_01110	EN17_00623	EN19_00809	EN2_00052	EN20_01848	EN21_00361	EN22_00327	EN23_00327	EN25_00227	EN26_01092	EN27_01848	EN28_04601	EN3_00390	EN30_01333	EN31_00433	EN32_04396	EN33_00308	EN34_00402	EN35_02505	EN37_00052	EN38_00023	EN39_00052	EN4_01407	EN40_00023	EN41_00451	EN42_00147	EN43_00147	EN44_00327	EN45_01569	EN46_00023	EN47_00684	EN48_00872
lpqH_1	lipoprotein LpqH	101	MAB_3261c	ATCC_19977_Rough_00051	ATCC_19977_Smooth_00723	DCC2_03071	DCC3_01040	DCC4_02726	DCC5_03618	DCC6_03616	DCC7_03613	EN1_00624	EN10_01199	EN11_02984	EN12_00722	EN13_00221	EN14_00501	EN15_01111	EN17_00624	EN19_00810	EN2_00051	EN20_01849	EN21_00362	EN22_00328	EN23_00328	EN25_00228	EN26_01093	EN27_01849	EN28_04602	EN3_00391	EN30_01334	EN31_00432	EN32_04395	EN33_00309	EN34_00403	EN35_02506	EN37_00051	EN38_00022	EN39_00051	EN4_01408	EN40_00022	EN41_00450	EN42_00148	EN43_00148	EN44_00328	EN45_01568	EN46_00022	EN47_00683	EN48_00873
group_15562	HdeD family acid-resistance protein	101	MAB_3260c	ATCC_19977_Rough_00050	ATCC_19977_Smooth_00724	DCC2_03072	DCC3_01041	DCC4_02727	DCC5_03619	DCC6_03617	DCC7_03614	EN1_00625	EN10_01200	EN11_02983	EN12_00721	EN13_00220	EN14_00502	EN15_01112	EN17_00625	EN19_00811	EN2_00050	EN20_01850	EN21_00363	EN22_00329	EN23_00329	EN25_00229	EN26_01094	EN27_01850	EN28_04603	EN3_00392	EN30_01335	EN31_00431	EN32_04394	EN33_00310	EN34_00404	EN35_02507	EN37_00050	EN38_00021	EN39_00050	EN4_01409	EN40_00021	EN41_00449	EN42_00149	EN43_00149	EN44_00329	EN45_01567	EN46_00021	EN47_00682	EN48_00874
coaD	pantetheine-phosphate adenylyltransferase	101	MAB_3259c	ATCC_19977_Rough_00049	ATCC_19977_Smooth_00725	DCC2_03073	DCC3_01042	DCC4_02728	DCC5_03620	DCC6_03618	DCC7_03615	EN1_00626	EN10_01201	EN11_02982	EN12_00720	EN13_00219	EN14_00503	EN15_01113	EN17_00626	EN19_00812	EN2_00049	EN20_01851	EN21_00364	EN22_00330	EN23_00330	EN25_00230	EN26_01095	EN27_01851	EN28_04604	EN3_00393	EN30_01336	EN31_00430	EN32_04393	EN33_00311	EN34_00405	EN35_02508	EN37_00049	EN38_00020	EN39_00049	EN4_01410	EN40_00020	EN41_00448	EN42_00150	EN43_00150	EN44_00330	EN45_01566	EN46_00020	EN47_00681	EN48_00875
group_14512	DivIVA domain-containing protein	101	MAB_3258c	ATCC_19977_Rough_00048	ATCC_19977_Smooth_00726	DCC2_03074	DCC3_01043	DCC4_02729	DCC5_03621	DCC6_03619	DCC7_03616	EN1_00627	EN10_01202	EN11_02981	EN12_00719	EN13_00218	EN14_00504	EN15_01114	EN17_00627	EN19_00813	EN2_00048	EN20_01852	EN21_00365	EN22_00331	EN23_00331	EN25_00231	EN26_01096	EN27_01852	EN28_04605	EN3_00394	EN30_01337	EN31_00429	EN32_04392	EN33_00312	EN34_00406	EN35_02509	EN37_00048	EN38_00019	EN39_00048	EN4_01411	EN40_00019	EN41_00447	EN42_00151	EN43_00151	EN44_00331	EN45_01565	EN46_00019	EN47_00680	EN48_00876
group_2113	hypothetical protein	101	MAB_3257c	ATCC_19977_Rough_00047	ATCC_19977_Smooth_00727	DCC2_03075	DCC3_01044	DCC4_02730	DCC5_03622	DCC6_03620	DCC7_03617	EN1_00628	EN10_01203	EN11_02980	EN12_00718	EN13_00217	EN14_00505	EN15_01115	EN17_00628	EN19_00814	EN2_00047	EN20_01853	EN21_00366	EN22_00332	EN23_00332	EN25_00232	EN26_01097	EN27_01853	EN28_04606	EN3_00395	EN30_01338	EN31_00428	EN32_04391	EN33_00313	EN34_00407	EN35_02510	EN37_00047	EN38_00018	EN39_00047	EN4_01412	EN40_00018	EN41_00446	EN42_00152	EN43_00152	EN44_00332	EN45_01564	EN46_00018	EN47_00679	EN48_00877
rnc	Ribonuclease 3	96	MAB_3256c	ATCC_19977_Rough_00046	ATCC_19977_Smooth_00728	DCC2_03076	DCC3_01045	DCC4_02731	DCC5_03623	DCC6_03621	DCC7_03618	EN1_00629	EN10_01204	EN11_02979	EN12_00717	EN13_00216	EN14_00506	EN15_01116	EN17_00629	EN19_00815	EN2_00046	EN20_01854	EN21_00367	EN22_00333	EN23_00333	EN25_00233	EN26_01098	EN27_01854	EN28_04607	EN3_00396	EN30_01339	EN31_00427	EN32_04390	EN33_00314	EN34_00408	EN35_02511	EN37_00046	EN38_00017	EN39_00046	EN4_01413	EN40_00017	EN41_00445	EN42_00153	EN43_00153	EN44_00333	EN45_01563	EN46_00017	EN47_00678	EN48_00878
mutM_1	DNA-formamidopyrimidine glycosylase	101	MAB_3255c	ATCC_19977_Rough_00045	ATCC_19977_Smooth_00729	DCC2_03077	DCC3_01046	DCC4_02732	DCC5_03624	DCC6_03622	DCC7_03619	EN1_00630	EN10_01205	EN11_02978	EN12_00716	EN13_00215	EN14_00507	EN15_01117	EN17_00630	EN19_00816	EN2_00045	EN20_01855	EN21_00368	EN22_00334	EN23_00334	EN25_00234	EN26_01099	EN27_01855	EN28_04608	EN3_00397	EN30_01340	EN31_00426	EN32_04389	EN33_00315	EN34_00409	EN35_02512	EN37_00045	EN38_00016	EN39_00045	EN4_01414	EN40_00016	EN41_00444	EN42_00154	EN43_00154	EN44_00334	EN45_01562	EN46_00016	EN47_00677	EN48_00879
group_1046	hypothetical protein	101	0	ATCC_19977_Rough_00044	ATCC_19977_Smooth_00730	DCC2_03078	DCC3_01048	DCC4_02733	DCC5_03625	DCC6_03624	DCC7_03621	EN1_00631	EN10_01206	EN11_02977	EN12_00715	EN13_00214	EN14_00508	EN15_01118	EN17_00631	EN19_00817	EN2_00044	EN20_01856	EN21_00369	EN22_00335	EN23_00335	EN25_00235	EN26_01100	EN27_01856	EN28_04609	EN3_00398	EN30_01341	EN31_00425	EN32_04388	EN33_00316	EN34_00410	EN35_02513	EN37_00044	EN38_00015	EN39_00044	EN4_01415	EN40_00015	EN41_00443	EN42_00155	EN43_00155	EN44_00335	EN45_01561	EN46_00015	EN47_00676	EN48_00880
kdpA	potassium-transporting ATPase subunit KdpA	101	MAB_3254c	ATCC_19977_Rough_00043	ATCC_19977_Smooth_00731	DCC2_03079	DCC3_01049	DCC4_02734	DCC5_03626	DCC6_03625	DCC7_03622	EN1_00632	EN10_01207	EN11_02976	EN12_00714	EN13_00213	EN14_00509	EN15_01119	EN17_00632	EN19_00818	EN2_00043	EN20_01857	EN21_00370	EN22_00336	EN23_00336	EN25_00236	EN26_01101	EN27_01857	EN28_04610	EN3_00399	EN30_01342	EN31_00424	EN32_04387	EN33_00317	EN34_00411	EN35_02514	EN37_00043	EN38_00014	EN39_00043	EN4_01416	EN40_00014	EN41_00442	EN42_00156	EN43_00156	EN44_00336	EN45_01560	EN46_00014	EN47_00675	EN48_00881
kdpB	potassium-transporting ATPase subunit KdpB	101	MAB_3253c	ATCC_19977_Rough_00042	ATCC_19977_Smooth_00732	DCC2_03080	DCC3_01050	DCC4_02735	DCC5_03627	DCC6_03626	DCC7_03623	EN1_00633	EN10_01208	EN11_02975	EN12_00713	EN13_00212	EN14_00510	EN15_01120	EN17_00633	EN19_00819	EN2_00042	EN20_01858	EN21_00371	EN22_00337	EN23_00337	EN25_00237	EN26_01102	EN27_01858	EN28_04611	EN3_00400	EN30_01343	EN31_00423	EN32_04386	EN33_00318	EN34_00412	EN35_02515	EN37_00042	EN38_00013	EN39_00042	EN4_01417	EN40_00013	EN41_00441	EN42_00157	EN43_00157	EN44_00337	EN45_01559	EN46_00013	EN47_00674	EN48_00882
kdpC	K(+)-transporting ATPase subunit C	101	MAB_3252c	ATCC_19977_Rough_00041	ATCC_19977_Smooth_00733	DCC2_03081	DCC3_01051	DCC4_02736	DCC5_03628	DCC6_03627	DCC7_03624	EN1_00634	EN10_01209	EN11_02974	EN12_00712	EN13_00211	EN14_00511	EN15_01121	EN17_00634	EN19_00820	EN2_00041	EN20_01859	EN21_00372	EN22_00338	EN23_00338	EN25_00238	EN26_01103	EN27_01859	EN28_04612	EN3_00401	EN30_01344	EN31_00422	EN32_04385	EN33_00319	EN34_00413	EN35_02516	EN37_00041	EN38_00012	EN39_00041	EN4_01418	EN40_00012	EN41_00440	EN42_00158	EN43_00158	EN44_00338	EN45_01558	EN46_00012	EN47_00673	EN48_00883
kdpD	sensor histidine kinase KdpD	101	MAB_3251c	ATCC_19977_Rough_00040	ATCC_19977_Smooth_00734	DCC2_03082	DCC3_01052	DCC4_02737	DCC5_03629	DCC6_03628	DCC7_03625	EN1_00635	EN10_01210	EN11_02973	EN12_00711	EN13_00210	EN14_00512	EN15_01122	EN17_00635	EN19_00821	EN2_00040	EN20_01860	EN21_00373	EN22_00339	EN23_00339	EN25_00239	EN26_01104	EN27_01860	EN28_04613	EN3_00402	EN30_01345	EN31_00421	EN32_04384	EN33_00320	EN34_00414	EN35_02517	EN37_00040	EN38_00011	EN39_00040	EN4_01419	EN40_00011	EN41_00439	EN42_00159	EN43_00159	EN44_00339	EN45_01557	EN46_00011	EN47_00672	EN48_00884
kdpE	two-component system response regulator KdpE	101	MAB_3250c	ATCC_19977_Rough_00039	ATCC_19977_Smooth_00735	DCC2_03083	DCC3_01053	DCC4_02738	DCC5_03630	DCC6_03629	DCC7_03626	EN1_00636	EN10_01211	EN11_02972	EN12_00710	EN13_00209	EN14_00513	EN15_01123	EN17_00636	EN19_00822	EN2_00039	EN20_01861	EN21_00374	EN22_00340	EN23_00340	EN25_00240	EN26_01105	EN27_01861	EN28_04614	EN3_00403	EN30_01346	EN31_00420	EN32_04383	EN33_00321	EN34_00415	EN35_02518	EN37_00039	EN38_00010	EN39_00039	EN4_01420	EN40_00010	EN41_00438	EN42_00160	EN43_00160	EN44_00340	EN45_01556	EN46_00010	EN47_00671	EN48_00885
group_15210	hypothetical protein	101	MAB_3249	ATCC_19977_Rough_00038	ATCC_19977_Smooth_00736	DCC2_03084	DCC3_01054	DCC4_02739	DCC5_03631	DCC6_03630	DCC7_03627	EN1_00637	EN10_01212	EN11_02971	EN12_00709	EN13_00208	EN14_00514	EN15_01124	EN17_00637	EN19_00823	EN2_00038	EN20_01862	EN21_00375	EN22_00341	EN23_00341	EN25_00241	EN26_01106	EN27_01862	EN28_04615	EN3_00404	EN30_01347	EN31_00419	EN32_04382	EN33_00322	EN34_00416	EN35_02519	EN37_00038	EN38_00009	EN39_00038	EN4_01421	EN40_00009	EN41_00437	EN42_00161	EN43_00161	EN44_00341	EN45_01555	EN46_00009	EN47_00670	EN48_00886
group_16139	OsmC family protein	101	MAB_3248c	ATCC_19977_Rough_00037	ATCC_19977_Smooth_00737	DCC2_03085	DCC3_01055	DCC4_02740	DCC5_03632	DCC6_03631	DCC7_03628	EN1_00638	EN10_01213	EN11_02970	EN12_00708	EN13_00207	EN14_00515	EN15_01125	EN17_00638	EN19_00824	EN2_00037	EN20_01863	EN21_00376	EN22_00342	EN23_00342	EN25_00242	EN26_01107	EN27_01863	EN28_04616	EN3_00405	EN30_01348	EN31_00418	EN32_04381	EN33_00323	EN34_00417	EN35_02520	EN37_00037	EN38_00008	EN39_00037	EN4_01422	EN40_00008	EN41_00436	EN42_00162	EN43_00162	EN44_00342	EN45_01554	EN46_00008	EN47_00669	EN48_00887
group_341	hypothetical protein	101	MAB_3247	ATCC_19977_Rough_00036	ATCC_19977_Smooth_00738	DCC2_03086	DCC3_01056	DCC4_02741	DCC5_03633	DCC6_03632	DCC7_03629	EN1_00639	EN10_01214	EN11_02969	EN12_00707	EN13_00206	EN14_00516	EN15_01126	EN17_00639	EN19_00825	EN2_00036	EN20_01864	EN21_00377	EN22_00343	EN23_00343	EN25_00243	EN26_01108	EN27_01864	EN28_04617	EN3_00406	EN30_01349	EN31_00417	EN32_04380	EN33_00324	EN34_00418	EN35_02521	EN37_00036	EN38_00007	EN39_00036	EN4_01423	EN40_00007	EN41_00435	EN42_00163	EN43_00163	EN44_00343	EN45_01553	EN46_00007	EN47_00668	EN48_00888
smc_1	chromosome segregation protein SMC	101	MAB_3246c	ATCC_19977_Rough_00035	ATCC_19977_Smooth_00739	DCC2_03087	DCC3_01057	DCC4_02742	DCC5_03634	DCC6_03633	DCC7_03630	EN1_00640	EN10_01215	EN11_02968	EN12_00706	EN13_00205	EN14_00517	EN15_01127	EN17_00640	EN19_00826	EN2_00035	EN20_01865	EN21_00378	EN22_00344	EN23_00344	EN25_00244	EN26_01109	EN27_01865	EN28_04618	EN3_00407	EN30_01350	EN31_00416	EN32_04379	EN33_00325	EN34_00419	EN35_02522	EN37_00035	EN38_00006	EN39_00035	EN4_01424	EN40_00006	EN41_00434	EN42_00164	EN43_00164	EN44_00344	EN45_01552	EN46_00006	EN47_00667	EN48_00889
group_601	LLM class F420-dependent oxidoreductase	101	MAB_3245	ATCC_19977_Rough_00034	ATCC_19977_Smooth_00740	DCC2_03088	DCC3_01058	DCC4_02743	DCC5_03635	DCC6_03634	DCC7_03631	EN1_00641	EN10_01216	EN11_02967	EN12_00705	EN13_00204	EN14_00518	EN15_01128	EN17_00641	EN19_00827	EN2_00034	EN20_01866	EN21_00379	EN22_00345	EN23_00345	EN25_00245	EN26_01110	EN27_01866	EN28_04619	EN3_00408	EN30_01351	EN31_00415	EN32_04378	EN33_00326	EN34_00420	EN35_02523	EN37_00034	EN38_00005	EN39_00034	EN4_01425	EN40_00005	EN41_00433	EN42_00165	EN43_00165	EN44_00345	EN45_01551	EN46_00005	EN47_00666	EN48_00890
group_14771	cytochrome c biogenesis CcdA family protein	101	MAB_3244	ATCC_19977_Rough_00033	ATCC_19977_Smooth_00741	DCC2_03089	DCC3_01059	DCC4_02744	DCC5_03636	DCC6_03635	DCC7_03632	EN1_00642	EN10_01217	EN11_02966	EN12_00704	EN13_00203	EN14_00519	EN15_01129	EN17_00642	EN19_00828	EN2_00033	EN20_01867	EN21_00380	EN22_00346	EN23_00346	EN25_00246	EN26_01111	EN27_01867	EN28_04620	EN3_00410	EN30_01352	EN31_00414	EN32_04377	EN33_00327	EN34_00421	EN35_02524	EN37_00033	EN38_00004	EN39_00033	EN4_01427	EN40_00004	EN41_00432	EN42_00166	EN43_00166	EN44_00346	EN45_01550	EN46_00004	EN47_00665	EN48_00891
group_14774	protein disulfide oxidoreductase	101	MAB_3243	ATCC_19977_Rough_00032	ATCC_19977_Smooth_00742	DCC2_03090	DCC3_01060	DCC4_02745	DCC5_03637	DCC6_03636	DCC7_03633	EN1_00643	EN10_01218	EN11_02965	EN12_00703	EN13_00202	EN14_00520	EN15_01130	EN17_00643	EN19_00829	EN2_00032	EN20_01868	EN21_00381	EN22_00347	EN23_00347	EN25_00247	EN26_01112	EN27_01868	EN28_04621	EN3_00411	EN30_01353	EN31_00413	EN32_04376	EN33_00328	EN34_00422	EN35_02525	EN37_00032	EN38_00003	EN39_00032	EN4_01428	EN40_00003	EN41_00431	EN42_00167	EN43_00167	EN44_00347	EN45_01549	EN46_00003	EN47_00664	EN48_00892
fni	type 2 isopentenyl-diphosphate Delta-isomerase	101	MAB_3242	ATCC_19977_Rough_00031	ATCC_19977_Smooth_00743	DCC2_03091	DCC3_01061	DCC4_02746	DCC5_03638	DCC6_03637	DCC7_03634	EN1_00644	EN10_01219	EN11_02964	EN12_00702	EN13_00201	EN14_00521	EN15_01131	EN17_00644	EN19_00830	EN2_00031	EN20_01869	EN21_00382	EN22_00348	EN23_00348	EN25_00248	EN26_01113	EN27_01869	EN28_04622	EN3_00412	EN30_01354	EN31_00412	EN32_04375	EN33_00329	EN34_00423	EN35_02526	EN37_00031	EN38_00002	EN39_00031	EN4_01429	EN40_00002	EN41_00430	EN42_00168	EN43_00168	EN44_00348	EN45_01548	EN46_00002	EN47_00663	EN48_00893
ftsY	signal recognition particle-docking protein FtsY	101	MAB_3241c	ATCC_19977_Rough_00030	ATCC_19977_Smooth_00744	DCC2_03092	DCC3_01062	DCC4_02747	DCC5_03639	DCC6_03638	DCC7_03635	EN1_00645	EN10_01220	EN11_02963	EN12_00701	EN13_00200	EN14_00522	EN15_01132	EN17_00645	EN19_00831	EN2_00030	EN20_01870	EN21_00383	EN22_00349	EN23_00349	EN25_00249	EN26_01114	EN27_05094	EN28_04623	EN3_00413	EN30_01355	EN31_00411	EN32_04374	EN33_00330	EN34_00424	EN35_02527	EN37_00030	EN38_04915	EN39_00030	EN4_01430	EN40_04908	EN41_00429	EN42_00169	EN43_00169	EN44_00349	EN45_01547	EN46_04896	EN47_00662	EN48_00894
amt_1	ammonium transporter	85	MAB_3240c	ATCC_19977_Rough_00029	ATCC_19977_Smooth_00745	DCC2_03093		DCC4_02748	DCC5_03640			EN1_00646	EN10_01221	EN11_02962	EN12_00700	EN13_00199	EN14_00523	EN15_01133	EN17_00646	EN19_00832	EN2_00029	EN20_01871	EN21_00384	EN22_00350	EN23_00350	EN25_00250	EN26_01115	EN27_05095	EN28_04624	EN3_00414	EN30_01356	EN31_00410	EN32_04373	EN33_00331	EN34_00425	EN35_02528	EN37_00029	EN38_04916	EN39_00029	EN4_01431	EN40_04909	EN41_00428	EN42_00170	EN43_00170	EN44_00350	EN45_01546	EN46_04895	EN47_00661	EN48_00895
glnB	nitrogen regulatory protein P-II	101	MAB_3239c	ATCC_19977_Rough_00028	ATCC_19977_Smooth_00746	DCC2_03094	DCC3_01064	DCC4_02749	DCC5_03641	DCC6_03640	DCC7_03637	EN1_00647	EN10_01222	EN11_02961	EN12_00699	EN13_00198	EN14_00524	EN15_01134	EN17_00647	EN19_00833	EN2_00028	EN20_01872	EN21_00385	EN22_00351	EN23_00351	EN25_00251	EN26_01116	EN27_05096	EN28_04625	EN3_00415	EN30_01357	EN31_00409	EN32_04372	EN33_00332	EN34_00426	EN35_02529	EN37_00028	EN38_04917	EN39_00028	EN4_01432	EN40_04910	EN41_00427	EN42_00171	EN43_00171	EN44_00351	EN45_01545	EN46_04894	EN47_00660	EN48_00896
glnD	[protein-PII] uridylyltransferase	101	MAB_3238c	ATCC_19977_Rough_00027	ATCC_19977_Smooth_00747	DCC2_03095	DCC3_01065	DCC4_02750	DCC5_03642	DCC6_03641	DCC7_03638	EN1_00648	EN10_01223	EN11_02960	EN12_00698	EN13_00197	EN14_00525	EN15_01135	EN17_00648	EN19_00834	EN2_00027	EN20_01873	EN21_00386	EN22_00352	EN23_00352	EN25_00252	EN26_01117	EN27_05097	EN28_04626	EN3_00416	EN30_01358	EN31_00408	EN32_04371	EN33_00333	EN34_00427	EN35_02530	EN37_00027	EN38_04918	EN39_00027	EN4_01433	EN40_04911	EN41_00426	EN42_00172	EN43_00172	EN44_00352	EN45_01544	EN46_04893	EN47_00659	EN48_00897
ffh	signal recognition particle protein	101	MAB_3237c	ATCC_19977_Rough_00026	ATCC_19977_Smooth_00748	DCC2_03096	DCC3_01066	DCC4_02751	DCC5_03643	DCC6_03642	DCC7_03639	EN1_00649	EN10_01224	EN11_02959	EN12_00697	EN13_00196	EN14_00526	EN15_01136	EN17_00649	EN19_00835	EN2_00026	EN20_01874	EN21_00387	EN22_00353	EN23_00353	EN25_00253	EN26_01118	EN27_05098	EN28_04627	EN3_00417	EN30_01359	EN31_00407	EN32_04370	EN33_00334	EN34_00428	EN35_02531	EN37_00026	EN38_04919	EN39_00026	EN4_01434	EN40_04912	EN41_00425	EN42_00173	EN43_00173	EN44_00353	EN45_01543	EN46_04892	EN47_00658	EN48_00898
group_1045	amidohydrolase family protein	101	MAB_3236c	ATCC_19977_Rough_00025	ATCC_19977_Smooth_00749	DCC2_03097	DCC3_01067	DCC4_02752	DCC5_03644	DCC6_03643	DCC7_03640	EN1_00650	EN10_01225	EN11_02958	EN12_00696	EN13_00195	EN14_00527	EN15_01137	EN17_00650	EN19_00836	EN2_00025	EN20_01875	EN21_00388	EN22_00354	EN23_00354	EN25_00254	EN26_01119	EN27_05099	EN28_04628	EN3_00418	EN30_01360	EN31_00406	EN32_04369	EN33_00335	EN34_00429	EN35_02532	EN37_00025	EN38_04920	EN39_00025	EN4_01435	EN40_04913	EN41_00424	EN42_00174	EN43_00174	EN44_00354	EN45_01542	EN46_04891	EN47_00657	EN48_00899
group_1044	hypothetical protein	101	MAB_3235c	ATCC_19977_Rough_00024	ATCC_19977_Smooth_00750	DCC2_03098	DCC3_01068	DCC4_02753	DCC5_03645	DCC6_03644	DCC7_03641	EN1_00651	EN10_01226	EN11_02957	EN12_00695	EN13_00194	EN14_00528	EN15_01138	EN17_00651	EN19_00837	EN2_00024	EN20_01876	EN21_00389	EN22_00355	EN23_00355	EN25_00255	EN26_01120	EN27_05100	EN28_04629	EN3_00419	EN30_01361	EN31_00405	EN32_04368	EN33_00336	EN34_00430	EN35_02533	EN37_00024	EN38_04921	EN39_00024	EN4_01436	EN40_04914	EN41_00423	EN42_00175	EN43_00175	EN44_00355	EN45_01541	EN46_04890	EN47_00656	EN48_00900
dacB2	D-alanyl-D-alanine carboxypeptidase DacB2	101	MAB_3234	ATCC_19977_Rough_00023	ATCC_19977_Smooth_00751	DCC2_03099	DCC3_01069	DCC4_02754	DCC5_03646	DCC6_03645	DCC7_03642	EN1_00652	EN10_01227	EN11_02956	EN12_00694	EN13_00193	EN14_00529	EN15_01139	EN17_00652	EN19_00838	EN2_00023	EN20_01877	EN21_00390	EN22_00356	EN23_00356	EN25_00256	EN26_01121	EN27_05101	EN28_04630	EN3_00420	EN30_01362	EN31_00404	EN32_04367	EN33_00337	EN34_00431	EN35_02534	EN37_00023	EN38_04922	EN39_00023	EN4_01437	EN40_04915	EN41_00422	EN42_00176	EN43_00176	EN44_00356	EN45_01540	EN46_04889	EN47_00655	EN48_00901
group_16033	hypothetical protein	101	MAB_3233	ATCC_19977_Rough_00022	ATCC_19977_Smooth_00752	DCC2_03100	DCC3_01070	DCC4_02755	DCC5_03647	DCC6_03646	DCC7_03643	EN1_00653	EN10_01228	EN11_02955	EN12_00693	EN13_00192	EN14_00530	EN15_01140	EN17_00653	EN19_00839	EN2_00022	EN20_01878	EN21_00391	EN22_00357	EN23_00357	EN25_00257	EN26_01122	EN27_05102	EN28_04631	EN3_00421	EN30_01363	EN31_00403	EN32_04366	EN33_00338	EN34_00432	EN35_02535	EN37_00022	EN38_04923	EN39_00022	EN4_01438	EN40_04916	EN41_00421	EN42_00177	EN43_00177	EN44_00357	EN45_01539	EN46_04888	EN47_00654	EN48_00902
group_2109	LLM class flavin-dependent oxidoreductase	100	MAB_3232c	ATCC_19977_Rough_00021	ATCC_19977_Smooth_00753	DCC2_03101	DCC3_01071	DCC4_02756	DCC5_03648	DCC6_03647	DCC7_03644	EN1_00654	EN10_01229	EN11_02954	EN12_00692	EN13_00191	EN14_00531	EN15_01141	EN17_00654	EN19_00840	EN2_00021	EN20_01879	EN21_00392	EN22_00358	EN23_00358	EN25_00258	EN26_01123	EN27_05103	EN28_04632	EN3_00422	EN30_01364	EN31_00402	EN32_04365	EN33_00339	EN34_00433	EN35_02536	EN37_00021	EN38_04924	EN39_00021	EN4_01439	EN40_04917	EN41_00420	EN42_00178	EN43_00178	EN44_00358	EN45_01538	EN46_04887	EN47_00653	EN48_00903
group_1819	PaaI family thioesterase	100	MAB_3231	ATCC_19977_Rough_00020	ATCC_19977_Smooth_00754	DCC2_03102	DCC3_01072	DCC4_02757	DCC5_03649	DCC6_03648	DCC7_03645	EN1_00655	EN10_01230	EN11_02953	EN12_00691	EN13_00190	EN14_00532	EN15_01142	EN17_00655	EN19_00841	EN2_00020	EN20_01880	EN21_00393	EN22_00359	EN23_00359	EN25_00259	EN26_01124	EN27_05104	EN28_04633	EN3_00423	EN30_01365	EN31_00401	EN32_04364	EN33_00340	EN34_00434	EN35_02537	EN37_00020	EN38_04925	EN39_00020	EN4_01440	EN40_04918	EN41_00419	EN42_00179	EN43_00179	EN44_00359	EN45_01537	EN46_04886	EN47_00652	EN48_00904
group_15117	nuclear transport factor 2 family protein	101	MAB_3230c	ATCC_19977_Rough_00019	ATCC_19977_Smooth_00755	DCC2_03103	DCC3_01073	DCC4_02758	DCC5_03650	DCC6_03649	DCC7_03646	EN1_00656	EN10_01231	EN11_02952	EN12_00690	EN13_00189	EN14_00533	EN15_01143	EN17_00656	EN19_00842	EN2_00019	EN20_01881	EN21_00394	EN22_00360	EN23_00360	EN25_00260	EN26_01125	EN27_05105	EN28_04634	EN3_00424	EN30_01366	EN31_00400	EN32_04363	EN33_00341	EN34_00435	EN35_02538	EN37_00019	EN38_04926	EN39_00019	EN4_01441	EN40_04919	EN41_00418	EN42_00180	EN43_00180	EN44_00360	EN45_01536	EN46_04885	EN47_00651	EN48_00905
group_3315	hypothetical protein	101	MAB_3229c	ATCC_19977_Rough_00018	ATCC_19977_Smooth_00756	DCC2_03104	DCC3_01074	DCC4_02759	DCC5_03651	DCC6_03650	DCC7_03647	EN1_00657	EN10_01232	EN11_02951	EN12_00689	EN13_00188	EN14_00534	EN15_01144	EN17_00657	EN19_00843	EN2_00018	EN20_01882	EN21_00395	EN22_00361	EN23_00361	EN25_00261	EN26_01126	EN27_05106	EN28_04635	EN3_00425	EN30_01367	EN31_00399	EN32_04362	EN33_00342	EN34_00436	EN35_02539	EN37_00018	EN38_04927	EN39_00018	EN4_01442	EN40_04920	EN41_00417	EN42_00181	EN43_00181	EN44_00361	EN45_01535	EN46_04884	EN47_00650	EN48_00906
group_14506	RNA-binding protein	101	MAB_3228c	ATCC_19977_Rough_00017	ATCC_19977_Smooth_00757	DCC2_03105	DCC3_01075	DCC4_02760	DCC5_03652	DCC6_03651	DCC7_03648	EN1_00658	EN10_01233	EN11_02950	EN12_00688	EN13_00187	EN14_00535	EN15_01145	EN17_00658	EN19_00844	EN2_00017	EN20_01883	EN21_00396	EN22_00362	EN23_00362	EN25_00262	EN26_01127	EN27_05107	EN28_04636	EN3_00426	EN30_01368	EN31_00398	EN32_04361	EN33_00343	EN34_00437	EN35_02540	EN37_00017	EN38_04928	EN39_00017	EN4_01443	EN40_04921	EN41_00416	EN42_00182	EN43_00182	EN44_00362	EN45_01534	EN46_04883	EN47_00649	EN48_00907
rimM	ribosome maturation factor RimM	101	MAB_3227c	ATCC_19977_Rough_00016	ATCC_19977_Smooth_00758	DCC2_03106	DCC3_01076	DCC4_02761	DCC5_03653	DCC6_03652	DCC7_03649	EN1_00659	EN10_01234	EN11_02949	EN12_00687	EN13_00186	EN14_00536	EN15_01146	EN17_00659	EN19_00845	EN2_00016	EN20_01884	EN21_00397	EN22_00363	EN23_00363	EN25_00263	EN26_01128	EN27_05108	EN28_04637	EN3_00427	EN30_01369	EN31_00397	EN32_04360	EN33_00344	EN34_00438	EN35_02541	EN37_00016	EN38_04929	EN39_00016	EN4_01444	EN40_04922	EN41_00415	EN42_00183	EN43_00183	EN44_00363	EN45_01533	EN46_04882	EN47_00648	EN48_00908
trmD	tRNA (guanosine(37)-N1)-methyltransferase TrmD	101	MAB_3226c	ATCC_19977_Rough_00015	ATCC_19977_Smooth_00759	DCC2_03107	DCC3_01077	DCC4_02762	DCC5_03654	DCC6_03653	DCC7_03650	EN1_00660	EN10_01235	EN11_02948	EN12_00686	EN13_00185	EN14_00537	EN15_01147	EN17_00660	EN19_00846	EN2_00015	EN20_01885	EN21_00398	EN22_00364	EN23_00364	EN25_00264	EN26_01129	EN27_05109	EN28_04638	EN3_00428	EN30_01370	EN31_00396	EN32_04359	EN33_00345	EN34_00439	EN35_02542	EN37_00015	EN38_04930	EN39_00015	EN4_01445	EN40_04923	EN41_00414	EN42_00184	EN43_00184	EN44_00364	EN45_01532	EN46_04881	EN47_00647	EN48_00909
lppW	Putative lipoprotein LppW	101	MAB_3225	ATCC_19977_Rough_00014	ATCC_19977_Smooth_00760	DCC2_03108	DCC3_01078	DCC4_02763	DCC5_03655	DCC6_03654	DCC7_03651	EN1_00661	EN10_01236	EN11_02947	EN12_00685	EN13_00184	EN14_00538	EN15_01148	EN17_00661	EN19_00847	EN2_00014	EN20_01886	EN21_00399	EN22_00365	EN23_00365	EN25_00265	EN26_01130	EN27_05110	EN28_04639	EN3_00429	EN30_01371	EN31_00395	EN32_04358	EN33_00346	EN34_00440	EN35_02543	EN37_00014	EN38_04931	EN39_00014	EN4_01446	EN40_04924	EN41_00413	EN42_00185	EN43_00185	EN44_00365	EN45_01531	EN46_04880	EN47_00646	EN48_00910
rplS	50S ribosomal protein L19	101	MAB_3224c	ATCC_19977_Rough_00013	ATCC_19977_Smooth_00761	DCC2_03109	DCC3_01079	DCC4_02764	DCC5_03656	DCC6_03655	DCC7_03652	EN1_00662	EN10_01237	EN11_02946	EN12_00684	EN13_00183	EN14_00539	EN15_01149	EN17_00662	EN19_00848	EN2_00013	EN20_01887	EN21_00400	EN22_00366	EN23_00366	EN25_00266	EN26_01131	EN27_05111	EN28_04640	EN3_00430	EN30_01372	EN31_00394	EN32_04357	EN33_00347	EN34_00441	EN35_02544	EN37_00013	EN38_04932	EN39_00013	EN4_01447	EN40_04925	EN41_00412	EN42_00186	EN43_00186	EN44_00366	EN45_01530	EN46_04879	EN47_00645	EN48_00911
group_2107	hypothetical protein	101	MAB_3223c	ATCC_19977_Rough_00012	ATCC_19977_Smooth_00762	DCC2_03110	DCC3_01080	DCC4_02765	DCC5_03657	DCC6_03656	DCC7_03653	EN1_00663	EN10_01238	EN11_02945	EN12_00683	EN13_00182	EN14_00540	EN15_01150	EN17_00663	EN19_00849	EN2_00012	EN20_01888	EN21_00401	EN22_00367	EN23_00367	EN25_00267	EN26_01132	EN27_05112	EN28_04641	EN3_00431	EN30_01373	EN31_00393	EN32_04356	EN33_00348	EN34_00442	EN35_02545	EN37_00012	EN38_04933	EN39_00012	EN4_01448	EN40_04926	EN41_00411	EN42_00187	EN43_00187	EN44_00367	EN45_01529	EN46_04878	EN47_00644	EN48_00912
rnhB	ribonuclease HII	101	MAB_3222c	ATCC_19977_Rough_00011	ATCC_19977_Smooth_00763	DCC2_03111	DCC3_01081	DCC4_02766	DCC5_03658	DCC6_03657	DCC7_03654	EN1_00664	EN10_01239	EN11_02944	EN12_00682	EN13_00181	EN14_00541	EN15_01151	EN17_00664	EN19_00850	EN2_00011	EN20_01889	EN21_00402	EN22_00368	EN23_00368	EN25_00268	EN26_01133	EN27_05113	EN28_04642	EN3_00432	EN30_01374	EN31_00392	EN32_04355	EN33_00349	EN34_00443	EN35_02546	EN37_00011	EN38_04934	EN39_00011	EN4_01449	EN40_04927	EN41_00410	EN42_00188	EN43_00188	EN44_00368	EN45_01528	EN46_04877	EN47_00643	EN48_00913
group_14565	hypothetical protein	101	MAB_3221c	ATCC_19977_Rough_00010	ATCC_19977_Smooth_00764	DCC2_03112	DCC3_01082	DCC4_02767	DCC5_03659	DCC6_03658	DCC7_03655	EN1_00665	EN10_01240	EN11_02943	EN12_00681	EN13_00180	EN14_00542	EN15_01152	EN17_00665	EN19_00851	EN2_00010	EN20_01890	EN21_00403	EN22_00369	EN23_00369	EN25_00269	EN26_01134	EN27_05114	EN28_04643	EN3_00433	EN30_01375	EN31_00391	EN32_04354	EN33_00350	EN34_00444	EN35_02547	EN37_00010	EN38_04935	EN39_00010	EN4_01450	EN40_04928	EN41_00409	EN42_00189	EN43_00189	EN44_00369	EN45_01527	EN46_04876	EN47_00642	EN48_00914
group_1042	hypothetical protein	101	MAB_3220	ATCC_19977_Rough_00009	ATCC_19977_Smooth_00765	DCC2_03113	DCC3_01083	DCC4_02768	DCC5_03660	DCC6_03659	DCC7_03656	EN1_00666	EN10_01241	EN11_02942	EN12_00680	EN13_00179	EN14_00543	EN15_01153	EN17_00666	EN19_00852	EN2_00009	EN20_01891	EN21_00404	EN22_00370	EN23_00370	EN25_00270	EN26_01135	EN27_05115	EN28_04644	EN3_00434	EN30_01376	EN31_00390	EN32_04353	EN33_00351	EN34_00445	EN35_02548	EN37_00009	EN38_04936	EN39_00009	EN4_01451	EN40_04929	EN41_00408	EN42_00190	EN43_00190	EN44_00370	EN45_01526	EN46_04875	EN47_00641	EN48_00915
group_1041	hypothetical protein	101	MAB_3219	ATCC_19977_Rough_00008	ATCC_19977_Smooth_00766	DCC2_03114	DCC3_01084	DCC4_02769	DCC5_03661	DCC6_03660	DCC7_03657	EN1_00667	EN10_01242	EN11_02941	EN12_00679	EN13_00178	EN14_00544	EN15_01154	EN17_00667	EN19_00853	EN2_00008	EN20_01892	EN21_00405	EN22_00371	EN23_00371	EN25_00271	EN26_01136	EN27_05116	EN28_04645	EN3_00435	EN30_01377	EN31_00389	EN32_04352	EN33_00352	EN34_00446	EN35_02549	EN37_00008	EN38_04937	EN39_00008	EN4_01452	EN40_04930	EN41_00407	EN42_00191	EN43_00191	EN44_00371	EN45_01525	EN46_04874	EN47_00640	EN48_00916
group_14450	GlsB/YeaQ/YmgE family stress response membrane protein	101	MAB_3218	ATCC_19977_Rough_00007	ATCC_19977_Smooth_00767	DCC2_03115	DCC3_01085	DCC4_02770	DCC5_03662	DCC6_03661	DCC7_03658	EN1_00668	EN10_01243	EN11_02940	EN12_00678	EN13_00177	EN14_00545	EN15_01155	EN17_00668	EN19_00854	EN2_00007	EN20_01893	EN21_00406	EN22_00372	EN23_00372	EN25_00272	EN26_01137	EN27_05117	EN28_04646	EN3_00436	EN30_01378	EN31_00388	EN32_04351	EN33_00353	EN34_00447	EN35_02550	EN37_00007	EN38_04938	EN39_00007	EN4_01453	EN40_04931	EN41_00406	EN42_00192	EN43_00192	EN44_00372	EN45_01524	EN46_04873	EN47_00639	EN48_00917
group_14460	hypothetical protein	101	MAB_3217	ATCC_19977_Rough_00006	ATCC_19977_Smooth_00768	DCC2_03116	DCC3_01086	DCC4_02771	DCC5_03663	DCC6_03662	DCC7_03659	EN1_00669	EN10_01244	EN11_02939	EN12_00677	EN13_00176	EN14_00546	EN15_01156	EN17_00669	EN19_00855	EN2_00006	EN20_01894	EN21_00407	EN22_00373	EN23_00373	EN25_00273	EN26_01138	EN27_05118	EN28_04647	EN3_00437	EN30_01379	EN31_00387	EN32_04350	EN33_00354	EN34_00448	EN35_02551	EN37_00006	EN38_04939	EN39_00006	EN4_01454	EN40_04932	EN41_00405	EN42_00193	EN43_00193	EN44_00373	EN45_01523	EN46_04872	EN47_00638	EN48_00918
group_15304	hypothetical protein	101	MAB_3216c	ATCC_19977_Rough_00005	ATCC_19977_Smooth_00769	DCC2_03117	DCC3_01087	DCC4_02772	DCC5_03664	DCC6_03663	DCC7_03660	EN1_00670	EN10_01245	EN11_02938	EN12_00676	EN13_00175	EN14_00547	EN15_01157	EN17_00670	EN19_00856	EN2_00005	EN20_01895	EN21_00408	EN22_00374	EN23_00374	EN25_00274	EN26_01139	EN27_05119	EN28_04648	EN3_00438	EN30_01380	EN31_00386	EN32_04349	EN33_00355	EN34_00449	EN35_02552	EN37_00005	EN38_04940	EN39_00005	EN4_01455	EN40_04933	EN41_00404	EN42_00194	EN43_00194	EN44_00374	EN45_01522	EN46_04871	EN47_00637	EN48_00919
group_14449	hypothetical protein	101	MAB_3215c	ATCC_19977_Rough_00004	ATCC_19977_Smooth_00770	DCC2_03118	DCC3_01088	DCC4_02773	DCC5_03665	DCC6_03664	DCC7_03661	EN1_00671	EN10_01246	EN11_02937	EN12_00675	EN13_00174	EN14_00548	EN15_01158	EN17_00671	EN19_00857	EN2_00004	EN20_01896	EN21_00409	EN22_00375	EN23_00375	EN25_00275	EN26_01140	EN27_05120	EN28_04649	EN3_00439	EN30_01381	EN31_00385	EN32_04348	EN33_00356	EN34_00450	EN35_02553	EN37_00004	EN38_04941	EN39_00004	EN4_01456	EN40_04934	EN41_00403	EN42_00195	EN43_00195	EN44_00375	EN45_01521	EN46_04870	EN47_00636	EN48_00920
group_109	YraN family protein	95	MAB_3214c	ATCC_19977_Rough_00003	ATCC_19977_Smooth_00771			DCC4_02774	DCC5_03666	DCC6_03665	DCC7_03662	EN1_00672	EN10_01247	EN11_02936	EN12_00674	EN13_00173	EN14_00549	EN15_01159		EN19_00858	EN2_00003	EN20_01897	EN21_00410	EN22_00376	EN23_00376	EN25_00276	EN26_01141	EN27_05121	EN28_04650	EN3_00440	EN30_01382	EN31_00384	EN32_04347	EN33_00357	EN34_00451	EN35_02554	EN37_00003	EN38_04942	EN39_00003	EN4_01457	EN40_04935	EN41_00402	EN42_00196	EN43_00196	EN44_00376		EN46_04869	EN47_00635	EN48_00921
group_107	YifB family Mg chelatase-like AAA ATPase	99	MAB_3213c	ATCC_19977_Rough_00002	ATCC_19977_Smooth_00772	DCC2_03123	DCC3_01093	DCC4_02775		DCC6_03666	DCC7_03663	EN1_00673	EN10_01248	EN11_02935	EN12_00673	EN13_00172	EN14_00550	EN15_01160	EN17_00673	EN19_00859	EN2_00002	EN20_01898	EN21_00411	EN22_00377	EN23_00377	EN25_00277	EN26_01142	EN27_05122	EN28_04651	EN3_00441	EN30_01383	EN31_00383	EN32_04346	EN33_00358	EN34_00452		EN37_00002	EN38_04943	EN39_00002	EN4_01458	EN40_04936	EN41_00401	EN42_00197	EN43_00197	EN44_00377	EN45_01519	EN46_04868	EN47_00634	EN48_00922
dprA	DNA-processing protein DprA	100	MAB_3212c	ATCC_19977_Rough_00001	ATCC_19977_Smooth_00773	DCC2_03125	DCC3_01095	DCC4_02776	DCC5_03667	DCC6_03667	DCC7_03664	EN1_00674	EN10_01249	EN11_02934	EN12_00672	EN13_00171	EN14_00551	EN15_01161	EN17_00674	EN19_00860	EN2_00001	EN20_01899	EN21_00412	EN22_00378	EN23_00378	EN25_00278	EN26_01143	EN27_05123	EN28_04652	EN3_00442	EN30_01384	EN31_00382	EN32_04345	EN33_00359	EN34_00453	EN35_02556	EN37_00001	EN38_04944	EN39_00001	EN4_01459	EN40_04937	EN41_00400	EN42_00198	EN43_00198	EN44_00378	EN45_01518	EN46_04867	EN47_00633	EN48_00923
canB_1	beta-carbonic anhydrase CanB	59	#N/A				DCC3_01096	DCC4_02777			DCC7_03665	EN1_00675				EN13_00170	EN14_00552			EN19_00861		EN20_01096	EN21_00413	EN22_00379	EN23_00379	EN25_00279	EN26_01144			EN3_00443		EN31_00381		EN33_00360	EN34_00454						EN40_02711	EN41_00399	EN42_00199	EN43_00199	EN44_00379			EN47_00632	EN48_00924
group_15853	YoaK family protein	101	MAB_3210c	ATCC_19977_Rough_01230	ATCC_19977_Smooth_00001	DCC2_01292	DCC3_01097	DCC4_02778	DCC5_02719	DCC6_00001	DCC7_03666	EN1_00676	EN10_03722	EN11_02710	EN12_00001	EN13_00169	EN14_00553	EN15_00001	EN17_00675	EN19_00862	EN2_01067	EN20_01095	EN21_00414	EN22_00380	EN23_00380	EN25_00280	EN26_01145	EN27_00906	EN28_00810	EN3_00444	EN30_00697	EN31_00380	EN32_00387	EN33_00361	EN34_00455	EN35_02096	EN37_03306	EN38_00411	EN39_03179	EN4_00669	EN40_02710	EN41_00398	EN42_00200	EN43_00200	EN44_00380	EN45_01517	EN46_01400	EN47_00631	EN48_00925
group_16156	hypothetical protein	101	MAB_3209c	ATCC_19977_Rough_01229	ATCC_19977_Smooth_00002	DCC2_01293	DCC3_01098	DCC4_02779	DCC5_02720	DCC6_00002	DCC7_03667	EN1_00677	EN10_03721	EN11_02709	EN12_00002	EN13_00168	EN14_00554	EN15_00002	EN17_00676	EN19_00863	EN2_01066	EN20_01094	EN21_00415	EN22_00381	EN23_00381	EN25_00281	EN26_01146	EN27_00907	EN28_00809	EN3_00445	EN30_00696	EN31_00379	EN32_00386	EN33_00362	EN34_00456	EN35_02097	EN37_03307	EN38_00412	EN39_03178	EN4_00668	EN40_02709	EN41_00397	EN42_00201	EN43_00201	EN44_00381	EN45_01516	EN46_01401	EN47_00630	EN48_00926
cynR_1	transcriptional regulator CynR	101	MAB_3208c	ATCC_19977_Rough_01228	ATCC_19977_Smooth_00003	DCC2_01294	DCC3_01099	DCC4_02780	DCC5_02721	DCC6_00003	DCC7_03668	EN1_00678	EN10_03720	EN11_02708	EN12_00003	EN13_00167	EN14_00555	EN15_00003	EN17_00677	EN19_00864	EN2_01065	EN20_01093	EN21_00416	EN22_00382	EN23_00382	EN25_00282	EN26_01147	EN27_00908	EN28_00808	EN3_00446	EN30_00695	EN31_00378	EN32_00385	EN33_00363	EN34_00457	EN35_02098	EN37_03308	EN38_00413	EN39_03177	EN4_00667	EN40_02708	EN41_00396	EN42_00202	EN43_00202	EN44_00382	EN45_01515	EN46_01402	EN47_00629	EN48_00927
group_681	hypothetical protein	101	MAB_3207	ATCC_19977_Rough_01227	ATCC_19977_Smooth_00004	DCC2_01295	DCC3_01100	DCC4_02781	DCC5_02722	DCC6_00004	DCC7_03669	EN1_00679	EN10_03719	EN11_02707	EN12_00004	EN13_00166	EN14_00556	EN15_00004	EN17_00678	EN19_00865	EN2_01064	EN20_01092	EN21_00417	EN22_00383	EN23_00383	EN25_00283	EN26_01148	EN27_00909	EN28_00807	EN3_00447	EN30_00694	EN31_00377	EN32_00384	EN33_00364	EN34_00458	EN35_02099	EN37_03309	EN38_00414	EN39_03176	EN4_00666	EN40_02707	EN41_00395	EN42_00203	EN43_00203	EN44_00383	EN45_01514	EN46_01403	EN47_00628	EN48_00928
group_2388	hypothetical protein	101	MAB_3206c	ATCC_19977_Rough_01226	ATCC_19977_Smooth_00005	DCC2_01296	DCC3_01101	DCC4_02782	DCC5_02723	DCC6_00005	DCC7_03670	EN1_00680	EN10_03718	EN11_02706	EN12_00005	EN13_00165	EN14_00557	EN15_00005	EN17_00679	EN19_00866	EN2_01063	EN20_01091	EN21_00418	EN22_00384	EN23_00384	EN25_00284	EN26_01149	EN27_00910	EN28_00806	EN3_00448	EN30_00693	EN31_00376	EN32_00383	EN33_00365	EN34_00459	EN35_02100	EN37_03310	EN38_00415	EN39_03175	EN4_00665	EN40_02706	EN41_00394	EN42_00204	EN43_00204	EN44_00384	EN45_01513	EN46_01404	EN47_00627	EN48_00929
viuB	siderophore-interacting protein	101	MAB_3205c	ATCC_19977_Rough_01225	ATCC_19977_Smooth_00006	DCC2_01297	DCC3_01102	DCC4_02783	DCC5_02724	DCC6_00006	DCC7_03671	EN1_00681	EN10_03717	EN11_02705	EN12_00006	EN13_00164	EN14_00558	EN15_00006	EN17_00680	EN19_00867	EN2_01062	EN20_01090	EN21_00419	EN22_00385	EN23_00385	EN25_00285	EN26_01150	EN27_00911	EN28_00805	EN3_00449	EN30_00692	EN31_00375	EN32_00382	EN33_00366	EN34_00460	EN35_02101	EN37_03311	EN38_00416	EN39_03174	EN4_00664	EN40_02705	EN41_00393	EN42_00205	EN43_00205	EN44_00385	EN45_01512	EN46_01405	EN47_00626	EN48_00930
xerC_1	tyrosine recombinase XerC	101	MAB_3204c	ATCC_19977_Rough_01224	ATCC_19977_Smooth_00007	DCC2_01298	DCC3_01103	DCC4_02784	DCC5_02725	DCC6_00007	DCC7_03672	EN1_00682	EN10_03716	EN11_02704	EN12_00007	EN13_00163	EN14_00559	EN15_00007	EN17_00681	EN19_00868	EN2_01061	EN20_01089	EN21_00420	EN22_00386	EN23_00386	EN25_00286	EN26_01151	EN27_00912	EN28_00804	EN3_00450	EN30_00691	EN31_00374	EN32_00381	EN33_00367	EN34_00461	EN35_02102	EN37_03312	EN38_00417	EN39_03173	EN4_00663	EN40_02704	EN41_00392	EN42_00206	EN43_00206	EN44_00386	EN45_01511	EN46_01406	EN47_00625	EN48_00931
group_4317	hypothetical protein	87	MAB_3203	ATCC_19977_Rough_01223	ATCC_19977_Smooth_00008	DCC2_01299		DCC4_02785	DCC5_02726			EN1_00683	EN10_03715	EN11_02703	EN12_00008	EN13_00162	EN14_00560	EN15_00008	EN17_00682	EN19_00869	EN2_01060	EN20_01088	EN21_00421	EN22_00387	EN23_00387	EN25_00287	EN26_01152	EN27_00913	EN28_00803	EN3_00451	EN30_00690	EN31_00373	EN32_00380	EN33_00368	EN34_00462	EN35_02103	EN37_03313	EN38_00418	EN39_03172	EN4_00662	EN40_02703	EN41_00391	EN42_00207	EN43_00207	EN44_00387	EN45_01510	EN46_01407	EN47_00624	EN48_00932
group_1193	siderophore RND transporter MmpL4	89	MAB_3201	ATCC_19977_Rough_01222	ATCC_19977_Smooth_00009	DCC2_01300	DCC3_01105	DCC4_02786	DCC5_02727			EN1_00684	EN10_03714	EN11_02702	EN12_00009	EN13_00161	EN14_00561	EN15_00009	EN17_00683	EN19_00870	EN2_01059	EN20_01087	EN21_00422	EN22_00388	EN23_00388	EN25_00288	EN26_01153	EN27_00914	EN28_00802	EN3_00452	EN30_00689	EN31_00372	EN32_00379	EN33_00369	EN34_00463	EN35_02104	EN37_03314	EN38_00419	EN39_03171	EN4_00661	EN40_02702	EN41_00390	EN42_00208	EN43_00208	EN44_00388	EN45_01509	EN46_01408	EN47_00623	EN48_00933
group_2386	hypothetical protein	101	MAB_3200	ATCC_19977_Rough_01221	ATCC_19977_Smooth_00010	DCC2_01301	DCC3_01106	DCC4_02787	DCC5_02728	DCC6_00010	DCC7_03675	EN1_00685	EN10_03713	EN11_02701	EN12_00010	EN13_00160	EN14_00562	EN15_00010	EN17_00684	EN19_00871	EN2_01058	EN20_01086	EN21_00423	EN22_00389	EN23_00389	EN25_00289	EN26_01154	EN27_00915	EN28_00801	EN3_00453	EN30_00688	EN31_00371	EN32_00378	EN33_00370	EN34_00464	EN35_02105	EN37_03315	EN38_00420	EN39_03170	EN4_00660	EN40_02701	EN41_00389	EN42_00209	EN43_00209	EN44_00389	EN45_01508	EN46_01409	EN47_00622	EN48_00934
betI_2	HTH-type transcriptional regulator BetI	88	MAB_3199c	ATCC_19977_Rough_01220	ATCC_19977_Smooth_00011	DCC2_01302	DCC3_01107	DCC4_02788	DCC5_02729			EN1_00686	EN10_03712	EN11_02700	EN12_00011	EN13_00159	EN14_00563	EN15_00011	EN17_00685	EN19_00872	EN2_01057	EN20_01085	EN21_00424	EN22_00390	EN23_00390	EN25_00290	EN26_01155	EN27_00916	EN28_00800	EN3_00454	EN30_00687	EN31_00370	EN32_00377	EN33_00371	EN34_00465	EN35_02106	EN37_03316	EN38_00421	EN39_03169	EN4_00659	EN40_02700	EN41_00388	EN42_00210	EN43_00210	EN44_00390	EN45_01507	EN46_01410	EN47_00621	EN48_00935
group_4315	hypothetical protein	88	MAB_3198c	ATCC_19977_Rough_01219	ATCC_19977_Smooth_00012	DCC2_01303	DCC3_01108	DCC4_02789	DCC5_02730			EN1_00687	EN10_03711	EN11_02699	EN12_00012	EN13_00158	EN14_00564	EN15_00012	EN17_00686	EN19_00873	EN2_01056	EN20_01084	EN21_00425	EN22_00391	EN23_00391	EN25_00291	EN26_01156	EN27_00917	EN28_00799	EN3_00455	EN30_00686	EN31_00369	EN32_00376	EN33_00372	EN34_00466	EN35_02107	EN37_03317	EN38_00422	EN39_03168	EN4_00658	EN40_02699	EN41_00387	EN42_00211	EN43_00211	EN44_00391	EN45_01506	EN46_01411	EN47_00620	EN48_00936
group_2385	hypothetical protein	88	MAB_3197	ATCC_19977_Rough_01218	ATCC_19977_Smooth_00013	DCC2_01304	DCC3_01109	DCC4_02790	DCC5_02731			EN1_00688	EN10_03710	EN11_02698	EN12_00013	EN13_00157	EN14_00565	EN15_00013	EN17_00687	EN19_00874	EN2_01055	EN20_01083	EN21_00426	EN22_00392	EN23_00392	EN25_00292	EN26_01157	EN27_00918	EN28_00798	EN3_00456	EN30_00685	EN31_00368	EN32_00375	EN33_00373	EN34_00467	EN35_02108	EN37_03318	EN38_00423	EN39_03167	EN4_00657	EN40_02698	EN41_00386	EN42_00212	EN43_00212	EN44_00392	EN45_01505	EN46_01412	EN47_00619	EN48_00937
rpsB	30S ribosomal protein S2	101	MAB_3196c	ATCC_19977_Rough_01217	ATCC_19977_Smooth_00014	DCC2_01305	DCC3_01110	DCC4_02791	DCC5_02732	DCC6_00014	DCC7_03679	EN1_00689	EN10_03709	EN11_02697	EN12_00014	EN13_00156	EN14_00566	EN15_00014	EN17_00688	EN19_00875	EN2_01054	EN20_01082	EN21_00427	EN22_00393	EN23_00393	EN25_00293	EN26_01158	EN27_00919	EN28_00797	EN3_00457	EN30_00684	EN31_00367	EN32_00374	EN33_00374	EN34_00468	EN35_02109	EN37_03319	EN38_00424	EN39_03166	EN4_00656	EN40_02697	EN41_00385	EN42_00213	EN43_00213	EN44_00393	EN45_01504	EN46_01413	EN47_00618	EN48_00938
tsf	translation elongation factor Ts	101	MAB_3195c	ATCC_19977_Rough_01216	ATCC_19977_Smooth_00015	DCC2_01306	DCC3_01111	DCC4_02792	DCC5_02733	DCC6_00015	DCC7_03680	EN1_00690	EN10_03708	EN11_02696	EN12_00015	EN13_00155	EN14_00567	EN15_00015	EN17_00689	EN19_00876	EN2_01053	EN20_01081	EN21_00428	EN22_00394	EN23_00394	EN25_00294	EN26_01159	EN27_00920	EN28_00796	EN3_00458	EN30_00683	EN31_00366	EN32_00373	EN33_00375	EN34_00469	EN35_02110	EN37_03320	EN38_00425	EN39_03165	EN4_00655	EN40_02696	EN41_00384	EN42_00214	EN43_00214	EN44_00394	EN45_01503	EN46_01414	EN47_00617	EN48_00939
group_4314	hypothetical protein	83	MAB_3194c	ATCC_19977_Rough_01215	ATCC_19977_Smooth_00016	DCC2_01307		DCC4_02793	DCC5_02734			EN1_00691			EN12_00016	EN13_00154	EN14_00568	EN15_00016	EN17_00690	EN19_00877	EN2_01052	EN20_01080	EN21_00429	EN22_00395	EN23_00395	EN25_00295	EN26_01160	EN27_00921	EN28_00795	EN3_00459	EN30_00682	EN31_00365	EN32_00372	EN33_00376	EN34_00470		EN37_03321	EN38_00426	EN39_03164	EN4_00654	EN40_02695	EN41_00383	EN42_00215	EN43_00215	EN44_00395	EN45_01502	EN46_01415	EN47_00616	EN48_00940
group_16259	hypothetical protein	101	MAB_3193c	ATCC_19977_Rough_01214	ATCC_19977_Smooth_00017	DCC2_01308	DCC3_01113	DCC4_02794	DCC5_02735	DCC6_00017	DCC7_03682	EN1_00692	EN10_03706	EN11_02694	EN12_00017	EN13_00153	EN14_00569	EN15_00017	EN17_00691	EN19_00878	EN2_01051	EN20_01079	EN21_00430	EN22_00396	EN23_00396	EN25_00296	EN26_01161	EN27_00922	EN28_00794	EN3_00460	EN30_00681	EN31_00364	EN32_00371	EN33_00377	EN34_00471	EN35_02112	EN37_03322	EN38_00427	EN39_03163	EN4_00653	EN40_02694	EN41_00382	EN42_00216	EN43_00216	EN44_00396	EN45_01501	EN46_01416	EN47_00615	EN48_00941
bglB	GH1 family beta-glucosidase	101	MAB_3192c	ATCC_19977_Rough_01213	ATCC_19977_Smooth_00018	DCC2_01309	DCC3_01114	DCC4_02795	DCC5_02736	DCC6_00018	DCC7_03683	EN1_00693	EN10_03705	EN11_02693	EN12_00018	EN13_00152	EN14_00570	EN15_00018	EN17_00692	EN19_00879	EN2_01050	EN20_01078	EN21_00431	EN22_00397	EN23_00397	EN25_00297	EN26_01162	EN27_00923	EN28_00793	EN3_00461	EN30_00680	EN31_00363	EN32_00370	EN33_00378	EN34_00472	EN35_02113	EN37_03323	EN38_00428	EN39_03162	EN4_00652	EN40_02693	EN41_00381	EN42_00217	EN43_00217	EN44_00397	EN45_01500	EN46_01417	EN47_00614	EN48_00942
[truncated: 15,665 more rows]
[truncated: 55 more columns]
