# Supplementary material for: Phenylacetic acid metabolic genes are associated with Mycobacteroides abscessus dominant circulating clone 1
Source: Microbiol Spectr. 2024 Sep 24;12(11):e01330-24. doi: 10.1128/spectrum.01330-24 (PMC11537035; doi:10.1128/spectrum.01330-24)
Supplement: Tables S5 and S6 — Table S5: Genes associated to CF@LANTA DCC1 isolates as defined by GWAS. Table S6: Enrichment of DCC1 associated genes from CF@LANTA isolates. [file spectrum.01330-24-s0004.xlsx]

## Sheet: Table S5
Supplemental Table 5: Genes associated to CF@LANTA DCC1 isolates as defined by GWAS
Gene	ATCC 19977Locus	EN1 locus	Uniprot ID	Non-unique Gene name	Annotation	Associataion	Boeck et al., Data	% Dcc1	% non Dcc1	Number_pos_present_in	Number_neg_present_in	Number_pos_not_present_in	Number_neg_not_present_in	Sensitivity	Specificity	Naive_p	Benjamini_H_p
group_1378	0	EN1_02643			hypothetical protein	DCC1		100	0	38	0	0	28	100	100	2.93e-19	1.33e-17
group_2238	0	EN1_00045			hypothetical protein	DCC1		100	0	38	0	0	28	100	100	2.93e-19	1.33e-17
group_2579	0	EN1_02632			hypothetical protein	DCC1		100	0	38	0	0	28	100	100	2.93e-19	1.33e-17
group_2591	0	EN1_02647			hypothetical protein	DCC1		100	0	38	0	0	28	100	100	2.93e-19	1.33e-17
group_2616	0	EN1_02916			hypothetical protein	DCC1		100	0	38	0	0	28	100	100	2.93e-19	1.33e-17
group_2617	0	EN1_02917			hypothetical protein	DCC1		100	0	38	0	0	28	100	100	2.93e-19	1.33e-17
group_2788	0	EN1_03946			hypothetical protein	DCC1		100	0	38	0	0	28	100	100	2.93e-19	1.33e-17
group_2971	0	EN1_04992			hypothetical protein	DCC1		100	0	38	0	0	28	100	100	2.93e-19	1.33e-17
group_2975	0	EN1_04996			hypothetical protein	DCC1		100	0	38	0	0	28	100	100	2.93e-19	1.33e-17
group_2981	0	EN1_05003			hypothetical protein	DCC1		100	0	38	0	0	28	100	100	2.93e-19	1.33e-17
group_2990	0	EN1_05013			hypothetical protein	DCC1		100	0	38	0	0	28	100	100	2.93e-19	1.33e-17
group_2991	0	EN1_05014			hypothetical protein	DCC1		100	0	38	0	0	28	100	100	2.93e-19	1.33e-17
group_3006	0	EN1_05043			hypothetical protein	DCC1		100	0	38	0	0	28	100	100	2.93e-19	1.33e-17
whiB_4	0	EN1_04998			Transcriptional regulator WhiB	DCC1		100	0	38	0	0	28	100	100	2.93e-19	1.33e-17
group_2353	0	EN1_01155			hypothetical protein	DCC1		100	3.57143	38	1	0	27	100	96.4286	1.14e-17	4.94e-16
group_2491	0	EN1_01929			hypothetical protein	DCC1		100	7.14286	38	2	0	26	100	92.8571	2.28e-16	9.4e-15
group_2698	0	EN1_03478			hypothetical protein	DCC1		100	14.2857	38	4	0	24	100	85.7143	3.28e-14	9.09e-13
arsC_2	0	EN1_04780			hypothetical protein			100	25	38	7	0	21	100	75	1.33e-11	2.27e-10													MAB_0059c
group_2924	0	EN1_04789			hypothetical protein			100	25	38	7	0	21	100	75	1.33e-11	2.27e-10													MAB_0135
group_2884	0	EN1_04611			hypothetical protein	DCC1		94.7368	17.8571	36	5	2	23	94.7368	82.1429	6.66e-11	1.11e-09
group_2373	0	EN1_01202			hypothetical protein			100	32.1429	38	9	0	19	100	67.8571	3.99e-10	6.28e-09													MAB_0272
group_2329	0	EN1_00971			hypothetical protein			100	35.7143	38	10	0	18	100	64.2857	1.92e-09	2.66e-08													MAB_0273c
group_2784	0	EN1_03941			hypothetical protein			100	35.7143	38	10	0	18	100	64.2857	1.92e-09	2.66e-08													MAB_0397c
group_90	0	EN1_03943			hypothetical protein			100	35.7143	38	10	0	18	100	64.2857	1.92e-09	2.66e-08													MAB_0432
group_2326	0	EN1_00968			hypothetical protein			97.3684	35.7143	37	10	1	18	97.3684	64.2857	2.92e-08	3.89e-07													MAB_0436
group_2620	0	EN1_02971			hypothetical protein			100	42.8571	38	12	0	16	100	57.1429	3.56e-08	4.45e-07													MAB_0450c
group_2946	0	EN1_04816			hypothetical protein			100	42.8571	38	12	0	16	100	57.1429	3.56e-08	4.45e-07													MAB_0786
group_359	0	EN1_00515			hypothetical protein			97.3684	39.2857	37	11	1	17	97.3684	60.7143	1.21e-07	1.48e-06													MAB_0787
group_2894	0	EN1_04685			hypothetical protein			97.3684	39.2857	37	11	1	17	97.3684	60.7143	1.21e-07	1.48e-06													MAB_0788
group_1479	0	EN1_03132			hypothetical protein			100	50	38	14	0	14	100	50	5.18e-07	5.58e-06													MAB_0789
group_1021	0	EN1_00904			hypothetical protein			100	53.5714	38	15	0	13	100	46.4286	1.83e-06	1.9e-05													MAB_0790
group_277	0	EN1_04116			hypothetical protein			50	0	19	0	19	28	50	100	2.94e-06	2.93e-05													MAB_0827
kdgR	0	EN1_01150			DNA-binding transcriptional regulator KdgR			100	57.1429	38	16	0	12	100	42.8571	6.18e-06	5.58e-05													MAB_0828
group_2690	0	EN1_03301			hypothetical protein			100	57.1429	38	16	0	12	100	42.8571	6.18e-06	5.58e-05													MAB_0829
group_410	0	EN1_01161			hypothetical protein			100	57.1429	38	16	0	12	100	42.8571	6.18e-06	5.58e-05													MAB_0830
group_2302	0	EN1_00621			hypothetical protein			100	57.1429	38	16	0	12	100	42.8571	6.18e-06	5.58e-05													MAB_0888c
group_2331	0	EN1_00973			hypothetical protein			84.2105	35.7143	32	10	6	18	84.2105	64.2857	7.81e-05	0.000586807													MAB_0889c
group_3017	0	EN1_05059			hypothetical protein			36.8421	0	14	0	24	28	36.8421	100	0.000143805	0.00107537													MAB_0890c
group_3018	0	EN1_05060			hypothetical protein			36.8421	0	14	0	24	28	36.8421	100	0.000143805	0.00107537													MAB_0891c
group_1648	0	EN1_03837			hypothetical protein			60.5263	14.2857	23	4	15	24	60.5263	85.7143	0.000160465	0.00119235													MAB_0892c
group_2666	0	EN1_03097			hypothetical protein			100	67.8571	38	19	0	9	100	32.1429	0.000186602	0.00124401													MAB_0893
group_1376	0	EN1_02604			hypothetical protein			100	67.8571	38	19	0	9	100	32.1429	0.000186602	0.00124401													MAB_0894c
group_2737	0	EN1_03604			hypothetical protein			100	71.4286	38	20	0	8	100	28.5714	0.000541145	0.00304955													MAB_0895c
group_1122	0	EN1_01363			hypothetical protein			97.3684	71.4286	37	20	1	8	97.3684	28.5714	0.00337749	0.0136168													MAB_0896c
group_3009	0	EN1_05049			hypothetical protein			26.3158	0	10	0	28	28	26.3158	100	0.00354686	0.0141541													MAB_0897c
group_330	0	EN1_00168			hypothetical protein			100	82.1429	38	23	0	5	100	17.8571	0.0109971	0.0341982													MAB_0898
group_3010	0	EN1_05050			hypothetical protein			26.3158	3.57143	10	1	28	27	26.3158	96.4286	0.0184488	0.0565099													MAB_0899c
group_3011	0	EN1_05051			hypothetical protein			26.3158	3.57143	10	1	28	27	26.3158	96.4286	0.0184488	0.0565099													MAB_0900c
group_3012	0	EN1_05052			hypothetical protein			26.3158	3.57143	10	1	28	27	26.3158	96.4286	0.0184488	0.0565099													MAB_0901c
group_3013	0	EN1_05053			hypothetical protein			26.3158	3.57143	10	1	28	27	26.3158	96.4286	0.0184488	0.0565099													MAB_0902
group_2560	0	EN1_02531			hypothetical protein			100	85.7143	38	24	0	4	100	14.2857	0.0284091	0.0733973													MAB_0903
group_2768	0	EN1_03776			hypothetical protein			100	85.7143	38	24	0	4	100	14.2857	0.0284091	0.0733973													MAB_0904
group_1920	0	EN1_05048			hypothetical protein			23.6842	3.57143	9	1	29	27	23.6842	96.4286	0.0355371	0.0895009													MAB_0905
group_2912	0	EN1_04741			hypothetical protein			42.1053	67.8571	16	19	22	9	42.1053	32.1429	0.0483268	0.121173													MAB_0906
group_2911	0	EN1_04729			hypothetical protein			52.6316	32.1429	20	9	18	19	52.6316	67.8571	0.133491	0.253465													MAB_0907
group_81	0	EN1_01661			hypothetical protein			94.7368	85.7143	36	24	2	4	94.7368	14.2857	0.388739	0.520856													MAB_0910
group_242	0	EN1_02743			hypothetical protein			100	96.4286	38	27	0	1	100	3.57143	0.424242	0.520856													MAB_0908
group_701	0	EN1_04877			hypothetical protein			100	96.4286	38	27	0	1	100	3.57143	0.424242	0.520856													MAB_0909
group_2747	0	EN1_03674			hypothetical protein			100	96.4286	38	27	0	1	100	3.57143	0.424242	0.520856													MAB_0911
group_8460	0	EN1_04880			MmpS family protein			89.4737	96.4286	34	27	4	1	89.4737	3.57143	0.38549	0.520856													MAB_0912
group_2526	0	EN1_02243			hypothetical protein			94.7368	100	36	28	2	0	94.7368	0	0.503963	0.554761													MAB_0913c
group_2863	0	EN1_04325			hypothetical protein			31.5789	39.2857	12	11	26	17	31.5789	60.7143	0.604482	0.664123													MAB_0914c
group_2550	0	EN1_02458			hypothetical protein			63.1579	67.8571	24	19	14	9	63.1579	32.1429	0.796109	0.870717													MAB_0915c
group_3928	0	EN1_04450			hypothetical protein			31.5789	28.5714	12	8	26	20	31.5789	71.4286	1	1													MAB_0918c
group_2752	0	EN1_03727			hypothetical protein			65.7895	64.2857	25	18	13	10	65.7895	35.7143	1	1													MAB_0916c
group_2751	0	EN1_03726			hypothetical protein			65.7895	64.2857	25	18	13	10	65.7895	35.7143	1	1													MAB_0917c
group_2626	MAB_0007	EN1_02981	B1ME46_MYCA9		hypothetical protein	DCC1		100	10.7143	38	3	0	25	100	89.2857	3.12e-15	1.19e-13
group_2625	MAB_0008	EN1_02980	B1ME47_MYCA9		hypothetical protein	DCC1		100	10.7143	38	3	0	25	100	89.2857	3.12e-15	1.19e-13
group_2624	MAB_0009	EN1_02979	B1ME48_MYCA9		hypothetical protein	DCC1	Growth on pyruvate	100	10.7143	38	3	0	25	100	89.2857	3.12e-15	1.19e-13
group_2623	MAB_0010c	EN1_02978	B1ME49_MYCA9		hypothetical protein	DCC1	clarithromycin	100	10.7143	38	3	0	25	100	89.2857	3.12e-15	1.19e-13
group_2622	MAB_0011c	EN1_02977	B1ME50_MYCA9		hypothetical protein	DCC1		100	10.7143	38	3	0	25	100	89.2857	3.12e-15	1.19e-13
group_549	MAB_0012c	EN1_02976	B1ME51_MYCA9		hypothetical protein	DCC1		100	10.7143	38	3	0	25	100	89.2857	3.12e-15	1.19e-13
group_2621	MAB_0016	EN1_02972	B1ME55_MYCA9		hypothetical protein			100	42.8571	38	12	0	16	100	57.1429	3.56e-08	4.45e-07													MAB_1097
group_6	MAB_0020	EN1_02967	B1ME59_MYCA9		hypothetical protein			44.7368	42.8571	17	12	21	16	44.7368	57.1429	1	1													MAB_1098
group_47	MAB_0047	EN1_05065	B1ME83_MYCA9		PPE family protein			97.3684	100	37	28	1	0	97.3684	0	1	1													MAB_1099c
group_2696	MAB_0059c	EN1_03359	B1ME95_MYCA9		hypothetical protein	DCC1		100	0	38	0	0	28	100	100	2.93e-19	1.33e-17
group_3164	MAB_0066c	EN1_03352	B1MEA2_MYCA9		helix-turn-helix domain-containing protein			100	78.5714	38	22	0	6	100	21.4286	0.00414644	0.0145639													MAB_1101
group_2693	MAB_0072c	EN1_03346	B1MEA8_MYCA9		Rv2750 family mycofactocin-dependent SDR oxidoreductase			100	46.4286	38	13	0	15	100	53.5714	1.4e-07	1.59e-06													MAB_1102
group_2692	MAB_0073c	EN1_03345	B1MEA9_MYCA9		Rv2750 family mycofactocin-dependent SDR oxidoreductase			100	92.8571	38	26	0	2	100	7.14286	0.176224	0.296028													MAB_1103
group_571	MAB_0093	EN1_03324	B1MEC9_MYCA9		hypothetical protein			100	60.7143	38	17	0	11	100	39.2857	2e-05	0.000162364													MAB_1104c
group_250	MAB_0105c	EN1_03312	B1MEE1_MYCA9		L-gulono-1,4-lactone dehydrogenase			92.1053	96.4286	35	27	3	1	92.1053	3.57143	0.631294	0.692685													MAB_1105c
group_1516	MAB_0135	EN1_03282	B1MEH1_MYCA9		hypothetical protein	DCC1		100	17.8571	38	5	0	23	100	82.1429	2.82e-13	7.41e-12
group_86	MAB_0162c	EN1_03255	B1MEJ8_MYCA9		hypothetical protein			100	78.5714	38	22	0	6	100	21.4286	0.00414644	0.0145639													MAB_1283c
rfbE	MAB_0203c	EN1_04541	B1MEN9_MYCA9		ABC transporter ATP-binding protein			100	96.4286	38	27	0	1	100	3.57143	0.424242	0.520856													MAB_1284c
group_8760	MAB_0205c	EN1_04539	B1MEP1_MYCA9		membrane protein			94.7368	21.4286	36	6	2	22	94.7368	78.5714	4.3e-10	6.75e-09													MAB_1285c
group_10	MAB_0209	EN1_04534	B1MEP5_MYCA9		hypothetical protein			100	60.7143	38	17	0	11	100	39.2857	2e-05	0.000162364													MAB_1397c
group_1803	MAB_0211	EN1_04533	B1MEP7_MYCA9		hypothetical protein			100	53.5714	38	15	0	13	100	46.4286	1.83e-06	1.9e-05													MAB_1746
group_1802	MAB_0212	EN1_04532	B1MEP8_MYCA9		hypothetical protein			100	64.2857	38	18	0	10	100	35.7143	6.22e-05	0.000474175													MAB_1747
group_2805	MAB_0233	EN1_04046	B1MFD3_MYCA9		hypothetical protein			10.5263	0	4	0	34	28	10.5263	100	0.130828	0.248499													MAB_1748
group_281	MAB_0270c	EN1_04159	B1MFH0_MYCA9		hypothetical protein			92.1053	85.7143	35	24	3	4	92.1053	14.2857	0.445868	0.547012													MAB_1749
group_2836	MAB_0271	EN1_04161	B1MFH1_MYCA9		hypothetical protein	DCC1		100	0	38	0	0	28	100	100	2.93e-19	1.33e-17
group_2837	MAB_0272	EN1_04162	B1MFH2_MYCA9		hypothetical protein	DCC1		100	0	38	0	0	28	100	100	2.93e-19	1.33e-17
group_2838	MAB_0273c	EN1_04163	B1MFH3_MYCA9		hypothetical protein	DCC1		100	0	38	0	0	28	100	100	2.93e-19	1.33e-17
group_163	MAB_0290	EN1_04181	B1MFJ0_MYCA9		3-carboxy-cis,cis-muconate cycloisomerase			92.1053	92.8571	35	26	3	2	92.1053	7.14286	1	1													MAB_1756
group_93	MAB_0291	EN1_04182	B1MFJ1_MYCA9		hypothetical protein			92.1053	89.2857	35	25	3	3	92.1053	10.7143	0.692907	0.759146													MAB_1757
group_641	MAB_0292c	EN1_04183	B1MFJ2_MYCA9		hypothetical protein			97.3684	100	37	28	1	0	97.3684	0	1	1													MAB_1759
entA	MAB_0296	EN1_04186	B1MFJ5_MYCA9		2,3-dihydro-2,3-dihydroxybenzoate dehydrogenase EntA			100	92.8571	38	26	0	2	100	7.14286	0.176224	0.296028													MAB_1760
group_2844	MAB_0345	EN1_04234	B1MFP4_MYCA9		hypothetical protein			100	75	38	21	0	7	100	25	0.00152036	0.00616362													MAB_1761
group_16	MAB_0346	EN1_03838	B1MFP5_MYCA9		hypothetical protein			78.9474	89.2857	30	25	8	3	78.9474	10.7143	0.330758	0.520856													MAB_1762
group_1650	MAB_0357c	EN1_03850	B1MFQ6_MYCA9		hypothetical protein			100	92.8571	38	26	0	2	100	7.14286	0.176224	0.296028													MAB_1763
group_2775	MAB_0397c	EN1_03890	B1MFU6_MYCA9		hypothetical protein	DCC1		100	0	38	0	0	28	100	100	2.93e-19	1.33e-17
group_1660	MAB_0403	EN1_03896	B1MFV2_MYCA9		hypothetical protein			100	92.8571	38	26	0	2	100	7.14286	0.176224	0.296028													MAB_1765
group_625	MAB_0404c	EN1_03897	B1MFV3_MYCA9		hypothetical protein			100	92.8571	38	26	0	2	100	7.14286	0.176224	0.296028													MAB_1766
ssd	MAB_0432	EN1_03927	B1MGJ7_MYCA9		septum site-determining protein Ssd	DCC1		100	0	38	0	0	28	100	100	2.93e-19	1.33e-17
group_145	MAB_0433	EN1_03928	B1MGJ8_MYCA9		TadA family conjugal transfer-associated ATPase			100	82.1429	38	23	0	5	100	17.8571	0.0109971	0.0341982													MAB_1769
group_2776	MAB_0434c	EN1_03929	B1MGJ9_MYCA9		hypothetical protein			100	35.7143	38	10	0	18	100	64.2857	1.92e-09	2.66e-08													MAB_1770
group_1667	MAB_0435c	EN1_03930	B1MGK0_MYCA9		hypothetical protein			100	35.7143	38	10	0	18	100	64.2857	1.92e-09	2.66e-08													MAB_1771
group_271	MAB_0436	EN1_03931	B1MGK1_MYCA9		hypothetical protein	DCC1	linezolid	94.7368	10.7143	36	3	2	25	94.7368	89.2857	9.46e-13	2.47e-11
group_1668	MAB_0437c	EN1_03932	B1MGK2_MYCA9		hypothetical protein			100	39.2857	38	11	0	17	100	60.7143	8.54e-09	1.14e-07													MAB_1774
group_1669	MAB_0438c	EN1_03933	B1MGK3_MYCA9		hypothetical protein			100	39.2857	38	11	0	17	100	60.7143	8.54e-09	1.14e-07													MAB_1775
group_2777	MAB_0439	EN1_03934	B1MGK4_MYCA9		hypothetical protein			100	35.7143	38	10	0	18	100	64.2857	1.92e-09	2.66e-08													MAB_1776
group_2778	MAB_0440	EN1_03935	B1MGK5_MYCA9		hypothetical protein			100	35.7143	38	10	0	18	100	64.2857	1.92e-09	2.66e-08													MAB_1777
group_2779	MAB_0441	EN1_03936	B1MGK6_MYCA9		hypothetical protein			100	35.7143	38	10	0	18	100	64.2857	1.92e-09	2.66e-08													MAB_1778
xerC_5	MAB_0442	EN1_03937	B1MGK7_MYCA9		Tyrosine recombinase XerC			100	35.7143	38	10	0	18	100	64.2857	1.92e-09	2.66e-08													MAB_1779
group_2781	MAB_0443	EN1_03938	B1MGK8_MYCA9		hypothetical protein			100	35.7143	38	10	0	18	100	64.2857	1.92e-09	2.66e-08													MAB_1780
group_2782	MAB_0444	EN1_03939	B1MGK9_MYCA9		hypothetical protein			100	35.7143	38	10	0	18	100	64.2857	1.92e-09	2.66e-08													MAB_1781
group_2783	MAB_0445	EN1_03940	B1MGL0_MYCA9		hypothetical protein			100	35.7143	38	10	0	18	100	64.2857	1.92e-09	2.66e-08													MAB_1782
group_2785	MAB_0446c	EN1_03942	B1MGL1_MYCA9		hypothetical protein			100	35.7143	38	10	0	18	100	64.2857	1.92e-09	2.66e-08													MAB_1783
group_3002	MAB_0447c	EN1_05032	B1MGL2_MYCA9		hypothetical protein			100	35.7143	38	10	0	18	100	64.2857	1.92e-09	2.66e-08													MAB_1784
group_3001	MAB_0448c	EN1_05031	B1MGL3_MYCA9		hypothetical protein			100	35.7143	38	10	0	18	100	64.2857	1.92e-09	2.66e-08													MAB_1785
group_1916	MAB_0449	EN1_05030	B1MGL4_MYCA9		copper-translocating P-type ATPase			100	42.8571	38	12	0	16	100	57.1429	3.56e-08	4.45e-07													MAB_1786
group_13	MAB_0450c	EN1_05029	B1MGL5_MYCA9		MFS transporter	DCC1		89.4737	7.14286	34	2	4	26	89.4737	92.8571	5.1e-12	1.31e-10
group_1730	MAB_0452c	EN1_04235	B1MGL7_MYCA9		hypothetical protein			100	42.8571	38	12	0	16	100	57.1429	3.56e-08	4.45e-07													MAB_1788
group_1731	MAB_0453c	EN1_04236	B1MGL8_MYCA9		hypothetical protein			100	42.8571	38	12	0	16	100	57.1429	3.56e-08	4.45e-07													MAB_1789
group_1732	MAB_0454c	EN1_04237	B1MGL9_MYCA9		cation transporter			100	42.8571	38	12	0	16	100	57.1429	3.56e-08	4.45e-07													MAB_1790
group_2845	MAB_0455	EN1_04238	B1MGM0_MYCA9		hypothetical protein			100	35.7143	38	10	0	18	100	64.2857	1.92e-09	2.66e-08													MAB_1791
group_1733	MAB_0456	EN1_04239	B1MGM1_MYCA9		hypothetical protein			94.7368	35.7143	36	10	2	18	94.7368	64.2857	2.33e-07	2.65e-06													MAB_1792
group_2846	MAB_0457	EN1_04240	B1MGM2_MYCA9		hypothetical protein			100	35.7143	38	10	0	18	100	64.2857	1.92e-09	2.66e-08													MAB_1793
group_2847	MAB_0458	EN1_04241	B1MGM3_MYCA9		hypothetical protein			100	35.7143	38	10	0	18	100	64.2857	1.92e-09	2.66e-08													MAB_1794
group_2848	MAB_0459c	EN1_04242	B1MGM4_MYCA9		polysaccharide deacetylase family protein			100	35.7143	38	10	0	18	100	64.2857	1.92e-09	2.66e-08													MAB_1795
group_2849	MAB_0460	EN1_04243	B1MGM5_MYCA9		hypothetical protein			100	35.7143	38	10	0	18	100	64.2857	1.92e-09	2.66e-08													MAB_1798
group_2850	MAB_0461	EN1_04244	B1MGM6_MYCA9		hypothetical protein			100	35.7143	38	10	0	18	100	64.2857	1.92e-09	2.66e-08													MAB_1799
group_2851	MAB_0462c	EN1_04245	B1MGM7_MYCA9		hypothetical protein			100	35.7143	38	10	0	18	100	64.2857	1.92e-09	2.66e-08													MAB_1800
mmcO_1	MAB_0463c	EN1_04246	B1MGM8_MYCA9		multicopper oxidase MmcO			100	35.7143	38	10	0	18	100	64.2857	1.92e-09	2.66e-08													MAB_1806
group_1734	MAB_0464	EN1_04247	B1MGM9_MYCA9		hypothetical protein			100	35.7143	38	10	0	18	100	64.2857	1.92e-09	2.66e-08													MAB_1811
group_1735	MAB_0465	EN1_04248	B1MGN0_MYCA9		hypothetical protein			100	42.8571	38	12	0	16	100	57.1429	3.56e-08	4.45e-07													MAB_1812c
group_2853	MAB_0466	EN1_04249	B1MGN1_MYCA9		hypothetical protein			100	35.7143	38	10	0	18	100	64.2857	1.92e-09	2.66e-08													MAB_1813
group_2854	MAB_0467	EN1_04250	B1MGN2_MYCA9		hypothetical protein			100	35.7143	38	10	0	18	100	64.2857	1.92e-09	2.66e-08													MAB_1814
group_2855	MAB_0468	EN1_04251	B1MGN3_MYCA9		SulP family inorganic anion transporter			100	42.8571	38	12	0	16	100	57.1429	3.56e-08	4.45e-07													MAB_1816c
group_648	MAB_0469c	EN1_04252	B1MGN4_MYCA9		hypothetical protein			100	42.8571	38	12	0	16	100	57.1429	3.56e-08	4.45e-07													MAB_1817c
rutD_2	MAB_0470c	EN1_04253	B1MGN5_MYCA9		Putative aminoacrylate hydrolase RutD			100	35.7143	38	10	0	18	100	64.2857	1.92e-09	2.66e-08													MAB_1818
group_1736	MAB_0473	EN1_04256	B1MGN8_MYCA9		hypothetical protein			100	96.4286	38	27	0	1	100	3.57143	0.424242	0.520856													MAB_1819c
group_2858	MAB_0482c	EN1_04264	B1MGP7_MYCA9		hypothetical protein			100	82.1429	38	23	0	5	100	17.8571	0.0109971	0.0341982													MAB_1820c
group_2861	MAB_0506	EN1_04289	B1MGS1_MYCA9		hypothetical protein			100	35.7143	38	10	0	18	100	64.2857	1.92e-09	2.66e-08													MAB_1821
panC	MAB_0541	EN1_03369	B1MGV6_MYCA9		pantoate--beta-alanine ligase			94.7368	100	36	28	2	0	94.7368	0	0.503963	0.554761													MAB_1822
group_2697	MAB_0619	EN1_03447	B1MH33_MYCA9		hypothetical protein			100	78.5714	38	22	0	6	100	21.4286	0.00414644	0.0145639													MAB_1823c
group_1553	MAB_0655	EN1_03483	B1MHT1_MYCA9		hypothetical protein			100	78.5714	38	22	0	6	100	21.4286	0.00414644	0.0145639													MAB_1825c
group_565	MAB_0706c	EN1_03201	B1MHY0_MYCA9		hypothetical protein			100	82.1429	38	23	0	5	100	17.8571	0.0109971	0.0341982													MAB_1826
group_2687	MAB_0711	EN1_03196	B1MHY5_MYCA9		sterol carrier family protein			100	82.1429	38	23	0	5	100	17.8571	0.0109971	0.0341982													MAB_1827c
group_2686	MAB_0731	EN1_03176	B1MI05_MYCA9		aminodeoxychorismate lyase			100	82.1429	38	23	0	5	100	17.8571	0.0109971	0.0341982													MAB_1828
group_1494	MAB_0737c	EN1_03169	B1MI11_MYCA9		hypothetical protein			100	89.2857	38	25	0	3	100	10.7143	0.0715909	0.152321													MAB_1829
group_1493	MAB_0738	EN1_03168	B1MI12_MYCA9		hypothetical protein			100	89.2857	38	25	0	3	100	10.7143	0.0715909	0.152321													MAB_1830
desA1_3	MAB_0754c	EN1_03152	B1MI28_MYCA9		acyl-ACP desaturase DesA1			89.4737	100	34	28	4	0	89.4737	0	0.130828	0.248499													MAB_1831
group_2685	MAB_0758	EN1_03148	B1MI32_MYCA9		GAP family protein			100	82.1429	38	23	0	5	100	17.8571	0.0109971	0.0341982													MAB_1832
group_2684	MAB_0769c	EN1_03137	B1MI43_MYCA9		XRE family transcriptional regulator			100	82.1429	38	23	0	5	100	17.8571	0.0109971	0.0341982													MAB_1833
group_138	MAB_0772c	EN1_03134	B1MI46_MYCA9		hypothetical protein			100	50	38	14	0	14	100	50	5.18e-07	5.58e-06													MAB_1834
group_1481	MAB_0773	EN1_03133	B1MI47_MYCA9		hypothetical protein			100	50	38	14	0	14	100	50	5.18e-07	5.58e-06													MAB_1873c
group_2683	MAB_0774c	EN1_03131	B1MI48_MYCA9		hypothetical protein			100	46.4286	38	13	0	15	100	53.5714	1.4e-07	1.59e-06													MAB_1874
group_1478	MAB_0775	EN1_03130	B1MI49_MYCA9		hypothetical protein			100	50	38	14	0	14	100	50	5.18e-07	5.58e-06													MAB_2570c
group_2682	MAB_0776	EN1_03129	B1MI50_MYCA9		hypothetical protein			100	50	38	14	0	14	100	50	5.18e-07	5.58e-06													MAB_2633
group_2681	MAB_0777	EN1_03128	B1MI51_MYCA9		hypothetical protein			100	50	38	14	0	14	100	50	5.18e-07	5.58e-06													MAB_2944c
group_2680	MAB_0778	EN1_03127	B1MI52_MYCA9		hypothetical protein			100	50	38	14	0	14	100	50	5.18e-07	5.58e-06													MAB_2945c
group_136	MAB_0779	EN1_03126	B1MI53_MYCA9		hypothetical protein			100	46.4286	38	13	0	15	100	53.5714	1.4e-07	1.59e-06													MAB_2946c
group_135	MAB_0780	EN1_03125	B1MI54_MYCA9		hypothetical protein			100	50	38	14	0	14	100	50	5.18e-07	5.58e-06													MAB_2947c
group_2679	MAB_0781	EN1_03124	B1MI55_MYCA9		hypothetical protein			100	50	38	14	0	14	100	50	5.18e-07	5.58e-06													MAB_2948c
group_2678	MAB_0782	EN1_03123	B1MI56_MYCA9		hypothetical protein			100	50	38	14	0	14	100	50	5.18e-07	5.58e-06													MAB_2949c
group_2677	MAB_0783c	EN1_03122	B1MI57_MYCA9		hypothetical protein			100	50	38	14	0	14	100	50	5.18e-07	5.58e-06													MAB_2950c
group_564	MAB_0785	EN1_03117	B1MI58_MYCA9		hypothetical protein			100	67.8571	38	19	0	9	100	32.1429	0.000186602	0.00124401													MAB_2951c
group_2676	MAB_0786	EN1_03116	B1MI59_MYCA9		hypothetical protein	DCC1		100	0	38	0	0	28	100	100	2.93e-19	1.33e-17
group_2675	MAB_0787	EN1_03115	B1MI60_MYCA9		hypothetical protein	DCC1		100	17.8571	38	5	0	23	100	82.1429	2.82e-13	7.41e-12
group_2674	MAB_0788	EN1_03114	B1MI61_MYCA9		hypothetical protein	DCC1		100	17.8571	38	5	0	23	100	82.1429	2.82e-13	7.41e-12
group_1477	MAB_0789	EN1_03113	B1MI62_MYCA9		hypothetical protein	DCC1		100	17.8571	38	5	0	23	100	82.1429	2.82e-13	7.41e-12
group_2673	MAB_0790	EN1_03112	B1MI63_MYCA9		hypothetical protein	DCC1		100	0	38	0	0	28	100	100	2.93e-19	1.33e-17
group_1476	MAB_0791	EN1_03111	B1MI64_MYCA9		hypothetical protein			100	50	38	14	0	14	100	50	5.18e-07	5.58e-06													MAB_4487c
group_2672	MAB_0792	EN1_03110	B1MI65_MYCA9		hypothetical protein			100	67.8571	38	19	0	9	100	32.1429	0.000186602	0.00124401													MAB_4488c
group_2671	MAB_0793	EN1_03109	B1MI66_MYCA9		hypothetical protein			100	67.8571	38	19	0	9	100	32.1429	0.000186602	0.00124401													MAB_4489c
group_1475	MAB_0794	EN1_03108	B1MI67_MYCA9		hypothetical protein			100	67.8571	38	19	0	9	100	32.1429	0.000186602	0.00124401													MAB_4490c
group_2670	MAB_0795	EN1_03107	B1MI68_MYCA9		hypothetical protein			100	67.8571	38	19	0	9	100	32.1429	0.000186602	0.00124401													MAB_4491c
group_2669	MAB_0796c	EN1_03106	B1MI69_MYCA9		hypothetical protein			100	67.8571	38	19	0	9	100	32.1429	0.000186602	0.00124401													MAB_4759
group_2668	MAB_0797c	EN1_03105	B1MI70_MYCA9		hypothetical protein			100	67.8571	38	19	0	9	100	32.1429	0.000186602	0.00124401													MAB_4808
group_563	MAB_0798c	EN1_03104	B1MI71_MYCA9		hypothetical protein			100	67.8571	38	19	0	9	100	32.1429	0.000186602	0.00124401
group_1474	MAB_0799c	EN1_03103	B1MI72_MYCA9		hypothetical protein			100	67.8571	38	19	0	9	100	32.1429	0.000186602	0.00124401
group_1473	MAB_0801	EN1_03101	B1MI74_MYCA9		hypothetical protein			100	67.8571	38	19	0	9	100	32.1429	0.000186602	0.00124401
group_2667	MAB_0802	EN1_03100	B1MI75_MYCA9		hypothetical protein			100	50	38	14	0	14	100	50	5.18e-07	5.58e-06
group_562	MAB_0803	EN1_03099	B1MI76_MYCA9		hypothetical protein			100	67.8571	38	19	0	9	100	32.1429	0.000186602	0.00124401
group_1472	MAB_0804	EN1_03098	B1MI77_MYCA9		hypothetical protein			100	67.8571	38	19	0	9	100	32.1429	0.000186602	0.00124401
group_2665	MAB_0805	EN1_03096	B1MI78_MYCA9		hypothetical protein			100	67.8571	38	19	0	9	100	32.1429	0.000186602	0.00124401
lppR	MAB_0806	EN1_03095	B1MI79_MYCA9		sensor domain-containing protein			100	67.8571	38	19	0	9	100	32.1429	0.000186602	0.00124401
group_1471	MAB_0807	EN1_03094	B1MI80_MYCA9		hypothetical protein			100	67.8571	38	19	0	9	100	32.1429	0.000186602	0.00124401
group_1470	MAB_0808c	EN1_03093	B1MI81_MYCA9		hypothetical protein			100	67.8571	38	19	0	9	100	32.1429	0.000186602	0.00124401
group_2702	MAB_0827	EN1_03510	B1MI99_MYCA9		3-oxoacyl-ACP reductase FabG	DCC1		100	0	38	0	0	28	100	100	2.93e-19	1.33e-17
group_2703	MAB_0828	EN1_03511	B1MIA0_MYCA9		hypothetical protein	DCC1		100	0	38	0	0	28	100	100	2.93e-19	1.33e-17
group_2704	MAB_0829	EN1_03512	B1MIA1_MYCA9		alkene reductase	DCC1		100	0	38	0	0	28	100	100	2.93e-19	1.33e-17
group_2705	MAB_0830	EN1_03513	B1MIA2_MYCA9		alkene reductase	DCC1	intracellular	100	0	38	0	0	28	100	100	2.93e-19	1.33e-17
fahA	MAB_0888c	EN1_03571	B1MJ26_MYCA9		fumarylacetoacetase	DCC1	Growth on pyruvate	100	14.2857	38	4	0	24	100	85.7143	3.28e-14	9.09e-13
group_2707	MAB_0889c	EN1_03572	B1MJ27_MYCA9		hypothetical protein	DCC1		100	14.2857	38	4	0	24	100	85.7143	3.28e-14	9.09e-13
hmgA	MAB_0890c	EN1_03573	B1MJ28_MYCA9		homogentisate 1,2-dioxygenase	DCC1		100	14.2857	38	4	0	24	100	85.7143	3.28e-14	9.09e-13
group_2709	MAB_0891c	EN1_03574	B1MJ29_MYCA9		hypothetical protein	DCC1		100	14.2857	38	4	0	24	100	85.7143	3.28e-14	9.09e-13
group_2710	MAB_0892c	EN1_03575	B1MJ30_MYCA9		hypothetical protein	DCC1		100	14.2857	38	4	0	24	100	85.7143	3.28e-14	9.09e-13
hppD	MAB_0893	EN1_03576	B1MJ31_MYCA9		4-hydroxyphenylpyruvate dioxygenase	DCC1		100	14.2857	38	4	0	24	100	85.7143	3.28e-14	9.09e-13
lpdA_2	MAB_0894c	EN1_03577	B1MJ32_MYCA9		dihydrolipoyl dehydrogenase	DCC1		100	14.2857	38	4	0	24	100	85.7143	3.28e-14	9.09e-13
bkdC	MAB_0895c	EN1_03578	B1MJ33_MYCA9		2-oxo acid dehydrogenase subunit E2	DCC1		100	14.2857	38	4	0	24	100	85.7143	3.28e-14	9.09e-13
bkdB_1	MAB_0896c	EN1_03579	B1MJ34_MYCA9		3-methyl-2-oxobutanoate dehydrogenase subunit beta	DCC1		100	14.2857	38	4	0	24	100	85.7143	3.28e-14	9.09e-13
pdhA_1	MAB_0897c	EN1_03580	B1MJ35_MYCA9		pyruvate dehydrogenase (acetyl-transferring) E1 component subunit alpha	DCC1		100	14.2857	38	4	0	24	100	85.7143	3.28e-14	9.09e-13
lrp	MAB_0898	EN1_03581	B1MJ36_MYCA9		leucine-responsive transcriptional regulator Lrp	DCC1		100	14.2857	38	4	0	24	100	85.7143	3.28e-14	9.09e-13
group_2717	MAB_0899c	EN1_03582	B1MJ37_MYCA9		hypothetical protein	DCC1		100	14.2857	38	4	0	24	100	85.7143	3.28e-14	9.09e-13
paaZ	MAB_0900c	EN1_03583	B1MJ38_MYCA9		phenylacetic acid degradation bifunctional protein PaaZ	DCC1		100	14.2857	38	4	0	24	100	85.7143	3.28e-14	9.09e-13
group_2719	MAB_0901c	EN1_03584	B1MJ39_MYCA9		TetR/AcrR family transcriptional regulator	DCC1		100	14.2857	38	4	0	24	100	85.7143	3.28e-14	9.09e-13
pcaF	MAB_0902	EN1_03585	B1MJ40_MYCA9		3-oxoadipyl-CoA thiolase	DCC1		100	14.2857	38	4	0	24	100	85.7143	3.28e-14	9.09e-13
group_2721	MAB_0903	EN1_03586	B1MJ41_MYCA9		enoyl-CoA hydratase	DCC1	Ceftoxin	100	14.2857	38	4	0	24	100	85.7143	3.28e-14	9.09e-13
group_2722	MAB_0904	EN1_03587	B1MJ42_MYCA9		3-hydroxyacyl-CoA dehydrogenase family protein	DCC1		94.7368	14.2857	36	4	2	24	94.7368	85.7143	8.78e-12	2.25e-10
paaG	MAB_0905	EN1_03588	B1MJ43_MYCA9		2-(1,2-epoxy-1,2-dihydrophenyl)acetyl-CoA isomerase PaaG	DCC1		100	14.2857	38	4	0	24	100	85.7143	3.28e-14	9.09e-13
paaA	MAB_0906	EN1_03589	B1MJ44_MYCA9		1,2-phenylacetyl-CoA epoxidase subunit A	DCC1		100	14.2857	38	4	0	24	100	85.7143	3.28e-14	9.09e-13
paaB	MAB_0907	EN1_03590	B1MJ45_MYCA9		1,2-phenylacetyl-CoA epoxidase subunit B	DCC1		100	14.2857	38	4	0	24	100	85.7143	3.28e-14	9.09e-13
paaC	MAB_0908	EN1_03591	B1MJ46_MYCA9		phenylacetate-CoA oxygenase subunit PaaC	DCC1		100	14.2857	38	4	0	24	100	85.7143	3.28e-14	9.09e-13
paaJ	MAB_0909	EN1_03592	B1MJ47_MYCA9		phenylacetate-CoA oxygenase subunit PaaJ	DCC1		100	14.2857	38	4	0	24	100	85.7143	3.28e-14	9.09e-13
paaK	MAB_0910	EN1_03593	B1MJ48_MYCA9		phenylacetate-CoA oxygenase/reductase subunit PaaK	DCC1		100	14.2857	38	4	0	24	100	85.7143	3.28e-14	9.09e-13
paaF	MAB_0911	EN1_03594	B1MJ49_MYCA9		phenylacetate--CoA ligase	DCC1		100	14.2857	38	4	0	24	100	85.7143	3.28e-14	9.09e-13
group_2730	MAB_0912	EN1_03595	B1MJ50_MYCA9		hypothetical protein	DCC1	Amikacin /Clarithromycin	100	14.2857	38	4	0	24	100	85.7143	3.28e-14	9.09e-13
thcD	MAB_0913c	EN1_03596	B1MJ51_MYCA9		Rhodocoxin reductase	DCC1	Clofazamine	100	14.2857	38	4	0	24	100	85.7143	3.28e-14	9.09e-13
group_2732	MAB_0914c	EN1_03597	B1MJ52_MYCA9		2Fe-2S iron-sulfur cluster-binding protein	DCC1		100	14.2857	38	4	0	24	100	85.7143	3.28e-14	9.09e-13
group_2733	MAB_0915c	EN1_03598	B1MJ53_MYCA9		fumarylacetoacetate hydrolase family protein	DCC1		100	14.2857	38	4	0	24	100	85.7143	3.28e-14	9.09e-13
group_2734	MAB_0916c	EN1_03599	B1MJ54_MYCA9		hypothetical protein	DCC1		100	14.2857	38	4	0	24	100	85.7143	3.28e-14	9.09e-13
group_2735	MAB_0917c	EN1_03600	B1MJ55_MYCA9		cytochrome P450	DCC1		100	14.2857	38	4	0	24	100	85.7143	3.28e-14	9.09e-13
group_2736	MAB_0918c	EN1_03601	B1MJ56_MYCA9		lipase family protein	DCC1		100	14.2857	38	4	0	24	100	85.7143	3.28e-14	9.09e-13
arnC	MAB_0926	EN1_03608	B1MJ62_MYCA9		Undecaprenyl-phosphate 4-deoxy-4-formamido-L-arabinose transferase			97.3684	100	37	28	1	0	97.3684	0	1	1
group_2551	MAB_0961c	EN1_02497	B1MJ97_MYCA9		class I SAM-dependent methyltransferase			100	96.4286	38	27	0	1	100	3.57143	0.424242	0.520856
dinB	MAB_0977c	EN1_02513	B1MJB3_MYCA9		DNA polymerase IV			100	92.8571	38	26	0	2	100	7.14286	0.176224	0.296028
ethR	MAB_0984c	EN1_02520	B1MJC0_MYCA9		HTH-type transcriptional regulator EthR			100	85.7143	38	24	0	4	100	14.2857	0.0284091	0.0733973
group_2552	MAB_0985	EN1_02521	B1MJC1_MYCA9	ethA_2	FAD-containing monooxygenase EthA			100	85.7143	38	24	0	4	100	14.2857	0.0284091	0.0733973
group_2553	MAB_0986	EN1_02522	B1MJC2_MYCA9		TIGR03086 family metal-binding protein			100	85.7143	38	24	0	4	100	14.2857	0.0284091	0.0733973
mmpL4_11	MAB_0987c	EN1_02523	B1MJC3_MYCA9		siderophore RND transporter MmpL4			100	85.7143	38	24	0	4	100	14.2857	0.0284091	0.0733973
mmpS5_2	MAB_0988c	EN1_02524	B1MJC4_MYCA9		siderophore transporter accessory protein MmpS5			100	85.7143	38	24	0	4	100	14.2857	0.0284091	0.0733973
group_2555	MAB_0989	EN1_02525	B1MJC5_MYCA9		TetR/AcrR family transcriptional regulator			100	85.7143	38	24	0	4	100	14.2857	0.0284091	0.0733973
group_522	MAB_0990c	EN1_02526	B1MJC6_MYCA9		HNH endonuclease			100	85.7143	38	24	0	4	100	14.2857	0.0284091	0.0733973
arsC_1	MAB_0992	EN1_02527	B1MJC7_MYCA9		arsenate reductase (glutaredoxin)			100	85.7143	38	24	0	4	100	14.2857	0.0284091	0.0733973
group_2557	MAB_0993c	EN1_02528	B1MJC8_MYCA9		LysR family transcriptional regulator			100	85.7143	38	24	0	4	100	14.2857	0.0284091	0.0733973
group_2558	MAB_0994	EN1_02529	B1MJC9_MYCA9		SDR family oxidoreductase			100	85.7143	38	24	0	4	100	14.2857	0.0284091	0.0733973
group_2559	MAB_0995	EN1_02530	B1MJD0_MYCA9		LLM class F420-dependent oxidoreductase			100	85.7143	38	24	0	4	100	14.2857	0.0284091	0.0733973
group_2561	MAB_0997c	EN1_02532	B1MJD1_MYCA9		hypothetical protein			100	85.7143	38	24	0	4	100	14.2857	0.0284091	0.0733973
oxyS	MAB_0998	EN1_02533	B1MJD2_MYCA9		LysR family transcriptional regulator OxyS			100	85.7143	38	24	0	4	100	14.2857	0.0284091	0.0733973
group_2563	MAB_0999	EN1_02534	B1MJD3_MYCA9		NAD-dependent formate dehydrogenase			100	85.7143	38	24	0	4	100	14.2857	0.0284091	0.0733973
group_2564	MAB_1000	EN1_02535	B1MJD4_MYCA9		hypothetical protein			100	85.7143	38	24	0	4	100	14.2857	0.0284091	0.0733973
group_2565	MAB_1001	EN1_02536	B1MJD5_MYCA9		hypothetical protein			100	85.7143	38	24	0	4	100	14.2857	0.0284091	0.0733973
group_2566	MAB_1003c	EN1_02538	B1MJD7_MYCA9		hypothetical protein			100	85.7143	38	24	0	4	100	14.2857	0.0284091	0.0733973
group_3694	MAB_1004c	EN1_02539	B1MJD8_MYCA9		hypothetical protein			100	85.7143	38	24	0	4	100	14.2857	0.0284091	0.0733973
group_2567	MAB_1005c	EN1_02540	B1MJD9_MYCA9		hypothetical protein			100	82.1429	38	23	0	5	100	17.8571	0.0109971	0.0341982
group_2568	MAB_1006c	EN1_02541	B1MJE0_MYCA9		hypothetical protein			100	85.7143	38	24	0	4	100	14.2857	0.0284091	0.0733973
group_2569	MAB_1007c	EN1_02542	B1MJE1_MYCA9		virulence factor Mce family protein			100	85.7143	38	24	0	4	100	14.2857	0.0284091	0.0733973
group_2570	MAB_1010c	EN1_02545	B1MJE4_MYCA9		hypothetical protein			100	85.7143	38	24	0	4	100	14.2857	0.0284091	0.0733973
group_1370	MAB_1025	EN1_02561	B1MJF9_MYCA9		hypothetical protein			100	96.4286	38	27	0	1	100	3.57143	0.424242	0.520856
group_2571	MAB_1043c	EN1_02581	B1MJH7_MYCA9		NAD(P)-dependent oxidoreductase			100	85.7143	38	24	0	4	100	14.2857	0.0284091	0.0733973
group_2572	MAB_1044c	EN1_02582	B1MJH8_MYCA9		hypothetical protein			100	85.7143	38	24	0	4	100	14.2857	0.0284091	0.0733973
group_1372	MAB_1045	EN1_02583	B1MJH9_MYCA9		hypothetical protein			100	85.7143	38	24	0	4	100	14.2857	0.0284091	0.0733973
group_2573	MAB_1066	EN1_02605	B1MJK0_MYCA9		hypothetical protein			100	71.4286	38	20	0	8	100	28.5714	0.000541145	0.00304955
group_2574	MAB_1067	EN1_02606	B1MJK1_MYCA9		hypothetical protein			100	71.4286	38	20	0	8	100	28.5714	0.000541145	0.00304955
mspA	MAB_1080	EN1_02619	B1MK78_MYCA9		Porin MspA			94.7368	96.4286	36	27	2	1	94.7368	3.57143	1	1
mspB	MAB_1081	EN1_02620	B1MK79_MYCA9		Porin MspB			92.1053	96.4286	35	27	3	1	92.1053	3.57143	0.631294	0.692685
group_2577	MAB_1091	EN1_02630	B1MK88_MYCA9		hypothetical protein	DCC1		100	0	38	0	0	28	100	100	2.93e-19	1.33e-17
group_2578	MAB_1092	EN1_02631	B1MK89_MYCA9		hypothetical protein	DCC1		100	0	38	0	0	28	100	100	2.93e-19	1.33e-17
group_1377	MAB_1093c	EN1_02633	B1MK90_MYCA9		IscS subfamily cysteine desulfurase	DCC1		100	0	38	0	0	28	100	100	2.93e-19	1.33e-17
group_2580	MAB_1094	EN1_02634	B1MK91_MYCA9		hypothetical protein	DCC1		100	0	38	0	0	28	100	100	2.93e-19	1.33e-17
group_2581	MAB_1095	EN1_02635	B1MK92_MYCA9		hypothetical protein	DCC1		100	0	38	0	0	28	100	100	2.93e-19	1.33e-17
recF_1	MAB_1096	EN1_02636	B1MK93_MYCA9		DNA replication and repair protein RecF	DCC1	Ceftoxin	100	0	38	0	0	28	100	100	2.93e-19	1.33e-17
group_2583	MAB_1097	EN1_02637	B1MK94_MYCA9		hypothetical protein	DCC1		100	0	38	0	0	28	100	100	2.93e-19	1.33e-17
group_2584	MAB_1098	EN1_02638	B1MK95_MYCA9		hypothetical protein	DCC1		100	0	38	0	0	28	100	100	2.93e-19	1.33e-17
group_526	MAB_1099c	EN1_02639	B1MK96_MYCA9		hypothetical protein	DCC1		100	0	38	0	0	28	100	100	2.93e-19	1.33e-17
group_2585	MAB_1100c	EN1_02640	B1MK97_MYCA9		hypothetical protein	DCC1		100	0	38	0	0	28	100	100	2.93e-19	1.33e-17
group_2586	MAB_1101	EN1_02641	B1MK98_MYCA9		hypothetical protein	DCC1		100	0	38	0	0	28	100	100	2.93e-19	1.33e-17
group_2587	MAB_1102	EN1_02642	B1MK99_MYCA9		hypothetical protein	DCC1		100	0	38	0	0	28	100	100	2.93e-19	1.33e-17
group_2588	MAB_1103	EN1_02644	B1MKA0_MYCA9		hypothetical protein	DCC1		100	0	38	0	0	28	100	100	2.93e-19	1.33e-17
group_2589	MAB_1104c	EN1_02645	B1MKA1_MYCA9		hypothetical protein	DCC1	Ceftoxin	100	0	38	0	0	28	100	100	2.93e-19	1.33e-17
group_2590	MAB_1105c	EN1_02646	B1MKA2_MYCA9		hypothetical protein	DCC1	Ceftoxin/ Inracellular surcival	100	0	38	0	0	28	100	100	2.93e-19	1.33e-17
group_2882	MAB_1137c	EN1_04569	B1MKD3_MYCA9	mmpL10_1	RND transporter MmpL10			100	46.4286	38	13	0	15	100	53.5714	1.4e-07	1.59e-06
group_1811	MAB_1152	EN1_04585	B1MKE8_MYCA9		hypothetical protein			100	75	38	21	0	7	100	25	0.00152036	0.00616362
group_1812	MAB_1153	EN1_04586	B1MKE9_MYCA9		hypothetical protein			100	75	38	21	0	7	100	25	0.00152036	0.00616362
ripA_2	MAB_1175	EN1_04609	B1MKH1_MYCA9		itaconate CoA-transferase RipA/Ict			100	96.4286	38	27	0	1	100	3.57143	0.424242	0.520856
purT_2	MAB_1191c	EN1_04626	PURT_MYCA9		formate-dependent phosphoribosylglycinamide formyltransferase			100	96.4286	38	27	0	1	100	3.57143	0.424242	0.520856
group_1781	MAB_1246c	EN1_04424	B1MKP2_MYCA9		hypothetical protein			100	96.4286	38	27	0	1	100	3.57143	0.424242	0.520856
group_12	MAB_1274	EN1_04856	B1MKS0_MYCA9		MFS transporter			92.1053	85.7143	35	24	3	4	92.1053	14.2857	0.445868	0.547012
group_2952	MAB_1281c	EN1_04848	B1MKS7_MYCA9		hypothetical protein	DCC1		100	14.2857	38	4	0	24	100	85.7143	3.28e-14	9.09e-13
group_2951	MAB_1283c	EN1_04847	B1MKS9_MYCA9		hypothetical protein	DCC1	Drosophila survival	100	14.2857	38	4	0	24	100	85.7143	3.28e-14	9.09e-13
group_2950	MAB_1284c	EN1_04846	B1MKT0_MYCA9		hypothetical protein	DCC1	Drosophila survival	100	14.2857	38	4	0	24	100	85.7143	3.28e-14	9.09e-13
group_1874	MAB_1285c	EN1_04845	B1MKT1_MYCA9		hypothetical protein	DCC1	Amikacin /Clarithromycin/Drosophilia/Infected cells	100	14.2857	38	4	0	24	100	85.7143	3.28e-14	9.09e-13
group_2949	MAB_1286c	EN1_04844	B1MKT2_MYCA9		hypothetical protein			97.3684	100	37	28	1	0	97.3684	0	1	1
group_1870	MAB_1302	EN1_04829	B1MLG3_MYCA9		hypothetical protein			100	89.2857	38	25	0	3	100	10.7143	0.0715909	0.152321
group_155	MAB_1303c	EN1_04828	B1MLG4_MYCA9		hypothetical protein			100	89.2857	38	25	0	3	100	10.7143	0.0715909	0.152321
group_1867	MAB_1311	EN1_04821	B1MLH2_MYCA9		VOC family protein			100	92.8571	38	26	0	2	100	7.14286	0.176224	0.296028
group_2619	MAB_1323	EN1_02948	B1MLI4_MYCA9		hypothetical protein			100	35.7143	38	10	0	18	100	64.2857	1.92e-09	2.66e-08
kstR2_2	MAB_1379c	EN1_02892	B1MLN8_MYCA9		HTH-type transcriptional repressor KstR2			100	39.2857	38	11	0	17	100	60.7143	8.54e-09	1.14e-07
group_2614	MAB_1380	EN1_02891	B1MLN9_MYCA9		hypothetical protein			100	39.2857	38	11	0	17	100	60.7143	8.54e-09	1.14e-07
ephD_7	MAB_1381	EN1_02890	B1MLP0_MYCA9		SDR family oxidoreductase			100	39.2857	38	11	0	17	100	60.7143	8.54e-09	1.14e-07
ephD_6	MAB_1382	EN1_02889	B1MLP1_MYCA9		SDR family oxidoreductase			100	39.2857	38	11	0	17	100	60.7143	8.54e-09	1.14e-07
group_1438	MAB_1389c	EN1_02882	B1MLP8_MYCA9		SDR family NAD(P)-dependent oxidoreductase			100	85.7143	38	24	0	4	100	14.2857	0.0284091	0.0733973
group_2611	MAB_1397c	EN1_02874	B1MLQ6_MYCA9		hypothetical protein	DCC1		100	7.14286	38	2	0	26	100	92.8571	2.28e-16	9.4e-15
group_44	MAB_1414c	EN1_02857	B1MLS3_MYCA9		fatty acid ABC transporter ATP-binding protein/permease			84.2105	92.8571	32	26	6	2	84.2105	7.14286	0.450564	0.552242
group_1424	MAB_1425	EN1_02846	B1MLT4_MYCA9		hypothetical protein			100	89.2857	38	25	0	3	100	10.7143	0.0715909	0.152321
group_1422	MAB_1430c	EN1_02841	B1MLT9_MYCA9	tetR_4	Tetracycline repressor protein class B from transposon Tn10			100	75	38	21	0	7	100	25	0.00152036	0.00616362
group_2609	MAB_1431	EN1_02840	B1MLU0_MYCA9		FAD-binding protein			100	75	38	21	0	7	100	25	0.00152036	0.00616362
group_1421	MAB_1432	EN1_02839	B1MLU1_MYCA9		hypothetical protein			100	75	38	21	0	7	100	25	0.00152036	0.00616362
group_2608	MAB_1439c	EN1_02831	B1MLU8_MYCA9		hypothetical protein			100	92.8571	38	26	0	2	100	7.14286	0.176224	0.296028
prmC_1	MAB_1443	EN1_02827	B1MLV2_MYCA9		peptide chain release factor N(5)-glutamine methyltransferase			100	92.8571	38	26	0	2	100	7.14286	0.176224	0.296028
atpB	MAB_1447	EN1_02823	B1MLV6_MYCA9		F0F1 ATP synthase subunit A			100	92.8571	38	26	0	2	100	7.14286	0.176224	0.296028
group_636	MAB_1551c	EN1_04085	B1MMS4_MYCA9		hypothetical protein			100	78.5714	38	22	0	6	100	21.4286	0.00414644	0.0145639
group_2813	MAB_1552	EN1_04084	B1MMS5_MYCA9		TetR/AcrR family transcriptional regulator			100	96.4286	38	27	0	1	100	3.57143	0.424242	0.520856
group_1694	MAB_1553c	EN1_04083	B1MMS6_MYCA9		hypothetical protein			100	96.4286	38	27	0	1	100	3.57143	0.424242	0.520856
group_2468	MAB_1656	EN1_01780	B1MN29_MYCA9		hypothetical protein			100	57.1429	38	16	0	12	100	42.8571	6.18e-06	5.58e-05
group_1673	MAB_1734	EN1_03956	B1MNB8_MYCA9		hypothetical protein			23.6842	0	9	0	29	28	23.6842	100	0.00778153	0.0270523
group_1671	MAB_1736	EN1_03952	B1MNC0_MYCA9		hypothetical protein			55.2632	0	21	0	17	28	55.2632	100	3.79e-07	4.23e-06
group_2792	MAB_1737	EN1_03951	B1MNC1_MYCA9		hypothetical protein			55.2632	0	21	0	17	28	55.2632	100	3.79e-07	4.23e-06
group_2791	MAB_1738	EN1_03950	B1MNC2_MYCA9		hypothetical protein			55.2632	0	21	0	17	28	55.2632	100	3.79e-07	4.23e-06
group_2790	MAB_1739	EN1_03949	B1MNC3_MYCA9		hypothetical protein			55.2632	0	21	0	17	28	55.2632	100	3.79e-07	4.23e-06
group_2789	MAB_1740	EN1_03948	B1MNC4_MYCA9		hypothetical protein			55.2632	0	21	0	17	28	55.2632	100	3.79e-07	4.23e-06
group_1670	MAB_1741	EN1_03947	B1MNC5_MYCA9		hypothetical protein			55.2632	0	21	0	17	28	55.2632	100	3.79e-07	4.23e-06
group_2787	MAB_1742	EN1_03945	B1MNC6_MYCA9		hypothetical protein			55.2632	0	21	0	17	28	55.2632	100	3.79e-07	4.23e-06
group_2786	MAB_1743	EN1_03944	B1MNC7_MYCA9		hypothetical protein			50	0	19	0	19	28	50	100	2.94e-06	2.93e-05
group_1921	MAB_1745	EN1_05054	B1MNC9_MYCA9		hypothetical protein			47.3684	0	18	0	20	28	47.3684	100	8.15e-06	7.2e-05
group_3513	MAB_1746	EN1_05055	B1MND0_MYCA9		hypothetical protein	DCC1		97.3684	0	37	0	1	28	97.3684	100	8.5e-18	3.74e-16
group_3014	MAB_1747	EN1_05056	B1MND1_MYCA9		hypothetical protein	DCC1		97.3684	0	37	0	1	28	97.3684	100	8.5e-18	3.74e-16
group_3015	MAB_1748	EN1_05057	B1MND2_MYCA9		hypothetical protein	DCC1		97.3684	0	37	0	1	28	97.3684	100	8.5e-18	3.74e-16
group_3016	MAB_1749	EN1_05058	B1MND3_MYCA9		hypothetical protein	DCC1		97.3684	0	37	0	1	28	97.3684	100	8.5e-18	3.74e-16
group_2972	MAB_1753	EN1_04993	B1MND7_MYCA9		hypothetical protein	DCC1		100	0	38	0	0	28	100	100	2.93e-19	1.33e-17
group_2973	MAB_1754	EN1_04994	B1MND8_MYCA9		hypothetical protein	DCC1		100	0	38	0	0	28	100	100	2.93e-19	1.33e-17
group_2974	MAB_1755	EN1_04995	B1MND9_MYCA9		hypothetical protein	DCC1		100	0	38	0	0	28	100	100	2.93e-19	1.33e-17
whiB2	MAB_1756	EN1_04997	B1MNE0_MYCA9		transcriptional regulator WhiB2	DCC1		100	0	38	0	0	28	100	100	2.93e-19	1.33e-17
group_2977	MAB_1757	EN1_04999	B1MNE1_MYCA9		hypothetical protein	DCC1		100	0	38	0	0	28	100	100	2.93e-19	1.33e-17
group_2978	MAB_1759	EN1_05000	B1MNE3_MYCA9		hypothetical protein	DCC1		100	0	38	0	0	28	100	100	2.93e-19	1.33e-17
group_2979	MAB_1760	EN1_05001	B1MNE4_MYCA9		hypothetical protein	DCC1		100	0	38	0	0	28	100	100	2.93e-19	1.33e-17
group_2980	MAB_1761	EN1_05002	B1MNE5_MYCA9		hypothetical protein	DCC1		100	0	38	0	0	28	100	100	2.93e-19	1.33e-17
group_2982	MAB_1762	EN1_05004	B1MNE6_MYCA9		type II toxin-antitoxin system RelE/ParE family toxin	DCC1		100	0	38	0	0	28	100	100	2.93e-19	1.33e-17
group_2983	MAB_1763	EN1_05005	B1MNE7_MYCA9		helix-turn-helix domain-containing protein	DCC1		100	0	38	0	0	28	100	100	2.93e-19	1.33e-17
group_2984	MAB_1764	EN1_05006	B1MNE8_MYCA9		hypothetical protein	DCC1		100	0	38	0	0	28	100	100	2.93e-19	1.33e-17
group_2985	MAB_1765	EN1_05007	B1MNE9_MYCA9		hypothetical protein	DCC1		100	0	38	0	0	28	100	100	2.93e-19	1.33e-17
group_2986	MAB_1766	EN1_05008	B1MNF0_MYCA9		hypothetical protein	DCC1		100	0	38	0	0	28	100	100	2.93e-19	1.33e-17
group_1913	MAB_1767	EN1_05009	B1MNF1_MYCA9		hypothetical protein	DCC1		100	0	38	0	0	28	100	100	2.93e-19	1.33e-17
group_2987	MAB_1769	EN1_05010	B1MNF3_MYCA9		hypothetical protein	DCC1		89.4737	0	34	0	4	28	89.4737	100	1.05e-14	3.87e-13
group_2988	MAB_1770	EN1_05011	B1MNF4_MYCA9		hypothetical protein	DCC1		89.4737	0	34	0	4	28	89.4737	100	1.05e-14	3.87e-13
group_2989	MAB_1771	EN1_05012	B1MNF5_MYCA9		hypothetical protein	DCC1		89.4737	0	34	0	4	28	89.4737	100	1.05e-14	3.87e-13
group_2992	MAB_1773c	EN1_05015	B1MNF6_MYCA9		hypothetical protein	DCC1		100	0	38	0	0	28	100	100	2.93e-19	1.33e-17
group_1980	MAB_1774	EN1_05016	B1MNF7_MYCA9		hypothetical protein	DCC1		100	0	38	0	0	28	100	100	2.93e-19	1.33e-17
group_1914	MAB_1775	EN1_05017	B1MNF8_MYCA9		hypothetical protein	DCC1		100	0	38	0	0	28	100	100	2.93e-19	1.33e-17
group_1915	MAB_1776	EN1_05018	B1MNF9_MYCA9		hypothetical protein	DCC1		100	0	38	0	0	28	100	100	2.93e-19	1.33e-17
group_2993	MAB_1777	EN1_05019	B1MNG0_MYCA9		hypothetical protein	DCC1		100	0	38	0	0	28	100	100	2.93e-19	1.33e-17
group_2994	MAB_1778	EN1_05020	B1MNG1_MYCA9		hypothetical protein	DCC1		100	0	38	0	0	28	100	100	2.93e-19	1.33e-17
group_1919	MAB_1779	EN1_05047	B1MNG2_MYCA9		hypothetical protein	DCC1	Ceftoxin	100	0	38	0	0	28	100	100	2.93e-19	1.33e-17
group_3008	MAB_1780	EN1_05046	B1MNG3_MYCA9		hypothetical protein	DCC1		100	0	38	0	0	28	100	100	2.93e-19	1.33e-17
group_3007	MAB_1781	EN1_05045	B1MNG4_MYCA9		hypothetical protein	DCC1		100	0	38	0	0	28	100	100	2.93e-19	1.33e-17
group_1918	MAB_1782	EN1_05044	B1MNG5_MYCA9		hypothetical protein	DCC1		100	0	38	0	0	28	100	100	2.93e-19	1.33e-17
group_3005	MAB_1783	EN1_05042	B1MNG6_MYCA9		hypothetical protein	DCC1		100	0	38	0	0	28	100	100	2.93e-19	1.33e-17
group_3004	MAB_1784	EN1_05041	B1MNG7_MYCA9		hypothetical protein	DCC1		100	0	38	0	0	28	100	100	2.93e-19	1.33e-17
group_3003	MAB_1785	EN1_05040	B1MNG8_MYCA9		hypothetical protein	DCC1		100	0	38	0	0	28	100	100	2.93e-19	1.33e-17
group_279	MAB_1786	EN1_04140	B1MNG9_MYCA9		hypothetical protein	DCC1		100	0	38	0	0	28	100	100	2.93e-19	1.33e-17
group_2833	MAB_1787	EN1_04139	B1MNH0_MYCA9		hypothetical protein	DCC1		100	0	38	0	0	28	100	100	2.93e-19	1.33e-17
group_2832	MAB_1788	EN1_04138	B1MNH1_MYCA9		hypothetical protein	DCC1		100	0	38	0	0	28	100	100	2.93e-19	1.33e-17
group_2831	MAB_1789	EN1_04137	B1MNH2_MYCA9		hypothetical protein	DCC1		100	0	38	0	0	28	100	100	2.93e-19	1.33e-17
group_2830	MAB_1790	EN1_04136	B1MNH3_MYCA9		hypothetical protein	DCC1		100	0	38	0	0	28	100	100	2.93e-19	1.33e-17
group_2829	MAB_1791	EN1_04135	B1MNH4_MYCA9		hypothetical protein	DCC1		100	0	38	0	0	28	100	100	2.93e-19	1.33e-17
group_2828	MAB_1792	EN1_04134	B1MNH5_MYCA9		hypothetical protein	DCC1		100	0	38	0	0	28	100	100	2.93e-19	1.33e-17
group_2827	MAB_1793	EN1_04133	B1MNH6_MYCA9		hypothetical protein	DCC1		100	0	38	0	0	28	100	100	2.93e-19	1.33e-17
group_1706	MAB_1794	EN1_04132	B1MNH7_MYCA9		hypothetical protein	DCC1		100	0	38	0	0	28	100	100	2.93e-19	1.33e-17
group_2826	MAB_1795	EN1_04131	B1MNH8_MYCA9		hypothetical protein	DCC1		100	0	38	0	0	28	100	100	2.93e-19	1.33e-17
group_2825	MAB_1796	EN1_04130	B1MNH9_MYCA9		hypothetical protein			47.3684	0	18	0	20	28	47.3684	100	8.15e-06	7.2e-05
group_2824	MAB_1797	EN1_04129	B1MNI0_MYCA9		hypothetical protein			47.3684	0	18	0	20	28	47.3684	100	8.15e-06	7.2e-05
group_1705	MAB_1798	EN1_04128	B1MNI1_MYCA9		hypothetical protein	DCC1		100	0	38	0	0	28	100	100	2.93e-19	1.33e-17
group_1704	MAB_1799	EN1_04127	B1MNI2_MYCA9		hypothetical protein	DCC1		100	0	38	0	0	28	100	100	2.93e-19	1.33e-17
group_2823	MAB_1800	EN1_04126	B1MNI3_MYCA9		hypothetical protein	DCC1		100	0	38	0	0	28	100	100	2.93e-19	1.33e-17
group_278	MAB_1802	EN1_04124	B1MNI5_MYCA9		hypothetical protein			60.5263	0	23	0	15	28	60.5263	100	4.68e-08	5.75e-07
group_2819	MAB_1806	EN1_04120	B1MNI9_MYCA9		hypothetical protein	DCC1		89.4737	0	34	0	4	28	89.4737	100	1.05e-14	3.87e-13
group_639	MAB_1811	EN1_04115	B1MNJ4_MYCA9		hypothetical protein	DCC1		100	0	38	0	0	28	100	100	2.93e-19	1.33e-17
group_1701	MAB_1812c	EN1_04114	B1MNJ5_MYCA9		hypothetical protein	DCC1	Amikacin /Clarithromycin	100	0	38	0	0	28	100	100	2.93e-19	1.33e-17
group_1700	MAB_1813	EN1_04113	B1MNJ6_MYCA9		hypothetical protein	DCC1		100	0	38	0	0	28	100	100	2.93e-19	1.33e-17
group_2817	MAB_1814	EN1_04112	B1MNJ7_MYCA9		hypothetical protein	DCC1		100	0	38	0	0	28	100	100	2.93e-19	1.33e-17
xerC_3	MAB_1816c	EN1_01849	B1MNJ9_MYCA9		Tyrosine recombinase XerC	DCC1		100	0	38	0	0	28	100	100	2.93e-19	1.33e-17
group_2471	MAB_1817c	EN1_01850	B1MNK0_MYCA9		hypothetical protein	DCC1		100	0	38	0	0	28	100	100	2.93e-19	1.33e-17
group_2472	MAB_1818	EN1_01851	B1MNK1_MYCA9		hypothetical protein	DCC1		100	0	38	0	0	28	100	100	2.93e-19	1.33e-17
group_2473	MAB_1819c	EN1_01852	B1MNK2_MYCA9		hypothetical protein	DCC1		100	0	38	0	0	28	100	100	2.93e-19	1.33e-17
group_2474	MAB_1820c	EN1_01853	B1MNK3_MYCA9		recombinase family protein	DCC1	Amikacin	100	0	38	0	0	28	100	100	2.93e-19	1.33e-17
group_2475	MAB_1821	EN1_01854	B1MNK4_MYCA9		hypothetical protein	DCC1	Ceftoxin	100	0	38	0	0	28	100	100	2.93e-19	1.33e-17
group_1222	MAB_1822	EN1_01855	B1MNK5_MYCA9		hypothetical protein	DCC1		100	0	38	0	0	28	100	100	2.93e-19	1.33e-17
group_2476	MAB_1823c	EN1_01856	B1MNK6_MYCA9		hypothetical protein	DCC1	Ceftoxin	100	0	38	0	0	28	100	100	2.93e-19	1.33e-17
group_2477	MAB_1825c	EN1_01857	B1MNK7_MYCA9		hypothetical protein	DCC1		100	0	38	0	0	28	100	100	2.93e-19	1.33e-17
group_2478	MAB_1826	EN1_01858	B1MNK8_MYCA9		hypothetical protein	DCC1		100	0	38	0	0	28	100	100	2.93e-19	1.33e-17
group_2479	MAB_1827c	EN1_01859	B1MNK9_MYCA9		hypothetical protein	DCC1		100	0	38	0	0	28	100	100	2.93e-19	1.33e-17
group_2480	MAB_1828	EN1_01860	B1MNL0_MYCA9		hypothetical protein	DCC1		100	0	38	0	0	28	100	100	2.93e-19	1.33e-17
group_2481	MAB_1829	EN1_01861	B1MNL1_MYCA9		hypothetical protein	DCC1		100	0	38	0	0	28	100	100	2.93e-19	1.33e-17
group_2482	MAB_1830	EN1_01862	B1MNL2_MYCA9		hypothetical protein	DCC1	Drosophila survival	100	0	38	0	0	28	100	100	2.93e-19	1.33e-17
group_2483	MAB_1831	EN1_01863	B1MNL3_MYCA9		hypothetical protein	DCC1		100	0	38	0	0	28	100	100	2.93e-19	1.33e-17
group_2484	MAB_1832	EN1_01864	B1MNL4_MYCA9		hypothetical protein	DCC1	clarithromycin	100	0	38	0	0	28	100	100	2.93e-19	1.33e-17
lpqQ	MAB_1833	EN1_01865	B1MNL5_MYCA9		sensor domain-containing protein	DCC1		100	0	38	0	0	28	100	100	2.93e-19	1.33e-17
group_2486	MAB_1834	EN1_01866	B1MNL6_MYCA9		hypothetical protein	DCC1		100	0	38	0	0	28	100	100	2.93e-19	1.33e-17
dgcC	MAB_1839	EN1_01871	B1MNM1_MYCA9		hypothetical protein			97.3684	100	37	28	1	0	97.3684	0	1	1
group_2488	MAB_1865	EN1_01897	B1MNP7_MYCA9		AMP-dependent synthetase/ligase			100	85.7143	38	24	0	4	100	14.2857	0.0284091	0.0733973
group_2489	MAB_1873c	EN1_01905	B1MNQ5_MYCA9		TetR/AcrR family transcriptional regulator	DCC1	Ceftoxin	100	0	38	0	0	28	100	100	2.93e-19	1.33e-17
group_1232	MAB_1874	EN1_01906	B1MNQ6_MYCA9		NADP-dependent oxidoreductase	DCC1	Ceftoxin/clofazamin	100	0	38	0	0	28	100	100	2.93e-19	1.33e-17
group_52	MAB_1881c	EN1_01913	B1MNR3_MYCA9		putative HTH-type transcriptional regulator			94.7368	89.2857	36	25	2	3	94.7368	10.7143	0.643187	0.704977
group_2492	MAB_1896c	EN1_01930	B1MNS8_MYCA9		hypothetical protein			100	28.5714	38	8	0	20	100	71.4286	7.64e-11	1.27e-09
group_1	MAB_1944c	EN1_01978	B1MNX5_MYCA9		TIGR01777 family oxidoreductase			97.3684	100	37	28	1	0	97.3684	0	1	1
group_264	MAB_2019	EN1_03784	B1MP50_MYCA9		hypothetical protein			100	96.4286	38	27	0	1	100	3.57143	0.424242	0.520856
group_2771	MAB_2023c	EN1_03780	B1MP54_MYCA9		substrate-binding domain-containing protein			100	96.4286	38	27	0	1	100	3.57143	0.424242	0.520856
group_2770	MAB_2024	EN1_03779	B1MP55_MYCA9		amidase			100	96.4286	38	27	0	1	100	3.57143	0.424242	0.520856
group_745	MAB_2025	EN1_03778	B1MP56_MYCA9		cytosine permease			100	96.4286	38	27	0	1	100	3.57143	0.424242	0.520856
aguA	MAB_2026	EN1_03777	B1MP57_MYCA9		agmatine deiminase			100	96.4286	38	27	0	1	100	3.57143	0.424242	0.520856
group_1627	MAB_2040c	EN1_03762	B1MP71_MYCA9		carboxymuconolactone decarboxylase family protein			100	78.5714	38	22	0	6	100	21.4286	0.00414644	0.0145639
adh	MAB_2041c	EN1_03761	B1MP72_MYCA9		zinc-binding dehydrogenase			100	78.5714	38	22	0	6	100	21.4286	0.00414644	0.0145639
group_1626	MAB_2042c	EN1_03760	B1MP73_MYCA9		acetyl-CoA acetyltransferase			100	78.5714	38	22	0	6	100	21.4286	0.00414644	0.0145639
group_1625	MAB_2043	EN1_03759	B1MP74_MYCA9		hypothetical protein			100	78.5714	38	22	0	6	100	21.4286	0.00414644	0.0145639
menI	MAB_2044	EN1_03758	B1MP75_MYCA9		1,4-dihydroxy-2-naphthoyl-CoA hydrolase			100	78.5714	38	22	0	6	100	21.4286	0.00414644	0.0145639
bpoB	MAB_2045	EN1_03757	B1MP76_MYCA9		alpha/beta hydrolase			100	78.5714	38	22	0	6	100	21.4286	0.00414644	0.0145639
group_2766	MAB_2046	EN1_03756	B1MP77_MYCA9		TetR family transcriptional regulator			100	78.5714	38	22	0	6	100	21.4286	0.00414644	0.0145639
group_1623	MAB_2047c	EN1_03755	B1MP78_MYCA9		NAD(P)/FAD-dependent oxidoreductase			100	78.5714	38	22	0	6	100	21.4286	0.00414644	0.0145639
group_2765	MAB_2048c	EN1_03754	B1MP79_MYCA9		cytochrome P450			100	78.5714	38	22	0	6	100	21.4286	0.00414644	0.0145639
group_2764	MAB_2049c	EN1_03753	B1MP80_MYCA9		2Fe-2S iron-sulfur cluster-binding protein			100	78.5714	38	22	0	6	100	21.4286	0.00414644	0.0145639
group_1622	MAB_2050	EN1_03752	B1MP81_MYCA9		hypothetical protein			100	78.5714	38	22	0	6	100	21.4286	0.00414644	0.0145639
group_613	MAB_2052	EN1_03751	B1MP83_MYCA9		thiolase family protein			100	78.5714	38	22	0	6	100	21.4286	0.00414644	0.0145639
group_2763	MAB_2053	EN1_03750	B1MP84_MYCA9		LLM class F420-dependent oxidoreductase			100	78.5714	38	22	0	6	100	21.4286	0.00414644	0.0145639
group_1621	MAB_2054	EN1_03749	B1MP85_MYCA9		hypothetical protein			100	78.5714	38	22	0	6	100	21.4286	0.00414644	0.0145639
hadB_2	MAB_2055	EN1_03748	B1MP86_MYCA9		(3R)-hydroxyacyl-ACP dehydratase subunit HadB			100	78.5714	38	22	0	6	100	21.4286	0.00414644	0.0145639
group_2762	MAB_2056	EN1_03747	B1MP87_MYCA9		hypothetical protein			100	78.5714	38	22	0	6	100	21.4286	0.00414644	0.0145639
group_2761	MAB_2057	EN1_03746	B1MP88_MYCA9		hypothetical protein			100	78.5714	38	22	0	6	100	21.4286	0.00414644	0.0145639
group_1619	MAB_2058	EN1_03745	B1MP89_MYCA9		enoyl-CoA hydratase-related protein			100	78.5714	38	22	0	6	100	21.4286	0.00414644	0.0145639
group_1954	MAB_2059	EN1_03744	B1MP90_MYCA9		TIGR03084 family metal-binding protein			100	78.5714	38	22	0	6	100	21.4286	0.00414644	0.0145639
group_144	MAB_2060	EN1_03743	B1MP91_MYCA9		hypothetical protein			92.1053	53.5714	35	15	3	13	92.1053	46.4286	0.000429914	0.00284748
mce3R	MAB_2061c	EN1_03741	B1MP92_MYCA9		Transcriptional repressor Mce3R			100	78.5714	38	22	0	6	100	21.4286	0.00414644	0.0145639
fadD13_1	MAB_2063c	EN1_03740	B1MP94_MYCA9		long-chain-fatty-acid--CoA ligase FadD13			100	78.5714	38	22	0	6	100	21.4286	0.00414644	0.0145639
group_2759	MAB_2065c	EN1_03739	B1MP95_MYCA9		acyl-CoA dehydrogenase			100	78.5714	38	22	0	6	100	21.4286	0.00414644	0.0145639
group_2758	MAB_2066c	EN1_03738	B1MP96_MYCA9		acetyl/propionyl-CoA carboxylase subunit alpha			100	78.5714	38	22	0	6	100	21.4286	0.00414644	0.0145639
group_2757	MAB_2067c	EN1_03737	B1MP97_MYCA9		acyl-CoA carboxylase subunit beta			100	78.5714	38	22	0	6	100	21.4286	0.00414644	0.0145639
group_263	MAB_2068c	EN1_03736	B1MP98_MYCA9		TetR/AcrR family transcriptional regulator			100	78.5714	38	22	0	6	100	21.4286	0.00414644	0.0145639
group_262	MAB_2069	EN1_03735	B1MP99_MYCA9		metal-dependent hydrolase			100	78.5714	38	22	0	6	100	21.4286	0.00414644	0.0145639
group_2756	MAB_2070c	EN1_03734	B1MPA0_MYCA9		TetR/AcrR family transcriptional regulator			21.0526	50	8	14	30	14	21.0526	50	0.0183715	0.0564767
group_1618	MAB_2071	EN1_03733	B1MPA1_MYCA9		SDR family NAD(P)-dependent oxidoreductase			100	78.5714	38	22	0	6	100	21.4286	0.00414644	0.0145639
group_2755	MAB_2072	EN1_03732	B1MPA2_MYCA9		hypothetical protein			100	78.5714	38	22	0	6	100	21.4286	0.00414644	0.0145639
mbtJ	MAB_2076	EN1_03729	B1MPA6_MYCA9		acetyl hydrolase/esterase MbtJ			100	78.5714	38	22	0	6	100	21.4286	0.00414644	0.0145639
group_529	MAB_2077	EN1_02677	B1MPA7_MYCA9		NAD(P)/FAD-dependent oxidoreductase			100	78.5714	38	22	0	6	100	21.4286	0.00414644	0.0145639
group_2593	MAB_2078	EN1_02678	B1MPA8_MYCA9		cytochrome P450			100	78.5714	38	22	0	6	100	21.4286	0.00414644	0.0145639
group_2594	MAB_2079	EN1_02679	B1MPA9_MYCA9		transglutaminase family protein			100	78.5714	38	22	0	6	100	21.4286	0.00414644	0.0145639
group_2595	MAB_2080	EN1_02680	B1MPB0_MYCA9		long-chain fatty acid--CoA ligase			100	78.5714	38	22	0	6	100	21.4286	0.00414644	0.0145639
group_2596	MAB_2081	EN1_02681	B1MPB1_MYCA9		acyl-CoA dehydrogenase family protein			100	78.5714	38	22	0	6	100	21.4286	0.00414644	0.0145639
group_2597	MAB_2082	EN1_02682	B1MPB2_MYCA9		hypothetical protein			100	78.5714	38	22	0	6	100	21.4286	0.00414644	0.0145639
group_2598	MAB_2083	EN1_02683	B1MPB3_MYCA9		hypothetical protein			100	78.5714	38	22	0	6	100	21.4286	0.00414644	0.0145639
adhD	MAB_2084	EN1_02684	B1MPB4_MYCA9		NDMA-dependent alcohol dehydrogenase			100	78.5714	38	22	0	6	100	21.4286	0.00414644	0.0145639
group_1387	MAB_2085	EN1_02685	B1MPB5_MYCA9		acyl-CoA dehydrogenase family protein			100	78.5714	38	22	0	6	100	21.4286	0.00414644	0.0145639
group_1388	MAB_2098	EN1_02689	B1MPC8_MYCA9		hypothetical protein			100	78.5714	38	22	0	6	100	21.4286	0.00414644	0.0145639
group_531	MAB_2099	EN1_02690	B1MPC9_MYCA9		hypothetical protein			100	78.5714	38	22	0	6	100	21.4286	0.00414644	0.0145639
group_1391	MAB_2113	EN1_02704	B1MPE3_MYCA9		hypothetical protein			100	92.8571	38	26	0	2	100	7.14286	0.176224	0.296028
group_1392	MAB_2118	EN1_02709	B1MPE8_MYCA9		hypothetical protein			100	92.8571	38	26	0	2	100	7.14286	0.176224	0.296028
group_8067	MAB_2231c	EN1_04326			type VII secretion system ESX-3 target PE5			71.0526	57.1429	27	16	11	12	71.0526	42.8571	0.299691	0.491612
ppsE	MAB_2256	EN1_04351	B1MAR6_MYCA9		hypothetical protein			100	96.4286	38	27	0	1	100	3.57143	0.424242	0.520856
group_659	MAB_2257	EN1_04352	B1MAR7_MYCA9	ppsE	hypothetical protein			94.7368	75	36	21	2	7	94.7368	25	0.0302697	0.0778102
menE_3	MAB_2258	EN1_04353	B1MAR8_MYCA9		2-succinylbenzoate--CoA ligase			100	96.4286	38	27	0	1	100	3.57143	0.424242	0.520856
efeB_3	MAB_2270c	EN1_04365	B1MAT0_MYCA9		iron uptake transporter deferrochelatase/peroxidase subunit			100	92.8571	38	26	0	2	100	7.14286	0.176224	0.296028
esxA	MAB_2326c	EN1_04650	B1MAY6_MYCA9		type VII secretion system ESX-1 WXG100 family target ESAT-6			100	96.4286	38	27	0	1	100	3.57143	0.424242	0.520856
group_2886	MAB_2327c	EN1_04651	B1MAY7_MYCA9		hypothetical protein			100	96.4286	38	27	0	1	100	3.57143	0.424242	0.520856
group_2887	MAB_2344	EN1_04668	B1MB04_MYCA9		hypothetical protein			100	96.4286	38	27	0	1	100	3.57143	0.424242	0.520856
group_2888	MAB_2345	EN1_04669	B1MB05_MYCA9		hypothetical protein			100	96.4286	38	27	0	1	100	3.57143	0.424242	0.520856
group_2889	MAB_2346	EN1_04670	B1MB06_MYCA9		hypothetical protein			100	96.4286	38	27	0	1	100	3.57143	0.424242	0.520856
group_1832	MAB_2347c	EN1_04671	B1MB07_MYCA9		hypothetical protein			100	96.4286	38	27	0	1	100	3.57143	0.424242	0.520856
group_2874	MAB_2375	EN1_04474	B1MB35_MYCA9		hypothetical protein			100	64.2857	38	18	0	10	100	35.7143	6.22e-05	0.000474175
group_2875	MAB_2376c	EN1_04475	B1MB36_MYCA9		hypothetical protein			100	64.2857	38	18	0	10	100	35.7143	6.22e-05	0.000474175
group_2876	MAB_2377	EN1_04476	B1MB37_MYCA9		hypothetical protein			100	64.2857	38	18	0	10	100	35.7143	6.22e-05	0.000474175
group_2877	MAB_2378c	EN1_04477	B1MB38_MYCA9		hypothetical protein			100	64.2857	38	18	0	10	100	35.7143	6.22e-05	0.000474175
group_2878	MAB_2379	EN1_04478	B1MB39_MYCA9	lpqH_2	lipoprotein LpqH			100	64.2857	38	18	0	10	100	35.7143	6.22e-05	0.000474175
tetR_3	MAB_2380c	EN1_04479	B1MB40_MYCA9		Tetracycline repressor protein class G			100	35.7143	38	10	0	18	100	64.2857	1.92e-09	2.66e-08
group_666	MAB_2381	EN1_04480	B1MB41_MYCA9		PDR/VanB family oxidoreductase			100	35.7143	38	10	0	18	100	64.2857	1.92e-09	2.66e-08
group_667	MAB_2382	EN1_04481	B1MB42_MYCA9		hypothetical protein			100	35.7143	38	10	0	18	100	64.2857	1.92e-09	2.66e-08
group_2880	MAB_2383	EN1_04482	B1MB43_MYCA9		hypothetical protein			100	35.7143	38	10	0	18	100	64.2857	1.92e-09	2.66e-08
group_2881	MAB_2396	EN1_04495	B1MB56_MYCA9		hypothetical protein			100	75	38	21	0	7	100	25	0.00152036	0.00616362
group_1852	MAB_2445	EN1_04752	B1MBA5_MYCA9		helix-turn-helix domain-containing protein			97.3684	100	37	28	1	0	97.3684	0	1	1
plsC	MAB_2455c	EN1_04742	B1MBB5_MYCA9		HAD-IB family hydrolase			100	78.5714	38	22	0	6	100	21.4286	0.00414644	0.0145639
group_1850	MAB_2456	EN1_04740	B1MBB6_MYCA9		FAD-binding oxidoreductase			100	78.5714	38	22	0	6	100	21.4286	0.00414644	0.0145639
group_1846	MAB_2464	EN1_04732	B1MBC4_MYCA9		hypothetical protein			100	78.5714	38	22	0	6	100	21.4286	0.00414644	0.0145639
group_1844	MAB_2469	EN1_04727	B1MBC9_MYCA9		hypothetical protein			97.3684	100	37	28	1	0	97.3684	0	1	1
group_2910	MAB_2491c	EN1_04706	B1MBF1_MYCA9		integral membrane protein			97.3684	100	37	28	1	0	97.3684	0	1	1
cysJ_2	MAB_2492	EN1_04705	B1MBF2_MYCA9		NADPH-dependent assimilatory sulfite reductase flavoprotein subunit			97.3684	100	37	28	1	0	97.3684	0	1	1
group_2909	MAB_2493c	EN1_04704	B1MBF3_MYCA9		hypothetical protein			97.3684	100	37	28	1	0	97.3684	0	1	1
group_2908	MAB_2494c	EN1_04703	B1MBF4_MYCA9		TetR/AcrR family transcriptional regulator			97.3684	100	37	28	1	0	97.3684	0	1	1
group_2907	MAB_2495	EN1_04702	B1MBF5_MYCA9		acyl-CoA dehydrogenase family protein			97.3684	100	37	28	1	0	97.3684	0	1	1
group_2906	MAB_2496	EN1_04701	B1MBF6_MYCA9		acyl-CoA dehydrogenase			97.3684	100	37	28	1	0	97.3684	0	1	1
group_2905	MAB_2497c	EN1_04700	B1MBF7_MYCA9		hypothetical protein			97.3684	100	37	28	1	0	97.3684	0	1	1
group_2904	MAB_2498c	EN1_04699	B1MBF8_MYCA9		Hsp70 family protein			97.3684	100	37	28	1	0	97.3684	0	1	1
group_2903	MAB_2499c	EN1_04698	B1MBF9_MYCA9		alpha/beta hydrolase			97.3684	100	37	28	1	0	97.3684	0	1	1
group_2902	MAB_2500	EN1_04697	B1MBG0_MYCA9		hypothetical protein			97.3684	60.7143	37	17	1	11	97.3684	39.2857	0.00017194	0.00124401
group_2901	MAB_2501	EN1_04696	B1MBG1_MYCA9		hypothetical protein			97.3684	100	37	28	1	0	97.3684	0	1	1
group_2900	MAB_2502	EN1_04695	B1MBG2_MYCA9		DNA topoisomerase IB			97.3684	100	37	28	1	0	97.3684	0	1	1
dadA	MAB_2503c	EN1_04694	B1MBG3_MYCA9		D-amino acid dehydrogenase			97.3684	100	37	28	1	0	97.3684	0	1	1
group_2898	MAB_2504c	EN1_04693	B1MBG4_MYCA9		hypothetical protein			97.3684	100	37	28	1	0	97.3684	0	1	1
xfp	MAB_2505c	EN1_04692	B1MBG5_MYCA9		Xylulose-5-phosphate/fructose-6-phosphate phosphoketolase			97.3684	100	37	28	1	0	97.3684	0	1	1
crp_2	MAB_2506c	EN1_04691	B1MBG6_MYCA9		cAMP-activated global transcriptional regulator CRP			97.3684	100	37	28	1	0	97.3684	0	1	1
rutF_2	MAB_2507	EN1_04690	B1MBG7_MYCA9		FMN reductase (NADH) RutF			97.3684	85.7143	37	24	1	4	97.3684	14.2857	0.154222	0.292066
group_1840	MAB_2508	EN1_04689	B1MBG8_MYCA9		hypothetical protein			97.3684	100	37	28	1	0	97.3684	0	1	1
group_1839	MAB_2509c	EN1_04688	B1MBG9_MYCA9		hypothetical protein			97.3684	100	37	28	1	0	97.3684	0	1	1
prmC_2	MAB_2510c	EN1_04687	B1MBH0_MYCA9		Release factor glutamine methyltransferase			97.3684	100	37	28	1	0	97.3684	0	1	1
sigF	MAB_2511	EN1_04686	B1MBH1_MYCA9		RNA polymerase sigma factor SigF			97.3684	100	37	28	1	0	97.3684	0	1	1
group_2893	MAB_2512	EN1_04684	B1MBH2_MYCA9		hypothetical protein			97.3684	100	37	28	1	0	97.3684	0	1	1
rsbW	MAB_2513c	EN1_04683	B1MBH3_MYCA9		anti-sigma B factor RsbW			97.3684	100	37	28	1	0	97.3684	0	1	1
cpdA_2	MAB_2514c	EN1_04682	B1MBH4_MYCA9		3',5'-cyclic adenosine monophosphate phosphodiesterase CpdA			97.3684	82.1429	37	23	1	5	97.3684	17.8571	0.0756345	0.160723
group_2892	MAB_2515c	EN1_04681	B1MBH5_MYCA9		hypothetical protein			97.3684	85.7143	37	24	1	4	97.3684	14.2857	0.154222	0.292066
group_1836	MAB_2516c	EN1_04680	B1MBH6_MYCA9		hypothetical protein			97.3684	100	37	28	1	0	97.3684	0	1	1
group_1835	MAB_2517c	EN1_04679	B1MBH7_MYCA9		hypothetical protein			97.3684	100	37	28	1	0	97.3684	0	1	1
group_2891	MAB_2518	EN1_04678	B1MBH8_MYCA9		hypothetical protein			97.3684	100	37	28	1	0	97.3684	0	1	1
group_709	MAB_2519c	EN1_04952	B1MBH9_MYCA9		hypothetical protein			97.3684	96.4286	37	27	1	1	97.3684	3.57143	1	1
group_1902	MAB_2520c	EN1_04951	B1MBI0_MYCA9		hypothetical protein			97.3684	100	37	28	1	0	97.3684	0	1	1
group_292	MAB_2521c	EN1_04950	B1MBI1_MYCA9		hypothetical protein			97.3684	100	37	28	1	0	97.3684	0	1	1
group_2969	MAB_2522c	EN1_04949	B1MBI2_MYCA9		hypothetical protein			97.3684	67.8571	37	19	1	9	97.3684	32.1429	0.00130621	0.00616362
group_708	MAB_2523c	EN1_04948	B1MBI3_MYCA9		hypothetical protein			97.3684	100	37	28	1	0	97.3684	0	1	1
group_2968	MAB_2524	EN1_04947	B1MBI4_MYCA9		aminotransferase class V-fold PLP-dependent enzyme			97.3684	100	37	28	1	0	97.3684	0	1	1
phoU_2	MAB_2525c	EN1_04946	B1MBI5_MYCA9		phosphate signaling complex protein PhoU			97.3684	100	37	28	1	0	97.3684	0	1	1
group_2967	MAB_2526c	EN1_04945	B1MBI6_MYCA9		hypothetical protein			97.3684	100	37	28	1	0	97.3684	0	1	1
group_2966	MAB_2527	EN1_04944	B1MBI7_MYCA9		hypothetical protein			97.3684	100	37	28	1	0	97.3684	0	1	1
group_2965	MAB_2528c	EN1_04943	B1MBI8_MYCA9		hypothetical protein			97.3684	100	37	28	1	0	97.3684	0	1	1
group_2964	MAB_2529c	EN1_04942	B1MBI9_MYCA9		hypothetical protein			97.3684	100	37	28	1	0	97.3684	0	1	1
katE	MAB_2530c	EN1_04941	B1MBJ0_MYCA9		catalase HPII			97.3684	100	37	28	1	0	97.3684	0	1	1
group_2962	MAB_2531c	EN1_04940	B1MBJ1_MYCA9		hypothetical protein			97.3684	100	37	28	1	0	97.3684	0	1	1
group_2961	MAB_2533	EN1_04939	B1MBJ3_MYCA9		hypothetical protein			97.3684	100	37	28	1	0	97.3684	0	1	1
group_1900	MAB_2534c	EN1_04938	B1MBJ4_MYCA9		hypothetical protein			97.3684	100	37	28	1	0	97.3684	0	1	1
fadD12	MAB_2539c	EN1_04933	B1MBJ9_MYCA9		acyl-CoA ligase FadD12			97.3684	100	37	28	1	0	97.3684	0	1	1
mmpL1_2	MAB_2570c	EN1_01671	B1MBN0_MYCA9		RND transporter MmpL1	DCC1		100	3.57143	38	1	0	27	100	96.4286	1.14e-17	4.94e-16
mmpL5_2	MAB_2571c	EN1_01670	B1MBN1_MYCA9		siderophore RND transporter MmpL5			100	71.4286	38	20	0	8	100	28.5714	0.000541145	0.00304955
group_218	MAB_2572c	EN1_01669	B1MBN2_MYCA9		MmpS family protein			100	75	38	21	0	7	100	25	0.00152036	0.00616362
group_2453	MAB_2573c	EN1_01668	B1MBN3_MYCA9		bifunctional 3-(3-hydroxy-phenyl)propionate/3-hydroxycinnamic acid hydroxylase			100	75	38	21	0	7	100	25	0.00152036	0.00616362
group_1186	MAB_2574c	EN1_01667	B1MBN4_MYCA9		acyl-CoA synthetase			100	75	38	21	0	7	100	25	0.00152036	0.00616362
group_2452	MAB_2575c	EN1_01666	B1MBN5_MYCA9		hypothetical protein			100	75	38	21	0	7	100	25	0.00152036	0.00616362
group_165	MAB_2576c	EN1_01665	B1MBN6_MYCA9		VOC family protein			100	75	38	21	0	7	100	25	0.00152036	0.00616362
group_2451	MAB_2577	EN1_01664	B1MBN7_MYCA9		hypothetical protein			100	75	38	21	0	7	100	25	0.00152036	0.00616362
group_2450	MAB_2578c	EN1_01663	B1MBN8_MYCA9		YaeQ family protein			100	75	38	21	0	7	100	25	0.00152036	0.00616362
fadD1_2	MAB_2609	EN1_01626	B1MBR9_MYCA9		fatty-acid--CoA ligase FadD1			100	96.4286	38	27	0	1	100	3.57143	0.424242	0.520856
cydC	MAB_2633	EN1_01565	B1MBU2_MYCA9		thiol reductant ABC exporter subunit CydC	DCC1		100	0	38	0	0	28	100	100	2.93e-19	1.33e-17
lgt	MAB_2642c	EN1_01556	LGT_MYCA9		prolipoprotein diacylglyceryl transferase			100	25	38	7	0	21	100	75	1.33e-11	2.27e-10
mmpL4_17	MAB_2650	EN1_01548	B1MBV9_MYCA9		siderophore RND transporter MmpL4			100	25	38	7	0	21	100	75	1.33e-11	2.27e-10
group_434	MAB_2651c	EN1_01547	B1MBW0_MYCA9		FAD-binding oxidoreductase			100	25	38	7	0	21	100	75	1.33e-11	2.27e-10
group_2403	MAB_2652c	EN1_01546	B1MBW1_MYCA9		hypothetical protein			89.4737	25	34	7	4	21	89.4737	75	9.16e-08	1.12e-06
group_2402	MAB_2653c	EN1_01545	B1MBW2_MYCA9		hypothetical protein			100	25	38	7	0	21	100	75	1.33e-11	2.27e-10
group_2401	MAB_2654	EN1_01544	B1MBW3_MYCA9		NAD(P)/FAD-dependent oxidoreductase			100	25	38	7	0	21	100	75	1.33e-11	2.27e-10
aes_3	MAB_2655	EN1_01543	B1MBW4_MYCA9		Acetyl esterase			100	25	38	7	0	21	100	75	1.33e-11	2.27e-10
group_2399	MAB_2656	EN1_01542	B1MBW5_MYCA9		hypothetical protein			100	25	38	7	0	21	100	75	1.33e-11	2.27e-10
group_2398	MAB_2657c	EN1_01541	B1MBW6_MYCA9		PucR family transcriptional regulator			100	25	38	7	0	21	100	75	1.33e-11	2.27e-10
group_2397	MAB_2658	EN1_01540	B1MBW7_MYCA9		hypothetical protein			100	25	38	7	0	21	100	75	1.33e-11	2.27e-10
aofH_2	MAB_2659	EN1_01539	B1MBW8_MYCA9		flavin monoamine oxidase family protein			100	25	38	7	0	21	100	75	1.33e-11	2.27e-10
hit	MAB_2660	EN1_01538	B1MBW9_MYCA9		Protein hit			100	25	38	7	0	21	100	75	1.33e-11	2.27e-10
group_2394	MAB_2661c	EN1_01537	B1MBX0_MYCA9		nitroreductase			100	25	38	7	0	21	100	75	1.33e-11	2.27e-10
hisI	MAB_2663c	EN1_01535	B1MBX2_MYCA9		phosphoribosyl-AMP cyclohydrolase			100	25	38	7	0	21	100	75	1.33e-11	2.27e-10
group_433	MAB_2677c	EN1_01521	B1MBY6_MYCA9		hypothetical protein			100	85.7143	38	24	0	4	100	14.2857	0.0284091	0.0733973
group_1161	MAB_2682c	EN1_01516	B1MBZ1_MYCA9		hypothetical protein			100	25	38	7	0	21	100	75	1.33e-11	2.27e-10
group_1150	MAB_2715c	EN1_01484	B1MC23_MYCA9		DoxX family protein			89.4737	100	34	28	4	0	89.4737	0	0.130828	0.248499
hdfR_1	MAB_2764c	EN1_01433	B1MC72_MYCA9		HTH-type transcriptional regulator HdfR			100	25	38	7	0	21	100	75	1.33e-11	2.27e-10
frc	MAB_2765	EN1_01432	B1MC73_MYCA9		Formyl-CoA:oxalate CoA-transferase			100	25	38	7	0	21	100	75	1.33e-11	2.27e-10
group_2388	MAB_2766	EN1_01431	B1MC74_MYCA9		non-oxidative hydroxyarylic acid decarboxylases subunit B			100	25	38	7	0	21	100	75	1.33e-11	2.27e-10
hudA	MAB_2767	EN1_01430	B1MC75_MYCA9		UbiD family decarboxylase HudA			100	25	38	7	0	21	100	75	1.33e-11	2.27e-10
ywqG	MAB_2918c	EN1_00972	B1MCM5_MYCA9		putative protein YwqG			100	35.7143	38	10	0	18	100	64.2857	1.92e-09	2.66e-08
dap4	MAB_2919c	EN1_00970	B1MCM6_MYCA9		Dipeptidyl aminopeptidase 4			100	35.7143	38	10	0	18	100	64.2857	1.92e-09	2.66e-08
group_2327	MAB_2920c	EN1_00969	B1MCM7_MYCA9		hypothetical protein			100	35.7143	38	10	0	18	100	64.2857	1.92e-09	2.66e-08
group_1032	MAB_2921	EN1_00967	B1MCM8_MYCA9		hypothetical protein			100	35.7143	38	10	0	18	100	64.2857	1.92e-09	2.66e-08
group_2325	MAB_2944c	EN1_00940	B1MCQ1_MYCA9		hypothetical protein	DCC1		100	14.2857	38	4	0	24	100	85.7143	3.28e-14	9.09e-13
group_2324	MAB_2945c	EN1_00939	B1MCQ2_MYCA9		virulence factor Mce family protein	DCC1		100	14.2857	38	4	0	24	100	85.7143	3.28e-14	9.09e-13
group_2323	MAB_2946c	EN1_00938	B1MCQ3_MYCA9		alpha/beta hydrolase	DCC1		100	14.2857	38	4	0	24	100	85.7143	3.28e-14	9.09e-13
group_2322	MAB_2947c	EN1_00937	B1MCQ4_MYCA9		acyl-CoA/acyl-ACP dehydrogenase	DCC1		100	14.2857	38	4	0	24	100	85.7143	3.28e-14	9.09e-13
group_2321	MAB_2948c	EN1_00936	B1MCQ5_MYCA9		SDR family oxidoreductase	DCC1		100	14.2857	38	4	0	24	100	85.7143	3.28e-14	9.09e-13
group_2320	MAB_2949c	EN1_00935	B1MCQ6_MYCA9		hypothetical protein	DCC1		100	14.2857	38	4	0	24	100	85.7143	3.28e-14	9.09e-13
group_2319	MAB_2950c	EN1_00934	B1MCQ7_MYCA9		SRPBCC family protein	DCC1		100	14.2857	38	4	0	24	100	85.7143	3.28e-14	9.09e-13
group_2318	MAB_2951c	EN1_00933	B1MCQ8_MYCA9		lipid-transfer protein	DCC1		100	14.2857	38	4	0	24	100	85.7143	3.28e-14	9.09e-13
betI_3	MAB_2952c	EN1_00932	B1MCQ9_MYCA9		HTH-type transcriptional regulator BetI	DCC1		100	14.2857	38	4	0	24	100	85.7143	3.28e-14	9.09e-13
group_2316	MAB_2953	EN1_00931	B1MCR0_MYCA9		hypothetical protein	DCC1		100	0	38	0	0	28	100	100	2.93e-19	1.33e-17
group_732	MAB_2962	EN1_00923	B1MCR9_MYCA9		thioester reductase domain-containing protein			97.3684	82.1429	37	23	1	5	97.3684	17.8571	0.0756345	0.160723
group_389	MAB_2963	EN1_00922	B1MCS0_MYCA9		thioester reductase domain-containing protein			100	82.1429	38	23	0	5	100	17.8571	0.0109971	0.0341982
group_2315	MAB_2964	EN1_00921	B1MCS1_MYCA9		nuclear transport factor 2 family protein			100	67.8571	38	19	0	9	100	32.1429	0.000186602	0.00124401
group_386	MAB_2981c	EN1_00905	B1MCT8_MYCA9		hypothetical protein			100	57.1429	38	16	0	12	100	42.8571	6.18e-06	5.58e-05
group_1020	MAB_2982c	EN1_00903	B1MCT9_MYCA9		hypothetical protein			100	53.5714	38	15	0	13	100	46.4286	1.83e-06	1.9e-05
group_2312	MAB_3114	EN1_00771	B1MD70_MYCA9		hypothetical protein	DCC1	Ceftoxin	100	7.14286	38	2	0	26	100	92.8571	2.28e-16	9.4e-15
group_2311	MAB_3115	EN1_00770	B1MD71_MYCA9		hypothetical protein	DCC1	Ceftoxin	100	7.14286	38	2	0	26	100	92.8571	2.28e-16	9.4e-15
group_376	MAB_3167c	EN1_00718	B1MDC3_MYCA9		penicillin-binding protein			94.7368	100	36	28	2	0	94.7368	0	0.503963	0.554761
group_971	MAB_3185	EN1_00700	B1MDE1_MYCA9		hypothetical protein			100	85.7143	38	24	0	4	100	14.2857	0.0284091	0.0733973
group_2307	MAB_3194c	EN1_00691	B1MDF0_MYCA9		hypothetical protein			100	85.7143	38	24	0	4	100	14.2857	0.0284091	0.0733973
group_959	MAB_3231	EN1_00655	B1MDI8_MYCA9		PaaI family thioesterase			100	96.4286	38	27	0	1	100	3.57143	0.424242	0.520856
group_958	MAB_3232c	EN1_00654	B1MDI9_MYCA9		LLM class flavin-dependent oxidoreductase			100	96.4286	38	27	0	1	100	3.57143	0.424242	0.520856
rnc	MAB_3256c	EN1_00629	B1MDL3_MYCA9		Ribonuclease 3			100	92.8571	38	26	0	2	100	7.14286	0.176224	0.296028
group_2301	MAB_3265c	EN1_00620	B1MDM2_MYCA9		dienelactone hydrolase family protein			100	85.7143	38	24	0	4	100	14.2857	0.0284091	0.0733973
group_193	MAB_3273c	EN1_00612	B1MDN0_MYCA9		hypothetical protein			100	85.7143	38	24	0	4	100	14.2857	0.0284091	0.0733973
ihfA	MAB_3292c	EN1_00593	B1MDP9_MYCA9		Integration host factor subunit alpha			100	71.4286	38	20	0	8	100	28.5714	0.000541145	0.00304955
rclC	MAB_3309c	EN1_00573	B1MDR6_MYCA9		Inner membrane protein RclC			100	57.1429	38	16	0	12	100	42.8571	6.18e-06	5.58e-05
nfsB	MAB_3310c	EN1_00572	B1MDR7_MYCA9		oxygen-insensitive NAD(P)H nitroreductase			100	53.5714	38	15	0	13	100	46.4286	1.83e-06	1.9e-05
group_2297	MAB_3311c	EN1_00571	B1MDR8_MYCA9		peroxidase-related enzyme			100	53.5714	38	15	0	13	100	46.4286	1.83e-06	1.9e-05
yxaF	MAB_3312	EN1_00570	B1MDR9_MYCA9		TetR/AcrR family transcriptional regulator			100	67.8571	38	19	0	9	100	32.1429	0.000186602	0.00124401
group_2296	MAB_3313c	EN1_00569	B1MDS0_MYCA9		hypothetical protein			100	67.8571	38	19	0	9	100	32.1429	0.000186602	0.00124401
group_2295	MAB_3314	EN1_00568	B1MDS1_MYCA9		AarF/ABC1/UbiB kinase family protein			100	67.8571	38	19	0	9	100	32.1429	0.000186602	0.00124401
group_936	MAB_3315	EN1_00567	B1MDS2_MYCA9		AarF/ABC1/UbiB kinase family protein			100	67.8571	38	19	0	9	100	32.1429	0.000186602	0.00124401
group_935	MAB_3316	EN1_00566	B1MDS3_MYCA9		cytochrome P450			100	67.8571	38	19	0	9	100	32.1429	0.000186602	0.00124401
lgrD_1	MAB_3317c	EN1_00565	B1MDS4_MYCA9		Linear gramicidin synthase subunit D			100	96.4286	38	27	0	1	100	3.57143	0.424242	0.520856
group_2294	MAB_3347	EN1_00534	B1MDV4_MYCA9		putative protein			100	71.4286	38	20	0	8	100	28.5714	0.000541145	0.00304955
group_189	MAB_3369	EN1_00511	B1MDX6_MYCA9		hypothetical protein			100	46.4286	38	13	0	15	100	53.5714	1.4e-07	1.59e-06
bacA_1	MAB_3399	EN1_00481	B1ME06_MYCA9		vitamin B12 ABC transporter ATP-binding protein BacA			100	82.1429	38	23	0	5	100	17.8571	0.0109971	0.0341982
group_916	MAB_3402	EN1_00478	B1ME09_MYCA9		hypothetical protein			100	85.7143	38	24	0	4	100	14.2857	0.0284091	0.0733973
nrdF	MAB_3404c	EN1_00476	B1ME11_MYCA9		class 1b ribonucleoside-diphosphate reductase subunit beta			100	78.5714	38	22	0	6	100	21.4286	0.00414644	0.0145639
group_8991	MAB_3405	EN1_00475	B1ME12_MYCA9		SDR family oxidoreductase			100	71.4286	38	20	0	8	100	28.5714	0.000541145	0.00304955
group_911	MAB_3411	EN1_00469	B1ME18_MYCA9		hypothetical protein	DCC1		100	17.8571	38	5	0	23	100	82.1429	2.82e-13	7.41e-12
group_906	MAB_3434c	EN1_00445	B1ME41_MYCA9		hypothetical protein			100	96.4286	38	27	0	1	100	3.57143	0.424242	0.520856
group_904	MAB_3437c	EN1_00442	B1MEQ7_MYCA9		hypothetical protein			100	67.8571	38	19	0	9	100	32.1429	0.000186602	0.00124401
group_2289	MAB_3438	EN1_00441	B1MEQ8_MYCA9		SDR family NAD(P)-dependent oxidoreductase			100	67.8571	38	19	0	9	100	32.1429	0.000186602	0.00124401
group_184	MAB_3450c	EN1_00429	B1MES0_MYCA9	pgm	phosphoglucomutase (alpha-D-glucose-1,6-bisphosphate-dependent)			97.3684	67.8571	37	19	1	9	97.3684	32.1429	0.00130621	0.00616362
group_6088	MAB_3484c	EN1_00395	B1MEV4_MYCA9		hypothetical protein			100	89.2857	38	25	0	3	100	10.7143	0.0715909	0.152321
nirD	MAB_3521c	EN1_00356	B1MEZ1_MYCA9		hypothetical protein			100	92.8571	38	26	0	2	100	7.14286	0.176224	0.296028
group_5648	MAB_3553	EN1_00324	B1MF23_MYCA9		Homocitrate synthase			100	82.1429	38	23	0	5	100	17.8571	0.0109971	0.0341982
group_2283	MAB_3554	EN1_00323	B1MF24_MYCA9		oxidoreductase			100	82.1429	38	23	0	5	100	17.8571	0.0109971	0.0341982
group_2282	MAB_3555	EN1_00322	B1MF25_MYCA9		MFS transporter			100	82.1429	38	23	0	5	100	17.8571	0.0109971	0.0341982
group_2281	MAB_3556	EN1_00321	B1MF26_MYCA9		alpha/beta hydrolase			100	82.1429	38	23	0	5	100	17.8571	0.0109971	0.0341982
group_2280	MAB_3557	EN1_00320	B1MF27_MYCA9		hypothetical protein			100	82.1429	38	23	0	5	100	17.8571	0.0109971	0.0341982
group_2279	MAB_3558	EN1_00319	B1MF28_MYCA9		hypothetical protein			100	82.1429	38	23	0	5	100	17.8571	0.0109971	0.0341982
group_2278	MAB_3559c	EN1_00318	B1MF29_MYCA9		hypothetical protein			100	82.1429	38	23	0	5	100	17.8571	0.0109971	0.0341982
group_2277	MAB_3561c	EN1_00317	B1MF30_MYCA9		hypothetical protein			100	82.1429	38	23	0	5	100	17.8571	0.0109971	0.0341982
mmpL4_1	MAB_3562c	EN1_00316	B1MF31_MYCA9		siderophore RND transporter MmpL4			100	82.1429	38	23	0	5	100	17.8571	0.0109971	0.0341982
mmpS5_1	MAB_3563c	EN1_00315	B1MF32_MYCA9		siderophore transporter accessory protein MmpS5			100	82.1429	38	23	0	5	100	17.8571	0.0109971	0.0341982
group_2274	MAB_3564c	EN1_00314	B1MF33_MYCA9		2,6-dihydropseudooxynicotine hydrolase			100	82.1429	38	23	0	5	100	17.8571	0.0109971	0.0341982
aqdR	MAB_3565	EN1_00313	B1MF34_MYCA9		HTH-type transcriptional regulator AqdR			100	82.1429	38	23	0	5	100	17.8571	0.0109971	0.0341982
group_2272	MAB_3566c	EN1_00312	B1MF35_MYCA9		cyclase family protein			100	82.1429	38	23	0	5	100	17.8571	0.0109971	0.0341982
group_2271	MAB_3567c	EN1_00311	B1MF36_MYCA9		hypothetical protein			100	82.1429	38	23	0	5	100	17.8571	0.0109971	0.0341982
group_2270	MAB_3568c	EN1_00310	B1MF37_MYCA9		thioesterase II family protein			100	82.1429	38	23	0	5	100	17.8571	0.0109971	0.0341982
group_2269	MAB_3569c	EN1_00309	B1MF38_MYCA9		hypothetical protein			100	82.1429	38	23	0	5	100	17.8571	0.0109971	0.0341982
group_2268	MAB_3570c	EN1_00308	B1MF39_MYCA9		hypothetical protein			100	82.1429	38	23	0	5	100	17.8571	0.0109971	0.0341982
group_2267	MAB_3571c	EN1_00307	B1MF40_MYCA9		hypothetical protein			100	82.1429	38	23	0	5	100	17.8571	0.0109971	0.0341982
group_2266	MAB_3572c	EN1_00306	B1MF41_MYCA9		hypothetical protein			100	82.1429	38	23	0	5	100	17.8571	0.0109971	0.0341982
group_2265	MAB_3573c	EN1_00305	B1MF42_MYCA9		hypothetical protein			100	82.1429	38	23	0	5	100	17.8571	0.0109971	0.0341982
group_2264	MAB_3574c	EN1_00304	B1MF43_MYCA9		ketoacyl-ACP synthase III			100	82.1429	38	23	0	5	100	17.8571	0.0109971	0.0341982
group_2263	MAB_3575c	EN1_00303	B1MF44_MYCA9		acyltransferase domain-containing protein			100	82.1429	38	23	0	5	100	17.8571	0.0109971	0.0341982
group_2262	MAB_3576c	EN1_00302	B1MF45_MYCA9		acyl carrier protein			100	82.1429	38	23	0	5	100	17.8571	0.0109971	0.0341982
group_2261	MAB_3577c	EN1_00301	B1MF46_MYCA9		hypothetical protein			100	82.1429	38	23	0	5	100	17.8571	0.0109971	0.0341982
group_877	MAB_3578c	EN1_00300	B1MF47_MYCA9		acyl-CoA dehydrogenase			100	82.1429	38	23	0	5	100	17.8571	0.0109971	0.0341982
group_2260	MAB_3579c	EN1_00299	B1MF48_MYCA9		fatty acyl-AMP ligase			100	82.1429	38	23	0	5	100	17.8571	0.0109971	0.0341982
group_2257	MAB_3666	EN1_00213	B1MFZ5_MYCA9		hypothetical protein			100	96.4286	38	27	0	1	100	3.57143	0.424242	0.520856
group_852	MAB_3679c	EN1_00200	B1MG08_MYCA9		hypothetical protein			100	42.8571	38	12	0	16	100	57.1429	3.56e-08	4.45e-07
group_842	MAB_3707c	EN1_00172	B1MG36_MYCA9		hypothetical protein			100	82.1429	38	23	0	5	100	17.8571	0.0109971	0.0341982
group_841	MAB_3708c	EN1_00171	B1MG37_MYCA9		hypothetical protein			100	82.1429	38	23	0	5	100	17.8571	0.0109971	0.0341982
group_2252	MAB_3709c	EN1_00170	B1MG38_MYCA9		hypothetical protein			100	82.1429	38	23	0	5	100	17.8571	0.0109971	0.0341982
group_2251	MAB_3728c	EN1_00150	B1MG57_MYCA9		hypothetical protein			100	42.8571	38	12	0	16	100	57.1429	3.56e-08	4.45e-07
group_2250	MAB_3729c	EN1_00149	B1MG58_MYCA9		hypothetical protein			100	42.8571	38	12	0	16	100	57.1429	3.56e-08	4.45e-07
group_836	MAB_3730c	EN1_00148	B1MG59_MYCA9		hypothetical protein			100	89.2857	38	25	0	3	100	10.7143	0.0715909	0.152321
groL_1	MAB_3731c	EN1_00147	B1MG60_MYCA9		chaperonin GroEL			100	85.7143	38	24	0	4	100	14.2857	0.0284091	0.0733973
group_2247	MAB_3741c	EN1_00137	B1MG70_MYCA9		NAD(P)H-hydrate dehydratase			94.7368	100	36	28	2	0	94.7368	0	0.503963	0.554761
esxT	MAB_3753c	EN1_00125	B1MG82_MYCA9		WXG100 family type VII secretion target			100	96.4286	38	27	0	1	100	3.57143	0.424242	0.520856
group_2246	MAB_3754c	EN1_00124	B1MG83_MYCA9		hypothetical protein			100	96.4286	38	27	0	1	100	3.57143	0.424242	0.520856
group_829	MAB_3755c	EN1_00123	B1MG84_MYCA9		hypothetical protein			100	96.4286	38	27	0	1	100	3.57143	0.424242	0.520856
eccC3_1	MAB_3756c	EN1_00122	B1MG85_MYCA9		type VII secretion system ESX-3 FtsK/SpoIIIE family ATPase EccC3			100	96.4286	38	27	0	1	100	3.57143	0.424242	0.520856
eccD4	MAB_3757	EN1_00121	B1MG86_MYCA9		type VII secretion system ESX-4 subunit EccD4			100	96.4286	38	27	0	1	100	3.57143	0.424242	0.520856
mycP4	MAB_3758	EN1_00120	B1MG87_MYCA9		type VII secretion system ESX-4 serine protease mycosin MycP4			100	96.4286	38	27	0	1	100	3.57143	0.424242	0.520856
eccB4	MAB_3759c	EN1_00119	B1MG88_MYCA9		type VII secretion system ESX-4 subunit EccB4			100	96.4286	38	27	0	1	100	3.57143	0.424242	0.520856
group_2241	MAB_3769c	EN1_00109	RL17_MYCA9		hypothetical protein			100	92.8571	38	26	0	2	100	7.14286	0.176224	0.296028
group_170	MAB_3801c	EN1_00076	B1MGD1_MYCA9		hypothetical protein			100	82.1429	38	23	0	5	100	17.8571	0.0109971	0.0341982
group_817	MAB_3802c	EN1_00075	B1MGD2_MYCA9		hypothetical protein			100	82.1429	38	23	0	5	100	17.8571	0.0109971	0.0341982
rpsC	MAB_3814c	EN1_00063	RS3_MYCA9		30S ribosomal protein S3			97.3684	100	37	28	1	0	97.3684	0	1	1
group_40	MAB_3885	EN1_02466	B1MH78_MYCA9		diacylglycerol kinase			100	78.5714	38	22	0	6	100	21.4286	0.00414644	0.0145639
group_517	MAB_3886c	EN1_02465	Y3886_MYCA9		class I SAM-dependent methyltransferase			100	82.1429	38	23	0	5	100	17.8571	0.0109971	0.0341982
group_2548	MAB_3939	EN1_02406	B1MHD2_MYCA9		hypothetical protein			100	78.5714	38	22	0	6	100	21.4286	0.00414644	0.0145639
group_2547	MAB_3955	EN1_02390	B1MHE8_MYCA9		hypothetical protein			100	78.5714	38	22	0	6	100	21.4286	0.00414644	0.0145639
group_2546	MAB_3983c	EN1_02362	B1MHH6_MYCA9		hypothetical protein			100	46.4286	38	13	0	15	100	53.5714	1.4e-07	1.59e-06
group_508	MAB_3998	EN1_02347	B1MHJ1_MYCA9		hypothetical protein			89.4737	89.2857	34	25	4	3	89.4737	10.7143	1	1
group_2545	MAB_4021c	EN1_02323	B1MHL4_MYCA9		metal-dependent hydrolase			97.3684	100	37	28	1	0	97.3684	0	1	1
group_2544	MAB_4022c	EN1_02322	B1MHL5_MYCA9		SDR family oxidoreductase			97.3684	100	37	28	1	0	97.3684	0	1	1
group_1331	MAB_4023c	EN1_02321	B1MHL6_MYCA9		SDR family oxidoreductase			97.3684	100	37	28	1	0	97.3684	0	1	1
group_2188	MAB_4024c	EN1_02320	B1MHL7_MYCA9		NAD(P)/FAD-dependent oxidoreductase			97.3684	100	37	28	1	0	97.3684	0	1	1
group_2543	MAB_4025c	EN1_02319	B1MHL8_MYCA9		metal-dependent hydrolase			97.3684	100	37	28	1	0	97.3684	0	1	1
group_1330	MAB_4026c	EN1_02318	B1MHL9_MYCA9		hypothetical protein			97.3684	100	37	28	1	0	97.3684	0	1	1
yvdT	MAB_4027	EN1_02317	B1MHM0_MYCA9		putative HTH-type transcriptional regulator YvdT			94.7368	100	36	28	2	0	94.7368	0	0.503963	0.554761
group_2542	MAB_4030	EN1_02314	B1MHM3_MYCA9		hypothetical protein			100	92.8571	38	26	0	2	100	7.14286	0.176224	0.296028
senX3	MAB_4048c	EN1_02296	B1MHP1_MYCA9		two-component system sensor histidine kinase SenX3			92.1053	96.4286	35	27	3	1	92.1053	3.57143	0.631294	0.692685
group_31	MAB_4098c	EN1_02247	B1MIF0_MYCA9	lgrD_2	Linear gramicidin synthase subunit D			50	21.4286	19	6	19	22	50	78.5714	0.0223819	0.0684338
group_18	MAB_4099c	EN1_02245	B1MIF1_MYCA9	lgrD_2	Linear gramicidin synthase subunit D			44.7368	28.5714	17	8	21	20	44.7368	71.4286	0.20844	0.349686
mbtH_1	MAB_4100c	EN1_02244	B1MIF2_MYCA9		mycobactin NRPS accessory protein MbtH			94.7368	100	36	28	2	0	94.7368	0	0.503963	0.554761
group_2525	MAB_4101	EN1_02242	B1MIF3_MYCA9		hypothetical protein			94.7368	89.2857	36	25	2	3	94.7368	10.7143	0.643187	0.704977
group_2524	MAB_4102c	EN1_02241	B1MIF4_MYCA9		hypothetical protein			94.7368	100	36	28	2	0	94.7368	0	0.503963	0.554761
group_1316	MAB_4103c	EN1_02240	B1MIF5_MYCA9		class I SAM-dependent methyltransferase			94.7368	100	36	28	2	0	94.7368	0	0.503963	0.554761
group_1315	MAB_4104	EN1_02239	B1MIF6_MYCA9		glycosyltransferase			94.7368	100	36	28	2	0	94.7368	0	0.503963	0.554761
group_2523	MAB_4105c	EN1_02238	B1MIF7_MYCA9		hypothetical protein			94.7368	100	36	28	2	0	94.7368	0	0.503963	0.554761
group_2522	MAB_4114	EN1_02229	B1MIG6_MYCA9		hemophore-related protein			100	96.4286	38	27	0	1	100	3.57143	0.424242	0.520856
group_423	MAB_4190	EN1_01327	B1MIP2_MYCA9		hypothetical protein			100	96.4286	38	27	0	1	100	3.57143	0.424242	0.520856
group_1115	MAB_4191	EN1_01326	B1MIP3_MYCA9		hypothetical protein			100	96.4286	38	27	0	1	100	3.57143	0.424242	0.520856
group_1114	MAB_4192	EN1_01325	B1MIP4_MYCA9		hypothetical protein			100	96.4286	38	27	0	1	100	3.57143	0.424242	0.520856
group_1113	MAB_4193	EN1_01324	B1MIP5_MYCA9		hypothetical protein			100	96.4286	38	27	0	1	100	3.57143	0.424242	0.520856
group_2378	MAB_4194c	EN1_01323	B1MIP6_MYCA9		hypothetical protein			100	96.4286	38	27	0	1	100	3.57143	0.424242	0.520856
group_105	MAB_4288	EN1_01227	B1MIZ0_MYCA9		hypothetical protein			92.1053	100	35	28	3	0	92.1053	0	0.255944	0.420121
group_2375	MAB_4289	EN1_01226	B1MIZ1_MYCA9		DoxX family protein			100	89.2857	38	25	0	3	100	10.7143	0.0715909	0.152321
group_1085	MAB_4290c	EN1_01225	B1MIZ2_MYCA9		hypothetical protein			100	89.2857	38	25	0	3	100	10.7143	0.0715909	0.152321
hscA	MAB_4291	EN1_01224	B1MIZ3_MYCA9		Hsp70 family protein			94.7368	85.7143	36	24	2	4	94.7368	14.2857	0.388739	0.520856
group_1082	MAB_4312	EN1_01204	B1MJM7_MYCA9		TetR family transcriptional regulator			100	85.7143	38	24	0	4	100	14.2857	0.0284091	0.0733973
group_2374	MAB_4313	EN1_01203	B1MJM8_MYCA9		hypothetical protein			100	32.1429	38	9	0	19	100	67.8571	3.99e-10	6.28e-09
group_2372	MAB_4315c	EN1_01201	B1MJN0_MYCA9		hypothetical protein			100	32.1429	38	9	0	19	100	67.8571	3.99e-10	6.28e-09
group_2371	MAB_4316	EN1_01199	B1MJN1_MYCA9		hypothetical protein			100	32.1429	38	9	0	19	100	67.8571	3.99e-10	6.28e-09
group_2370	MAB_4317	EN1_01198	B1MJN2_MYCA9		hypothetical protein			100	32.1429	38	9	0	19	100	67.8571	3.99e-10	6.28e-09
group_2369	MAB_4318	EN1_01197	B1MJN3_MYCA9		hypothetical protein			100	32.1429	38	9	0	19	100	67.8571	3.99e-10	6.28e-09
group_209	MAB_4319	EN1_01196	B1MJN4_MYCA9		hypothetical protein			100	71.4286	38	20	0	8	100	28.5714	0.000541145	0.00304955
group_2368	MAB_4342c	EN1_01173	B1MJQ7_MYCA9		NUDIX hydrolase			100	57.1429	38	16	0	12	100	42.8571	6.18e-06	5.58e-05
whiB_3	MAB_4343c	EN1_01172	B1MJQ8_MYCA9		Transcriptional regulator WhiB			100	57.1429	38	16	0	12	100	42.8571	6.18e-06	5.58e-05
gdh_2	MAB_4344c	EN1_01171	B1MJQ9_MYCA9		NAD-glutamate dehydrogenase			100	57.1429	38	16	0	12	100	42.8571	6.18e-06	5.58e-05
gabT_2	MAB_4345c	EN1_01170	B1MJR0_MYCA9		4-aminobutyrate--2-oxoglutarate transaminase			100	57.1429	38	16	0	12	100	42.8571	6.18e-06	5.58e-05
group_2364	MAB_4346c	EN1_01169	B1MJR1_MYCA9		CoA-acylating methylmalonate-semialdehyde dehydrogenase			100	57.1429	38	16	0	12	100	42.8571	6.18e-06	5.58e-05
group_2363	MAB_4347	EN1_01168	B1MJR2_MYCA9		hypothetical protein			100	57.1429	38	16	0	12	100	42.8571	6.18e-06	5.58e-05
group_2362	MAB_4348c	EN1_01167	B1MJR3_MYCA9		carbon-nitrogen hydrolase family protein			100	57.1429	38	16	0	12	100	42.8571	6.18e-06	5.58e-05
group_2361	MAB_4349c	EN1_01166	B1MJR4_MYCA9		hypothetical protein			100	57.1429	38	16	0	12	100	42.8571	6.18e-06	5.58e-05
steT	MAB_4350c	EN1_01165	B1MJR5_MYCA9		Serine/threonine exchanger SteT			100	57.1429	38	16	0	12	100	42.8571	6.18e-06	5.58e-05
group_2359	MAB_4351	EN1_01164	B1MJR6_MYCA9		lipase family protein			100	57.1429	38	16	0	12	100	42.8571	6.18e-06	5.58e-05
group_2358	MAB_4352c	EN1_01163	B1MJR7_MYCA9		TetR/AcrR family transcriptional regulator			100	57.1429	38	16	0	12	100	42.8571	6.18e-06	5.58e-05
group_2357	MAB_4353	EN1_01162	B1MJR8_MYCA9		PaaI family thioesterase			100	57.1429	38	16	0	12	100	42.8571	6.18e-06	5.58e-05
group_2356	MAB_4354	EN1_01160	B1MJR9_MYCA9		malonic semialdehyde reductase			100	57.1429	38	16	0	12	100	42.8571	6.18e-06	5.58e-05
yisK	MAB_4355	EN1_01159	B1MJS0_MYCA9		putative protein YisK			100	57.1429	38	16	0	12	100	42.8571	6.18e-06	5.58e-05
group_1076	MAB_4356c	EN1_01158	B1MJS1_MYCA9		indolepyruvate ferredoxin oxidoreductase family protein			100	57.1429	38	16	0	12	100	42.8571	6.18e-06	5.58e-05
dntB	MAB_4357c	EN1_01157	B1MJS2_MYCA9		4-methyl-5-nitrocatechol 5-monooxygenase			100	57.1429	38	16	0	12	100	42.8571	6.18e-06	5.58e-05
bphC2	MAB_4358c	EN1_01156	B1MJS3_MYCA9		Biphenyl-2,3-diol 1,2-dioxygenase 2			100	57.1429	38	16	0	12	100	42.8571	6.18e-06	5.58e-05
group_2352	MAB_4360c	EN1_01154	B1MJS4_MYCA9		hypothetical protein			100	57.1429	38	16	0	12	100	42.8571	6.18e-06	5.58e-05
group_2351	MAB_4361	EN1_01153	B1MJS5_MYCA9		fumarylacetoacetate hydrolase family protein			100	57.1429	38	16	0	12	100	42.8571	6.18e-06	5.58e-05
group_2350	MAB_4362	EN1_01152	B1MJS6_MYCA9		acyl-CoA synthetase			100	57.1429	38	16	0	12	100	42.8571	6.18e-06	5.58e-05
group_2349	MAB_4363c	EN1_01151	B1MJS7_MYCA9		helix-turn-helix domain-containing protein			100	57.1429	38	16	0	12	100	42.8571	6.18e-06	5.58e-05
group_2348	MAB_4364c	EN1_01149	B1MJS8_MYCA9		hypothetical protein			100	32.1429	38	9	0	19	100	67.8571	3.99e-10	6.28e-09
hcaB_1	MAB_4365c	EN1_01148	B1MJS9_MYCA9		3-phenylpropionate-dihydrodiol/cinnamic acid-dihydrodiol dehydrogenase			100	57.1429	38	16	0	12	100	42.8571	6.18e-06	5.58e-05
hsaD_2	MAB_4366c	EN1_01147	B1MJT0_MYCA9		alpha/beta fold hydrolase			100	57.1429	38	16	0	12	100	42.8571	6.18e-06	5.58e-05
hcaF	MAB_4367c	EN1_01146	B1MJT1_MYCA9		3-phenylpropionate/cinnamic acid dioxygenase subunit beta			100	57.1429	38	16	0	12	100	42.8571	6.18e-06	5.58e-05
group_2344	MAB_4368c	EN1_01145	B1MJT2_MYCA9		FAD-dependent oxidoreductase			100	57.1429	38	16	0	12	100	42.8571	6.18e-06	5.58e-05
hcaC	MAB_4369c	EN1_01144	B1MJT3_MYCA9		bifunctional 3-phenylpropionate/cinnamic acid dioxygenase ferredoxin subunit			100	57.1429	38	16	0	12	100	42.8571	6.18e-06	5.58e-05
hcaE	MAB_4370c	EN1_01143	B1MJT4_MYCA9		aromatic ring-hydroxylating dioxygenase subunit alpha			100	57.1429	38	16	0	12	100	42.8571	6.18e-06	5.58e-05
group_2342	MAB_4371	EN1_01142	B1MJT5_MYCA9		zinc-binding dehydrogenase			100	57.1429	38	16	0	12	100	42.8571	6.18e-06	5.58e-05
mhpB	MAB_4372	EN1_01141	B1MJT6_MYCA9		3-carboxyethylcatechol 2,3-dioxygenase			100	57.1429	38	16	0	12	100	42.8571	6.18e-06	5.58e-05
mhpD	MAB_4373	EN1_01140	B1MJT7_MYCA9		2-keto-4-pentenoate hydratase			100	57.1429	38	16	0	12	100	42.8571	6.18e-06	5.58e-05
mhpF	MAB_4374	EN1_01139	ACDH2_MYCA9		acetaldehyde dehydrogenase			100	57.1429	38	16	0	12	100	42.8571	6.18e-06	5.58e-05
dmpG_1	MAB_4375	EN1_01138	HOA2_MYCA9		4-hydroxy-2-oxovalerate aldolase			100	57.1429	38	16	0	12	100	42.8571	6.18e-06	5.58e-05
group_4021	MAB_4376c	EN1_01137	B1MJU0_MYCA9		acetoacetate--CoA ligase			100	75	38	21	0	7	100	25	0.00152036	0.00616362
group_2338	MAB_4381c	EN1_01132	B1MJU5_MYCA9		ArgP/LysG family DNA-binding transcriptional regulator			100	96.4286	38	27	0	1	100	3.57143	0.424242	0.520856
mmpL5_1	MAB_4382c	EN1_01131	B1MJU6_MYCA9		siderophore RND transporter MmpL5			100	64.2857	38	18	0	10	100	35.7143	6.22e-05	0.000474175
mmpS5_3	MAB_4383c	EN1_01130	B1MJU7_MYCA9		siderophore transporter accessory protein MmpS5			100	64.2857	38	18	0	10	100	35.7143	6.22e-05	0.000474175
group_2336	MAB_4384	EN1_01129	B1MJU8_MYCA9		hypothetical protein			100	64.2857	38	18	0	10	100	35.7143	6.22e-05	0.000474175
group_4771	MAB_4385	EN1_01128	B1MJU9_MYCA9		3 beta-hydroxysteroid dehydrogenase/delta 5-->4-isomerase			100	32.1429	38	9	0	19	100	67.8571	3.99e-10	6.28e-09
group_1070	MAB_4387	EN1_01126	B1MJV1_MYCA9		hypothetical protein			100	67.8571	38	19	0	9	100	32.1429	0.000186602	0.00124401
group_205	MAB_4400c	EN1_01114	B1MJW3_MYCA9		LysR family transcriptional regulator			100	92.8571	38	26	0	2	100	7.14286	0.176224	0.296028
group_404	MAB_4401	EN1_01113	B1MJW4_MYCA9		hypothetical protein			100	96.4286	38	27	0	1	100	3.57143	0.424242	0.520856
group_1059	MAB_4432	EN1_01083	B1MJZ5_MYCA9		hypothetical protein			100	85.7143	38	24	0	4	100	14.2857	0.0284091	0.0733973
group_2516	MAB_4460	EN1_02208	B1MK22_MYCA9		hypothetical protein			100	92.8571	38	26	0	2	100	7.14286	0.176224	0.296028
group_1308	MAB_4461	EN1_02207	B1MK23_MYCA9		hypothetical protein			100	92.8571	38	26	0	2	100	7.14286	0.176224	0.296028
group_2515	MAB_4462c	EN1_02206	B1MK24_MYCA9		hypothetical protein			100	46.4286	38	13	0	15	100	53.5714	1.4e-07	1.59e-06
group_2514	MAB_4463	EN1_02205	B1MK25_MYCA9		hypothetical protein			100	46.4286	38	13	0	15	100	53.5714	1.4e-07	1.59e-06
group_2513	MAB_4464	EN1_02204	B1MK26_MYCA9		hypothetical protein			100	46.4286	38	13	0	15	100	53.5714	1.4e-07	1.59e-06
group_2512	MAB_4465	EN1_02203	B1MK27_MYCA9		hypothetical protein			100	46.4286	38	13	0	15	100	53.5714	1.4e-07	1.59e-06
group_2511	MAB_4466	EN1_02202	B1MK28_MYCA9		hypothetical protein			100	46.4286	38	13	0	15	100	53.5714	1.4e-07	1.59e-06
group_2510	MAB_4467	EN1_02201	B1MK29_MYCA9		hypothetical protein			100	46.4286	38	13	0	15	100	53.5714	1.4e-07	1.59e-06
group_2509	MAB_4477c	EN1_02191	B1MK39_MYCA9		hypothetical protein			100	96.4286	38	27	0	1	100	3.57143	0.424242	0.520856
group_2508	MAB_4478c	EN1_02190	B1MK40_MYCA9		SDR family NAD(P)-dependent oxidoreductase			100	96.4286	38	27	0	1	100	3.57143	0.424242	0.520856
group_2507	MAB_4482	EN1_02186	B1MK44_MYCA9		phosphotransferase family protein			100	89.2857	38	25	0	3	100	10.7143	0.0715909	0.152321
phy	MAB_4487c	EN1_02181	PHY_MYCA9		Phloretin hydrolase	DCC1		100	17.8571	38	5	0	23	100	82.1429	2.82e-13	7.41e-12
group_2505	MAB_4488c	EN1_02180	B1MK50_MYCA9		carboxymuconolactone decarboxylase family protein	DCC1		100	17.8571	38	5	0	23	100	82.1429	2.82e-13	7.41e-12
mmgB	MAB_4489c	EN1_02179	B1MK51_MYCA9		putative 3-hydroxybutyryl-CoA dehydrogenase	DCC1		100	17.8571	38	5	0	23	100	82.1429	2.82e-13	7.41e-12
group_2503	MAB_4490c	EN1_02178	B1MK52_MYCA9		SDR family oxidoreductase	DCC1		100	17.8571	38	5	0	23	100	82.1429	2.82e-13	7.41e-12
group_2502	MAB_4491c	EN1_02177	B1MK53_MYCA9		cupin domain-containing protein	DCC1		100	17.8571	38	5	0	23	100	82.1429	2.82e-13	7.41e-12
group_2501	MAB_4492c	EN1_02176	B1MK54_MYCA9		cyclase family protein			100	28.5714	38	8	0	20	100	71.4286	7.64e-11	1.27e-09
group_2500	MAB_4493	EN1_02175	B1MK55_MYCA9		IclR family transcriptional regulator			100	28.5714	38	8	0	20	100	71.4286	7.64e-11	1.27e-09
efpA_2	MAB_4500	EN1_02167	B1MK62_MYCA9		multidrug efflux MFS transporter EfpA			100	89.2857	38	25	0	3	100	10.7143	0.0715909	0.152321
group_491	MAB_4563c	EN1_02105	B1MKY7_MYCA9		hypothetical protein			97.3684	96.4286	37	27	1	1	97.3684	3.57143	1	1
lprM	MAB_4564c	EN1_02103	B1MKY8_MYCA9		Mce family lipoprotein LprM			100	89.2857	38	25	0	3	100	10.7143	0.0715909	0.152321
group_1274	MAB_4627	EN1_02041	B1ML51_MYCA9		hypothetical protein			94.7368	100	36	28	2	0	94.7368	0	0.503963	0.554761
smtA	MAB_4651c	EN1_02017	B1ML75_MYCA9		CoA transferase			100	92.8571	38	26	0	2	100	7.14286	0.176224	0.296028
petC	MAB_4653	EN1_02015	B1ML77_MYCA9		Cytochrome b6-f complex iron-sulfur subunit			100	92.8571	38	26	0	2	100	7.14286	0.176224	0.296028
group_1262	MAB_4656	EN1_02012	B1ML80_MYCA9		hypothetical protein			100	92.8571	38	26	0	2	100	7.14286	0.176224	0.296028
group_476	MAB_4666c	EN1_02002	B1ML90_MYCA9		hypothetical protein			100	75	38	21	0	7	100	25	0.00152036	0.00616362
group_471	MAB_4677c	EN1_01992	B1MLA0_MYCA9		hypothetical protein			100	92.8571	38	26	0	2	100	7.14286	0.176224	0.296028
group_84	MAB_4685	EN1_01984	B1MLA8_MYCA9		hypothetical protein			100	57.1429	38	16	0	12	100	42.8571	6.18e-06	5.58e-05
group_83	MAB_4686	EN1_01983	B1MLA9_MYCA9		glycosyltransferase			100	53.5714	38	15	0	13	100	46.4286	1.83e-06	1.9e-05
dltA_2	MAB_4691c	EN1_04974	B1MLB4_MYCA9		D-alanine--D-alanyl carrier protein ligase			92.1053	100	35	28	3	0	92.1053	0	0.255944	0.420121
group_63	MAB_4695c	EN1_03721	B1MLB8_MYCA9		glycosyltransferase			92.1053	92.8571	35	26	3	2	92.1053	7.14286	1	1
group_61	MAB_4699c	EN1_03717	B1MLC2_MYCA9		hypothetical protein			100	96.4286	38	27	0	1	100	3.57143	0.424242	0.520856
group_260	MAB_4759	EN1_03656	B1MM42_MYCA9		hypothetical protein	DCC1		100	0	38	0	0	28	100	100	2.93e-19	1.33e-17
group_2744	MAB_4792	EN1_03623	B1MM75_MYCA9		FMN-binding negative transcriptional regulator			100	67.8571	38	19	0	9	100	32.1429	0.000186602	0.00124401
group_2743	MAB_4796	EN1_03619	B1MM79_MYCA9		hypothetical protein			100	64.2857	38	18	0	10	100	35.7143	6.22e-05	0.000474175
group_1576	MAB_4797	EN1_03618	B1MM80_MYCA9		LLM class F420-dependent oxidoreductase			97.3684	100	37	28	1	0	97.3684	0	1	1
group_1573	MAB_4802	EN1_03613	B1MM85_MYCA9		hypothetical protein			100	60.7143	38	17	0	11	100	39.2857	2e-05	0.000162364
group_142	MAB_4803	EN1_03612	B1MM86_MYCA9		hypothetical protein			100	60.7143	38	17	0	11	100	39.2857	2e-05	0.000162364
group_595	MAB_4804	EN1_03611	B1MM87_MYCA9		hypothetical protein			100	60.7143	38	17	0	11	100	39.2857	2e-05	0.000162364
group_2742	MAB_4805	EN1_03610	B1MM88_MYCA9		MBL fold metallo-hydrolase			100	60.7143	38	17	0	11	100	39.2857	2e-05	0.000162364
group_2947	MAB_4808	EN1_04817	B1MM91_MYCA9		hypothetical protein	DCC1		100	0	38	0	0	28	100	100	2.93e-19	1.33e-17
group_2945	MAB_4809c	EN1_04815	B1MM92_MYCA9		hypothetical protein			100	42.8571	38	12	0	16	100	57.1429	3.56e-08	4.45e-07
group_289	MAB_4810c	EN1_04814	B1MM93_MYCA9		hypothetical protein			100	82.1429	38	23	0	5	100	17.8571	0.0109971	0.0341982
group_696	MAB_4811c	EN1_04813	B1MM94_MYCA9		hypothetical protein			100	42.8571	38	12	0	16	100	57.1429	3.56e-08	4.45e-07
group_2944	MAB_4812c	EN1_04812	B1MM95_MYCA9		hypothetical protein			100	82.1429	38	23	0	5	100	17.8571	0.0109971	0.0341982
group_2943	MAB_4813c	EN1_04811	B1MM96_MYCA9		hypothetical protein			100	25	38	7	0	21	100	75	1.33e-11	2.27e-10
group_694	MAB_4814	EN1_04810	B1MM97_MYCA9		hypothetical protein			100	25	38	7	0	21	100	75	1.33e-11	2.27e-10
group_2942	MAB_4815	EN1_04809	B1MM98_MYCA9		hypothetical protein			100	25	38	7	0	21	100	75	1.33e-11	2.27e-10
group_2941	MAB_4816c	EN1_04808	B1MM99_MYCA9		hypothetical protein			100	25	38	7	0	21	100	75	1.33e-11	2.27e-10
group_2940	MAB_4817	EN1_04807	B1MMA0_MYCA9		hypothetical protein			100	25	38	7	0	21	100	75	1.33e-11	2.27e-10
group_2939	MAB_4818	EN1_04806	B1MMA1_MYCA9		hypothetical protein			100	25	38	7	0	21	100	75	1.33e-11	2.27e-10
group_2938	MAB_4819c	EN1_04805	B1MMA2_MYCA9		hypothetical protein			100	25	38	7	0	21	100	75	1.33e-11	2.27e-10
group_2937	MAB_4820	EN1_04804	B1MMA3_MYCA9		hypothetical protein			100	25	38	7	0	21	100	75	1.33e-11	2.27e-10
group_2936	MAB_4821c	EN1_04803	B1MMA4_MYCA9		hypothetical protein			100	25	38	7	0	21	100	75	1.33e-11	2.27e-10
group_2935	MAB_4822	EN1_04802	B1MMA5_MYCA9		hypothetical protein			100	25	38	7	0	21	100	75	1.33e-11	2.27e-10
group_1866	MAB_4823c	EN1_04801	B1MMA6_MYCA9		hypothetical protein			100	25	38	7	0	21	100	75	1.33e-11	2.27e-10
group_2934	MAB_4824c	EN1_04800	B1MMA7_MYCA9		hypothetical protein			100	25	38	7	0	21	100	75	1.33e-11	2.27e-10
group_2933	MAB_4825c	EN1_04799	B1MMA8_MYCA9		hypothetical protein			100	25	38	7	0	21	100	75	1.33e-11	2.27e-10
group_2932	MAB_4826	EN1_04798	B1MMA9_MYCA9		hypothetical protein			100	25	38	7	0	21	100	75	1.33e-11	2.27e-10
group_1865	MAB_4827c	EN1_04797	B1MMB0_MYCA9		hypothetical protein			100	25	38	7	0	21	100	75	1.33e-11	2.27e-10
group_2931	MAB_4828c	EN1_04796	B1MMB1_MYCA9		hypothetical protein			100	25	38	7	0	21	100	75	1.33e-11	2.27e-10
group_2930	MAB_4829c	EN1_04795	B1MMB2_MYCA9		hypothetical protein			100	25	38	7	0	21	100	75	1.33e-11	2.27e-10
group_2929	MAB_4830c	EN1_04794	B1MMB3_MYCA9		hypothetical protein			100	25	38	7	0	21	100	75	1.33e-11	2.27e-10
group_2928	MAB_4831c	EN1_04793	B1MMB4_MYCA9		hypothetical protein			100	25	38	7	0	21	100	75	1.33e-11	2.27e-10
group_2927	MAB_4832c	EN1_04792	B1MMB5_MYCA9		hypothetical protein			100	25	38	7	0	21	100	75	1.33e-11	2.27e-10
group_2926	MAB_4833c	EN1_04791	B1MMB6_MYCA9		hypothetical protein			100	25	38	7	0	21	100	75	1.33e-11	2.27e-10
group_2925	MAB_4834	EN1_04790	B1MMB7_MYCA9		hypothetical protein			100	25	38	7	0	21	100	75	1.33e-11	2.27e-10
group_2923	MAB_4836c	EN1_04788	B1MMB9_MYCA9		hypothetical protein			100	25	38	7	0	21	100	75	1.33e-11	2.27e-10
group_2922	MAB_4837c	EN1_04787	B1MMC0_MYCA9		bifunctional GNAT family N-acetyltransferase/aminoglycoside 3'-phosphotransferase/choline kinase family protein			100	25	38	7	0	21	100	75	1.33e-11	2.27e-10
group_2921	MAB_4838c	EN1_04786	B1MMC1_MYCA9		hypothetical protein			100	25	38	7	0	21	100	75	1.33e-11	2.27e-10
group_2920	MAB_4839c	EN1_04785	B1MMC2_MYCA9		MFS transporter			100	25	38	7	0	21	100	75	1.33e-11	2.27e-10
group_2919	MAB_4840c	EN1_04784	B1MMC3_MYCA9		Ferredoxin--NADP reductase			100	25	38	7	0	21	100	75	1.33e-11	2.27e-10
group_2918	MAB_4841	EN1_04783	B1MMC4_MYCA9		metalloregulator ArsR/SmtB family transcription factor			100	25	38	7	0	21	100	75	1.33e-11	2.27e-10
group_689	MAB_4842	EN1_04782	B1MMC5_MYCA9	arsC_2	Arsenate reductase			100	25	38	7	0	21	100	75	1.33e-11	2.27e-10
group_2917	MAB_4843	EN1_04781	B1MMC6_MYCA9		hypothetical protein			100	25	38	7	0	21	100	75	1.33e-11	2.27e-10
pitA_2	MAB_4845	EN1_05027	B1MMC8_MYCA9		inorganic phosphate transporter family protein			100	25	38	7	0	21	100	75	1.33e-11	2.27e-10
group_2999	MAB_4846	EN1_05026	B1MMC9_MYCA9		hypothetical protein			100	25	38	7	0	21	100	75	1.33e-11	2.27e-10
group_2998	MAB_4847c	EN1_05025	B1MMD0_MYCA9		hypothetical protein			100	25	38	7	0	21	100	75	1.33e-11	2.27e-10
yycF_2	MAB_4848c	EN1_05024	B1MMD1_MYCA9		response regulator YycF			100	25	38	7	0	21	100	75	1.33e-11	2.27e-10
pstB_2	MAB_4849c	EN1_05023	B1MMD2_MYCA9		phosphate ABC transporter ATP-binding protein PstB			100	25	38	7	0	21	100	75	1.33e-11	2.27e-10
pstA_2	MAB_4850c	EN1_05022	B1MMD3_MYCA9		phosphate ABC transporter permease PstA			100	25	38	7	0	21	100	75	1.33e-11	2.27e-10
pstC_2	MAB_4851c	EN1_05021	B1MMD4_MYCA9		phosphate ABC transporter permease subunit PstC			100	25	38	7	0	21	100	75	1.33e-11	2.27e-10
group_2662	MAB_4852c	EN1_03091	B1MMD5_MYCA9	pstS_1	phosphate ABC transporter substrate-binding protein PstS			100	25	38	7	0	21	100	75	1.33e-11	2.27e-10
ctpG	MAB_4853c	EN1_03090	B1MMD6_MYCA9		cation transporter ATPase CptG			97.3684	25	37	7	1	21	97.3684	75	2.49e-10	4.03e-09
group_2661	MAB_4854c	EN1_03089	B1MMD7_MYCA9		metalloregulator ArsR/SmtB family transcription factor			97.3684	25	37	7	1	21	97.3684	75	2.49e-10	4.03e-09
group_2660	MAB_4855c	EN1_03088	B1MMD8_MYCA9		hypothetical protein			97.3684	25	37	7	1	21	97.3684	75	2.49e-10	4.03e-09
group_2659	MAB_4856c	EN1_03087	B1MMD9_MYCA9		hypothetical protein			97.3684	25	37	7	1	21	97.3684	75	2.49e-10	4.03e-09
group_1469	MAB_4857	EN1_03086	B1MME0_MYCA9		hypothetical protein			94.7368	25	36	7	2	21	94.7368	75	2.43e-09	3.35e-08
blaI_3	MAB_4858	EN1_03085	B1MME1_MYCA9		transcriptional repressor BlaI			97.3684	25	37	7	1	21	97.3684	75	2.49e-10	4.03e-09
group_2657	MAB_4859	EN1_03084	B1MME2_MYCA9		hypothetical protein			97.3684	25	37	7	1	21	97.3684	75	2.49e-10	4.03e-09
kdpB_2	MAB_4860c	EN1_03083	B1MME3_MYCA9		hypothetical protein			100	25	38	7	0	21	100	75	1.33e-11	2.27e-10
group_2656	MAB_4861c	EN1_03082	B1MME4_MYCA9		metalloregulator ArsR/SmtB family transcription factor			100	25	38	7	0	21	100	75	1.33e-11	2.27e-10
group_2655	MAB_4862	EN1_03081	B1MME5_MYCA9		hypothetical protein			100	25	38	7	0	21	100	75	1.33e-11	2.27e-10
group_2654	MAB_4863	EN1_03080	B1MME6_MYCA9	arsB_1	ACR3 family arsenite efflux transporter			100	25	38	7	0	21	100	75	1.33e-11	2.27e-10
group_2653	MAB_4864	EN1_03079	B1MME7_MYCA9	arsB_2	ACR3 family arsenite efflux transporter			100	25	38	7	0	21	100	75	1.33e-11	2.27e-10
group_2652	MAB_4865	EN1_03078	B1MME8_MYCA9		CoA-disulfide reductase			100	25	38	7	0	21	100	75	1.33e-11	2.27e-10
group_2651	MAB_4866c	EN1_03077	B1MME9_MYCA9		hypothetical protein			100	25	38	7	0	21	100	75	1.33e-11	2.27e-10
dcd_2	MAB_4867c	EN1_03076	B1MMF0_MYCA9		dCTP deaminase, dUMP-forming			100	25	38	7	0	21	100	75	1.33e-11	2.27e-10
group_2650	MAB_4868c	EN1_03075	B1MMF1_MYCA9		hypothetical protein			100	25	38	7	0	21	100	75	1.33e-11	2.27e-10
group_2649	MAB_4869	EN1_03074	B1MMF2_MYCA9		hypothetical protein			100	25	38	7	0	21	100	75	1.33e-11	2.27e-10
group_2648	MAB_4870c	EN1_03073	B1MMF3_MYCA9		hypothetical protein			100	25	38	7	0	21	100	75	1.33e-11	2.27e-10
group_2647	MAB_4871	EN1_03072	B1MMF4_MYCA9		hypothetical protein			100	25	38	7	0	21	100	75	1.33e-11	2.27e-10
group_2646	MAB_4872	EN1_03071	B1MMF5_MYCA9		hypothetical protein			100	25	38	7	0	21	100	75	1.33e-11	2.27e-10
group_2645	MAB_4873c	EN1_03070	B1MMF6_MYCA9		hypothetical protein			100	25	38	7	0	21	100	75	1.33e-11	2.27e-10
group_1468	MAB_4874c	EN1_03069	B1MMF7_MYCA9		hypothetical protein			100	25	38	7	0	21	100	75	1.33e-11	2.27e-10
xerC_4	MAB_4875c	EN1_03068	B1MMF8_MYCA9		Tyrosine recombinase XerC			100	32.1429	38	9	0	19	100	67.8571	3.99e-10	6.28e-09
group_2644	MAB_4876c	EN1_03067	B1MMF9_MYCA9		hypothetical protein			100	25	38	7	0	21	100	75	1.33e-11	2.27e-10
group_2643	MAB_4877c	EN1_03066	B1MMG0_MYCA9		hypothetical protein			100	25	38	7	0	21	100	75	1.33e-11	2.27e-10
yihU	MAB_4878c	EN1_03065	B1MMG1_MYCA9		sulfolactaldehyde 3-reductase			100	25	38	7	0	21	100	75	1.33e-11	2.27e-10
gph	MAB_4879c	EN1_03064	B1MMG2_MYCA9		Phosphoglycolate phosphatase			100	25	38	7	0	21	100	75	1.33e-11	2.27e-10
purF_1	MAB_4880c	EN1_03063	B1MMG3_MYCA9		amidophosphoribosyltransferase			100	25	38	7	0	21	100	75	1.33e-11	2.27e-10
group_2639	MAB_4881c	EN1_03062	B1MMG4_MYCA9		MFS transporter			100	25	38	7	0	21	100	75	1.33e-11	2.27e-10
group_2638	MAB_4882c	EN1_03061	B1MMG5_MYCA9		HAD family hydrolase			100	25	38	7	0	21	100	75	1.33e-11	2.27e-10
group_2637	MAB_4883c	EN1_03060	B1MMG6_MYCA9		hypothetical protein			100	25	38	7	0	21	100	75	1.33e-11	2.27e-10
group_558	MAB_4884c	EN1_03059	B1MMG7_MYCA9		hypothetical protein			100	25	38	7	0	21	100	75	1.33e-11	2.27e-10
espR_4	MAB_4885	EN1_03058	B1MMG8_MYCA9		type VII secretion system ESX-1 transcriptional regulator EspR			100	25	38	7	0	21	100	75	1.33e-11	2.27e-10
group_2635	MAB_4886	EN1_03057	B1MMG9_MYCA9		hypothetical protein			100	25	38	7	0	21	100	75	1.33e-11	2.27e-10
group_2634	MAB_4887	EN1_03056	B1MMH0_MYCA9		hypothetical protein			100	25	38	7	0	21	100	75	1.33e-11	2.27e-10
group_2633	MAB_4888	EN1_03055	B1MMH1_MYCA9		hypothetical protein			100	25	38	7	0	21	100	75	1.33e-11	2.27e-10
group_2632	MAB_4889	EN1_03054	B1MMH2_MYCA9		GNAT family N-acetyltransferase			100	25	38	7	0	21	100	75	1.33e-11	2.27e-10
group_2631	MAB_4890	EN1_03053	B1MMH3_MYCA9		hypothetical protein			100	25	38	7	0	21	100	75	1.33e-11	2.27e-10
group_2630	MAB_4891c	EN1_03052	B1MMH4_MYCA9		hypothetical protein			100	25	38	7	0	21	100	75	1.33e-11	2.27e-10
group_2629	MAB_4892c	EN1_03051	B1MMH5_MYCA9		hypothetical protein			100	25	38	7	0	21	100	75	1.33e-11	2.27e-10
group_2628	MAB_4893c	EN1_03050	B1MMH6_MYCA9		hypothetical protein			100	25	38	7	0	21	100	75	1.33e-11	2.27e-10
group_2627	MAB_4894c	EN1_03049	B1MMH7_MYCA9		hypothetical protein			100	25	38	7	0	21	100	75	1.33e-11	2.27e-10
group_1465	MAB_4902c	EN1_03041	B1MMI5_MYCA9		hypothetical protein			100	96.4286	38	27	0	1	100	3.57143	0.424242	0.520856
group_15	MAB_4929	EN1_03014	B1MML2_MYCA9		MFS transporter			100	96.4286	38	27	0	1	100	3.57143	0.424242	0.520856
group_552	MAB_4943c	EN1_03000	B1MMM6_MYCA9		hypothetical protein			81.5789	100	31	28	7	0	81.5789	0	0.0177253	0.0545889
rpmJ	MAB_5000c	EN1_00104	RL36_MYCA9		50S ribosomal protein L36			89.4737	92.8571	34	26	4	2	89.4737	7.14286	1	1
group_1960		0			3-oxoacyl-ACP reductase FabG	non-DCC1		0	100	0	28	38	0	0	0	2.93e-19	1.33e-17
group_3085		0		cydC	thiol reductant ABC exporter subunit CydC	non-DCC1		0	100	0	28	38	0	0	0	2.93e-19	1.33e-17
group_3163		0			hypothetical protein	non-DCC1		0	100	0	28	38	0	0	0	2.93e-19	1.33e-17
group_628		0		ssd	septum site-determining protein Ssd	non-DCC1		5.26316	100	2	28	36	0	5.26316	0	1.27e-16	5.46e-15
group_3156		0			hypothetical protein	non-DCC1		0	92.8571	0	26	38	2	0	7.14286	2.28e-16	9.4e-15
group_80		0			hypothetical protein	DCC1		92.1053	0	35	0	3	28	92.1053	100	1.32e-15	5.37e-14
group_716		0			hypothetical protein	non-DCC1		0	89.2857	0	25	38	3	0	10.7143	3.12e-15	1.19e-13
group_3254		0			hypothetical protein	non-DCC1		0	89.2857	0	25	38	3	0	10.7143	3.12e-15	1.19e-13
group_3255		0			hypothetical protein	non-DCC1		0	89.2857	0	25	38	3	0	10.7143	3.12e-15	1.19e-13
group_3465		0			hypothetical protein	DCC1		89.4737	0	34	0	4	28	89.4737	100	1.05e-14	3.87e-13
group_3620		0			hypothetical protein	non-DCC1		0	85.7143	0	24	38	4	0	14.2857	3.28e-14	9.09e-13
group_4010		0			hypothetical protein			0	78.5714	0	22	38	6	0	21.4286	2.07e-12	5.35e-11
group_4011		0			hypothetical protein			0	78.5714	0	22	38	6	0	21.4286	2.07e-12	5.35e-11
group_738		0			TetR/AcrR family transcriptional regulator			0	75	0	21	38	7	0	25	1.33e-11	2.27e-10
group_99		0			hypothetical protein			0	75	0	21	38	7	0	25	1.33e-11	2.27e-10
group_1932		0			HIT family protein			0	75	0	21	38	7	0	25	1.33e-11	2.27e-10
group_1985		0		lgt	Phosphatidylglycerol--prolipoprotein diacylglyceryl transferase			0	75	0	21	38	7	0	25	1.33e-11	2.27e-10
group_1991		0			TetR/AcrR family transcriptional regulator			0	75	0	21	38	7	0	25	1.33e-11	2.27e-10
group_3084		0		hisI	phosphoribosyl-AMP cyclohydrolase			0	75	0	21	38	7	0	25	1.33e-11	2.27e-10
group_3092		0			hypothetical protein			0	75	0	21	38	7	0	25	1.33e-11	2.27e-10
group_3693		0			hypothetical protein			0	75	0	21	38	7	0	25	1.33e-11	2.27e-10
group_3504		0			hypothetical protein			78.9474	0	30	0	8	28	78.9474	100	1.4e-11	2.37e-10
group_26		0			hypothetical protein			76.3158	0	29	0	9	28	76.3158	100	3.72e-11	6.23e-10
group_3505		0			hypothetical protein			76.3158	0	29	0	9	28	76.3158	100	3.72e-11	6.23e-10
group_3506		0			hypothetical protein			76.3158	0	29	0	9	28	76.3158	100	3.72e-11	6.23e-10
group_3538		0			hypothetical protein			76.3158	0	29	0	9	28	76.3158	100	3.72e-11	6.23e-10
group_2800		EN1_03962			hypothetical protein			73.6842	0	28	0	10	28	73.6842	100	1.47e-10	2.42e-09
group_1674		EN1_03963			hypothetical protein			71.0526	0	27	0	11	28	71.0526	100	5.62e-10	8.8e-09
group_8		EN1_04081			hypothetical protein			100	35.7143	38	10	0	18	100	64.2857	1.92e-09	2.66e-08
group_1944		0			hypothetical protein			0	64.2857	0	18	38	10	0	35.7143	1.92e-09	2.66e-08
group_3157		0			hypothetical protein			0	64.2857	0	18	38	10	0	35.7143	1.92e-09	2.66e-08
group_3158		0			PPOX class F420-dependent oxidoreductase			0	64.2857	0	18	38	10	0	35.7143	1.92e-09	2.66e-08
group_4035		0			hypothetical protein			0	64.2857	0	18	38	10	0	35.7143	1.92e-09	2.66e-08
mmpL4_3		0			siderophore RND transporter MmpL4			5.26316	75	2	21	36	7	5.26316	25	2.43e-09	3.35e-08
amiF		0			Formamidase			0	60.7143	0	17	38	11	0	39.2857	8.54e-09	1.14e-07
group_3080		0			TetR/AcrR family transcriptional regulator			0	60.7143	0	17	38	11	0	39.2857	8.54e-09	1.14e-07
group_3081		0			amidohydrolase			0	60.7143	0	17	38	11	0	39.2857	8.54e-09	1.14e-07
group_3082		0			ArgE/DapE family deacylase			0	60.7143	0	17	38	11	0	39.2857	8.54e-09	1.14e-07
group_717		0			MFS transporter			0	60.7143	0	17	38	11	0	39.2857	8.54e-09	1.14e-07
group_8761		0			membrane protein			10.5263	78.5714	4	22	34	6	10.5263	21.4286	1.9e-08	2.53e-07
pinE		0			site-specific DNA recombinase			68.4211	3.57143	26	1	12	27	68.4211	96.4286	3.45e-08	4.45e-07
group_188		0			hypothetical protein			0	57.1429	0	16	38	12	0	42.8571	3.56e-08	4.45e-07
group_1996		0			hypothetical protein			0	57.1429	0	16	38	12	0	42.8571	3.56e-08	4.45e-07
group_1997		0			hypothetical protein			0	57.1429	0	16	38	12	0	42.8571	3.56e-08	4.45e-07
group_1998		0			hypothetical protein			0	57.1429	0	16	38	12	0	42.8571	3.56e-08	4.45e-07
group_2000		0			hypothetical protein			0	57.1429	0	16	38	12	0	42.8571	3.56e-08	4.45e-07
group_2021		0			hypothetical protein			0	57.1429	0	16	38	12	0	42.8571	3.56e-08	4.45e-07
group_4450		0			hypothetical protein			0	57.1429	0	16	38	12	0	42.8571	3.56e-08	4.45e-07
group_4484		0			hypothetical protein			0	57.1429	0	16	38	12	0	42.8571	3.56e-08	4.45e-07
group_4488		0			hypothetical protein			0	57.1429	0	16	38	12	0	42.8571	3.56e-08	4.45e-07
group_3540		0			hypothetical protein			60.5263	0	23	0	15	28	60.5263	100	4.68e-08	5.75e-07
group_3541		0			hypothetical protein			60.5263	0	23	0	15	28	60.5263	100	4.68e-08	5.75e-07
group_3542		0			hypothetical protein			60.5263	0	23	0	15	28	60.5263	100	4.68e-08	5.75e-07
group_3543		0			hypothetical protein			60.5263	0	23	0	15	28	60.5263	100	4.68e-08	5.75e-07
group_3544		0			hypothetical protein			60.5263	0	23	0	15	28	60.5263	100	4.68e-08	5.75e-07
group_3545		0			hypothetical protein			60.5263	0	23	0	15	28	60.5263	100	4.68e-08	5.75e-07
group_2042		0			hypothetical protein			0	53.5714	0	15	38	13	0	46.4286	1.4e-07	1.59e-06
group_751		0			hypothetical protein			0	53.5714	0	15	38	13	0	46.4286	1.4e-07	1.59e-06
group_2022		0			hypothetical protein			0	53.5714	0	15	38	13	0	46.4286	1.4e-07	1.59e-06
group_2023		0			hypothetical protein			0	53.5714	0	15	38	13	0	46.4286	1.4e-07	1.59e-06
group_2024		0			hypothetical protein			0	53.5714	0	15	38	13	0	46.4286	1.4e-07	1.59e-06
group_3025		0			hypothetical protein			0	53.5714	0	15	38	13	0	46.4286	1.4e-07	1.59e-06
group_4232		0			hypothetical protein			0	53.5714	0	15	38	13	0	46.4286	1.4e-07	1.59e-06
group_4233		0			hypothetical protein			0	53.5714	0	15	38	13	0	46.4286	1.4e-07	1.59e-06
group_4234		0			hypothetical protein			0	53.5714	0	15	38	13	0	46.4286	1.4e-07	1.59e-06
group_4235		0			hypothetical protein			0	53.5714	0	15	38	13	0	46.4286	1.4e-07	1.59e-06
group_4236		0			hypothetical protein			0	53.5714	0	15	38	13	0	46.4286	1.4e-07	1.59e-06
group_4237		0			hypothetical protein			0	53.5714	0	15	38	13	0	46.4286	1.4e-07	1.59e-06
group_4238		0			hypothetical protein			0	53.5714	0	15	38	13	0	46.4286	1.4e-07	1.59e-06
group_4239		0		ywqG	putative protein YwqG			0	53.5714	0	15	38	13	0	46.4286	1.4e-07	1.59e-06
group_4240		0			hypothetical protein			0	53.5714	0	15	38	13	0	46.4286	1.4e-07	1.59e-06
group_4241		0			hypothetical protein			0	53.5714	0	15	38	13	0	46.4286	1.4e-07	1.59e-06
group_4242		0			hypothetical protein			0	53.5714	0	15	38	13	0	46.4286	1.4e-07	1.59e-06
group_759		0			hypothetical protein			0	53.5714	0	15	38	13	0	46.4286	1.4e-07	1.59e-06
esxH		0			type VII secretion system effector EsxH			71.0526	7.14286	27	2	11	26	71.0526	92.8571	1.68e-07	1.9e-06
group_1961		0			hypothetical protein			0	50	0	14	38	14	0	50	5.18e-07	5.58e-06
group_3695		0			hypothetical protein			0	50	0	14	38	14	0	50	5.18e-07	5.58e-06
group_3696		0			hypothetical protein			0	50	0	14	38	14	0	50	5.18e-07	5.58e-06
group_3697		0			hypothetical protein			0	50	0	14	38	14	0	50	5.18e-07	5.58e-06
group_1979		0			hypothetical protein			52.6316	0	20	0	18	28	52.6316	100	1.06e-06	1.13e-05
group_3511		0			hypothetical protein			52.6316	0	20	0	18	28	52.6316	100	1.06e-06	1.13e-05
group_1924		0			hypothetical protein			0	46.4286	0	13	38	15	0	53.5714	1.83e-06	1.9e-05
group_2029		0			hypothetical protein			0	46.4286	0	13	38	15	0	53.5714	1.83e-06	1.9e-05
group_3944		0			hypothetical protein			0	46.4286	0	13	38	15	0	53.5714	1.83e-06	1.9e-05
group_3945		0			cytochrome P450			0	46.4286	0	13	38	15	0	53.5714	1.83e-06	1.9e-05
group_3946		0			hypothetical protein			0	46.4286	0	13	38	15	0	53.5714	1.83e-06	1.9e-05
group_3947		0			hypothetical protein			0	46.4286	0	13	38	15	0	53.5714	1.83e-06	1.9e-05
group_3948		0			hypothetical protein			0	46.4286	0	13	38	15	0	53.5714	1.83e-06	1.9e-05
group_5070		0			hypothetical protein			0	46.4286	0	13	38	15	0	53.5714	1.83e-06	1.9e-05
group_5204		0			Rv2750 family mycofactocin-dependent SDR oxidoreductase			0	46.4286	0	13	38	15	0	53.5714	1.83e-06	1.9e-05
group_3535		0			hypothetical protein			50	0	19	0	19	28	50	100	2.94e-06	2.93e-05
group_668		0			hypothetical protein			50	0	19	0	19	28	50	100	2.94e-06	2.93e-05
dap		0			D-aminopeptidase			50	0	19	0	19	28	50	100	2.94e-06	2.93e-05
group_1972		0			hypothetical protein			50	0	19	0	19	28	50	100	2.94e-06	2.93e-05
group_1981		0			hypothetical protein			50	0	19	0	19	28	50	100	2.94e-06	2.93e-05
group_3460		0			hypothetical protein			50	0	19	0	19	28	50	100	2.94e-06	2.93e-05
group_3512		0			hypothetical protein			50	0	19	0	19	28	50	100	2.94e-06	2.93e-05
group_3514		0			hypothetical protein			50	0	19	0	19	28	50	100	2.94e-06	2.93e-05
group_3515		0			hypothetical protein			50	0	19	0	19	28	50	100	2.94e-06	2.93e-05
group_3516		0			hypothetical protein			50	0	19	0	19	28	50	100	2.94e-06	2.93e-05
group_3526		0			hypothetical protein			50	0	19	0	19	28	50	100	2.94e-06	2.93e-05
group_3527		0			hypothetical protein			50	0	19	0	19	28	50	100	2.94e-06	2.93e-05
group_3528		0			hypothetical protein			50	0	19	0	19	28	50	100	2.94e-06	2.93e-05
group_3529		0			hypothetical protein			50	0	19	0	19	28	50	100	2.94e-06	2.93e-05
group_3530		0			hypothetical protein			50	0	19	0	19	28	50	100	2.94e-06	2.93e-05
group_3531		0			hypothetical protein			50	0	19	0	19	28	50	100	2.94e-06	2.93e-05
group_3532		0			hypothetical protein			50	0	19	0	19	28	50	100	2.94e-06	2.93e-05
group_3533		0			hypothetical protein			50	0	19	0	19	28	50	100	2.94e-06	2.93e-05
group_3534		0			hypothetical protein			50	0	19	0	19	28	50	100	2.94e-06	2.93e-05
xerC_2		0			Tyrosine recombinase XerC			50	0	19	0	19	28	50	100	2.94e-06	2.93e-05
group_710		EN1_04991			hypothetical protein			55.2632	3.57143	21	1	17	27	55.2632	96.4286	4.88e-06	4.84e-05
group_747		0			LLM class F420-dependent oxidoreductase			0	42.8571	0	12	38	16	0	57.1429	6.18e-06	5.58e-05
group_1927		0			hypothetical protein			0	42.8571	0	12	38	16	0	57.1429	6.18e-06	5.58e-05
group_2003		0			hypothetical protein			0	42.8571	0	12	38	16	0	57.1429	6.18e-06	5.58e-05
group_2009		0			hypothetical protein			0	42.8571	0	12	38	16	0	57.1429	6.18e-06	5.58e-05
group_2010		0			oxidoreductase			0	42.8571	0	12	38	16	0	57.1429	6.18e-06	5.58e-05
group_4119		0			hypothetical protein			0	42.8571	0	12	38	16	0	57.1429	6.18e-06	5.58e-05
group_4120		0			hypothetical protein			0	42.8571	0	12	38	16	0	57.1429	6.18e-06	5.58e-05
group_4121		0			TetR/AcrR family transcriptional regulator			0	42.8571	0	12	38	16	0	57.1429	6.18e-06	5.58e-05
group_5		0			hypothetical protein			0	42.8571	0	12	38	16	0	57.1429	6.18e-06	5.58e-05
hexR		0			transcriptional regulator HexR			0	42.8571	0	12	38	16	0	57.1429	6.18e-06	5.58e-05
stp_3		0			multidrug resistance protein Stp			0	42.8571	0	12	38	16	0	57.1429	6.18e-06	5.58e-05
group_2079		0			hypothetical protein			47.3684	0	18	0	20	28	47.3684	100	8.15e-06	7.2e-05
group_3536		0			hypothetical protein			47.3684	0	18	0	20	28	47.3684	100	8.15e-06	7.2e-05
group_4703		0			hypothetical protein			47.3684	0	18	0	20	28	47.3684	100	8.15e-06	7.2e-05
group_4704		0			hypothetical protein			47.3684	0	18	0	20	28	47.3684	100	8.15e-06	7.2e-05
group_4705		0			hypothetical protein			47.3684	0	18	0	20	28	47.3684	100	8.15e-06	7.2e-05
group_4706		0			hypothetical protein			47.3684	0	18	0	20	28	47.3684	100	8.15e-06	7.2e-05
group_4707		0			hypothetical protein			47.3684	0	18	0	20	28	47.3684	100	8.15e-06	7.2e-05
group_4708		0			hypothetical protein			47.3684	0	18	0	20	28	47.3684	100	8.15e-06	7.2e-05
pvdL		EN1_02246			non-ribosomal peptide synthase/polyketide synthase			47.3684	0	18	0	20	28	47.3684	100	8.15e-06	7.2e-05
group_752		0			hypothetical protein			5.26316	53.5714	2	15	36	13	5.26316	46.4286	1.09e-05	9.64e-05
group_492		0			hypothetical protein			52.6316	3.57143	20	1	18	27	52.6316	96.4286	1.22e-05	0.000107266
group_1955		0			IS3 family transposase			78.9474	25	30	7	8	21	78.9474	75	1.62e-05	0.000139205
group_1956		0			hypothetical protein			78.9474	25	30	7	8	21	78.9474	75	1.62e-05	0.000139205
group_1957		0			hypothetical protein			78.9474	25	30	7	8	21	78.9474	75	1.62e-05	0.000139205
group_3239		0			IS3 family transposase			78.9474	25	30	7	8	21	78.9474	75	1.62e-05	0.000139205
group_3240		0			IS3-like element ISAba22 family transposase			78.9474	25	30	7	8	21	78.9474	75	1.62e-05	0.000139205
group_3241		0			hypothetical protein			78.9474	25	30	7	8	21	78.9474	75	1.62e-05	0.000139205
group_3242		0			hypothetical protein			78.9474	25	30	7	8	21	78.9474	75	1.62e-05	0.000139205
group_3243		0			hypothetical protein			78.9474	25	30	7	8	21	78.9474	75	1.62e-05	0.000139205
group_3244		0			hypothetical protein			78.9474	25	30	7	8	21	78.9474	75	1.62e-05	0.000139205
group_3245		0			hypothetical protein			78.9474	25	30	7	8	21	78.9474	75	1.62e-05	0.000139205
group_3246		0			hypothetical protein			78.9474	25	30	7	8	21	78.9474	75	1.62e-05	0.000139205
group_3247		0			NUDIX hydrolase			78.9474	25	30	7	8	21	78.9474	75	1.62e-05	0.000139205
group_3248		0			hypothetical protein			78.9474	25	30	7	8	21	78.9474	75	1.62e-05	0.000139205
group_296		0			hypothetical protein			0	39.2857	0	11	38	17	0	60.7143	2e-05	0.000162364
group_2166		0			hypothetical protein			0	39.2857	0	11	38	17	0	60.7143	2e-05	0.000162364
group_2165		0			hypothetical protein			0	39.2857	0	11	38	17	0	60.7143	2e-05	0.000162364
group_1950		0			hypothetical protein			0	39.2857	0	11	38	17	0	60.7143	2e-05	0.000162364
group_2008		0			hypothetical protein			0	39.2857	0	11	38	17	0	60.7143	2e-05	0.000162364
group_2164		0			hypothetical protein			0	39.2857	0	11	38	17	0	60.7143	2e-05	0.000162364
group_3165		0			hypothetical protein			0	39.2857	0	11	38	17	0	60.7143	2e-05	0.000162364
group_3166		0			hypothetical protein			0	39.2857	0	11	38	17	0	60.7143	2e-05	0.000162364
group_3168		0			hypothetical protein			0	39.2857	0	11	38	17	0	60.7143	2e-05	0.000162364
group_4114		0			hypothetical protein			0	39.2857	0	11	38	17	0	60.7143	2e-05	0.000162364
group_4115		0			hypothetical protein			0	39.2857	0	11	38	17	0	60.7143	2e-05	0.000162364
group_4116		0			hypothetical protein			0	39.2857	0	11	38	17	0	60.7143	2e-05	0.000162364
group_4117		0			hypothetical protein			0	39.2857	0	11	38	17	0	60.7143	2e-05	0.000162364
group_4118		0			hypothetical protein			0	39.2857	0	11	38	17	0	60.7143	2e-05	0.000162364
group_4122		0			hypothetical protein			0	39.2857	0	11	38	17	0	60.7143	2e-05	0.000162364
group_5165		0			hypothetical protein			0	39.2857	0	11	38	17	0	60.7143	2e-05	0.000162364
group_5166		0			hypothetical protein			0	39.2857	0	11	38	17	0	60.7143	2e-05	0.000162364
group_5167		0			hypothetical protein			0	39.2857	0	11	38	17	0	60.7143	2e-05	0.000162364
group_5206		0			hypothetical protein			0	39.2857	0	11	38	17	0	60.7143	2e-05	0.000162364
group_5207		0			hypothetical protein			0	39.2857	0	11	38	17	0	60.7143	2e-05	0.000162364
group_5208		0			hypothetical protein			0	39.2857	0	11	38	17	0	60.7143	2e-05	0.000162364
group_5209		0			hypothetical protein			0	39.2857	0	11	38	17	0	60.7143	2e-05	0.000162364
group_5210		0			hypothetical protein			0	39.2857	0	11	38	17	0	60.7143	2e-05	0.000162364
group_5211		0			hypothetical protein			0	39.2857	0	11	38	17	0	60.7143	2e-05	0.000162364
group_5212		0			hypothetical protein			0	39.2857	0	11	38	17	0	60.7143	2e-05	0.000162364
group_5213		0			hypothetical protein			0	39.2857	0	11	38	17	0	60.7143	2e-05	0.000162364
group_5214		0			hypothetical protein			0	39.2857	0	11	38	17	0	60.7143	2e-05	0.000162364
group_5302		0			hypothetical protein			0	39.2857	0	11	38	17	0	60.7143	2e-05	0.000162364
group_788		0			hypothetical protein			0	39.2857	0	11	38	17	0	60.7143	2e-05	0.000162364
group_9		0			hypothetical protein			0	39.2857	0	11	38	17	0	60.7143	2e-05	0.000162364
group_3517		0			hypothetical protein			44.7368	0	17	0	21	28	44.7368	100	2.24e-05	0.000178257
group_3518		0			hypothetical protein			44.7368	0	17	0	21	28	44.7368	100	2.24e-05	0.000178257
group_3519		0			hypothetical protein			44.7368	0	17	0	21	28	44.7368	100	2.24e-05	0.000178257
group_3520		0			hypothetical protein			44.7368	0	17	0	21	28	44.7368	100	2.24e-05	0.000178257
group_3521		0			hypothetical protein			44.7368	0	17	0	21	28	44.7368	100	2.24e-05	0.000178257
group_3522		0			hypothetical protein			44.7368	0	17	0	21	28	44.7368	100	2.24e-05	0.000178257
group_3523		0			hypothetical protein			44.7368	0	17	0	21	28	44.7368	100	2.24e-05	0.000178257
group_3524		0			hypothetical protein			44.7368	0	17	0	21	28	44.7368	100	2.24e-05	0.000178257
group_3525		0			hypothetical protein			44.7368	0	17	0	21	28	44.7368	100	2.24e-05	0.000178257
group_4709		0			hypothetical protein			44.7368	0	17	0	21	28	44.7368	100	2.24e-05	0.000178257
group_773		0			hypothetical protein			44.7368	0	17	0	21	28	44.7368	100	2.24e-05	0.000178257
recD2		0			ATP-dependent RecD-like DNA helicase			44.7368	0	17	0	21	28	44.7368	100	2.24e-05	0.000178257
group_731		0			hypothetical protein			42.1053	0	16	0	22	28	42.1053	100	2.77e-05	0.000219005
group_2078		0			hypothetical protein			42.1053	0	16	0	22	28	42.1053	100	2.77e-05	0.000219005
group_4710		0			hypothetical protein			42.1053	0	16	0	22	28	42.1053	100	2.77e-05	0.000219005
group_4711		0			hypothetical protein			42.1053	0	16	0	22	28	42.1053	100	2.77e-05	0.000219005
group_4712		0			hypothetical protein			42.1053	0	16	0	22	28	42.1053	100	2.77e-05	0.000219005
group_2812		EN1_04080			hypothetical protein			60.5263	10.7143	23	3	15	25	60.5263	89.2857	3.85e-05	0.00030398
group_3501		0			NAD(P)/FAD-dependent oxidoreductase			78.9474	28.5714	30	8	8	20	78.9474	71.4286	5.47e-05	0.000429424
group_3502		0			NAD(P)/FAD-dependent oxidoreductase			78.9474	28.5714	30	8	8	20	78.9474	71.4286	5.47e-05	0.000429424
group_3503		0			hypothetical protein			78.9474	28.5714	30	8	8	20	78.9474	71.4286	5.47e-05	0.000429424
group_612		0			AMP-binding protein			78.9474	28.5714	30	8	8	20	78.9474	71.4286	5.47e-05	0.000429424
group_87		0			hypothetical protein			0	35.7143	0	10	38	18	0	64.2857	6.22e-05	0.000474175
group_297		0			hypothetical protein			0	35.7143	0	10	38	18	0	64.2857	6.22e-05	0.000474175
group_3159		0			SDR family NAD(P)-dependent oxidoreductase			0	35.7143	0	10	38	18	0	64.2857	6.22e-05	0.000474175
group_3160		0			hypothetical protein			0	35.7143	0	10	38	18	0	64.2857	6.22e-05	0.000474175
group_3167		0			hypothetical protein			0	35.7143	0	10	38	18	0	64.2857	6.22e-05	0.000474175
group_3258		0			hypothetical protein			0	35.7143	0	10	38	18	0	64.2857	6.22e-05	0.000474175
group_3915		0			hypothetical protein			0	35.7143	0	10	38	18	0	64.2857	6.22e-05	0.000474175
group_4490		0			hypothetical protein			0	35.7143	0	10	38	18	0	64.2857	6.22e-05	0.000474175
group_755		0			hypothetical protein			0	35.7143	0	10	38	18	0	64.2857	6.22e-05	0.000474175
group_27		EN1_04117			hypothetical protein			39.4737	0	15	0	23	28	39.4737	100	6.35e-05	0.000478131
group_1978		0			hypothetical protein			39.4737	0	15	0	23	28	39.4737	100	6.35e-05	0.000478131
group_3466		0			hypothetical protein			39.4737	0	15	0	23	28	39.4737	100	6.35e-05	0.000478131
group_3508		0			hypothetical protein			39.4737	0	15	0	23	28	39.4737	100	6.35e-05	0.000478131
group_3509		0			hypothetical protein			39.4737	0	15	0	23	28	39.4737	100	6.35e-05	0.000478131
group_3510		0			hypothetical protein			39.4737	0	15	0	23	28	39.4737	100	6.35e-05	0.000478131
group_4701		0			hypothetical protein			39.4737	0	15	0	23	28	39.4737	100	6.35e-05	0.000478131
group_4866		0			hypothetical protein			39.4737	0	15	0	23	28	39.4737	100	6.35e-05	0.000478131
cysK2_1		0			S-sulfocysteine synthase CysK2			86.8421	39.2857	33	11	5	17	86.8421	60.7143	6.94e-05	0.000521729
group_3507		0			hypothetical protein			36.8421	0	14	0	24	28	36.8421	100	0.000143805	0.00107537
group_3470		0			hypothetical protein			76.3158	28.5714	29	8	9	20	76.3158	71.4286	0.000154216	0.00114985
group_3500		0			TetR/AcrR family transcriptional regulator			76.3158	28.5714	29	8	9	20	76.3158	71.4286	0.000154216	0.00114985
group_2031		0			hypothetical protein			5.26316	46.4286	2	13	36	15	5.26316	53.5714	0.000161551	0.00119235
group_2032		0			hypothetical protein			5.26316	46.4286	2	13	36	15	5.26316	53.5714	0.000161551	0.00119235
group_2035		0			hypothetical protein			5.26316	46.4286	2	13	36	15	5.26316	53.5714	0.000161551	0.00119235
group_4334		0			hypothetical protein			5.26316	46.4286	2	13	36	15	5.26316	53.5714	0.000161551	0.00119235
group_757		0			hypothetical protein			5.26316	46.4286	2	13	36	15	5.26316	53.5714	0.000161551	0.00119235
soj		0			chromosome partitioning ATPase Soj			5.26316	46.4286	2	13	36	15	5.26316	53.5714	0.000161551	0.00119235
group_304		0			hypothetical protein			0	32.1429	0	9	38	19	0	67.8571	0.000186602	0.00124401
group_1989		0			hypothetical protein			0	32.1429	0	9	38	19	0	67.8571	0.000186602	0.00124401
group_2045		0			hypothetical protein			0	32.1429	0	9	38	19	0	67.8571	0.000186602	0.00124401
group_635		0			hypothetical protein			0	32.1429	0	9	38	19	0	67.8571	0.000186602	0.00124401
group_1938		0			hypothetical protein			0	32.1429	0	9	38	19	0	67.8571	0.000186602	0.00124401
group_1959		0			hypothetical protein			0	32.1429	0	9	38	19	0	67.8571	0.000186602	0.00124401
group_1965		0			hypothetical protein			0	32.1429	0	9	38	19	0	67.8571	0.000186602	0.00124401
group_2007		0			hypothetical protein			0	32.1429	0	9	38	19	0	67.8571	0.000186602	0.00124401
group_2011		0			hypothetical protein			0	32.1429	0	9	38	19	0	67.8571	0.000186602	0.00124401
group_2012		0			hypothetical protein			0	32.1429	0	9	38	19	0	67.8571	0.000186602	0.00124401
group_3234		0			hypothetical protein			0	32.1429	0	9	38	19	0	67.8571	0.000186602	0.00124401
group_3250		0			LLM class F420-dependent oxidoreductase			0	32.1429	0	9	38	19	0	67.8571	0.000186602	0.00124401
group_3251		0			helix-turn-helix transcriptional regulator			0	32.1429	0	9	38	19	0	67.8571	0.000186602	0.00124401
group_3252		0			3-oxoacyl-ACP reductase FabG			0	32.1429	0	9	38	19	0	67.8571	0.000186602	0.00124401
group_3260		0			hypothetical protein			0	32.1429	0	9	38	19	0	67.8571	0.000186602	0.00124401
group_3273		0			hypothetical protein			0	32.1429	0	9	38	19	0	67.8571	0.000186602	0.00124401
group_3327		0			hypothetical protein			0	32.1429	0	9	38	19	0	67.8571	0.000186602	0.00124401
group_3328		0			hypothetical protein			0	32.1429	0	9	38	19	0	67.8571	0.000186602	0.00124401
group_3329		0			hypothetical protein			0	32.1429	0	9	38	19	0	67.8571	0.000186602	0.00124401
group_4019		0			hypothetical protein			0	32.1429	0	9	38	19	0	67.8571	0.000186602	0.00124401
group_4020		0			3 beta-hydroxysteroid dehydrogenase/delta 5-->4-isomerase			0	32.1429	0	9	38	19	0	67.8571	0.000186602	0.00124401
group_4095		0			hypothetical protein			0	32.1429	0	9	38	19	0	67.8571	0.000186602	0.00124401
group_4096		0			metal-dependent hydrolase			0	32.1429	0	9	38	19	0	67.8571	0.000186602	0.00124401
group_4097		0			hypothetical protein			0	32.1429	0	9	38	19	0	67.8571	0.000186602	0.00124401
group_4098		0			hypothetical protein			0	32.1429	0	9	38	19	0	67.8571	0.000186602	0.00124401
group_4101		0			hypothetical protein			0	32.1429	0	9	38	19	0	67.8571	0.000186602	0.00124401
group_4102		0			hypothetical protein			0	32.1429	0	9	38	19	0	67.8571	0.000186602	0.00124401
group_4105		0			hypothetical protein			0	32.1429	0	9	38	19	0	67.8571	0.000186602	0.00124401
group_4439		0			hypothetical protein			0	32.1429	0	9	38	19	0	67.8571	0.000186602	0.00124401
group_4440		0		COQ5_2	2-methoxy-6-polyprenyl-1,4-benzoquinol methylase, mitochondrial			0	32.1429	0	9	38	19	0	67.8571	0.000186602	0.00124401
group_4441		0		aes_1	Acetyl esterase			0	32.1429	0	9	38	19	0	67.8571	0.000186602	0.00124401
group_4442		0			SDR family oxidoreductase			0	32.1429	0	9	38	19	0	67.8571	0.000186602	0.00124401
group_4443		0		ephD_1	SDR family oxidoreductase			0	32.1429	0	9	38	19	0	67.8571	0.000186602	0.00124401
group_4444		0			NAD(P)/FAD-dependent oxidoreductase			0	32.1429	0	9	38	19	0	67.8571	0.000186602	0.00124401
group_4445		0			NAD(P)/FAD-dependent oxidoreductase			0	32.1429	0	9	38	19	0	67.8571	0.000186602	0.00124401
group_4446		0			hypothetical protein			0	32.1429	0	9	38	19	0	67.8571	0.000186602	0.00124401
group_4447		0			hypothetical protein			0	32.1429	0	9	38	19	0	67.8571	0.000186602	0.00124401
group_4448		0			NAD(P)/FAD-dependent oxidoreductase			0	32.1429	0	9	38	19	0	67.8571	0.000186602	0.00124401
group_4449		0			alpha/beta fold hydrolase			0	32.1429	0	9	38	19	0	67.8571	0.000186602	0.00124401
group_4451		0			nuclear transport factor 2 family protein			0	32.1429	0	9	38	19	0	67.8571	0.000186602	0.00124401
group_4976		0			hypothetical protein			0	32.1429	0	9	38	19	0	67.8571	0.000186602	0.00124401
rapA		0			RNA polymerase-associated protein RapA			0	32.1429	0	9	38	19	0	67.8571	0.000186602	0.00124401
rep		0			ATP-dependent DNA helicase Rep			0	32.1429	0	9	38	19	0	67.8571	0.000186602	0.00124401
srmB		0			ATP-dependent RNA helicase SrmB			0	32.1429	0	9	38	19	0	67.8571	0.000186602	0.00124401
esxH_2		0			type VII secretion system effector EsxH			2.63158	39.2857	1	11	37	17	2.63158	60.7143	0.00017194	0.00124401
lgrD_2		0			Linear gramicidin synthase subunit D			52.6316	92.8571	20	26	18	2	52.6316	7.14286	0.000397233	0.00264476
group_2033		0			hypothetical protein			5.26316	42.8571	2	12	36	16	5.26316	57.1429	0.000420068	0.00279315
group_2044		0			hypothetical protein			7.89474	46.4286	3	13	35	15	7.89474	53.5714	0.000429914	0.00284748
group_303		0			hypothetical protein			7.89474	46.4286	3	13	35	15	7.89474	53.5714	0.000429914	0.00284748
group_758		0			sirohydrochlorin chelatase			0	28.5714	0	8	38	20	0	71.4286	0.000541145	0.00304955
group_746		0			cytosine permease			0	28.5714	0	8	38	20	0	71.4286	0.000541145	0.00304955
group_232		0			hypothetical protein			0	28.5714	0	8	38	20	0	71.4286	0.000541145	0.00304955
group_658		0			hypothetical protein			0	28.5714	0	8	38	20	0	71.4286	0.000541145	0.00304955
arsB_3		0			ACR3 family arsenite efflux transporter			0	28.5714	0	8	38	20	0	71.4286	0.000541145	0.00304955
arsB_4		0			ACR3 family arsenite efflux transporter			0	28.5714	0	8	38	20	0	71.4286	0.000541145	0.00304955
arsB_5		0			ACR3 family arsenite efflux transporter			0	28.5714	0	8	38	20	0	71.4286	0.000541145	0.00304955
canB_4		0			beta-carbonic anhydrase CanB			0	28.5714	0	8	38	20	0	71.4286	0.000541145	0.00304955
COQ5_4		0			2-methoxy-6-polyprenyl-1,4-benzoquinol methylase, mitochondrial			0	28.5714	0	8	38	20	0	71.4286	0.000541145	0.00304955
cueR		0			Cu(I)-responsive transcriptional regulator			0	28.5714	0	8	38	20	0	71.4286	0.000541145	0.00304955
czcO_1		0			putative oxidoreductase CzcO			0	28.5714	0	8	38	20	0	71.4286	0.000541145	0.00304955
dsbF_2		0			protein disulfide oxidoreductase			0	28.5714	0	8	38	20	0	71.4286	0.000541145	0.00304955
fdxC_1		0			ferredoxin family protein			0	28.5714	0	8	38	20	0	71.4286	0.000541145	0.00304955
group_11		0			hypothetical protein			0	28.5714	0	8	38	20	0	71.4286	0.000541145	0.00304955
group_1967		0			hypothetical protein			0	28.5714	0	8	38	20	0	71.4286	0.000541145	0.00304955
group_2002		0			hypothetical protein			0	28.5714	0	8	38	20	0	71.4286	0.000541145	0.00304955
group_2027		0			hypothetical protein			0	28.5714	0	8	38	20	0	71.4286	0.000541145	0.00304955
group_2037		0			hypothetical protein			0	28.5714	0	8	38	20	0	71.4286	0.000541145	0.00304955
group_2038		0			hypothetical protein			0	28.5714	0	8	38	20	0	71.4286	0.000541145	0.00304955
group_3682		0			hypothetical protein			0	28.5714	0	8	38	20	0	71.4286	0.000541145	0.00304955
group_3683		0			hypothetical protein			0	28.5714	0	8	38	20	0	71.4286	0.000541145	0.00304955
group_3684		0			hypothetical protein			0	28.5714	0	8	38	20	0	71.4286	0.000541145	0.00304955
group_3685		0			hypothetical protein			0	28.5714	0	8	38	20	0	71.4286	0.000541145	0.00304955
group_3949		0		xerC_4	Tyrosine recombinase XerC			0	28.5714	0	8	38	20	0	71.4286	0.000541145	0.00304955
group_3950		0			hypothetical protein			0	28.5714	0	8	38	20	0	71.4286	0.000541145	0.00304955
group_3951		0			hypothetical protein			0	28.5714	0	8	38	20	0	71.4286	0.000541145	0.00304955
group_3952		0			hypothetical protein			0	28.5714	0	8	38	20	0	71.4286	0.000541145	0.00304955
group_3953		0			hypothetical protein			0	28.5714	0	8	38	20	0	71.4286	0.000541145	0.00304955
group_3954		0			metalloregulator ArsR/SmtB family transcription factor			0	28.5714	0	8	38	20	0	71.4286	0.000541145	0.00304955
group_3957		0			CoA-disulfide reductase			0	28.5714	0	8	38	20	0	71.4286	0.000541145	0.00304955
group_3958		0			metalloregulator ArsR/SmtB family transcription factor			0	28.5714	0	8	38	20	0	71.4286	0.000541145	0.00304955
group_3961		0		arsC_2	Arsenate reductase			0	28.5714	0	8	38	20	0	71.4286	0.000541145	0.00304955
group_3963		0			hypothetical protein			0	28.5714	0	8	38	20	0	71.4286	0.000541145	0.00304955
group_3964		0			hypothetical protein			0	28.5714	0	8	38	20	0	71.4286	0.000541145	0.00304955
group_3965		0			metalloregulator ArsR/SmtB family transcription factor			0	28.5714	0	8	38	20	0	71.4286	0.000541145	0.00304955
group_3966		0			hypothetical protein			0	28.5714	0	8	38	20	0	71.4286	0.000541145	0.00304955
group_3967		0		menH_2	2-succinyl-6-hydroxy-2,4-cyclohexadiene-1-carboxylate synthase			0	28.5714	0	8	38	20	0	71.4286	0.000541145	0.00304955
group_3968		0			NAD(P)/FAD-dependent oxidoreductase			0	28.5714	0	8	38	20	0	71.4286	0.000541145	0.00304955
group_3969		0			MFS transporter			0	28.5714	0	8	38	20	0	71.4286	0.000541145	0.00304955
group_3970		0			Ferredoxin--NADP reductase			0	28.5714	0	8	38	20	0	71.4286	0.000541145	0.00304955
group_3971		0			metalloregulator ArsR/SmtB family transcription factor			0	28.5714	0	8	38	20	0	71.4286	0.000541145	0.00304955
group_3972		0			hypothetical protein			0	28.5714	0	8	38	20	0	71.4286	0.000541145	0.00304955
group_3973		0			hypothetical protein			0	28.5714	0	8	38	20	0	71.4286	0.000541145	0.00304955
group_3974		0		arsC_2	Arsenate reductase			0	28.5714	0	8	38	20	0	71.4286	0.000541145	0.00304955
group_3976		0		pstC_2	phosphate ABC transporter permease subunit PstC			0	28.5714	0	8	38	20	0	71.4286	0.000541145	0.00304955
group_3977		0		pstA_2	phosphate ABC transporter permease PstA			0	28.5714	0	8	38	20	0	71.4286	0.000541145	0.00304955
group_3978		0		pstB_2	phosphate ABC transporter ATP-binding protein PstB			0	28.5714	0	8	38	20	0	71.4286	0.000541145	0.00304955
group_3979		0			response regulator transcription factor			0	28.5714	0	8	38	20	0	71.4286	0.000541145	0.00304955
group_3980		0			hypothetical protein			0	28.5714	0	8	38	20	0	71.4286	0.000541145	0.00304955
group_3981		0			hypothetical protein			0	28.5714	0	8	38	20	0	71.4286	0.000541145	0.00304955
group_3982		0			hypothetical protein			0	28.5714	0	8	38	20	0	71.4286	0.000541145	0.00304955
group_3983		0			hypothetical protein			0	28.5714	0	8	38	20	0	71.4286	0.000541145	0.00304955
group_3984		0			hypothetical protein			0	28.5714	0	8	38	20	0	71.4286	0.000541145	0.00304955
group_3985		0			hypothetical protein			0	28.5714	0	8	38	20	0	71.4286	0.000541145	0.00304955
group_3988		0			cytochrome c biogenesis CcdA family protein			0	28.5714	0	8	38	20	0	71.4286	0.000541145	0.00304955
group_3991		0			hypothetical protein			0	28.5714	0	8	38	20	0	71.4286	0.000541145	0.00304955
group_3992		0			hypothetical protein			0	28.5714	0	8	38	20	0	71.4286	0.000541145	0.00304955
group_3994		0			hypothetical protein			0	28.5714	0	8	38	20	0	71.4286	0.000541145	0.00304955
group_3996		0		ctpG	cation transporter ATPase CptG			0	28.5714	0	8	38	20	0	71.4286	0.000541145	0.00304955
group_3997		0			hypothetical protein			0	28.5714	0	8	38	20	0	71.4286	0.000541145	0.00304955
group_3999		0			hypothetical protein			0	28.5714	0	8	38	20	0	71.4286	0.000541145	0.00304955
group_4000		0			hypothetical protein			0	28.5714	0	8	38	20	0	71.4286	0.000541145	0.00304955
group_4001		0			hypothetical protein			0	28.5714	0	8	38	20	0	71.4286	0.000541145	0.00304955
group_4009		0			hypothetical protein			0	28.5714	0	8	38	20	0	71.4286	0.000541145	0.00304955
group_4027		0			hypothetical protein			0	28.5714	0	8	38	20	0	71.4286	0.000541145	0.00304955
group_4028		0			hypothetical protein			0	28.5714	0	8	38	20	0	71.4286	0.000541145	0.00304955
group_4029		0			hypothetical protein			0	28.5714	0	8	38	20	0	71.4286	0.000541145	0.00304955
group_4030		0			hypothetical protein			0	28.5714	0	8	38	20	0	71.4286	0.000541145	0.00304955
group_4031		0			MHS family MFS transporter			0	28.5714	0	8	38	20	0	71.4286	0.000541145	0.00304955
group_4263		0			hypothetical protein			0	28.5714	0	8	38	20	0	71.4286	0.000541145	0.00304955
group_4264		0			hypothetical protein			0	28.5714	0	8	38	20	0	71.4286	0.000541145	0.00304955
group_4265		0			trans-acting enoyl reductase family protein			0	28.5714	0	8	38	20	0	71.4286	0.000541145	0.00304955
group_4266		0			alpha/beta hydrolase			0	28.5714	0	8	38	20	0	71.4286	0.000541145	0.00304955
group_4267		0			zinc-dependent alcohol dehydrogenase family protein			0	28.5714	0	8	38	20	0	71.4286	0.000541145	0.00304955
group_4268		0			hypothetical protein			0	28.5714	0	8	38	20	0	71.4286	0.000541145	0.00304955
group_4269		0			TetR/AcrR family transcriptional regulator			0	28.5714	0	8	38	20	0	71.4286	0.000541145	0.00304955
group_4270		0			NADP-dependent oxidoreductase			0	28.5714	0	8	38	20	0	71.4286	0.000541145	0.00304955
group_4272		0			hypothetical protein			0	28.5714	0	8	38	20	0	71.4286	0.000541145	0.00304955
group_4273		0			hypothetical protein			0	28.5714	0	8	38	20	0	71.4286	0.000541145	0.00304955
group_4274		0			hypothetical protein			0	28.5714	0	8	38	20	0	71.4286	0.000541145	0.00304955
group_4275		0			hypothetical protein			0	28.5714	0	8	38	20	0	71.4286	0.000541145	0.00304955
group_4276		0			hypothetical protein			0	28.5714	0	8	38	20	0	71.4286	0.000541145	0.00304955
group_4277		0			hypothetical protein			0	28.5714	0	8	38	20	0	71.4286	0.000541145	0.00304955
group_4278		0			hypothetical protein			0	28.5714	0	8	38	20	0	71.4286	0.000541145	0.00304955
group_4279		0			hypothetical protein			0	28.5714	0	8	38	20	0	71.4286	0.000541145	0.00304955
group_4281		0			hypothetical protein			0	28.5714	0	8	38	20	0	71.4286	0.000541145	0.00304955
group_4282		0			hypothetical protein			0	28.5714	0	8	38	20	0	71.4286	0.000541145	0.00304955
group_4312		0		xerC_2	Tyrosine recombinase XerC			0	28.5714	0	8	38	20	0	71.4286	0.000541145	0.00304955
group_4313		0			hypothetical protein			0	28.5714	0	8	38	20	0	71.4286	0.000541145	0.00304955
group_4314		0			hypothetical protein			0	28.5714	0	8	38	20	0	71.4286	0.000541145	0.00304955
group_4315		0			hypothetical protein			0	28.5714	0	8	38	20	0	71.4286	0.000541145	0.00304955
group_4316		0			hypothetical protein			0	28.5714	0	8	38	20	0	71.4286	0.000541145	0.00304955
group_4317		0			hypothetical protein			0	28.5714	0	8	38	20	0	71.4286	0.000541145	0.00304955
group_4318		0			hypothetical protein			0	28.5714	0	8	38	20	0	71.4286	0.000541145	0.00304955
group_4319		0			hypothetical protein			0	28.5714	0	8	38	20	0	71.4286	0.000541145	0.00304955
group_4320		0			hypothetical protein			0	28.5714	0	8	38	20	0	71.4286	0.000541145	0.00304955
group_4321		0			hypothetical protein			0	28.5714	0	8	38	20	0	71.4286	0.000541145	0.00304955
group_4322		0			hypothetical protein			0	28.5714	0	8	38	20	0	71.4286	0.000541145	0.00304955
group_4323		0			hypothetical protein			0	28.5714	0	8	38	20	0	71.4286	0.000541145	0.00304955
group_4324		0			hypothetical protein			0	28.5714	0	8	38	20	0	71.4286	0.000541145	0.00304955
group_4325		0			hypothetical protein			0	28.5714	0	8	38	20	0	71.4286	0.000541145	0.00304955
group_4326		0			hypothetical protein			0	28.5714	0	8	38	20	0	71.4286	0.000541145	0.00304955
group_4338		0			non-heme di-iron catalase			0	28.5714	0	8	38	20	0	71.4286	0.000541145	0.00304955
group_4339		0			hypothetical protein			0	28.5714	0	8	38	20	0	71.4286	0.000541145	0.00304955
group_4340		0			nitrate reductase			0	28.5714	0	8	38	20	0	71.4286	0.000541145	0.00304955
group_4344		0			hypothetical protein			0	28.5714	0	8	38	20	0	71.4286	0.000541145	0.00304955
group_4345		0			hypothetical protein			0	28.5714	0	8	38	20	0	71.4286	0.000541145	0.00304955
group_4346		0			hypothetical protein			0	28.5714	0	8	38	20	0	71.4286	0.000541145	0.00304955
group_4347		0			hypothetical protein			0	28.5714	0	8	38	20	0	71.4286	0.000541145	0.00304955
group_4362		0			hypothetical protein			0	28.5714	0	8	38	20	0	71.4286	0.000541145	0.00304955
group_4363		0			hypothetical protein			0	28.5714	0	8	38	20	0	71.4286	0.000541145	0.00304955
group_4373		0			hypothetical protein			0	28.5714	0	8	38	20	0	71.4286	0.000541145	0.00304955
group_4375		0			hypothetical protein			0	28.5714	0	8	38	20	0	71.4286	0.000541145	0.00304955
group_4376		0			hypothetical protein			0	28.5714	0	8	38	20	0	71.4286	0.000541145	0.00304955
group_4377		0		sasA_3	Adaptive-response sensory-kinase SasA			0	28.5714	0	8	38	20	0	71.4286	0.000541145	0.00304955
group_4378		0			hypothetical protein			0	28.5714	0	8	38	20	0	71.4286	0.000541145	0.00304955
group_4974		0			putative protein			0	28.5714	0	8	38	20	0	71.4286	0.000541145	0.00304955
group_8661		0		nrdF	class 1b ribonucleoside-diphosphate reductase subunit beta			0	28.5714	0	8	38	20	0	71.4286	0.000541145	0.00304955
group_8990		0			SDR family oxidoreductase			0	28.5714	0	8	38	20	0	71.4286	0.000541145	0.00304955
lspA_2		0			Lipoprotein signal peptidase			0	28.5714	0	8	38	20	0	71.4286	0.000541145	0.00304955
merB		0			Alkylmercury lyase			0	28.5714	0	8	38	20	0	71.4286	0.000541145	0.00304955
merR		0			Hg(II)-responsive transcriptional regulator			0	28.5714	0	8	38	20	0	71.4286	0.000541145	0.00304955
nirB_1		0			nitrite reductase large subunit NirB			0	28.5714	0	8	38	20	0	71.4286	0.000541145	0.00304955
ntaB		0			FMN reductase (NADH) NtaB			0	28.5714	0	8	38	20	0	71.4286	0.000541145	0.00304955
oxyS_2		0			12-dehydrotetracycline 5-monooxygenase/anhydrotetracycline 6-monooxygenase			0	28.5714	0	8	38	20	0	71.4286	0.000541145	0.00304955
pstS_2		0			phosphate ABC transporter substrate-binding protein PstS			0	28.5714	0	8	38	20	0	71.4286	0.000541145	0.00304955
pstS_3		0			phosphate ABC transporter substrate-binding protein PstS			0	28.5714	0	8	38	20	0	71.4286	0.000541145	0.00304955
group_2129		0			hypothetical protein			31.5789	0	12	0	26	28	31.5789	100	0.000721918	0.00405483
group_4864		0			hypothetical protein			31.5789	0	12	0	26	28	31.5789	100	0.000721918	0.00405483
group_4865		0			hypothetical protein			31.5789	0	12	0	26	28	31.5789	100	0.000721918	0.00405483
group_3497		0			hypothetical protein			39.4737	3.57143	15	1	23	27	39.4737	96.4286	0.000936327	0.00525332
group_72		0			acyl-CoA dehydrogenase family protein			0	25	0	7	38	21	0	75	0.00152036	0.00616362
group_1480		0			hypothetical protein			0	25	0	7	38	21	0	75	0.00152036	0.00616362
group_317		0			hypothetical protein			0	25	0	7	38	21	0	75	0.00152036	0.00616362
group_302		0			hypothetical protein			0	25	0	7	38	21	0	75	0.00152036	0.00616362
group_2189		0			hypothetical protein			0	25	0	7	38	21	0	75	0.00152036	0.00616362
group_254		0			hypothetical protein			0	25	0	7	38	21	0	75	0.00152036	0.00616362
group_763		0			hypothetical protein			0	25	0	7	38	21	0	75	0.00152036	0.00616362
group_737		0			hypothetical protein			0	25	0	7	38	21	0	75	0.00152036	0.00616362
group_736		0			hypothetical protein			0	25	0	7	38	21	0	75	0.00152036	0.00616362
group_2155		0			hypothetical protein			0	25	0	7	38	21	0	75	0.00152036	0.00616362
group_2154		0			hypothetical protein			0	25	0	7	38	21	0	75	0.00152036	0.00616362
group_2153		0			hypothetical protein			0	25	0	7	38	21	0	75	0.00152036	0.00616362
group_2152		0			hypothetical protein			0	25	0	7	38	21	0	75	0.00152036	0.00616362
group_2148		0			hypothetical protein			0	25	0	7	38	21	0	75	0.00152036	0.00616362
group_2146		0			hypothetical protein			0	25	0	7	38	21	0	75	0.00152036	0.00616362
afsR		0			Regulatory protein AfsR			0	25	0	7	38	21	0	75	0.00152036	0.00616362
chrA		0			chromate efflux transporter			0	25	0	7	38	21	0	75	0.00152036	0.00616362
ctpA_1		0			heavy metal translocating P-type ATPase			0	25	0	7	38	21	0	75	0.00152036	0.00616362
cueO		0			multicopper oxidase CueO			0	25	0	7	38	21	0	75	0.00152036	0.00616362
dtd3		0			D-aminoacyl-tRNA deacylase			0	25	0	7	38	21	0	75	0.00152036	0.00616362
embA_1		0			arabinosyltransferase EmbA			0	25	0	7	38	21	0	75	0.00152036	0.00616362
fadJ		0			Fatty acid oxidation complex subunit alpha			0	25	0	7	38	21	0	75	0.00152036	0.00616362
fbpD		0			esterase family protein			0	25	0	7	38	21	0	75	0.00152036	0.00616362
fin		0			serine-type DNA invertase Fin			0	25	0	7	38	21	0	75	0.00152036	0.00616362
ftsP		0			cell division protein FtsP			0	25	0	7	38	21	0	75	0.00152036	0.00616362
gorA		0			glutathione-disulfide reductase			0	25	0	7	38	21	0	75	0.00152036	0.00616362
group_1942		0		aofH_2	flavin monoamine oxidase family protein			0	25	0	7	38	21	0	75	0.00152036	0.00616362
group_1986		0			hypothetical protein			0	25	0	7	38	21	0	75	0.00152036	0.00616362
group_1987		0			type I restriction-modification system subunit M			0	25	0	7	38	21	0	75	0.00152036	0.00616362
group_1990		0			hypothetical protein			0	25	0	7	38	21	0	75	0.00152036	0.00616362
group_2046		0			hypothetical protein			0	25	0	7	38	21	0	75	0.00152036	0.00616362
group_2047		0			hypothetical protein			0	25	0	7	38	21	0	75	0.00152036	0.00616362
group_2145		0			hypothetical protein			0	25	0	7	38	21	0	75	0.00152036	0.00616362
group_2147		0		fabG_2	3-oxoacyl-[acyl-carrier-protein] reductase			0	25	0	7	38	21	0	75	0.00152036	0.00616362
group_2149		0			hypothetical protein			0	25	0	7	38	21	0	75	0.00152036	0.00616362
group_2150		0			TIGR03086 family metal-binding protein			0	25	0	7	38	21	0	75	0.00152036	0.00616362
group_2151		0			pyridoxamine 5'-phosphate oxidase family protein			0	25	0	7	38	21	0	75	0.00152036	0.00616362
group_2159		0			hypothetical protein			0	25	0	7	38	21	0	75	0.00152036	0.00616362
group_3679		0			hypothetical protein			0	25	0	7	38	21	0	75	0.00152036	0.00616362
group_3680		0			hypothetical protein			0	25	0	7	38	21	0	75	0.00152036	0.00616362
group_3681		0			hypothetical protein			0	25	0	7	38	21	0	75	0.00152036	0.00616362
group_3687		0			hypothetical protein			0	25	0	7	38	21	0	75	0.00152036	0.00616362
group_3688		0			hypothetical protein			0	25	0	7	38	21	0	75	0.00152036	0.00616362
group_3689		0			hypothetical protein			0	25	0	7	38	21	0	75	0.00152036	0.00616362
group_3690		0			hypothetical protein			0	25	0	7	38	21	0	75	0.00152036	0.00616362
group_443		0			hypothetical protein			0	25	0	7	38	21	0	75	0.00152036	0.00616362
group_4455		0			phthiocerol/phthiodiolone dimycocerosyl transferase			0	25	0	7	38	21	0	75	0.00152036	0.00616362
group_4970		0			hypothetical protein			0	25	0	7	38	21	0	75	0.00152036	0.00616362
group_4971		0			hypothetical protein			0	25	0	7	38	21	0	75	0.00152036	0.00616362
group_4972		0			hypothetical protein			0	25	0	7	38	21	0	75	0.00152036	0.00616362
group_4973		0			hypothetical protein			0	25	0	7	38	21	0	75	0.00152036	0.00616362
group_4975		0		ihfA	Integration host factor subunit alpha			0	25	0	7	38	21	0	75	0.00152036	0.00616362
group_4977		0			MmpS family protein			0	25	0	7	38	21	0	75	0.00152036	0.00616362
group_4978		0		mmpL4_9	siderophore RND transporter MmpL4			0	25	0	7	38	21	0	75	0.00152036	0.00616362
group_4980		0			hypothetical protein			0	25	0	7	38	21	0	75	0.00152036	0.00616362
group_4981		0			hypothetical protein			0	25	0	7	38	21	0	75	0.00152036	0.00616362
group_4982		0			hypothetical protein			0	25	0	7	38	21	0	75	0.00152036	0.00616362
group_4983		0			hypothetical protein			0	25	0	7	38	21	0	75	0.00152036	0.00616362
group_4984		0			hypothetical protein			0	25	0	7	38	21	0	75	0.00152036	0.00616362
group_4985		0			hypothetical protein			0	25	0	7	38	21	0	75	0.00152036	0.00616362
group_4986		0			hypothetical protein			0	25	0	7	38	21	0	75	0.00152036	0.00616362
group_4987		0			oxidoreductase			0	25	0	7	38	21	0	75	0.00152036	0.00616362
group_4988		0			TetR/AcrR family transcriptional regulator			0	25	0	7	38	21	0	75	0.00152036	0.00616362
group_4991		0			IS256 family transposase			0	25	0	7	38	21	0	75	0.00152036	0.00616362
group_4992		0			hypothetical protein			0	25	0	7	38	21	0	75	0.00152036	0.00616362
group_4993		0			aldehyde dehydrogenase family protein			0	25	0	7	38	21	0	75	0.00152036	0.00616362
group_4994		0			alkene reductase			0	25	0	7	38	21	0	75	0.00152036	0.00616362
group_4995		0			hypothetical protein			0	25	0	7	38	21	0	75	0.00152036	0.00616362
group_4996		0			hypothetical protein			0	25	0	7	38	21	0	75	0.00152036	0.00616362
group_4998		0			hypothetical protein			0	25	0	7	38	21	0	75	0.00152036	0.00616362
group_4999		0			hypothetical protein			0	25	0	7	38	21	0	75	0.00152036	0.00616362
group_5000		0			hypothetical protein			0	25	0	7	38	21	0	75	0.00152036	0.00616362
group_5001		0			hypothetical protein			0	25	0	7	38	21	0	75	0.00152036	0.00616362
group_5002		0		xerC_4	Tyrosine recombinase XerC			0	25	0	7	38	21	0	75	0.00152036	0.00616362
group_5003		0			hypothetical protein			0	25	0	7	38	21	0	75	0.00152036	0.00616362
group_5004		0			hypothetical protein			0	25	0	7	38	21	0	75	0.00152036	0.00616362
group_5005		0			hypothetical protein			0	25	0	7	38	21	0	75	0.00152036	0.00616362
group_5007		0			hypothetical protein			0	25	0	7	38	21	0	75	0.00152036	0.00616362
group_5008		0			hypothetical protein			0	25	0	7	38	21	0	75	0.00152036	0.00616362
group_5009		0			hypothetical protein			0	25	0	7	38	21	0	75	0.00152036	0.00616362
group_5010		0			hypothetical protein			0	25	0	7	38	21	0	75	0.00152036	0.00616362
group_5011		0			hypothetical protein			0	25	0	7	38	21	0	75	0.00152036	0.00616362
group_5012		0			hypothetical protein			0	25	0	7	38	21	0	75	0.00152036	0.00616362
group_5013		0			hypothetical protein			0	25	0	7	38	21	0	75	0.00152036	0.00616362
group_5014		0			hypothetical protein			0	25	0	7	38	21	0	75	0.00152036	0.00616362
group_5015		0			hypothetical protein			0	25	0	7	38	21	0	75	0.00152036	0.00616362
group_5016		0			hypothetical protein			0	25	0	7	38	21	0	75	0.00152036	0.00616362
group_5017		0			hypothetical protein			0	25	0	7	38	21	0	75	0.00152036	0.00616362
group_5018		0			hypothetical protein			0	25	0	7	38	21	0	75	0.00152036	0.00616362
group_5019		0			hypothetical protein			0	25	0	7	38	21	0	75	0.00152036	0.00616362
group_5020		0			hypothetical protein			0	25	0	7	38	21	0	75	0.00152036	0.00616362
group_5021		0			hypothetical protein			0	25	0	7	38	21	0	75	0.00152036	0.00616362
group_5022		0			hypothetical protein			0	25	0	7	38	21	0	75	0.00152036	0.00616362
group_5023		0			hypothetical protein			0	25	0	7	38	21	0	75	0.00152036	0.00616362
group_5024		0			hypothetical protein			0	25	0	7	38	21	0	75	0.00152036	0.00616362
group_5025		0			hypothetical protein			0	25	0	7	38	21	0	75	0.00152036	0.00616362
group_5026		0			hypothetical protein			0	25	0	7	38	21	0	75	0.00152036	0.00616362
group_5027		0			hypothetical protein			0	25	0	7	38	21	0	75	0.00152036	0.00616362
group_5028		0			hypothetical protein			0	25	0	7	38	21	0	75	0.00152036	0.00616362
group_5029		0			hypothetical protein			0	25	0	7	38	21	0	75	0.00152036	0.00616362
group_5030		0			hypothetical protein			0	25	0	7	38	21	0	75	0.00152036	0.00616362
group_5031		0			hypothetical protein			0	25	0	7	38	21	0	75	0.00152036	0.00616362
group_5032		0			hypothetical protein			0	25	0	7	38	21	0	75	0.00152036	0.00616362
group_5033		0			hypothetical protein			0	25	0	7	38	21	0	75	0.00152036	0.00616362
group_5034		0			hypothetical protein			0	25	0	7	38	21	0	75	0.00152036	0.00616362
group_5035		0			hypothetical protein			0	25	0	7	38	21	0	75	0.00152036	0.00616362
group_5036		0			hypothetical protein			0	25	0	7	38	21	0	75	0.00152036	0.00616362
group_5037		0			hypothetical protein			0	25	0	7	38	21	0	75	0.00152036	0.00616362
group_5038		0			hypothetical protein			0	25	0	7	38	21	0	75	0.00152036	0.00616362
group_5039		0			hypothetical protein			0	25	0	7	38	21	0	75	0.00152036	0.00616362
group_5040		0			hypothetical protein			0	25	0	7	38	21	0	75	0.00152036	0.00616362
group_5041		0			hypothetical protein			0	25	0	7	38	21	0	75	0.00152036	0.00616362
group_5042		0			hypothetical protein			0	25	0	7	38	21	0	75	0.00152036	0.00616362
group_5043		0			hypothetical protein			0	25	0	7	38	21	0	75	0.00152036	0.00616362
group_5044		0			hypothetical protein			0	25	0	7	38	21	0	75	0.00152036	0.00616362
group_5045		0			hypothetical protein			0	25	0	7	38	21	0	75	0.00152036	0.00616362
group_5046		0			hypothetical protein			0	25	0	7	38	21	0	75	0.00152036	0.00616362
group_5047		0			hypothetical protein			0	25	0	7	38	21	0	75	0.00152036	0.00616362
group_5048		0			hypothetical protein			0	25	0	7	38	21	0	75	0.00152036	0.00616362
group_5049		0			hypothetical protein			0	25	0	7	38	21	0	75	0.00152036	0.00616362
group_5050		0			hypothetical protein			0	25	0	7	38	21	0	75	0.00152036	0.00616362
group_5051		0			hypothetical protein			0	25	0	7	38	21	0	75	0.00152036	0.00616362
group_5052		0			hypothetical protein			0	25	0	7	38	21	0	75	0.00152036	0.00616362
group_5053		0			hypothetical protein			0	25	0	7	38	21	0	75	0.00152036	0.00616362
group_5054		0			hypothetical protein			0	25	0	7	38	21	0	75	0.00152036	0.00616362
group_5055		0			hypothetical protein			0	25	0	7	38	21	0	75	0.00152036	0.00616362
group_5056		0			hypothetical protein			0	25	0	7	38	21	0	75	0.00152036	0.00616362
group_5057		0			hypothetical protein			0	25	0	7	38	21	0	75	0.00152036	0.00616362
group_5058		0			hypothetical protein			0	25	0	7	38	21	0	75	0.00152036	0.00616362
group_5059		0			hypothetical protein			0	25	0	7	38	21	0	75	0.00152036	0.00616362
group_5060		0			hypothetical protein			0	25	0	7	38	21	0	75	0.00152036	0.00616362
group_5061		0			hypothetical protein			0	25	0	7	38	21	0	75	0.00152036	0.00616362
group_5062		0			hypothetical protein			0	25	0	7	38	21	0	75	0.00152036	0.00616362
group_5063		0			hypothetical protein			0	25	0	7	38	21	0	75	0.00152036	0.00616362
group_5064		0			hypothetical protein			0	25	0	7	38	21	0	75	0.00152036	0.00616362
group_5065		0			hypothetical protein			0	25	0	7	38	21	0	75	0.00152036	0.00616362
group_5066		0			hypothetical protein			0	25	0	7	38	21	0	75	0.00152036	0.00616362
group_5067		0			hypothetical protein			0	25	0	7	38	21	0	75	0.00152036	0.00616362
group_5068		0			hypothetical protein			0	25	0	7	38	21	0	75	0.00152036	0.00616362
group_5069		0			hypothetical protein			0	25	0	7	38	21	0	75	0.00152036	0.00616362
group_5071		0			hypothetical protein			0	25	0	7	38	21	0	75	0.00152036	0.00616362
group_5072		0			hypothetical protein			0	25	0	7	38	21	0	75	0.00152036	0.00616362
group_5073		0			hypothetical protein			0	25	0	7	38	21	0	75	0.00152036	0.00616362
group_5074		0			hypothetical protein			0	25	0	7	38	21	0	75	0.00152036	0.00616362
group_5075		0			hypothetical protein			0	25	0	7	38	21	0	75	0.00152036	0.00616362
group_5076		0			hypothetical protein			0	25	0	7	38	21	0	75	0.00152036	0.00616362
group_5077		0			site-specific integrase			0	25	0	7	38	21	0	75	0.00152036	0.00616362
group_5078		0			hypothetical protein			0	25	0	7	38	21	0	75	0.00152036	0.00616362
group_5080		0			hypothetical protein			0	25	0	7	38	21	0	75	0.00152036	0.00616362
group_5081		0			putative protein			0	25	0	7	38	21	0	75	0.00152036	0.00616362
group_5082		0			hypothetical protein			0	25	0	7	38	21	0	75	0.00152036	0.00616362
group_5083		0			hypothetical protein			0	25	0	7	38	21	0	75	0.00152036	0.00616362
group_5084		0			IS481 family transposase ISMav5			0	25	0	7	38	21	0	75	0.00152036	0.00616362
group_5085		0			hypothetical protein			0	25	0	7	38	21	0	75	0.00152036	0.00616362
group_5087		0			helix-turn-helix domain-containing protein			0	25	0	7	38	21	0	75	0.00152036	0.00616362
group_5088		0			HAD-IIA family hydrolase			0	25	0	7	38	21	0	75	0.00152036	0.00616362
group_5089		0			hypothetical protein			0	25	0	7	38	21	0	75	0.00152036	0.00616362
group_5090		0			LLM class F420-dependent oxidoreductase			0	25	0	7	38	21	0	75	0.00152036	0.00616362
group_5091		0			hypothetical protein			0	25	0	7	38	21	0	75	0.00152036	0.00616362
group_5092		0			RNA polymerase sigma factor			0	25	0	7	38	21	0	75	0.00152036	0.00616362
group_5093		0			hypothetical protein			0	25	0	7	38	21	0	75	0.00152036	0.00616362
group_5094		0			creatininase family protein			0	25	0	7	38	21	0	75	0.00152036	0.00616362
group_5095		0			hypothetical protein			0	25	0	7	38	21	0	75	0.00152036	0.00616362
group_5096		0			hypothetical protein			0	25	0	7	38	21	0	75	0.00152036	0.00616362
group_5097		0			hypothetical protein			0	25	0	7	38	21	0	75	0.00152036	0.00616362
group_5098		0			hypothetical protein			0	25	0	7	38	21	0	75	0.00152036	0.00616362
group_5099		0			hypothetical protein			0	25	0	7	38	21	0	75	0.00152036	0.00616362
group_5100		0			hypothetical protein			0	25	0	7	38	21	0	75	0.00152036	0.00616362
group_5101		0			ATP-binding protein			0	25	0	7	38	21	0	75	0.00152036	0.00616362
group_5102		0			hypothetical protein			0	25	0	7	38	21	0	75	0.00152036	0.00616362
group_5103		0			hypothetical protein			0	25	0	7	38	21	0	75	0.00152036	0.00616362
group_5104		0		arsC_2	Arsenate reductase			0	25	0	7	38	21	0	75	0.00152036	0.00616362
group_5108		0			DoxX family protein			0	25	0	7	38	21	0	75	0.00152036	0.00616362
group_5109		0			PadR family transcriptional regulator			0	25	0	7	38	21	0	75	0.00152036	0.00616362
group_5111		0			hypothetical protein			0	25	0	7	38	21	0	75	0.00152036	0.00616362
group_5112		0			hypothetical protein			0	25	0	7	38	21	0	75	0.00152036	0.00616362
group_5114		0			acetoacetate--CoA ligase			0	25	0	7	38	21	0	75	0.00152036	0.00616362
group_5115		0			hypothetical protein			0	25	0	7	38	21	0	75	0.00152036	0.00616362
group_5117		0			hypothetical protein			0	25	0	7	38	21	0	75	0.00152036	0.00616362
group_5118		0		xerC_2	Tyrosine recombinase XerC			0	25	0	7	38	21	0	75	0.00152036	0.00616362
group_5119		0			hypothetical protein			0	25	0	7	38	21	0	75	0.00152036	0.00616362
group_5120		0			hypothetical protein			0	25	0	7	38	21	0	75	0.00152036	0.00616362
group_5121		0			hypothetical protein			0	25	0	7	38	21	0	75	0.00152036	0.00616362
group_5122		0			hypothetical protein			0	25	0	7	38	21	0	75	0.00152036	0.00616362
group_5123		0			hypothetical protein			0	25	0	7	38	21	0	75	0.00152036	0.00616362
group_5124		0			glutathione S-transferase family protein			0	25	0	7	38	21	0	75	0.00152036	0.00616362
group_5125		0			MCE family protein			0	25	0	7	38	21	0	75	0.00152036	0.00616362
group_5127		0			virulence factor Mce family protein			0	25	0	7	38	21	0	75	0.00152036	0.00616362
group_5129		0			hypothetical protein			0	25	0	7	38	21	0	75	0.00152036	0.00616362
group_5131		0			SDR family oxidoreductase			0	25	0	7	38	21	0	75	0.00152036	0.00616362
group_5132		0			hypothetical protein			0	25	0	7	38	21	0	75	0.00152036	0.00616362
group_5134		0			AhpC/TSA family protein			0	25	0	7	38	21	0	75	0.00152036	0.00616362
group_5135		0			hypothetical protein			0	25	0	7	38	21	0	75	0.00152036	0.00616362
group_5136		0			Peroxiredoxin			0	25	0	7	38	21	0	75	0.00152036	0.00616362
group_5137		0			hypothetical protein			0	25	0	7	38	21	0	75	0.00152036	0.00616362
group_5138		0			amidohydrolase family protein			0	25	0	7	38	21	0	75	0.00152036	0.00616362
group_5139		0			hypothetical protein			0	25	0	7	38	21	0	75	0.00152036	0.00616362
group_5140		0			sulfonate ABC transporter substrate-binding protein			0	25	0	7	38	21	0	75	0.00152036	0.00616362
group_5141		0			ABC transporter permease			0	25	0	7	38	21	0	75	0.00152036	0.00616362
group_5142		0			ABC transporter ATP-binding protein			0	25	0	7	38	21	0	75	0.00152036	0.00616362
group_5143		0		ssuD_2	FMNH2-dependent alkanesulfonate monooxygenase			0	25	0	7	38	21	0	75	0.00152036	0.00616362
group_5144		0			peroxidase-related enzyme			0	25	0	7	38	21	0	75	0.00152036	0.00616362
group_5145		0			RNA polymerase sigma factor			0	25	0	7	38	21	0	75	0.00152036	0.00616362
group_5146		0			hypothetical protein			0	25	0	7	38	21	0	75	0.00152036	0.00616362
group_5147		0			hypothetical protein			0	25	0	7	38	21	0	75	0.00152036	0.00616362
group_5148		0			hypothetical protein			0	25	0	7	38	21	0	75	0.00152036	0.00616362
group_5149		0			haloalkane dehalogenase			0	25	0	7	38	21	0	75	0.00152036	0.00616362
group_5150		0			hypothetical protein			0	25	0	7	38	21	0	75	0.00152036	0.00616362
group_5151		0			RNA polymerase sigma factor			0	25	0	7	38	21	0	75	0.00152036	0.00616362
group_5152		0			hypothetical protein			0	25	0	7	38	21	0	75	0.00152036	0.00616362
group_5153		0			AhpC/TSA family protein			0	25	0	7	38	21	0	75	0.00152036	0.00616362
group_5155		0			haloalkane dehalogenase			0	25	0	7	38	21	0	75	0.00152036	0.00616362
group_5156		0			hypothetical protein			0	25	0	7	38	21	0	75	0.00152036	0.00616362
group_5157		0			hypothetical protein			0	25	0	7	38	21	0	75	0.00152036	0.00616362
group_5158		0			hypothetical protein			0	25	0	7	38	21	0	75	0.00152036	0.00616362
group_5159		0			hypothetical protein			0	25	0	7	38	21	0	75	0.00152036	0.00616362
group_5161		0			hypothetical protein			0	25	0	7	38	21	0	75	0.00152036	0.00616362
group_5162		0			hypothetical protein			0	25	0	7	38	21	0	75	0.00152036	0.00616362
group_5163		0			GNAT family N-acetyltransferase			0	25	0	7	38	21	0	75	0.00152036	0.00616362
group_5164		0			hypothetical protein			0	25	0	7	38	21	0	75	0.00152036	0.00616362
group_5171		0			hypothetical protein			0	25	0	7	38	21	0	75	0.00152036	0.00616362
group_5172		0			hypothetical protein			0	25	0	7	38	21	0	75	0.00152036	0.00616362
group_5173		0			hypothetical protein			0	25	0	7	38	21	0	75	0.00152036	0.00616362
group_5174		0			hypothetical protein			0	25	0	7	38	21	0	75	0.00152036	0.00616362
group_5175		0			hypothetical protein			0	25	0	7	38	21	0	75	0.00152036	0.00616362
group_5176		0			hypothetical protein			0	25	0	7	38	21	0	75	0.00152036	0.00616362
group_5177		0			hypothetical protein			0	25	0	7	38	21	0	75	0.00152036	0.00616362
group_5178		0			hypothetical protein			0	25	0	7	38	21	0	75	0.00152036	0.00616362
group_5179		0			hypothetical protein			0	25	0	7	38	21	0	75	0.00152036	0.00616362
group_5180		0			hypothetical protein			0	25	0	7	38	21	0	75	0.00152036	0.00616362
group_5181		0			hypothetical protein			0	25	0	7	38	21	0	75	0.00152036	0.00616362
group_5182		0			hypothetical protein			0	25	0	7	38	21	0	75	0.00152036	0.00616362
group_5183		0			hypothetical protein			0	25	0	7	38	21	0	75	0.00152036	0.00616362
group_5184		0			hypothetical protein			0	25	0	7	38	21	0	75	0.00152036	0.00616362
group_5185		0			hypothetical protein			0	25	0	7	38	21	0	75	0.00152036	0.00616362
group_5186		0			hypothetical protein			0	25	0	7	38	21	0	75	0.00152036	0.00616362
group_5187		0			hypothetical protein			0	25	0	7	38	21	0	75	0.00152036	0.00616362
group_5188		0			hypothetical protein			0	25	0	7	38	21	0	75	0.00152036	0.00616362
group_5189		0			hypothetical protein			0	25	0	7	38	21	0	75	0.00152036	0.00616362
group_5190		0			hypothetical protein			0	25	0	7	38	21	0	75	0.00152036	0.00616362
group_5191		0			hypothetical protein			0	25	0	7	38	21	0	75	0.00152036	0.00616362
group_5193		0			hypothetical protein			0	25	0	7	38	21	0	75	0.00152036	0.00616362
group_5194		0			hypothetical protein			0	25	0	7	38	21	0	75	0.00152036	0.00616362
group_5195		0			hypothetical protein			0	25	0	7	38	21	0	75	0.00152036	0.00616362
group_5196		0			hypothetical protein			0	25	0	7	38	21	0	75	0.00152036	0.00616362
group_5197		0			hypothetical protein			0	25	0	7	38	21	0	75	0.00152036	0.00616362
group_5198		0			hypothetical protein			0	25	0	7	38	21	0	75	0.00152036	0.00616362
group_5199		0			hypothetical protein			0	25	0	7	38	21	0	75	0.00152036	0.00616362
group_5200		0			hypothetical protein			0	25	0	7	38	21	0	75	0.00152036	0.00616362
group_5201		0			hypothetical protein			0	25	0	7	38	21	0	75	0.00152036	0.00616362
group_5202		0			hypothetical protein			0	25	0	7	38	21	0	75	0.00152036	0.00616362
group_5203		0			hypothetical protein			0	25	0	7	38	21	0	75	0.00152036	0.00616362
group_5205		0			hypothetical protein			0	25	0	7	38	21	0	75	0.00152036	0.00616362
group_5215		0			hypothetical protein			0	25	0	7	38	21	0	75	0.00152036	0.00616362
group_5216		0			hypothetical protein			0	25	0	7	38	21	0	75	0.00152036	0.00616362
group_5217		0			hypothetical protein			0	25	0	7	38	21	0	75	0.00152036	0.00616362
group_5219		0			hypothetical protein			0	25	0	7	38	21	0	75	0.00152036	0.00616362
group_5221		0			hypothetical protein			0	25	0	7	38	21	0	75	0.00152036	0.00616362
group_5222		0			hypothetical protein			0	25	0	7	38	21	0	75	0.00152036	0.00616362
group_5223		0			hypothetical protein			0	25	0	7	38	21	0	75	0.00152036	0.00616362
group_5225		0			hypothetical protein			0	25	0	7	38	21	0	75	0.00152036	0.00616362
group_5226		0			hypothetical protein			0	25	0	7	38	21	0	75	0.00152036	0.00616362
group_5227		0			hypothetical protein			0	25	0	7	38	21	0	75	0.00152036	0.00616362
group_5228		0			hypothetical protein			0	25	0	7	38	21	0	75	0.00152036	0.00616362
group_5229		0			hypothetical protein			0	25	0	7	38	21	0	75	0.00152036	0.00616362
group_5230		0			hypothetical protein			0	25	0	7	38	21	0	75	0.00152036	0.00616362
group_5231		0			hypothetical protein			0	25	0	7	38	21	0	75	0.00152036	0.00616362
group_5232		0			hypothetical protein			0	25	0	7	38	21	0	75	0.00152036	0.00616362
group_5233		0			hypothetical protein			0	25	0	7	38	21	0	75	0.00152036	0.00616362
group_5234		0			hypothetical protein			0	25	0	7	38	21	0	75	0.00152036	0.00616362
group_5235		0			hypothetical protein			0	25	0	7	38	21	0	75	0.00152036	0.00616362
group_5236		0			hypothetical protein			0	25	0	7	38	21	0	75	0.00152036	0.00616362
group_5237		0			hypothetical protein			0	25	0	7	38	21	0	75	0.00152036	0.00616362
group_5240		0			hypothetical protein			0	25	0	7	38	21	0	75	0.00152036	0.00616362
group_5241		0			hypothetical protein			0	25	0	7	38	21	0	75	0.00152036	0.00616362
group_5242		0			hypothetical protein			0	25	0	7	38	21	0	75	0.00152036	0.00616362
group_5243		0			hypothetical protein			0	25	0	7	38	21	0	75	0.00152036	0.00616362
group_5244		0			hypothetical protein			0	25	0	7	38	21	0	75	0.00152036	0.00616362
group_5245		0			hypothetical protein			0	25	0	7	38	21	0	75	0.00152036	0.00616362
group_5246		0			hypothetical protein			0	25	0	7	38	21	0	75	0.00152036	0.00616362
group_5247		0			hypothetical protein			0	25	0	7	38	21	0	75	0.00152036	0.00616362
group_5248		0			hypothetical protein			0	25	0	7	38	21	0	75	0.00152036	0.00616362
group_5249		0			hypothetical protein			0	25	0	7	38	21	0	75	0.00152036	0.00616362
group_5251		0			hypothetical protein			0	25	0	7	38	21	0	75	0.00152036	0.00616362
group_5252		0			TerC family protein			0	25	0	7	38	21	0	75	0.00152036	0.00616362
group_5253		0		IMPDH	Inosine-5'-monophosphate dehydrogenase			0	25	0	7	38	21	0	75	0.00152036	0.00616362
group_5254		0			hypothetical protein			0	25	0	7	38	21	0	75	0.00152036	0.00616362
group_5256		0			YbcC family protein			0	25	0	7	38	21	0	75	0.00152036	0.00616362
group_5257		0			hypothetical protein			0	25	0	7	38	21	0	75	0.00152036	0.00616362
group_5258		0		canB_2	beta-carbonic anhydrase CanB			0	25	0	7	38	21	0	75	0.00152036	0.00616362
group_5259		0			hypothetical protein			0	25	0	7	38	21	0	75	0.00152036	0.00616362
group_5260		0			hypothetical protein			0	25	0	7	38	21	0	75	0.00152036	0.00616362
group_5262		0			hypothetical protein			0	25	0	7	38	21	0	75	0.00152036	0.00616362
group_5263		0			hypothetical protein			0	25	0	7	38	21	0	75	0.00152036	0.00616362
group_5264		0			hypothetical protein			0	25	0	7	38	21	0	75	0.00152036	0.00616362
group_5266		0			hypothetical protein			0	25	0	7	38	21	0	75	0.00152036	0.00616362
group_5267		0			metalloregulator ArsR/SmtB family transcription factor			0	25	0	7	38	21	0	75	0.00152036	0.00616362
group_5268		0			hypothetical protein			0	25	0	7	38	21	0	75	0.00152036	0.00616362
group_5269		0		merB	Alkylmercury lyase			0	25	0	7	38	21	0	75	0.00152036	0.00616362
group_5272		0			hypothetical protein			0	25	0	7	38	21	0	75	0.00152036	0.00616362
group_5273		0			hypothetical protein			0	25	0	7	38	21	0	75	0.00152036	0.00616362
group_5274		0			hypothetical protein			0	25	0	7	38	21	0	75	0.00152036	0.00616362
group_5275		0			hypothetical protein			0	25	0	7	38	21	0	75	0.00152036	0.00616362
group_5276		0			hypothetical protein			0	25	0	7	38	21	0	75	0.00152036	0.00616362
group_5277		0			hypothetical protein			0	25	0	7	38	21	0	75	0.00152036	0.00616362
group_5278		0			hypothetical protein			0	25	0	7	38	21	0	75	0.00152036	0.00616362
group_5279		0			hypothetical protein			0	25	0	7	38	21	0	75	0.00152036	0.00616362
group_5280		0			hypothetical protein			0	25	0	7	38	21	0	75	0.00152036	0.00616362
group_5281		0			IS701 family transposase ISSav4			0	25	0	7	38	21	0	75	0.00152036	0.00616362
group_5282		0			hypothetical protein			0	25	0	7	38	21	0	75	0.00152036	0.00616362
group_5283		0			hypothetical protein			0	25	0	7	38	21	0	75	0.00152036	0.00616362
group_5284		0			hypothetical protein			0	25	0	7	38	21	0	75	0.00152036	0.00616362
group_5285		0			hypothetical protein			0	25	0	7	38	21	0	75	0.00152036	0.00616362
group_5336		0			hypothetical protein			0	25	0	7	38	21	0	75	0.00152036	0.00616362
group_5408		0			hypothetical protein			0	25	0	7	38	21	0	75	0.00152036	0.00616362
Int-Tn		0			Transposase from transposon Tn916			0	25	0	7	38	21	0	75	0.00152036	0.00616362
lpdA_3		0			dihydrolipoyl dehydrogenase			0	25	0	7	38	21	0	75	0.00152036	0.00616362
lprM_2		0			Mce family lipoprotein LprM			0	25	0	7	38	21	0	75	0.00152036	0.00616362
mkl_2		0			ABC transporter ATP-binding protein			0	25	0	7	38	21	0	75	0.00152036	0.00616362
ndhB		0			NAD(P)H-quinone oxidoreductase subunit 2, chloroplastic			0	25	0	7	38	21	0	75	0.00152036	0.00616362
nemR		0			DNA-binding transcriptional regulator NemR			0	25	0	7	38	21	0	75	0.00152036	0.00616362
nrdH_2		0			redoxin NrdH			0	25	0	7	38	21	0	75	0.00152036	0.00616362
pinE_1		0			site-specific DNA recombinase			0	25	0	7	38	21	0	75	0.00152036	0.00616362
pinE_2		0			site-specific DNA recombinase			0	25	0	7	38	21	0	75	0.00152036	0.00616362
pinE_3		0			site-specific DNA recombinase			0	25	0	7	38	21	0	75	0.00152036	0.00616362
radA_2		0			DNA repair protein RadA			0	25	0	7	38	21	0	75	0.00152036	0.00616362
rclC_1		0			reactive chlorine species resistance protein RclC			0	25	0	7	38	21	0	75	0.00152036	0.00616362
rclC_2		0			reactive chlorine species resistance protein RclC			0	25	0	7	38	21	0	75	0.00152036	0.00616362
recD2_1		0			ATP-dependent RecD-like DNA helicase			0	25	0	7	38	21	0	75	0.00152036	0.00616362
rutB_2		0			Peroxyureidoacrylate/ureidoacrylate amidohydrolase RutB			0	25	0	7	38	21	0	75	0.00152036	0.00616362
yhdJ		0			adenine-specific DNA-methyltransferase			0	25	0	7	38	21	0	75	0.00152036	0.00616362
group_3490		0			hypothetical protein			28.9474	0	11	0	27	28	28.9474	100	0.0016046	0.00649482
group_3491		0			hypothetical protein			28.9474	0	11	0	27	28	28.9474	100	0.0016046	0.00649482
group_7		0			hypothetical protein			60.5263	21.4286	23	6	15	22	60.5263	78.5714	0.00239971	0.00970542
group_272		0			hypothetical protein			5.26316	35.7143	2	10	36	18	5.26316	64.2857	0.00259593	0.0104824
group_38		0			hypothetical protein			5.26316	35.7143	2	10	36	18	5.26316	64.2857	0.00259593	0.0104824
group_2026		0			hypothetical protein			2.63158	28.5714	1	8	37	20	2.63158	71.4286	0.00337749	0.0136168
group_4702		0			hypothetical protein			26.3158	0	10	0	28	28	26.3158	100	0.00354686	0.0141541
group_5913		0			hypothetical protein			26.3158	0	10	0	28	28	26.3158	100	0.00354686	0.0141541
group_5914		0			hypothetical protein			26.3158	0	10	0	28	28	26.3158	100	0.00354686	0.0141541
group_5915		0			hypothetical protein			26.3158	0	10	0	28	28	26.3158	100	0.00354686	0.0141541
group_5916		0			hypothetical protein			26.3158	0	10	0	28	28	26.3158	100	0.00354686	0.0141541
group_5917		0			hypothetical protein			26.3158	0	10	0	28	28	26.3158	100	0.00354686	0.0141541
group_5918		0			hypothetical protein			26.3158	0	10	0	28	28	26.3158	100	0.00354686	0.0141541
group_5919		0			hypothetical protein			26.3158	0	10	0	28	28	26.3158	100	0.00354686	0.0141541
group_5920		0			hypothetical protein			26.3158	0	10	0	28	28	26.3158	100	0.00354686	0.0141541
group_5921		0			hypothetical protein			26.3158	0	10	0	28	28	26.3158	100	0.00354686	0.0141541
group_5922		0			hypothetical protein			26.3158	0	10	0	28	28	26.3158	100	0.00354686	0.0141541
group_5923		0		xerC_2	Tyrosine recombinase XerC			26.3158	0	10	0	28	28	26.3158	100	0.00354686	0.0141541
group_5684		0			hypothetical protein			0	21.4286	0	6	38	22	0	78.5714	0.00414644	0.0145639
group_521		0		dinB	hypothetical protein			0	21.4286	0	6	38	22	0	78.5714	0.00414644	0.0145639
group_2192		0			hypothetical protein			0	21.4286	0	6	38	22	0	78.5714	0.00414644	0.0145639
group_2190		0		mmpL4_9	siderophore RND transporter MmpL4			0	21.4286	0	6	38	22	0	78.5714	0.00414644	0.0145639
group_1933		0			hypothetical protein			0	21.4286	0	6	38	22	0	78.5714	0.00414644	0.0145639
group_2191		0			hypothetical protein			0	21.4286	0	6	38	22	0	78.5714	0.00414644	0.0145639
group_3259		0			hypothetical protein			0	21.4286	0	6	38	22	0	78.5714	0.00414644	0.0145639
group_4311		0			hypothetical protein			0	21.4286	0	6	38	22	0	78.5714	0.00414644	0.0145639
group_518		0			class I SAM-dependent methyltransferase			0	21.4286	0	6	38	22	0	78.5714	0.00414644	0.0145639
group_5218		0			hypothetical protein			0	21.4286	0	6	38	22	0	78.5714	0.00414644	0.0145639
group_5238		0			hypothetical protein			0	21.4286	0	6	38	22	0	78.5714	0.00414644	0.0145639
group_5672		0			hypothetical protein			0	21.4286	0	6	38	22	0	78.5714	0.00414644	0.0145639
group_5673		0			hypothetical protein			0	21.4286	0	6	38	22	0	78.5714	0.00414644	0.0145639
group_5674		0			hypothetical protein			0	21.4286	0	6	38	22	0	78.5714	0.00414644	0.0145639
group_5676		0			hypothetical protein			0	21.4286	0	6	38	22	0	78.5714	0.00414644	0.0145639
group_5677		0			hypothetical protein			0	21.4286	0	6	38	22	0	78.5714	0.00414644	0.0145639
group_5678		0			hypothetical protein			0	21.4286	0	6	38	22	0	78.5714	0.00414644	0.0145639
group_5679		0			hypothetical protein			0	21.4286	0	6	38	22	0	78.5714	0.00414644	0.0145639
group_5680		0			hypothetical protein			0	21.4286	0	6	38	22	0	78.5714	0.00414644	0.0145639
group_5681		0			hypothetical protein			0	21.4286	0	6	38	22	0	78.5714	0.00414644	0.0145639
group_5682		0			hypothetical protein			0	21.4286	0	6	38	22	0	78.5714	0.00414644	0.0145639
group_5683		0			hypothetical protein			0	21.4286	0	6	38	22	0	78.5714	0.00414644	0.0145639
group_5685		0			hypothetical protein			0	21.4286	0	6	38	22	0	78.5714	0.00414644	0.0145639
group_5686		0			hypothetical protein			0	21.4286	0	6	38	22	0	78.5714	0.00414644	0.0145639
group_5687		0			hypothetical protein			0	21.4286	0	6	38	22	0	78.5714	0.00414644	0.0145639
group_5688		0			aldehyde dehydrogenase family protein			0	21.4286	0	6	38	22	0	78.5714	0.00414644	0.0145639
group_5689		0			amidohydrolase family protein			0	21.4286	0	6	38	22	0	78.5714	0.00414644	0.0145639
group_5690		0			MmpS family protein			0	21.4286	0	6	38	22	0	78.5714	0.00414644	0.0145639
group_5691		0			hypothetical protein			0	21.4286	0	6	38	22	0	78.5714	0.00414644	0.0145639
group_5692		0			hypothetical protein			0	21.4286	0	6	38	22	0	78.5714	0.00414644	0.0145639
group_5693		0			hypothetical protein			0	21.4286	0	6	38	22	0	78.5714	0.00414644	0.0145639
group_5694		0			hypothetical protein			0	21.4286	0	6	38	22	0	78.5714	0.00414644	0.0145639
group_5695		0			hypothetical protein			0	21.4286	0	6	38	22	0	78.5714	0.00414644	0.0145639
group_5696		0			hypothetical protein			0	21.4286	0	6	38	22	0	78.5714	0.00414644	0.0145639
group_5697		0			hypothetical protein			0	21.4286	0	6	38	22	0	78.5714	0.00414644	0.0145639
group_5698		0			hypothetical protein			0	21.4286	0	6	38	22	0	78.5714	0.00414644	0.0145639
group_5699		0			hypothetical protein			0	21.4286	0	6	38	22	0	78.5714	0.00414644	0.0145639
group_5700		0			Putative prophage phiRv2 integrase			0	21.4286	0	6	38	22	0	78.5714	0.00414644	0.0145639
group_5701		0			very short patch repair endonuclease			0	21.4286	0	6	38	22	0	78.5714	0.00414644	0.0145639
group_5702		0			DNA cytosine methyltransferase			0	21.4286	0	6	38	22	0	78.5714	0.00414644	0.0145639
group_5703		0			hypothetical protein			0	21.4286	0	6	38	22	0	78.5714	0.00414644	0.0145639
group_5705		0			1-acyl-sn-glycerol-3-phosphate acyltransferase			0	21.4286	0	6	38	22	0	78.5714	0.00414644	0.0145639
group_5706		0			hypothetical protein			0	21.4286	0	6	38	22	0	78.5714	0.00414644	0.0145639
group_5707		0			hypothetical protein			0	21.4286	0	6	38	22	0	78.5714	0.00414644	0.0145639
group_5708		0			hypothetical protein			0	21.4286	0	6	38	22	0	78.5714	0.00414644	0.0145639
group_5709		0			hypothetical protein			0	21.4286	0	6	38	22	0	78.5714	0.00414644	0.0145639
group_5710		0			hypothetical protein			0	21.4286	0	6	38	22	0	78.5714	0.00414644	0.0145639
group_5711		0			FAD-binding oxidoreductase			0	21.4286	0	6	38	22	0	78.5714	0.00414644	0.0145639
group_5712		0		plsC	HAD-IB family hydrolase			0	21.4286	0	6	38	22	0	78.5714	0.00414644	0.0145639
group_5714		0			hypothetical protein			0	21.4286	0	6	38	22	0	78.5714	0.00414644	0.0145639
group_5715		0			hypothetical protein			0	21.4286	0	6	38	22	0	78.5714	0.00414644	0.0145639
group_5716		0			hypothetical protein			0	21.4286	0	6	38	22	0	78.5714	0.00414644	0.0145639
group_5717		0			hypothetical protein			0	21.4286	0	6	38	22	0	78.5714	0.00414644	0.0145639
group_5718		0			hypothetical protein			0	21.4286	0	6	38	22	0	78.5714	0.00414644	0.0145639
group_5719		0			hypothetical protein			0	21.4286	0	6	38	22	0	78.5714	0.00414644	0.0145639
group_5720		0			hypothetical protein			0	21.4286	0	6	38	22	0	78.5714	0.00414644	0.0145639
group_5721		0			hypothetical protein			0	21.4286	0	6	38	22	0	78.5714	0.00414644	0.0145639
group_5722		0			hypothetical protein			0	21.4286	0	6	38	22	0	78.5714	0.00414644	0.0145639
group_5723		0			hypothetical protein			0	21.4286	0	6	38	22	0	78.5714	0.00414644	0.0145639
group_5724		0			hypothetical protein			0	21.4286	0	6	38	22	0	78.5714	0.00414644	0.0145639
group_5725		0			hypothetical protein			0	21.4286	0	6	38	22	0	78.5714	0.00414644	0.0145639
group_5726		0			hypothetical protein			0	21.4286	0	6	38	22	0	78.5714	0.00414644	0.0145639
group_5727		0			site-specific integrase			0	21.4286	0	6	38	22	0	78.5714	0.00414644	0.0145639
group_5728		0			hypothetical protein			0	21.4286	0	6	38	22	0	78.5714	0.00414644	0.0145639
group_5729		0			hypothetical protein			0	21.4286	0	6	38	22	0	78.5714	0.00414644	0.0145639
group_5730		0			hypothetical protein			0	21.4286	0	6	38	22	0	78.5714	0.00414644	0.0145639
group_5731		0			hypothetical protein			0	21.4286	0	6	38	22	0	78.5714	0.00414644	0.0145639
group_5732		0			hypothetical protein			0	21.4286	0	6	38	22	0	78.5714	0.00414644	0.0145639
group_5733		0			XRE family transcriptional regulator			0	21.4286	0	6	38	22	0	78.5714	0.00414644	0.0145639
group_5734		0			hypothetical protein			0	21.4286	0	6	38	22	0	78.5714	0.00414644	0.0145639
group_5735		0		gph	Phosphoglycolate phosphatase			0	21.4286	0	6	38	22	0	78.5714	0.00414644	0.0145639
group_5736		0			hypothetical protein			0	21.4286	0	6	38	22	0	78.5714	0.00414644	0.0145639
group_5737		0			hypothetical protein			0	21.4286	0	6	38	22	0	78.5714	0.00414644	0.0145639
group_5738		0			hypothetical protein			0	21.4286	0	6	38	22	0	78.5714	0.00414644	0.0145639
group_5739		0			hypothetical protein			0	21.4286	0	6	38	22	0	78.5714	0.00414644	0.0145639
group_5740		0			hypothetical protein			0	21.4286	0	6	38	22	0	78.5714	0.00414644	0.0145639
group_5741		0			hypothetical protein			0	21.4286	0	6	38	22	0	78.5714	0.00414644	0.0145639
group_5742		0			hypothetical protein			0	21.4286	0	6	38	22	0	78.5714	0.00414644	0.0145639
group_5743		0			hypothetical protein			0	21.4286	0	6	38	22	0	78.5714	0.00414644	0.0145639
group_5744		0			hypothetical protein			0	21.4286	0	6	38	22	0	78.5714	0.00414644	0.0145639
group_5745		0		xerC_3	Tyrosine recombinase XerC			0	21.4286	0	6	38	22	0	78.5714	0.00414644	0.0145639
group_5746		0			hypothetical protein			0	21.4286	0	6	38	22	0	78.5714	0.00414644	0.0145639
group_5747		0			hypothetical protein			0	21.4286	0	6	38	22	0	78.5714	0.00414644	0.0145639
group_5749		0			hypothetical protein			0	21.4286	0	6	38	22	0	78.5714	0.00414644	0.0145639
group_5750		0			hypothetical protein			0	21.4286	0	6	38	22	0	78.5714	0.00414644	0.0145639
group_5751		0			hypothetical protein			0	21.4286	0	6	38	22	0	78.5714	0.00414644	0.0145639
group_5752		0			hypothetical protein			0	21.4286	0	6	38	22	0	78.5714	0.00414644	0.0145639
group_5753		0			hypothetical protein			0	21.4286	0	6	38	22	0	78.5714	0.00414644	0.0145639
group_5755		0			hypothetical protein			0	21.4286	0	6	38	22	0	78.5714	0.00414644	0.0145639
group_5757		0			hypothetical protein			0	21.4286	0	6	38	22	0	78.5714	0.00414644	0.0145639
group_5758		0			hypothetical protein			0	21.4286	0	6	38	22	0	78.5714	0.00414644	0.0145639
group_5759		0			hypothetical protein			0	21.4286	0	6	38	22	0	78.5714	0.00414644	0.0145639
group_5760		0			hypothetical protein			0	21.4286	0	6	38	22	0	78.5714	0.00414644	0.0145639
group_5761		0			hypothetical protein			0	21.4286	0	6	38	22	0	78.5714	0.00414644	0.0145639
group_5762		0			hypothetical protein			0	21.4286	0	6	38	22	0	78.5714	0.00414644	0.0145639
group_5763		0			hypothetical protein			0	21.4286	0	6	38	22	0	78.5714	0.00414644	0.0145639
group_5764		0			hypothetical protein			0	21.4286	0	6	38	22	0	78.5714	0.00414644	0.0145639
group_5765		0			hypothetical protein			0	21.4286	0	6	38	22	0	78.5714	0.00414644	0.0145639
group_5766		0			hypothetical protein			0	21.4286	0	6	38	22	0	78.5714	0.00414644	0.0145639
group_5767		0			hypothetical protein			0	21.4286	0	6	38	22	0	78.5714	0.00414644	0.0145639
group_5768		0			hypothetical protein			0	21.4286	0	6	38	22	0	78.5714	0.00414644	0.0145639
group_5769		0			hypothetical protein			0	21.4286	0	6	38	22	0	78.5714	0.00414644	0.0145639
group_5770		0			hypothetical protein			0	21.4286	0	6	38	22	0	78.5714	0.00414644	0.0145639
group_5771		0			hypothetical protein			0	21.4286	0	6	38	22	0	78.5714	0.00414644	0.0145639
group_5772		0			hypothetical protein			0	21.4286	0	6	38	22	0	78.5714	0.00414644	0.0145639
group_5773		0			hypothetical protein			0	21.4286	0	6	38	22	0	78.5714	0.00414644	0.0145639
group_5774		0			hypothetical protein			0	21.4286	0	6	38	22	0	78.5714	0.00414644	0.0145639
group_5775		0			hypothetical protein			0	21.4286	0	6	38	22	0	78.5714	0.00414644	0.0145639
group_5776		0			hypothetical protein			0	21.4286	0	6	38	22	0	78.5714	0.00414644	0.0145639
group_5777		0			hypothetical protein			0	21.4286	0	6	38	22	0	78.5714	0.00414644	0.0145639
group_5778		0		fin	serine-type DNA invertase Fin			0	21.4286	0	6	38	22	0	78.5714	0.00414644	0.0145639
group_5780		0			hypothetical protein			0	21.4286	0	6	38	22	0	78.5714	0.00414644	0.0145639
group_5781		0			hypothetical protein			0	21.4286	0	6	38	22	0	78.5714	0.00414644	0.0145639
group_5782		0			hypothetical protein			0	21.4286	0	6	38	22	0	78.5714	0.00414644	0.0145639
group_5784		0			hypothetical protein			0	21.4286	0	6	38	22	0	78.5714	0.00414644	0.0145639
group_5785		0			hypothetical protein			0	21.4286	0	6	38	22	0	78.5714	0.00414644	0.0145639
group_5786		0			hypothetical protein			0	21.4286	0	6	38	22	0	78.5714	0.00414644	0.0145639
group_5789		0			hypothetical protein			0	21.4286	0	6	38	22	0	78.5714	0.00414644	0.0145639
naeIR		0			Type-2 restriction enzyme NaeI			0	21.4286	0	6	38	22	0	78.5714	0.00414644	0.0145639
recD2_2		0			ATP-dependent RecD-like DNA helicase			0	21.4286	0	6	38	22	0	78.5714	0.00414644	0.0145639
xerD_2		0			site-specific tyrosine recombinase XerD			0	21.4286	0	6	38	22	0	78.5714	0.00414644	0.0145639
group_610		EN1_03730			NAD(P)/FAD-dependent oxidoreductase			100	78.5714	38	22	0	6	100	21.4286	0.00414644	0.0145639
group_100		0			hypothetical protein			31.5789	3.57143	12	1	26	27	31.5789	96.4286	0.00476867	0.0167379
group_3116		0			Apoptosis inhibitor			15.7895	50	6	14	32	14	15.7895	50	0.00590199	0.0207016
group_301		0			hypothetical protein			5.26316	32.1429	2	9	36	19	5.26316	67.8571	0.00612525	0.0214552
group_8066		EN1_04976			type VII secretion system ESX-3 target PE5			94.7368	67.8571	36	19	2	9	94.7368	32.1429	0.00612525	0.0214552
group_2816		EN1_04111			hypothetical protein			23.6842	0	9	0	29	28	23.6842	100	0.00778153	0.0270523
group_2804		EN1_03968			hypothetical protein			23.6842	0	9	0	29	28	23.6842	100	0.00778153	0.0270523
group_2796		EN1_03958			hypothetical protein			23.6842	0	9	0	29	28	23.6842	100	0.00778153	0.0270523
group_2797		EN1_03959			hypothetical protein			23.6842	0	9	0	29	28	23.6842	100	0.00778153	0.0270523
group_1672		EN1_03953			hypothetical protein			23.6842	0	9	0	29	28	23.6842	100	0.00778153	0.0270523
group_1699		EN1_04110			hypothetical protein			23.6842	0	9	0	29	28	23.6842	100	0.00778153	0.0270523
group_1675		EN1_03966			hypothetical protein			23.6842	0	9	0	29	28	23.6842	100	0.00778153	0.0270523
group_2798		EN1_03960			hypothetical protein			23.6842	0	9	0	29	28	23.6842	100	0.00778153	0.0270523
group_2799		EN1_03961			hypothetical protein			23.6842	0	9	0	29	28	23.6842	100	0.00778153	0.0270523
xerC_7		EN1_03969			Tyrosine recombinase XerC			23.6842	0	9	0	29	28	23.6842	100	0.00778153	0.0270523
group_124		EN1_02104		lprM	hypothetical protein			10.5263	39.2857	4	11	34	17	10.5263	60.7143	0.00803323	0.0278894
group_32		EN1_03102			hypothetical protein			89.4737	60.7143	34	17	4	11	89.4737	39.2857	0.00803323	0.0278894
group_2130		0			hypothetical protein			2.63158	25	1	7	37	21	2.63158	75	0.00837486	0.0288593
group_2133		0			hypothetical protein			2.63158	25	1	7	37	21	2.63158	75	0.00837486	0.0288593
group_2135		0			hypothetical protein			2.63158	25	1	7	37	21	2.63158	75	0.00837486	0.0288593
group_2131		0			hypothetical protein			2.63158	25	1	7	37	21	2.63158	75	0.00837486	0.0288593
group_2124		0			hypothetical protein			2.63158	25	1	7	37	21	2.63158	75	0.00837486	0.0288593
esxE		0			pore-forming CpnT exporter EsxE			2.63158	25	1	7	37	21	2.63158	75	0.00837486	0.0288593
group_2134		0			hypothetical protein			2.63158	25	1	7	37	21	2.63158	75	0.00837486	0.0288593
group_4838		0			hypothetical protein			2.63158	25	1	7	37	21	2.63158	75	0.00837486	0.0288593
group_4839		0			hypothetical protein			2.63158	25	1	7	37	21	2.63158	75	0.00837486	0.0288593
group_4997		0			hypothetical protein			2.63158	25	1	7	37	21	2.63158	75	0.00837486	0.0288593
xerD_1		0			Tyrosine recombinase XerD			2.63158	25	1	7	37	21	2.63158	75	0.00837486	0.0288593
group_2600		EN1_02686			hypothetical protein			21.0526	53.5714	8	15	30	13	21.0526	46.4286	0.00897098	0.0308302
group_2601		EN1_02687			NUDIX hydrolase			21.0526	53.5714	8	15	30	13	21.0526	46.4286	0.00897098	0.0308302
group_2602		EN1_02688			hypothetical protein			21.0526	53.5714	8	15	30	13	21.0526	46.4286	0.00897098	0.0308302
group_2603		EN1_02691			hypothetical protein			21.0526	53.5714	8	15	30	13	21.0526	46.4286	0.00897098	0.0308302
abaF_1		0			Fosfomycin resistance protein AbaF			0	17.8571	0	5	38	23	0	82.1429	0.0109971	0.0341982
group_265		0			hypothetical protein			0	17.8571	0	5	38	23	0	82.1429	0.0109971	0.0341982
group_118		0			HNH endonuclease			0	17.8571	0	5	38	23	0	82.1429	0.0109971	0.0341982
group_789		0			hypothetical protein			0	17.8571	0	5	38	23	0	82.1429	0.0109971	0.0341982
group_228		0			CoA transferase			0	17.8571	0	5	38	23	0	82.1429	0.0109971	0.0341982
group_705		0			hypothetical protein			0	17.8571	0	5	38	23	0	82.1429	0.0109971	0.0341982
group_2174		0			hypothetical protein			0	17.8571	0	5	38	23	0	82.1429	0.0109971	0.0341982
group_2167		0			hypothetical protein			0	17.8571	0	5	38	23	0	82.1429	0.0109971	0.0341982
group_2162		0			RecQ family ATP-dependent DNA helicase			0	17.8571	0	5	38	23	0	82.1429	0.0109971	0.0341982
group_2161		0			hypothetical protein			0	17.8571	0	5	38	23	0	82.1429	0.0109971	0.0341982
group_2160		0		espR_1	type VII secretion system ESX-1 transcriptional regulator EspR			0	17.8571	0	5	38	23	0	82.1429	0.0109971	0.0341982
acg_1		0			FMN-binding protein Acg			0	17.8571	0	5	38	23	0	82.1429	0.0109971	0.0341982
adhA		0			zinc-binding alcohol dehydrogenase family protein			0	17.8571	0	5	38	23	0	82.1429	0.0109971	0.0341982
cheB		0			universal stress protein			0	17.8571	0	5	38	23	0	82.1429	0.0109971	0.0341982
group_1939		0			hypothetical protein			0	17.8571	0	5	38	23	0	82.1429	0.0109971	0.0341982
group_1940		0			hypothetical protein			0	17.8571	0	5	38	23	0	82.1429	0.0109971	0.0341982
group_1962		0			hypothetical protein			0	17.8571	0	5	38	23	0	82.1429	0.0109971	0.0341982
group_1966		0			hypothetical protein			0	17.8571	0	5	38	23	0	82.1429	0.0109971	0.0341982
group_2004		0			hypothetical protein			0	17.8571	0	5	38	23	0	82.1429	0.0109971	0.0341982
group_2005		0		aqdR	HTH-type transcriptional regulator AqdR			0	17.8571	0	5	38	23	0	82.1429	0.0109971	0.0341982
group_2013		0			hypothetical protein			0	17.8571	0	5	38	23	0	82.1429	0.0109971	0.0341982
group_2171		0			PucR family transcriptional regulator			0	17.8571	0	5	38	23	0	82.1429	0.0109971	0.0341982
group_3066		0		bacA_1	vitamin B12 ABC transporter ATP-binding protein BacA			0	17.8571	0	5	38	23	0	82.1429	0.0109971	0.0341982
group_3078		0			hypothetical protein			0	17.8571	0	5	38	23	0	82.1429	0.0109971	0.0341982
group_3161		0			hypothetical protein			0	17.8571	0	5	38	23	0	82.1429	0.0109971	0.0341982
group_3256		0			hypothetical protein			0	17.8571	0	5	38	23	0	82.1429	0.0109971	0.0341982
group_3281		0			hypothetical protein			0	17.8571	0	5	38	23	0	82.1429	0.0109971	0.0341982
group_3331		0			hypothetical protein			0	17.8571	0	5	38	23	0	82.1429	0.0109971	0.0341982
group_3728		0			hypothetical protein			0	17.8571	0	5	38	23	0	82.1429	0.0109971	0.0341982
group_3867		0			hypothetical protein			0	17.8571	0	5	38	23	0	82.1429	0.0109971	0.0341982
group_4002		0			helix-turn-helix domain-containing protein			0	17.8571	0	5	38	23	0	82.1429	0.0109971	0.0341982
group_4003		0			hypothetical protein			0	17.8571	0	5	38	23	0	82.1429	0.0109971	0.0341982
group_4004		0			hypothetical protein			0	17.8571	0	5	38	23	0	82.1429	0.0109971	0.0341982
group_4005		0			hypothetical protein			0	17.8571	0	5	38	23	0	82.1429	0.0109971	0.0341982
group_4006		0			hypothetical protein			0	17.8571	0	5	38	23	0	82.1429	0.0109971	0.0341982
group_4007		0			hypothetical protein			0	17.8571	0	5	38	23	0	82.1429	0.0109971	0.0341982
group_4008		0			hypothetical protein			0	17.8571	0	5	38	23	0	82.1429	0.0109971	0.0341982
group_4014		0			hypothetical protein			0	17.8571	0	5	38	23	0	82.1429	0.0109971	0.0341982
group_4015		0			hypothetical protein			0	17.8571	0	5	38	23	0	82.1429	0.0109971	0.0341982
group_4016		0			hypothetical protein			0	17.8571	0	5	38	23	0	82.1429	0.0109971	0.0341982
group_4017		0			hypothetical protein			0	17.8571	0	5	38	23	0	82.1429	0.0109971	0.0341982
group_4036		0			sterol carrier family protein			0	17.8571	0	5	38	23	0	82.1429	0.0109971	0.0341982
group_4037		0			aminodeoxychorismate lyase			0	17.8571	0	5	38	23	0	82.1429	0.0109971	0.0341982
group_4038		0			GAP family protein			0	17.8571	0	5	38	23	0	82.1429	0.0109971	0.0341982
group_4039		0			XRE family transcriptional regulator			0	17.8571	0	5	38	23	0	82.1429	0.0109971	0.0341982
group_4040		0			site-specific integrase			0	17.8571	0	5	38	23	0	82.1429	0.0109971	0.0341982
group_4041		0			hypothetical protein			0	17.8571	0	5	38	23	0	82.1429	0.0109971	0.0341982
group_4042		0			hypothetical protein			0	17.8571	0	5	38	23	0	82.1429	0.0109971	0.0341982
group_4043		0			hypothetical protein			0	17.8571	0	5	38	23	0	82.1429	0.0109971	0.0341982
group_4044		0			hypothetical protein			0	17.8571	0	5	38	23	0	82.1429	0.0109971	0.0341982
group_4045		0			hypothetical protein			0	17.8571	0	5	38	23	0	82.1429	0.0109971	0.0341982
group_4046		0			DEAD/DEAH box helicase			0	17.8571	0	5	38	23	0	82.1429	0.0109971	0.0341982
group_4047		0			hypothetical protein			0	17.8571	0	5	38	23	0	82.1429	0.0109971	0.0341982
group_4048		0			hypothetical protein			0	17.8571	0	5	38	23	0	82.1429	0.0109971	0.0341982
group_4049		0			hypothetical protein			0	17.8571	0	5	38	23	0	82.1429	0.0109971	0.0341982
group_4050		0			hypothetical protein			0	17.8571	0	5	38	23	0	82.1429	0.0109971	0.0341982
group_4051		0			hypothetical protein			0	17.8571	0	5	38	23	0	82.1429	0.0109971	0.0341982
group_4052		0			hypothetical protein			0	17.8571	0	5	38	23	0	82.1429	0.0109971	0.0341982
group_4053		0			hypothetical protein			0	17.8571	0	5	38	23	0	82.1429	0.0109971	0.0341982
group_4054		0			hypothetical protein			0	17.8571	0	5	38	23	0	82.1429	0.0109971	0.0341982
group_4055		0			hypothetical protein			0	17.8571	0	5	38	23	0	82.1429	0.0109971	0.0341982
group_4056		0			hypothetical protein			0	17.8571	0	5	38	23	0	82.1429	0.0109971	0.0341982
group_4057		0			hypothetical protein			0	17.8571	0	5	38	23	0	82.1429	0.0109971	0.0341982
group_4058		0			hypothetical protein			0	17.8571	0	5	38	23	0	82.1429	0.0109971	0.0341982
group_4059		0			2,6-dihydropseudooxynicotine hydrolase			0	17.8571	0	5	38	23	0	82.1429	0.0109971	0.0341982
group_4060		0			hypothetical protein			0	17.8571	0	5	38	23	0	82.1429	0.0109971	0.0341982
group_4244		0			hypothetical protein			0	17.8571	0	5	38	23	0	82.1429	0.0109971	0.0341982
group_4245		0			hypothetical protein			0	17.8571	0	5	38	23	0	82.1429	0.0109971	0.0341982
group_4246		0			hypothetical protein			0	17.8571	0	5	38	23	0	82.1429	0.0109971	0.0341982
group_4247		0			hypothetical protein			0	17.8571	0	5	38	23	0	82.1429	0.0109971	0.0341982
group_4248		0			hypothetical protein			0	17.8571	0	5	38	23	0	82.1429	0.0109971	0.0341982
group_4249		0			hypothetical protein			0	17.8571	0	5	38	23	0	82.1429	0.0109971	0.0341982
group_4250		0			hypothetical protein			0	17.8571	0	5	38	23	0	82.1429	0.0109971	0.0341982
group_4251		0			hypothetical protein			0	17.8571	0	5	38	23	0	82.1429	0.0109971	0.0341982
group_4252		0			hypothetical protein			0	17.8571	0	5	38	23	0	82.1429	0.0109971	0.0341982
group_4253		0		xerC_2	Tyrosine recombinase XerC			0	17.8571	0	5	38	23	0	82.1429	0.0109971	0.0341982
group_5169		0			hypothetical protein			0	17.8571	0	5	38	23	0	82.1429	0.0109971	0.0341982
group_5170		0			hypothetical protein			0	17.8571	0	5	38	23	0	82.1429	0.0109971	0.0341982
group_5290		0			hypothetical protein			0	17.8571	0	5	38	23	0	82.1429	0.0109971	0.0341982
group_5291		0			hypothetical protein			0	17.8571	0	5	38	23	0	82.1429	0.0109971	0.0341982
group_5292		0			hypothetical protein			0	17.8571	0	5	38	23	0	82.1429	0.0109971	0.0341982
group_5293		0			hypothetical protein			0	17.8571	0	5	38	23	0	82.1429	0.0109971	0.0341982
group_5294		0			hypothetical protein			0	17.8571	0	5	38	23	0	82.1429	0.0109971	0.0341982
group_5295		0			hypothetical protein			0	17.8571	0	5	38	23	0	82.1429	0.0109971	0.0341982
group_5296		0			hypothetical protein			0	17.8571	0	5	38	23	0	82.1429	0.0109971	0.0341982
group_5297		0			hypothetical protein			0	17.8571	0	5	38	23	0	82.1429	0.0109971	0.0341982
group_5299		0			oxidoreductase			0	17.8571	0	5	38	23	0	82.1429	0.0109971	0.0341982
group_5300		0			hypothetical protein			0	17.8571	0	5	38	23	0	82.1429	0.0109971	0.0341982
group_5303		0			hypothetical protein			0	17.8571	0	5	38	23	0	82.1429	0.0109971	0.0341982
group_5304		0			hypothetical protein			0	17.8571	0	5	38	23	0	82.1429	0.0109971	0.0341982
group_5308		0			hypothetical protein			0	17.8571	0	5	38	23	0	82.1429	0.0109971	0.0341982
group_5329		0			hypothetical protein			0	17.8571	0	5	38	23	0	82.1429	0.0109971	0.0341982
group_5330		0			NAD(P)/FAD-dependent oxidoreductase			0	17.8571	0	5	38	23	0	82.1429	0.0109971	0.0341982
group_5331		0			saccharopine dehydrogenase NADP-binding domain-containing protein			0	17.8571	0	5	38	23	0	82.1429	0.0109971	0.0341982
group_5332		0			hypothetical protein			0	17.8571	0	5	38	23	0	82.1429	0.0109971	0.0341982
group_5333		0			FAD-binding oxidoreductase			0	17.8571	0	5	38	23	0	82.1429	0.0109971	0.0341982
group_5334		0			saccharopine dehydrogenase NADP-binding domain-containing protein			0	17.8571	0	5	38	23	0	82.1429	0.0109971	0.0341982
group_5335		0		adhD	NDMA-dependent alcohol dehydrogenase			0	17.8571	0	5	38	23	0	82.1429	0.0109971	0.0341982
group_5375		0			aldehyde reductase			0	17.8571	0	5	38	23	0	82.1429	0.0109971	0.0341982
group_5376		0			hypothetical protein			0	17.8571	0	5	38	23	0	82.1429	0.0109971	0.0341982
group_5377		0			hypothetical protein			0	17.8571	0	5	38	23	0	82.1429	0.0109971	0.0341982
group_5378		0			universal stress protein TB31.7			0	17.8571	0	5	38	23	0	82.1429	0.0109971	0.0341982
group_5379		0			hypothetical protein			0	17.8571	0	5	38	23	0	82.1429	0.0109971	0.0341982
group_5380		0			universal stress protein			0	17.8571	0	5	38	23	0	82.1429	0.0109971	0.0341982
group_5381		0			universal stress protein			0	17.8571	0	5	38	23	0	82.1429	0.0109971	0.0341982
group_5382		0			hypothetical protein			0	17.8571	0	5	38	23	0	82.1429	0.0109971	0.0341982
group_5756		0			hypothetical protein			0	17.8571	0	5	38	23	0	82.1429	0.0109971	0.0341982
group_5783		0			hypothetical protein			0	17.8571	0	5	38	23	0	82.1429	0.0109971	0.0341982
hchA_1		0			protein deglycase HchA			0	17.8571	0	5	38	23	0	82.1429	0.0109971	0.0341982
mscL_1		0			Large-conductance mechanosensitive channel			0	17.8571	0	5	38	23	0	82.1429	0.0109971	0.0341982
xpkA		0			Xylulose-5-phosphate phosphoketolase			0	17.8571	0	5	38	23	0	82.1429	0.0109971	0.0341982
group_9357		0		esxG_1	type VII secretion system protein EsxG			52.6316	21.4286	20	6	18	22	52.6316	78.5714	0.0122272	0.0380005
group_660		0			hypothetical protein			5.26316	28.5714	2	8	36	20	5.26316	71.4286	0.0139033	0.0431831
group_2793		EN1_03954			hypothetical protein			21.0526	0	8	0	30	28	21.0526	100	0.0168893	0.0521402
group_2794		EN1_03955			hypothetical protein			21.0526	0	8	0	30	28	21.0526	100	0.0168893	0.0521402
group_2815		EN1_04108			hypothetical protein			21.0526	0	8	0	30	28	21.0526	100	0.0168893	0.0521402
group_2592		EN1_02648			hypothetical protein			21.0526	0	8	0	30	28	21.0526	100	0.0168893	0.0521402
group_2795		EN1_03957			hypothetical protein			21.0526	0	8	0	30	28	21.0526	100	0.0168893	0.0521402
group_2802		EN1_03965			hypothetical protein			21.0526	0	8	0	30	28	21.0526	100	0.0168893	0.0521402
group_2801		EN1_03964			hypothetical protein			21.0526	0	8	0	30	28	21.0526	100	0.0168893	0.0521402
group_1685		EN1_04050			hypothetical protein			21.0526	0	8	0	30	28	21.0526	100	0.0168893	0.0521402
group_2803		EN1_03967			hypothetical protein			21.0526	0	8	0	30	28	21.0526	100	0.0168893	0.0521402
group_3499		0			hypothetical protein			21.0526	0	8	0	30	28	21.0526	100	0.0168893	0.0521402
group_2		0			TIGR01777 family oxidoreductase			18.4211	0	7	0	31	28	18.4211	100	0.0177253	0.0545889
group_2080		0			hypothetical protein			18.4211	0	7	0	31	28	18.4211	100	0.0177253	0.0545889
group_92		0			thioester reductase domain-containing protein			18.4211	0	7	0	31	28	18.4211	100	0.0177253	0.0545889
group_2754		EN1_03731			NAD(P)/FAD-dependent oxidoreductase			21.0526	50	8	14	30	14	21.0526	50	0.0183715	0.0564767
group_143		EN1_03742			hypothetical protein			21.0526	50	8	14	30	14	21.0526	50	0.0183715	0.0564767
group_14		EN1_01231			hypothetical protein			52.6316	82.1429	20	23	18	5	52.6316	17.8571	0.0184396	0.0565099
desA1_5		0			acyl-ACP desaturase DesA1			73.6842	96.4286	28	27	10	1	73.6842	3.57143	0.0184488	0.0565099
group_734		0			hypothetical protein			7.89474	32.1429	3	9	35	19	7.89474	67.8571	0.021276	0.0651306
group_19		0		lgrD_2	Linear gramicidin synthase subunit D			50	78.5714	19	22	19	6	50	21.4286	0.0223819	0.0684338
group_2177		0			VIT family protein			0	14.2857	0	4	38	24	0	85.7143	0.0284091	0.0733973
ethA_2		0			FAD-containing monooxygenase EthA			0	14.2857	0	4	38	24	0	85.7143	0.0284091	0.0733973
group_793		0			SulP family inorganic anion transporter			0	14.2857	0	4	38	24	0	85.7143	0.0284091	0.0733973
group_2050		0			hypothetical protein			0	14.2857	0	4	38	24	0	85.7143	0.0284091	0.0733973
group_290		0			hypothetical protein			0	14.2857	0	4	38	24	0	85.7143	0.0284091	0.0733973
group_2176		0			hypothetical protein			0	14.2857	0	4	38	24	0	85.7143	0.0284091	0.0733973
group_2175		0			universal stress protein			0	14.2857	0	4	38	24	0	85.7143	0.0284091	0.0733973
group_2168		0			hypothetical protein			0	14.2857	0	4	38	24	0	85.7143	0.0284091	0.0733973
group_568		0			hypothetical protein			0	14.2857	0	4	38	24	0	85.7143	0.0284091	0.0733973
apbE		0			FAD:protein FMN transferase			0	14.2857	0	4	38	24	0	85.7143	0.0284091	0.0733973
aplIR		0			Type-2 restriction enzyme AplI			0	14.2857	0	4	38	24	0	85.7143	0.0284091	0.0733973
blaI_2		0			transcriptional repressor BlaI			0	14.2857	0	4	38	24	0	85.7143	0.0284091	0.0733973
cadI_1		0			glyoxalase/bleomycin resistance/dioxygenase family protein			0	14.2857	0	4	38	24	0	85.7143	0.0284091	0.0733973
ctpA_2		0			heavy metal translocating P-type ATPase			0	14.2857	0	4	38	24	0	85.7143	0.0284091	0.0733973
devR_1		0			two-component system response regulator DevR			0	14.2857	0	4	38	24	0	85.7143	0.0284091	0.0733973
dosT		0			two-component system sensor histidine kinase DosT			0	14.2857	0	4	38	24	0	85.7143	0.0284091	0.0733973
gmhA		0			D-sedoheptulose 7-phosphate isomerase			0	14.2857	0	4	38	24	0	85.7143	0.0284091	0.0733973
group_130		0		mmpL4_4	siderophore RND transporter MmpL4			0	14.2857	0	4	38	24	0	85.7143	0.0284091	0.0733973
group_1934		0			hypothetical protein			0	14.2857	0	4	38	24	0	85.7143	0.0284091	0.0733973
group_1941		0			hypothetical protein			0	14.2857	0	4	38	24	0	85.7143	0.0284091	0.0733973
group_1948		0			hypothetical protein			0	14.2857	0	4	38	24	0	85.7143	0.0284091	0.0733973
group_196		0			hypothetical protein			0	14.2857	0	4	38	24	0	85.7143	0.0284091	0.0733973
group_1999		0			hypothetical protein			0	14.2857	0	4	38	24	0	85.7143	0.0284091	0.0733973
group_2014		0			hypothetical protein			0	14.2857	0	4	38	24	0	85.7143	0.0284091	0.0733973
group_2015		0			hypothetical protein			0	14.2857	0	4	38	24	0	85.7143	0.0284091	0.0733973
group_2016		0			hypothetical protein			0	14.2857	0	4	38	24	0	85.7143	0.0284091	0.0733973
group_2017		0			hypothetical protein			0	14.2857	0	4	38	24	0	85.7143	0.0284091	0.0733973
group_2018		0			hypothetical protein			0	14.2857	0	4	38	24	0	85.7143	0.0284091	0.0733973
group_2043		0			hypothetical protein			0	14.2857	0	4	38	24	0	85.7143	0.0284091	0.0733973
group_2049		0			hypothetical protein			0	14.2857	0	4	38	24	0	85.7143	0.0284091	0.0733973
group_2169		0			hypothetical protein			0	14.2857	0	4	38	24	0	85.7143	0.0284091	0.0733973
group_2170		0			hypothetical protein			0	14.2857	0	4	38	24	0	85.7143	0.0284091	0.0733973
group_3021		0			hypothetical protein			0	14.2857	0	4	38	24	0	85.7143	0.0284091	0.0733973
group_3022		0			hypothetical protein			0	14.2857	0	4	38	24	0	85.7143	0.0284091	0.0733973
group_3023		0			hypothetical protein			0	14.2857	0	4	38	24	0	85.7143	0.0284091	0.0733973
group_3024		0			hypothetical protein			0	14.2857	0	4	38	24	0	85.7143	0.0284091	0.0733973
group_3026		0			hypothetical protein			0	14.2857	0	4	38	24	0	85.7143	0.0284091	0.0733973
group_3059		0			hypothetical protein			0	14.2857	0	4	38	24	0	85.7143	0.0284091	0.0733973
group_3060		0			hypothetical protein			0	14.2857	0	4	38	24	0	85.7143	0.0284091	0.0733973
group_3061		0			hypothetical protein			0	14.2857	0	4	38	24	0	85.7143	0.0284091	0.0733973
group_3064		0			hypothetical protein			0	14.2857	0	4	38	24	0	85.7143	0.0284091	0.0733973
group_3065		0			hypothetical protein			0	14.2857	0	4	38	24	0	85.7143	0.0284091	0.0733973
group_3067		0			peroxidase-related enzyme			0	14.2857	0	4	38	24	0	85.7143	0.0284091	0.0733973
group_3068		0		nfsB	oxygen-insensitive NAD(P)H nitroreductase			0	14.2857	0	4	38	24	0	85.7143	0.0284091	0.0733973
group_3069		0		rclC	Inner membrane protein RclC			0	14.2857	0	4	38	24	0	85.7143	0.0284091	0.0733973
group_3070		0			hypothetical protein			0	14.2857	0	4	38	24	0	85.7143	0.0284091	0.0733973
group_3071		0			hypothetical protein			0	14.2857	0	4	38	24	0	85.7143	0.0284091	0.0733973
group_3072		0			hypothetical protein			0	14.2857	0	4	38	24	0	85.7143	0.0284091	0.0733973
group_3073		0			hypothetical protein			0	14.2857	0	4	38	24	0	85.7143	0.0284091	0.0733973
group_3074		0			TetR/AcrR family transcriptional regulator			0	14.2857	0	4	38	24	0	85.7143	0.0284091	0.0733973
group_3075		0			LLM class oxidoreductase			0	14.2857	0	4	38	24	0	85.7143	0.0284091	0.0733973
group_3076		0			dienelactone hydrolase family protein			0	14.2857	0	4	38	24	0	85.7143	0.0284091	0.0733973
group_3079		0			hypothetical protein			0	14.2857	0	4	38	24	0	85.7143	0.0284091	0.0733973
group_3086		0			hypothetical protein			0	14.2857	0	4	38	24	0	85.7143	0.0284091	0.0733973
group_3087		0			hypothetical protein			0	14.2857	0	4	38	24	0	85.7143	0.0284091	0.0733973
group_3088		0			hypothetical protein			0	14.2857	0	4	38	24	0	85.7143	0.0284091	0.0733973
group_3089		0			hypothetical protein			0	14.2857	0	4	38	24	0	85.7143	0.0284091	0.0733973
group_3090		0			hypothetical protein			0	14.2857	0	4	38	24	0	85.7143	0.0284091	0.0733973
group_3093		0			hypothetical protein			0	14.2857	0	4	38	24	0	85.7143	0.0284091	0.0733973
group_3094		0			hypothetical protein			0	14.2857	0	4	38	24	0	85.7143	0.0284091	0.0733973
group_3095		0			hypothetical protein			0	14.2857	0	4	38	24	0	85.7143	0.0284091	0.0733973
group_3115		0			hypothetical protein			0	14.2857	0	4	38	24	0	85.7143	0.0284091	0.0733973
group_3117		0			hypothetical protein			0	14.2857	0	4	38	24	0	85.7143	0.0284091	0.0733973
group_3118		0			hypothetical protein			0	14.2857	0	4	38	24	0	85.7143	0.0284091	0.0733973
group_3119		0			hypothetical protein			0	14.2857	0	4	38	24	0	85.7143	0.0284091	0.0733973
group_312		0			HNH endonuclease			0	14.2857	0	4	38	24	0	85.7143	0.0284091	0.0733973
group_3120		0			hypothetical protein			0	14.2857	0	4	38	24	0	85.7143	0.0284091	0.0733973
group_3121		0			hypothetical protein			0	14.2857	0	4	38	24	0	85.7143	0.0284091	0.0733973
group_3122		0			hypothetical protein			0	14.2857	0	4	38	24	0	85.7143	0.0284091	0.0733973
group_3123		0			AAA family ATPase			0	14.2857	0	4	38	24	0	85.7143	0.0284091	0.0733973
group_3124		0			hypothetical protein			0	14.2857	0	4	38	24	0	85.7143	0.0284091	0.0733973
group_3125		0			type III restriction-modification system endonuclease			0	14.2857	0	4	38	24	0	85.7143	0.0284091	0.0733973
group_3126		0			site-specific DNA-methyltransferase			0	14.2857	0	4	38	24	0	85.7143	0.0284091	0.0733973
group_3127		0			hypothetical protein			0	14.2857	0	4	38	24	0	85.7143	0.0284091	0.0733973
group_3128		0		rapA	RNA polymerase-associated protein RapA			0	14.2857	0	4	38	24	0	85.7143	0.0284091	0.0733973
group_3129		0			hypothetical protein			0	14.2857	0	4	38	24	0	85.7143	0.0284091	0.0733973
group_3130		0			hypothetical protein			0	14.2857	0	4	38	24	0	85.7143	0.0284091	0.0733973
group_3131		0			hypothetical protein			0	14.2857	0	4	38	24	0	85.7143	0.0284091	0.0733973
group_3132		0			hypothetical protein			0	14.2857	0	4	38	24	0	85.7143	0.0284091	0.0733973
group_3133		0			hypothetical protein			0	14.2857	0	4	38	24	0	85.7143	0.0284091	0.0733973
group_3134		0			hypothetical protein			0	14.2857	0	4	38	24	0	85.7143	0.0284091	0.0733973
group_3135		0			hypothetical protein			0	14.2857	0	4	38	24	0	85.7143	0.0284091	0.0733973
group_3137		0			hypothetical protein			0	14.2857	0	4	38	24	0	85.7143	0.0284091	0.0733973
group_3138		0			virulence factor Mce family protein			0	14.2857	0	4	38	24	0	85.7143	0.0284091	0.0733973
group_3139		0			hypothetical protein			0	14.2857	0	4	38	24	0	85.7143	0.0284091	0.0733973
group_3140		0			hypothetical protein			0	14.2857	0	4	38	24	0	85.7143	0.0284091	0.0733973
group_3141		0			hypothetical protein			0	14.2857	0	4	38	24	0	85.7143	0.0284091	0.0733973
group_3142		0			hypothetical protein			0	14.2857	0	4	38	24	0	85.7143	0.0284091	0.0733973
group_3143		0			hypothetical protein			0	14.2857	0	4	38	24	0	85.7143	0.0284091	0.0733973
group_3144		0			NAD-dependent formate dehydrogenase			0	14.2857	0	4	38	24	0	85.7143	0.0284091	0.0733973
group_3145		0		oxyS	LysR family transcriptional regulator OxyS			0	14.2857	0	4	38	24	0	85.7143	0.0284091	0.0733973
group_3146		0			hypothetical protein			0	14.2857	0	4	38	24	0	85.7143	0.0284091	0.0733973
group_3147		0			hypothetical protein			0	14.2857	0	4	38	24	0	85.7143	0.0284091	0.0733973
group_3148		0		arsC_1	arsenate reductase (glutaredoxin)			0	14.2857	0	4	38	24	0	85.7143	0.0284091	0.0733973
group_3149		0			HNH endonuclease			0	14.2857	0	4	38	24	0	85.7143	0.0284091	0.0733973
group_3150		0			hypothetical protein			0	14.2857	0	4	38	24	0	85.7143	0.0284091	0.0733973
group_3151		0			TetR/AcrR family transcriptional regulator			0	14.2857	0	4	38	24	0	85.7143	0.0284091	0.0733973
group_3152		0			cytochrome P450			0	14.2857	0	4	38	24	0	85.7143	0.0284091	0.0733973
group_3153		0			TIGR03086 family metal-binding protein			0	14.2857	0	4	38	24	0	85.7143	0.0284091	0.0733973
group_3155		0		ethR	HTH-type transcriptional regulator EthR			0	14.2857	0	4	38	24	0	85.7143	0.0284091	0.0733973
[truncated: 3,102 more rows]

## Sheet: Table S6
Supplemental Table 6: Enrichment of DCC1 associated genes from CF@LANTA isolates
Category	GO/ PMID	GO Function	Cluster/Color Code in Figure	Count	%	PValue	Genes	List Total	Pop Hits	Pop Total	Fold Enrichment	Benjamini	FDR
GOTERM_BP_ALL	GO:0010124	phenylacetate catabolic process	PAA	4	2.66667	6.23e-06	B1MJ49_MYCA9, B1MJ44_MYCA9, B1MJ46_MYCA9, B1MJ48_MYCA9	20	4	1548	77.4	0.000712	0.000604
GOTERM_BP_DIRECT	GO:0010124	phenylacetate catabolic process	PAA	4	2.66667	6.23e-06	B1MJ49_MYCA9, B1MJ44_MYCA9, B1MJ46_MYCA9, B1MJ48_MYCA9	20	4	1548	77.4	0.000112	0.000112
GOTERM_BP_FAT	GO:0010124	phenylacetate catabolic process	PAA	4	2.66667	7.07e-06	B1MJ49_MYCA9, B1MJ44_MYCA9, B1MJ46_MYCA9, B1MJ48_MYCA9	20	4	1484	74.2	0.000547	0.000468
GOTERM_BP_5	GO:0010124	phenylacetate catabolic process	PAA	4	2.66667	7.08e-06	B1MJ49_MYCA9, B1MJ44_MYCA9, B1MJ46_MYCA9, B1MJ48_MYCA9	17	4	1236	72.7059	0.000304	0.000262
GOTERM_BP_ALL	GO:0042178	xenobiotic catabolic process	PAA	4	2.66667	3.07e-05	B1MJ49_MYCA9, B1MJ44_MYCA9, B1MJ46_MYCA9, B1MJ48_MYCA9	20	6	1548	51.6	0.000712	0.000604
GOTERM_BP_4	GO:0042178	xenobiotic catabolic process	PAA	4	2.66667	3.26e-05	B1MJ49_MYCA9, B1MJ44_MYCA9, B1MJ46_MYCA9, B1MJ48_MYCA9	18	6	1348	49.9259	0.00048	0.000422
GOTERM_BP_FAT	GO:0042178	xenobiotic catabolic process	PAA	4	2.66667	3.48e-05	B1MJ49_MYCA9, B1MJ44_MYCA9, B1MJ46_MYCA9, B1MJ48_MYCA9	20	6	1484	49.4667	0.000547	0.000468
GOTERM_BP_ALL	GO:0009410	response to xenobiotic stimulus	PAA	4	2.66667	5.33e-05	B1MJ49_MYCA9, B1MJ44_MYCA9, B1MJ46_MYCA9, B1MJ48_MYCA9	20	7	1548	44.2286	0.000712	0.000604
GOTERM_BP_ALL	GO:0006805	xenobiotic metabolic process	PAA	4	2.66667	5.33e-05	B1MJ49_MYCA9, B1MJ44_MYCA9, B1MJ46_MYCA9, B1MJ48_MYCA9	20	7	1548	44.2286	0.000712	0.000604
GOTERM_BP_ALL	GO:0042537	benzene-containing compound metabolic process	PAA	4	2.66667	5.33e-05	B1MJ49_MYCA9, B1MJ44_MYCA9, B1MJ46_MYCA9, B1MJ48_MYCA9	20	7	1548	44.2286	0.000712	0.000604
GOTERM_BP_ALL	GO:0071466	cellular response to xenobiotic stimulus	PAA	4	2.66667	5.33e-05	B1MJ49_MYCA9, B1MJ44_MYCA9, B1MJ46_MYCA9, B1MJ48_MYCA9	20	7	1548	44.2286	0.000712	0.000604
GOTERM_BP_3	GO:0006805	xenobiotic metabolic process	PAA	4	2.66667	5.75e-05	B1MJ49_MYCA9, B1MJ44_MYCA9, B1MJ46_MYCA9, B1MJ48_MYCA9	19	7	1425	42.8571	0.00103479	0.000862
GOTERM_BP_3	GO:0009410	response to xenobiotic stimulus	PAA	4	2.66667	5.75e-05	B1MJ49_MYCA9, B1MJ44_MYCA9, B1MJ46_MYCA9, B1MJ48_MYCA9	19	7	1425	42.8571	0.00103479	0.000862
GOTERM_BP_4	GO:0071466	cellular response to xenobiotic stimulus	PAA	4	2.66667	5.66e-05	B1MJ49_MYCA9, B1MJ44_MYCA9, B1MJ46_MYCA9, B1MJ48_MYCA9	18	7	1348	42.7937	0.00048	0.000422
GOTERM_BP_4	GO:0042537	benzene-containing compound metabolic process	PAA	4	2.66667	5.66e-05	B1MJ49_MYCA9, B1MJ44_MYCA9, B1MJ46_MYCA9, B1MJ48_MYCA9	18	7	1348	42.7937	0.00048	0.000422
GOTERM_BP_FAT	GO:0006805	xenobiotic metabolic process	PAA	4	2.66667	6.04e-05	B1MJ49_MYCA9, B1MJ44_MYCA9, B1MJ46_MYCA9, B1MJ48_MYCA9	20	7	1484	42.4	0.000547	0.000468
GOTERM_BP_FAT	GO:0071466	cellular response to xenobiotic stimulus	PAA	4	2.66667	6.04e-05	B1MJ49_MYCA9, B1MJ44_MYCA9, B1MJ46_MYCA9, B1MJ48_MYCA9	20	7	1484	42.4	0.000547	0.000468
GOTERM_BP_FAT	GO:0009410	response to xenobiotic stimulus	PAA	4	2.66667	6.04e-05	B1MJ49_MYCA9, B1MJ44_MYCA9, B1MJ46_MYCA9, B1MJ48_MYCA9	20	7	1484	42.4	0.000547	0.000468
GOTERM_BP_FAT	GO:0042537	benzene-containing compound metabolic process	PAA	4	2.66667	6.04e-05	B1MJ49_MYCA9, B1MJ44_MYCA9, B1MJ46_MYCA9, B1MJ48_MYCA9	20	7	1484	42.4	0.000547	0.000468
GOTERM_BP_5	GO:0006805	xenobiotic metabolic process	PAA	4	2.66667	6.05e-05	B1MJ49_MYCA9, B1MJ44_MYCA9, B1MJ46_MYCA9, B1MJ48_MYCA9	17	7	1236	41.5462	0.000675	0.00058
PUBMED_ID	9748275		PAA	7	4.66667	1.24e-09	B1MJ45_MYCA9, B1MJ49_MYCA9, B1MJ47_MYCA9, B1MJ44_MYCA9, B1MJ46_MYCA9, B1MJ38_MYCA9, B1MJ48_MYCA9	109	7	4439	40.7248	8.56e-08	8.56e-08
PUBMED_ID	9600981		PAA	5	3.33333	1.63e-06	B1MJ45_MYCA9, B1MJ47_MYCA9, B1MJ44_MYCA9, B1MJ46_MYCA9, B1MJ48_MYCA9	109	5	4439	40.7248	3.74e-05	3.74e-05
PUBMED_ID	16102010		DNA Mod	5	3.33333	1.63e-06	B1MK90_MYCA9, B1MK92_MYCA9, B1MK91_MYCA9, B1MK94_MYCA9, B1MK93_MYCA9	109	5	4439	40.7248	3.74e-05	3.74e-05
GOTERM_BP_ALL	GO:0070887	cellular response to chemical stimulus	PAA	4	2.66667	8.46e-05	B1MJ49_MYCA9, B1MJ44_MYCA9, B1MJ46_MYCA9, B1MJ48_MYCA9	20	8	1548	38.7	0.00101494	0.000861
GOTERM_BP_3	GO:0070887	cellular response to chemical stimulus	PAA	4	2.66667	9.13e-05	B1MJ49_MYCA9, B1MJ44_MYCA9, B1MJ46_MYCA9, B1MJ48_MYCA9	19	8	1425	37.5	0.00109505	0.000913
GOTERM_BP_FAT	GO:0070887	cellular response to chemical stimulus	PAA	4	2.66667	9.58e-05	B1MJ49_MYCA9, B1MJ44_MYCA9, B1MJ46_MYCA9, B1MJ48_MYCA9	20	8	1484	37.1	0.000723	0.000619
GOTERM_BP_ALL	GO:0072329	monocarboxylic acid catabolic process	PAA	4	2.66667	0.000322	B1MJ49_MYCA9, B1MJ44_MYCA9, B1MJ46_MYCA9, B1MJ48_MYCA9	20	12	1548	25.8	0.00303667	0.00257656
GOTERM_BP_FAT	GO:0072329	monocarboxylic acid catabolic process	PAA	4	2.66667	0.000364	B1MJ49_MYCA9, B1MJ44_MYCA9, B1MJ46_MYCA9, B1MJ48_MYCA9	20	12	1484	24.7333	0.0022865	0.00195592
GOTERM_BP_ALL	GO:1901361	organic cyclic compound catabolic process	PAA	6	4	1.56e-05	B1MJ26_MYCA9, B1MJ49_MYCA9, B1MJ44_MYCA9, B1MJ46_MYCA9, B1MJ48_MYCA9, B1MJ28_MYCA9	20	29	1548	16.0138	0.000712	0.000604
GOTERM_BP_4	GO:1901361	organic cyclic compound catabolic process	PAA	6	4	1.67e-05	B1MJ26_MYCA9, B1MJ49_MYCA9, B1MJ44_MYCA9, B1MJ46_MYCA9, B1MJ48_MYCA9, B1MJ28_MYCA9	18	29	1348	15.4943	0.00048	0.000422
GOTERM_BP_FAT	GO:1901361	organic cyclic compound catabolic process	PAA	6	4	1.92e-05	B1MJ26_MYCA9, B1MJ49_MYCA9, B1MJ44_MYCA9, B1MJ46_MYCA9, B1MJ48_MYCA9, B1MJ28_MYCA9	20	29	1484	15.3517	0.000547	0.000468
GOTERM_BP_ALL	GO:0019439	aromatic compound catabolic process	PAA	6	4	2.2e-05	B1MJ26_MYCA9, B1MJ49_MYCA9, B1MJ44_MYCA9, B1MJ46_MYCA9, B1MJ48_MYCA9, B1MJ28_MYCA9	20	31	1548	14.9806	0.000712	0.000604
GOTERM_BP_ALL	GO:0046395	carboxylic acid catabolic process	PAA	6	4	2.59e-05	B1MJ26_MYCA9, B1MJ49_MYCA9, B1MJ44_MYCA9, B1MJ46_MYCA9, B1MJ48_MYCA9, B1MJ28_MYCA9	20	32	1548	14.5125	0.000712	0.000604
GOTERM_BP_4	GO:0019439	aromatic compound catabolic process	PAA	6	4	2.35e-05	B1MJ26_MYCA9, B1MJ49_MYCA9, B1MJ44_MYCA9, B1MJ46_MYCA9, B1MJ48_MYCA9, B1MJ28_MYCA9	18	31	1348	14.4946	0.00048	0.000422
GOTERM_BP_FAT	GO:0019439	aromatic compound catabolic process	PAA	6	4	2.7e-05	B1MJ26_MYCA9, B1MJ49_MYCA9, B1MJ44_MYCA9, B1MJ46_MYCA9, B1MJ48_MYCA9, B1MJ28_MYCA9	20	31	1484	14.3613	0.000547	0.000468
GOTERM_BP_FAT	GO:0046395	carboxylic acid catabolic process	PAA	6	4	3.17e-05	B1MJ26_MYCA9, B1MJ49_MYCA9, B1MJ44_MYCA9, B1MJ46_MYCA9, B1MJ48_MYCA9, B1MJ28_MYCA9	20	32	1484	13.9125	0.000547	0.000468
GOTERM_BP_5	GO:0046395	carboxylic acid catabolic process	PAA	6	4	3.01e-05	B1MJ26_MYCA9, B1MJ49_MYCA9, B1MJ44_MYCA9, B1MJ46_MYCA9, B1MJ48_MYCA9, B1MJ28_MYCA9	17	32	1236	13.6324	0.000647	0.000557
GOTERM_BP_ALL	GO:0016054	organic acid catabolic process	PAA	6	4	5.4e-05	B1MJ26_MYCA9, B1MJ49_MYCA9, B1MJ44_MYCA9, B1MJ46_MYCA9, B1MJ48_MYCA9, B1MJ28_MYCA9	20	37	1548	12.5514	0.000712	0.000604
GOTERM_BP_4	GO:0016054	organic acid catabolic process	PAA	6	4	5.76e-05	B1MJ26_MYCA9, B1MJ49_MYCA9, B1MJ44_MYCA9, B1MJ46_MYCA9, B1MJ48_MYCA9, B1MJ28_MYCA9	18	37	1348	12.1441	0.00048	0.000422
GOTERM_BP_FAT	GO:0016054	organic acid catabolic process	PAA	6	4	6.59e-05	B1MJ26_MYCA9, B1MJ49_MYCA9, B1MJ44_MYCA9, B1MJ46_MYCA9, B1MJ48_MYCA9, B1MJ28_MYCA9	20	37	1484	12.0324	0.000547	0.000468
GOTERM_BP_5	GO:0016054	organic acid catabolic process	PAA	6	4	6.28e-05	B1MJ26_MYCA9, B1MJ49_MYCA9, B1MJ44_MYCA9, B1MJ46_MYCA9, B1MJ48_MYCA9, B1MJ28_MYCA9	17	37	1236	11.7901	0.000675	0.00058
GOTERM_BP_ALL	GO:0044282	small molecule catabolic process	PAA	6	4	0.000215	B1MJ26_MYCA9, B1MJ49_MYCA9, B1MJ44_MYCA9, B1MJ46_MYCA9, B1MJ48_MYCA9, B1MJ28_MYCA9	20	49	1548	9.47755	0.00236747	0.00200876
GOTERM_BP_4	GO:0044282	small molecule catabolic process	PAA	6	4	0.00023	B1MJ26_MYCA9, B1MJ49_MYCA9, B1MJ44_MYCA9, B1MJ46_MYCA9, B1MJ48_MYCA9, B1MJ28_MYCA9	18	49	1348	9.17007	0.00164283	0.00144569
GOTERM_BP_FAT	GO:0044282	small molecule catabolic process	PAA	6	4	0.000262	B1MJ26_MYCA9, B1MJ49_MYCA9, B1MJ44_MYCA9, B1MJ46_MYCA9, B1MJ48_MYCA9, B1MJ28_MYCA9	20	49	1484	9.08571	0.00181219	0.00155019
GOTERM_BP_ALL	GO:0044712	single-organism catabolic process	PAA	7	4.66667	0.000307	B1MJ26_MYCA9, B1MJ49_MYCA9, B1MJ44_MYCA9, B1MJ46_MYCA9, B1MJ48_MYCA9, B1MJ28_MYCA9, B1MJ56_MYCA9	20	83	1548	6.52771	0.00303667	0.00257656
GOTERM_BP_3	GO:0044712	single-organism catabolic process	PAA	7	4.66667	0.000344	B1MJ26_MYCA9, B1MJ49_MYCA9, B1MJ44_MYCA9, B1MJ46_MYCA9, B1MJ48_MYCA9, B1MJ28_MYCA9, B1MJ56_MYCA9	19	83	1425	6.3253	0.0030189	0.00251575
GOTERM_BP_ALL	GO:0044248	cellular catabolic process	PAA	7	4.66667	0.000374	B1MJ26_MYCA9, B1MJ42_MYCA9, B1MJ49_MYCA9, B1MJ44_MYCA9, B1MJ46_MYCA9, B1MJ48_MYCA9, B1MJ28_MYCA9	20	86	1548	6.3	0.0032886	0.00279032
GOTERM_BP_FAT	GO:0044712	single-organism catabolic process	PAA	7	4.66667	0.000386	B1MJ26_MYCA9, B1MJ49_MYCA9, B1MJ44_MYCA9, B1MJ46_MYCA9, B1MJ48_MYCA9, B1MJ28_MYCA9, B1MJ56_MYCA9	20	83	1484	6.25783	0.0022865	0.00195592
GOTERM_BP_3	GO:0044248	cellular catabolic process	PAA	7	4.66667	0.000419	B1MJ26_MYCA9, B1MJ42_MYCA9, B1MJ49_MYCA9, B1MJ44_MYCA9, B1MJ46_MYCA9, B1MJ48_MYCA9, B1MJ28_MYCA9	19	86	1425	6.10465	0.0030189	0.00251575
GOTERM_BP_ALL	GO:0009056	catabolic process	PAA	8	5.33333	0.000537	B1MJ26_MYCA9, B1MJ42_MYCA9, B1MJ49_MYCA9, B1MJ44_MYCA9, B1MJ46_MYCA9, B1MJ48_MYCA9, B1MJ28_MYCA9, B1MJ56_MYCA9	20	130	1548	4.76308	0.00443294	0.00376128
GOTERM_BP_ALL	GO:1901575	organic substance catabolic process	PAA	7	4.66667	0.0017167	B1MJ26_MYCA9, B1MJ49_MYCA9, B1MJ44_MYCA9, B1MJ46_MYCA9, B1MJ48_MYCA9, B1MJ28_MYCA9, B1MJ56_MYCA9	20	114	1548	4.75263	0.0133297	0.01131
GOTERM_BP_2	GO:0009056	catabolic process	PAA	8	5.33333	0.000546	B1MJ26_MYCA9, B1MJ42_MYCA9, B1MJ49_MYCA9, B1MJ44_MYCA9, B1MJ46_MYCA9, B1MJ48_MYCA9, B1MJ28_MYCA9, B1MJ56_MYCA9	20	130	1544	4.75077	0.00982611	0.00982611
GOTERM_BP_3	GO:1901575	organic substance catabolic process	PAA	7	4.66667	0.00192294	B1MJ26_MYCA9, B1MJ49_MYCA9, B1MJ44_MYCA9, B1MJ46_MYCA9, B1MJ48_MYCA9, B1MJ28_MYCA9, B1MJ56_MYCA9	19	114	1425	4.60526	0.0115376	0.0096147
GOTERM_BP_ALL	GO:0006725	cellular aromatic compound metabolic process	PAA	14	9.33333	0.00433858	B1MJ26_MYCA9, B1MNE0_MYCA9, B1MJ44_MYCA9, B1MK93_MYCA9, B1MJ48_MYCA9, B1MJ28_MYCA9, B1MNJ9_MYCA9, B1MJ29_MYCA9, B1MNQ5_MYCA9, B1MNK3_MYCA9, B1MJ49_MYCA9, B1MJ39_MYCA9, B1MJ31_MYCA9, B1MJ46_MYCA9	20	563	1548	1.92469	0.0318162	0.0269956
GOTERM_BP_3	GO:0006725	cellular aromatic compound metabolic process	PAA	14	9.33333	0.0048343	B1MJ26_MYCA9, B1MNE0_MYCA9, B1MJ44_MYCA9, B1MK93_MYCA9, B1MJ48_MYCA9, B1MJ28_MYCA9, B1MNJ9_MYCA9, B1MJ29_MYCA9, B1MNQ5_MYCA9, B1MNK3_MYCA9, B1MJ49_MYCA9, B1MJ39_MYCA9, B1MJ31_MYCA9, B1MJ46_MYCA9	19	563	1425	1.86501	0.0248621	0.0207184
GOTERM_BP_3	GO:1901360	organic cyclic compound metabolic process	PAA	14	9.33333	0.00847903	B1MJ26_MYCA9, B1MNE0_MYCA9, B1MJ44_MYCA9, B1MK93_MYCA9, B1MJ48_MYCA9, B1MJ28_MYCA9, B1MNJ9_MYCA9, B1MJ29_MYCA9, B1MNQ5_MYCA9, B1MNK3_MYCA9, B1MJ49_MYCA9, B1MJ39_MYCA9, B1MJ31_MYCA9, B1MJ46_MYCA9	19	595	1425	1.76471	0.0381556	0.0317964
GOTERM_CC_DIRECT	GO:0016020	membrane	Membrane	13	8.66667	0.00802569	B1MNL5_MYCA9, B1MNH8_MYCA9, B1MD70_MYCA9, B1MIA0_MYCA9, B1MI60_MYCA9, B1MNI9_MYCA9, B1MNK9_MYCA9, B1MI62_MYCA9, B1MCQ1_MYCA9, B1MI61_MYCA9, B1MNJ7_MYCA9, B1MNK7_MYCA9, B1MBU2_MYCA9	14	826	1432	1.60982	0.0160514	0.0160514
