# Supplementary material for: Phenylacetic acid metabolic genes are associated with Mycobacteroides abscessus dominant circulating clone 1
Source: Microbiol Spectr. 2024 Sep 24;12(11):e01330-24. doi: 10.1128/spectrum.01330-24 (PMC11537035; doi:10.1128/spectrum.01330-24)
Supplement: Tables S7 to S10 — Table S7: Publicly Available MAB Isolates. Table S8: MLST Typing of MAB Isolates. Table S9: Genes associated to DCC1 isolates from all isolated as defined by GWAS. Table S10: Enrichment of DCC1 associated genes. [file spectrum.01330-24-s0005.xlsx]

## Sheet: Table S7
Supplemental Table 7: Publicly Available MAB Isolates
ID	Assembly Accession	Assembly Name	Organism Name	Organism Infraspecific Names Strain	Assembly Stats Total Sequence Length	Bactopia Assembly Level	Assembly BioProject Accession	Assembly BioSample Accession	Annotation Count Gene Total	Annotation Count Gene Protein-coding
GCF_000069185	GCF_000069185.1	ASM6918v1	Mycobacteroides abscessus ATCC 19977	ATCC 19977	5090491	Complete Genome	PRJNA15691	SAMEA3138276	5034	4952
GCF_000231155	GCF_000231155.1	ASM23115v2	Mycobacteroides abscessus 47J26	47J26	4874047	Contig	PRJNA73255	SAMN02471593	4857	4741
GCF_000239035	GCF_000239035.1	ASM23903v2	Mycobacteroides abscessus subsp. bolletii BD	BD	5048007	Contig	PRJNA73695	SAMN02470911	4985	4870
GCF_000239055	GCF_000239055.1	ASM23905v2	Mycobacteroides abscessus subsp. massiliense CCUG 48898 = JCM 15300	CCUG 48898	4969787	Contig	PRJNA73693	SAMN02470910	4928	4811
GCF_000257225	GCF_000257225.2	ASM25722v2	Mycobacteroides abscessus M93	M93	5073598	Contig	PRJNA84203	SAMN02471415	4983	4886
GCF_000257245	GCF_000257245.2	ASM25724v2	Mycobacteroides abscessus M94	M94	5090110	Contig	PRJNA88149	SAMN02471416	5106	4807
GCF_000260575	GCF_000260575.2	ASM26057v2	Mycobacteroides abscessus M154	M154	4794504	Contig	PRJNA89603	SAMN02471414	4705	4599
GCF_000260595	GCF_000260595.1	ASM26059v1	Mycobacteroides abscessus M115	M115	4975940	Contig	PRJNA89601	SAMN02471412	4980	4827
GCF_000260615	GCF_000260615.2	M24_version02	Mycobacteroides abscessus M24	M24	5488620	Contig	PRJNA89595	SAMN02471408	5581	5410
GCF_000261085	GCF_000261085.1	ASM26108v1	Mycobacteroides abscessus subsp. bolletii M18	M18	4886939	Contig	PRJNA89593	SAMN02471409	4871	4753
GCF_000261105	GCF_000261105.1	ASM26110v1	Mycobacteroides abscessus M159	M159	4935864	Contig	PRJNA89597	SAMN02471413	4921	4733
GCF_000261125	GCF_000261125.1	ASM26112v1	Mycobacteroides abscessus M172	M172	5204460	Contig	PRJNA89599	SAMN02471419	5253	5118
GCF_000270565	GCF_000270565.1	ASM27056v1	Mycobacteroides abscessus 3A-0930-R	3A-0930-R	5273535	Contig	PRJNA65169	SAMN00728496	5315	5204
GCF_000270585	GCF_000270585.1	ASM27058v1	Mycobacteroides abscessus 3A-0122-S	3A-0122-S	5233665	Contig	PRJNA65161	SAMN00672648	5247	5147
GCF_000270605	GCF_000270605.1	ASM27060v1	Mycobacteroides abscessus 6G-0728-R	6G-0728-R	5341825	Contig	PRJNA65205	SAMN00717269	5373	5257
GCF_000270625	GCF_000270625.1	ASM27062v1	Mycobacteroides abscessus 4S-0116-S	4S-0116-S	4841923	Contig	PRJNA65177	SAMN00728579	4795	4691
GCF_000270645	GCF_000270645.1	ASM27064v1	Mycobacteroides abscessus 6G-0212	6G-0212	5144692	Contig	PRJNA65209	SAMN00672657	5113	5021
GCF_000270665	GCF_000270665.1	ASM27066v1	Mycobacteroides abscessus subsp. massiliense CCUG 48898 = JCM 15300	CCUG48898	5195205	Contig	PRJNA65215	SAMN00672674	5133	5012
GCF_000270685	GCF_000270685.2	ASM27068v2	Mycobacteroides abscessus 4S-0116-R	4S-0116-R	4839534	Contig	PRJNA65179	SAMN00728552	4791	4689
GCF_000270705	GCF_000270705.1	ASM27070v1	Mycobacteroides abscessus 3A-0731	3A-0731	5386957	Contig	PRJNA65165	SAMN00672649	5412	5315
GCF_000270725	GCF_000270725.1	ASM27072v1	Mycobacteroides abscessus 3A-0930-S	3A-0930-S	5249987	Contig	PRJNA65167	SAMN00672652	5296	5197
GCF_000270745	GCF_000270745.2	ASM27074v2	Mycobacteroides abscessus 4S-0206	4S-0206	4849390	Contig	PRJNA65175	SAMN00728580	4809	4700
GCF_000270765	GCF_000270765.1	ASM27076v1	Mycobacteroides abscessus subsp. bolletii 2B-0307	2B-0307	4809972	Contig	PRJNA65157	SAMN00672641	4770	4667
GCF_000270785	GCF_000270785.1	ASM27078v1	Mycobacteroides abscessus subsp. bolletii 2B-0912-S	2B-0912-S	4809311	Contig	PRJNA65155	SAMN00715106	4771	4669
GCF_000270805	GCF_000270805.1	ASM27080v1	Mycobacteroides abscessus subsp. bolletii 2B-0912-R	2B-0912-R	4809994	Contig	PRJNA65153	SAMN00672643	4767	4669
GCF_000270825	GCF_000270825.1	ASM27082v1	Mycobacteroides abscessus 3A-0119-R	3A-0119-R	5281259	Contig	PRJNA65171	SAMN00728494	5317	5206
GCF_000270845	GCF_000270845.1	ASM27084v1	Mycobacteroides abscessus 3A-0122-R	3A-0122-R	5231383	Contig	PRJNA65159	SAMN00715826	5255	5148
GCF_000270865	GCF_000270865.1	ASM27086v1	Mycobacteroides abscessus 6G-0125-S	6G-0125-S	5328817	Contig	PRJNA65213	SAMN00672659	5363	5242
GCF_000270885	GCF_000270885.1	ASM27088v1	Mycobacteroides abscessus subsp. bolletii 1S-153-0915	1S-153-0915	4894488	Contig	PRJNA65143	SAMN00714442	4867	4766
GCF_000270905	GCF_000270905.1	ASM27090v1	Mycobacteroides abscessus subsp. bolletii 2B-0626	2B-0626	4810868	Contig	PRJNA65147	SAMN00672642	4766	4673
GCF_000270925	GCF_000270925.1	ASM27092v1	Mycobacteroides abscessus subsp. bolletii 2B-1231	2B-1231	4811264	Contig	PRJNA65149	SAMN00672644	4771	4674
GCF_000270945	GCF_000270945.1	ASM27094v1	Mycobacteroides abscessus subsp. bolletii 2B-0107	2B-0107	4811369	Contig	PRJNA65151	SAMN00714551	4770	4674
GCF_000270965	GCF_000270965.1	ASM27096v1	Mycobacteroides abscessus 5S-0921	5S-0921	5254648	Contig	PRJNA65193	SAMN00672660	5301	5155
GCF_000270985	GCF_000270985.1	ASM27098v1	Mycobacteroides abscessus 6G-0125-R	6G-0125-R	5139423	Contig	PRJNA65211	SAMN00672655	5104	5017
GCF_000271005	GCF_000271005.1	ASM27100v1	Mycobacteroides abscessus 5S-0817	5S-0817	5248885	Contig	PRJNA65199	SAMN00672654	5297	5154
GCF_000271025	GCF_000271025.1	ASM27102v1	Mycobacteroides abscessus 5S-1212	5S-1212	5239840	Contig	PRJNA65195	SAMN00672656	5284	5137
GCF_000271045	GCF_000271045.1	ASM27104v1	Mycobacteroides abscessus 5S-1215	5S-1215	5206300	Contig	PRJNA65197	SAMN00672658	5250	5111
GCF_000271065	GCF_000271065.1	ASM27106v1	Mycobacteroides abscessus 5S-0422	5S-0422	5323965	Contig	PRJNA65191	SAMN00672653	5374	5232
GCF_000271085	GCF_000271085.1	ASM27108v1	Mycobacteroides abscessus 5S-0708	5S-0708	5253252	Contig	PRJNA65189	SAMN00728603	5294	5158
GCF_000271105	GCF_000271105.1	ASM27110v1	Mycobacteroides abscessus 3A-0810-R	3A-0810-R	5287644	Contig	PRJNA65163	SAMN00672650	5334	5226
GCF_000271125	GCF_000271125.1	ASM27112v1	Mycobacteroides abscessus 4S-0303	4S-0303	4864284	Contig	PRJNA65173	SAMN00728581	4797	4693
GCF_000271145	GCF_000271145.1	ASM27114v1	Mycobacteroides abscessus 6G-1108	6G-1108	5337035	Contig	PRJNA65207	SAMN00672662	5377	5255
GCF_000271165	GCF_000271165.1	ASM27116v1	Mycobacteroides abscessus subsp. bolletii 1S-151-0930	1S-151-0930	4895763	Contig	PRJNA65137	SAMN02435974	4865	4765
GCF_000271185	GCF_000271185.1	ASM27118v1	Mycobacteroides abscessus 6G-0728-S	6G-0728-S	5315024	Contig	PRJNA65203	SAMN00672661	5369	5256
GCF_000271205	GCF_000271205.1	ASM27120v1	Mycobacteroides abscessus 5S-0304	5S-0304	5253081	Contig	PRJNA65185	SAMN00728601	5295	5160
GCF_000271225	GCF_000271225.1	ASM27122v1	Mycobacteroides abscessus 5S-0421	5S-0421	5242408	Contig	PRJNA65187	SAMN00728602	5282	5147
GCF_000271245	GCF_000271245.1	ASM27124v1	Mycobacteroides abscessus 4S-0726-RA	4S-0726-RA	4842208	Contig	PRJNA65181	SAMN00728582	4793	4686
GCF_000271265	GCF_000271265.1	ASM27126v1	Mycobacteroides abscessus 4S-0726-RB	4S-0726-RB	4862293	Contig	PRJNA65183	SAMN00728583	4799	4695
GCF_000271285	GCF_000271285.1	ASM27128v1	Mycobacteroides abscessus subsp. bolletii 1S-152-0914	1S-152-0914	4897666	Contig	PRJNA65139	SAMN00672647	4860	4766
GCF_000277775	GCF_000277775.2	ASM27777v2	Mycobacteroides abscessus subsp. massiliense str. GO 06	GO 06	4687873	Complete Genome	PRJNA168263	SAMN02604144	4628	4529
GCF_000280595	GCF_000280595.1	ASM28059v1	Mycobacteroides abscessus M139	M139	5046600	Contig	PRJNA159701	SAMN02471410	4986	4856
GCF_000280615	GCF_000280615.1	ASM28061v1	Mycobacteroides abscessus M152	M152	4911666	Contig	PRJNA159789	SAMN02471411	4871	4716
GCF_000280635	GCF_000280635.2	ASM28063v2	Mycobacteroides abscessus M156	M156	5016396	Contig	PRJNA159885	SAMN02471418	5020	4828
GCF_000308015	GCF_000308015.1	ASM30801v1	Mycobacteroides abscessus subsp. bolletii 1S-154-0310	1S-154-0310	4895947	Contig	PRJNA65145	SAMN00672618	4863	4766
GCF_000332605	GCF_000332605.1	SOAPdenovo v1.06	Mycobacteroides abscessus 9808	9808	5218578	Scaffold	PRJNA178140	SAMN02470976	5258	5094
GCF_000333695	GCF_000333695.1	ASM33369v1	Mycobacteroides abscessus CF	CF	4987320	Scaffold	PRJEA114709	SAMEA2271995	4951	4806
GCF_000363915	GCF_000363915.2	MaINCQS00594_1.0	Mycobacteroides abscessus subsp. bolletii INCQS 00594	INCQS 00594	4941231	Contig	PRJNA85611	SAMN02471375	4972	4798
GCF_000418575	GCF_000418575.1	CRM0020_v1.0	Mycobacteroides abscessus subsp. bolletii CRM-0020	CRM-0020	4840000	Contig	PRJNA193351	SAMN02205188	4841	4725
GCF_000443145	GCF_000443145.1	V06705	Mycobacteroides abscessus V06705	V06705	5268718	Scaffold	PRJNA210160	SAMN02222088	5274	5115
GCF_000445035	GCF_000445035.1	ASM44503v1	Mycobacteroides abscessus subsp. bolletii 50594	50594	5270527	Complete Genome	PRJNA191917	SAMN02603852	5315	5167
GCF_000497265	GCF_000497265.2	ASM49726v2	Mycobacteroides abscessus subsp. massiliense CCUG 48898 = JCM 15300	JCM 15300	4978382	Complete Genome	PRJDB747	SAMD00036666	4948	4814
GCF_000523735	GCF_000523735.1	ASM52373v1	Mycobacteroides abscessus MAB_082312_2272	MAB_082312_2272	4877071	Contig	PRJNA203567	SAMN02641617	4867	4706
GCF_000523895	GCF_000523895.1	ASM52389v1	Mycobacteroides abscessus	1518	5394060	Contig	PRJNA191786	SAMN02641602	5445	5086
GCF_000523915	GCF_000523915.1	ASM52391v1	Mycobacteroides abscessus MAB_091912_2455	MAB_091912_2455	4829246	Contig	PRJNA203570	SAMN02641618	4785	4687
GCF_000523935	GCF_000523935.1	ASM52393v1	Mycobacteroides abscessus MAB_110811_2726	MAB_110811_2726	5308379	Contig	PRJNA203572	SAMN02641620	5313	5107
GCF_000523955	GCF_000523955.1	ASM52395v1	Mycobacteroides abscessus MAB_110811_1470	MAB_110811_1470	4840778	Contig	PRJNA203571	SAMN02641619	4771	4578
GCF_000524075	GCF_000524075.1	ASM52407v1	Mycobacteroides abscessus subsp. bolletii 103	103	5314248	Contig	PRJNA191789	SAMN02641605	5318	5197
GCF_000611915	GCF_000611915.1	Mycobacterium fortuitum Z58	Mycobacteroides abscessus subsp. abscessus	Z58	4841074	Contig	PRJNA235937	SAMN02592736	4829	4674
GCF_000611935	GCF_000611935.1	Mycobacterium kansasii Z61	Mycobacteroides abscessus	Z61	4729728	Contig	PRJNA235936	SAMN02592737	4703	4555
GCF_001050395	GCF_001050395.1	ASM105039v1	Mycobacteroides abscessus UC22	UC22	5257136	Complete Genome	PRJNA80959	SAMN03839812	5248	5074
GCF_001187745	GCF_001187745.1	ASM118774v1	Mycobacteroides abscessus	UC95	5342973	Contig	PRJNA248380	SAMN03856544	5351	5153
GCF_001212805	GCF_001212805.1	7396_6#90	Mycobacteroides abscessus	PAP042	5189108	Contig	PRJEB2779	SAMEA1464875	5174	5047
GCF_001212825	GCF_001212825.1	7396_6#66	Mycobacteroides abscessus	PAP018	4837848	Contig	PRJEB2779	SAMEA1464923	4827	4678
GCF_001212845	GCF_001212845.1	7396_6#50	Mycobacteroides abscessus	PAP002	5251561	Scaffold	PRJEB2779	SAMEA1464951	5256	5133
GCF_001212865	GCF_001212865.1	7396_6#77	Mycobacteroides abscessus	PAP029	5185711	Scaffold	PRJEB2779	SAMEA1464911	5177	5050
GCF_001212885	GCF_001212885.1	7396_7#12	Mycobacteroides abscessus	PAP060	5187715	Scaffold	PRJEB2779	SAMEA1464868	5176	5048
GCF_001212905	GCF_001212905.1	7396_6#61	Mycobacteroides abscessus	PAP013	4903044	Scaffold	PRJEB2779	SAMEA1464849	4868	4741
GCF_001212945	GCF_001212945.1	7396_8#49	Mycobacteroides abscessus	PAP097	4829193	Scaffold	PRJEB2779	SAMEA1464872	4816	4665
GCF_001212965	GCF_001212965.1	7396_6#71	Mycobacteroides abscessus	PAP023	5160642	Scaffold	PRJEB2779	SAMEA1464938	5222	5063
GCF_001212985	GCF_001212985.1	7396_6#58	Mycobacteroides abscessus	PAP010	5276689	Scaffold	PRJEB2779	SAMEA1464901	5273	5093
GCF_001213025	GCF_001213025.1	7396_6#91	Mycobacteroides abscessus	PAP043	4964039	Scaffold	PRJEB2779	SAMEA1464857	4942	4777
GCF_001213065	GCF_001213065.1	7396_6#57	Mycobacteroides abscessus	PAP009	4839387	Scaffold	PRJEB2779	SAMEA1464921	4829	4693
GCF_001213125	GCF_001213125.1	7396_6#65	Mycobacteroides abscessus	PAP017	4827145	Scaffold	PRJEB2779	SAMEA1464871	4814	4662
GCF_001213145	GCF_001213145.1	7396_6#82	Mycobacteroides abscessus	PAP034	4840383	Scaffold	PRJEB2779	SAMEA1464846	4827	4693
GCF_001213165	GCF_001213165.1	7396_6#70	Mycobacteroides abscessus	PAP022	5277658	Scaffold	PRJEB2779	SAMEA1464924	5268	5091
GCF_001213185	GCF_001213185.1	7396_6#54	Mycobacteroides abscessus	PAP006	4883752	Scaffold	PRJEB2779	SAMEA1464881	4908	4734
GCF_001213205	GCF_001213205.1	7396_6#49	Mycobacteroides abscessus	PAP001	5252024	Scaffold	PRJEB2779	SAMEA1464973	5254	5136
GCF_001213225	GCF_001213225.1	7396_6#88	Mycobacteroides abscessus	PAP040	5395806	Scaffold	PRJEB2779	SAMEA1464887	5434	5240
GCF_001213245	GCF_001213245.1	7396_6#75	Mycobacteroides abscessus	PAP027	4839798	Scaffold	PRJEB2779	SAMEA1464866	4829	4696
GCF_001213285	GCF_001213285.1	7396_7#21	Mycobacteroides abscessus	PAP069	5230912	Scaffold	PRJEB2779	SAMEA1464910	5242	5073
GCF_001213305	GCF_001213305.1	7396_6#63	Mycobacteroides abscessus	PAP015	4882689	Scaffold	PRJEB2779	SAMEA1464838	4866	4738
GCF_001213325	GCF_001213325.1	7396_6#72	Mycobacteroides abscessus	PAP024	4854850	Scaffold	PRJEB2779	SAMEA1464955	4842	4682
GCF_001213365	GCF_001213365.1	7396_7#47	Mycobacteroides abscessus	PAP095	5164621	Scaffold	PRJEB2779	SAMEA1464931	5246	5056
GCF_001213385	GCF_001213385.1	7396_6#60	Mycobacteroides abscessus	PAP012	5322033	Scaffold	PRJEB2779	SAMEA1464944	5348	5226
GCF_001213405	GCF_001213405.1	7396_6#87	Mycobacteroides abscessus	PAP039	5158320	Scaffold	PRJEB2779	SAMEA1464906	5221	5062
GCF_001213425	GCF_001213425.1	7396_7#10	Mycobacteroides abscessus	PAP058	5157983	Scaffold	PRJEB2779	SAMEA1464918	5236	5054
GCF_001213445	GCF_001213445.1	7396_6#86	Mycobacteroides abscessus	PAP038	4851588	Scaffold	PRJEB2779	SAMEA1464949	4794	4659
GCF_001213465	GCF_001213465.1	7396_7#2	Mycobacteroides abscessus	PAP050	4855761	Scaffold	PRJEB2779	SAMEA1464941	4850	4702
GCF_001213505	GCF_001213505.1	7396_6#95	Mycobacteroides abscessus	PAP047	5187466	Scaffold	PRJEB2779	SAMEA1464940	5180	5053
GCF_001213545	GCF_001213545.1	7396_6#64	Mycobacteroides abscessus	PAP016	4842619	Scaffold	PRJEB2779	SAMEA1464894	4834	4693
GCF_001213565	GCF_001213565.1	7396_6#52	Mycobacteroides abscessus	PAP004	5105778	Contig	PRJEB2779	SAMEA1464841	5072	4963
GCF_001213585	GCF_001213585.1	7396_6#85	Mycobacteroides abscessus	PAP037	4839198	Scaffold	PRJEB2779	SAMEA1464869	4827	4692
GCF_001213605	GCF_001213605.1	7396_6#84	Mycobacteroides abscessus	PAP036	5466937	Scaffold	PRJEB2779	SAMEA1464884	5544	5354
GCF_001213625	GCF_001213625.1	7396_6#96	Mycobacteroides abscessus	PAP048	5146316	Scaffold	PRJEB2779	SAMEA1464915	5229	5055
GCF_001213665	GCF_001213665.1	7396_6#81	Mycobacteroides abscessus	PAP033	4852119	Scaffold	PRJEB2779	SAMEA1464856	4797	4668
GCF_001213685	GCF_001213685.1	7396_6#80	Mycobacteroides abscessus	PAP032	5323981	Scaffold	PRJEB2779	SAMEA1464939	5347	5217
GCF_001213705	GCF_001213705.1	7396_7#19	Mycobacteroides abscessus	PAP067	5231534	Scaffold	PRJEB2779	SAMEA1464902	5236	5065
GCF_001213725	GCF_001213725.1	7396_6#59	Mycobacteroides abscessus	PAP011	5188044	Scaffold	PRJEB2779	SAMEA1464971	5178	5054
GCF_001213745	GCF_001213745.1	7396_6#89	Mycobacteroides abscessus	PAP041	5469800	Scaffold	PRJEB2779	SAMEA1464893	5536	5345
GCF_001213765	GCF_001213765.1	7396_6#79	Mycobacteroides abscessus	PAP031	4876084	Scaffold	PRJEB2779	SAMEA1464956	4868	4722
GCF_001213785	GCF_001213785.1	7396_7#20	Mycobacteroides abscessus	PAP068	5235175	Scaffold	PRJEB2779	SAMEA1464919	5245	5074
GCF_001213805	GCF_001213805.1	7396_6#73	Mycobacteroides abscessus	PAP025	4877492	Scaffold	PRJEB2779	SAMEA1464970	4867	4726
GCF_001213825	GCF_001213825.1	7396_6#68	Mycobacteroides abscessus	PAP020	5251014	Scaffold	PRJEB2779	SAMEA1464969	5257	5129
GCF_001213845	GCF_001213845.1	7396_6#92	Mycobacteroides abscessus	PAP044	4853140	Scaffold	PRJEB2779	SAMEA1464835	4802	4673
GCF_001213865	GCF_001213865.1	7396_6#93	Mycobacteroides abscessus	PAP045	4840083	Scaffold	PRJEB2779	SAMEA1464972	4835	4689
GCF_001213885	GCF_001213885.1	7396_7#14	Mycobacteroides abscessus	PAP062	5290272	Scaffold	PRJEB2779	SAMEA1464834	5310	5177
GCF_001213905	GCF_001213905.1	7396_6#76	Mycobacteroides abscessus	PAP028	4846933	Contig	PRJEB2779	SAMEA1464867	4844	4677
GCF_001213945	GCF_001213945.1	7396_6#56	Mycobacteroides abscessus	PAP008	5298458	Scaffold	PRJEB2779	SAMEA1464925	5310	5188
GCF_001213965	GCF_001213965.1	7396_6#78	Mycobacteroides abscessus	PAP030	5186450	Scaffold	PRJEB2779	SAMEA1464905	5174	5049
GCF_001213985	GCF_001213985.1	7396_6#62	Mycobacteroides abscessus	PAP014	4902421	Contig	PRJEB2779	SAMEA1464863	4861	4734
GCF_001214005	GCF_001214005.1	7396_7#11	Mycobacteroides abscessus	PAP059	5159991	Scaffold	PRJEB2779	SAMEA1464930	5230	5067
GCF_001214025	GCF_001214025.1	7396_6#55	Mycobacteroides abscessus	PAP007	4851243	Scaffold	PRJEB2779	SAMEA1464927	4847	4709
GCF_001214045	GCF_001214045.1	7396_7#16	Mycobacteroides abscessus	PAP064	4850857	Scaffold	PRJEB2779	SAMEA1464864	4802	4659
GCF_001214065	GCF_001214065.1	7396_7#15	Mycobacteroides abscessus	PAP063	4849315	Scaffold	PRJEB2779	SAMEA1464845	4799	4663
GCF_001214085	GCF_001214085.1	7396_6#94	Mycobacteroides abscessus	PAP046	5185449	Scaffold	PRJEB2779	SAMEA1464953	5175	5050
GCF_001214105	GCF_001214105.1	7396_7#17	Mycobacteroides abscessus	PAP065	4848825	Scaffold	PRJEB2779	SAMEA1464943	4799	4664
GCF_001214125	GCF_001214125.1	7396_6#74	Mycobacteroides abscessus	PAP026	4839602	Scaffold	PRJEB2779	SAMEA1464840	4830	4694
GCF_001214145	GCF_001214145.1	7396_7#22	Mycobacteroides abscessus	PAP070	4966460	Scaffold	PRJEB2779	SAMEA1464957	4945	4766
GCF_001214165	GCF_001214165.1	7396_7#1	Mycobacteroides abscessus	PAP049	5149168	Scaffold	PRJEB2779	SAMEA1464916	5228	5049
GCF_001214185	GCF_001214185.1	7396_6#67	Mycobacteroides abscessus	PAP019	5185465	Scaffold	PRJEB2779	SAMEA1464948	5173	5048
GCF_001214205	GCF_001214205.1	7396_7#4	Mycobacteroides abscessus	PAP052	4828940	Scaffold	PRJEB2779	SAMEA1464968	4827	4670
GCF_001214225	GCF_001214225.1	7520_7#40	Mycobacteroides abscessus	PAP160	4825908	Scaffold	PRJEB2779	SAMEA1317717	4787	4572
GCF_001214265	GCF_001214265.1	7396_8#77	Mycobacteroides abscessus	PAP125	5157684	Scaffold	PRJEB2779	SAMEA1464877	5232	5054
GCF_001214285	GCF_001214285.1	7396_7#43	Mycobacteroides abscessus	PAP091	5160070	Scaffold	PRJEB2779	SAMEA1464861	5237	5065
GCF_001214305	GCF_001214305.1	7396_7#44	Mycobacteroides abscessus	PAP092	5158669	Scaffold	PRJEB2779	SAMEA1464945	5228	5065
GCF_001214345	GCF_001214345.1	7396_8#95	Mycobacteroides abscessus	PAP143	5156440	Scaffold	PRJEB2779	SAMEA1464854	5225	5059
GCF_001214405	GCF_001214405.1	7396_7#45	Mycobacteroides abscessus	PAP093	5334433	Scaffold	PRJEB2779	SAMEA1464967	5455	5169
GCF_001214445	GCF_001214445.1	7396_8#62	Mycobacteroides abscessus	PAP110	4830180	Scaffold	PRJEB2779	SAMEA1464965	4819	4662
GCF_001214465	GCF_001214465.1	7396_7#36	Mycobacteroides abscessus	PAP084	5169067	Scaffold	PRJEB2779	SAMEA1464959	5240	5067
GCF_001214505	GCF_001214505.1	7396_8#76	Mycobacteroides abscessus	PAP124	5150582	Scaffold	PRJEB2779	SAMEA1464860	5221	5044
GCF_001214525	GCF_001214525.1	7396_8#68	Mycobacteroides abscessus	PAP116	5159066	Scaffold	PRJEB2779	SAMEA1464879	5237	5055
GCF_001214565	GCF_001214565.1	7396_7#3	Mycobacteroides abscessus	PAP051	4838662	Scaffold	PRJEB2779	SAMEA1464962	4825	4667
GCF_001214585	GCF_001214585.1	7396_8#85	Mycobacteroides abscessus	PAP133	5183713	Scaffold	PRJEB2779	SAMEA1464917	5177	5042
GCF_001214605	GCF_001214605.1	7520_7#51	Mycobacteroides abscessus	PAP171	4885453	Scaffold	PRJEB2779	SAMEA1317708	4870	4589
GCF_001214625	GCF_001214625.1	7396_7#37	Mycobacteroides abscessus	PAP085	5091857	Contig	PRJEB2779	SAMEA1464964	4992	4858
GCF_001214645	GCF_001214645.1	7396_7#24	Mycobacteroides abscessus	PAP072	5158470	Scaffold	PRJEB2779	SAMEA1464853	5226	5061
GCF_001214665	GCF_001214665.1	7396_8#74	Mycobacteroides abscessus	PAP122	4830412	Scaffold	PRJEB2779	SAMEA1464836	4829	4669
GCF_001214685	GCF_001214685.1	7396_8#93	Mycobacteroides abscessus	PAP141	5156927	Scaffold	PRJEB2779	SAMEA1464903	5226	5063
GCF_001214725	GCF_001214725.1	7396_7#30	Mycobacteroides abscessus	PAP078	5159681	Scaffold	PRJEB2779	SAMEA1464908	5228	5062
GCF_001214805	GCF_001214805.1	7520_7#25	Mycobacteroides abscessus	PAP145	5157872	Contig	PRJEB2779	SAMEA1317706	5225	5058
GCF_001214825	GCF_001214825.1	7396_8#71	Mycobacteroides abscessus	PAP119	5163376	Scaffold	PRJEB2779	SAMEA1464928	5247	5064
GCF_001214845	GCF_001214845.1	7396_8#80	Mycobacteroides abscessus	PAP128	5160053	Scaffold	PRJEB2779	SAMEA1464913	5232	5051
GCF_001214885	GCF_001214885.1	7396_7#46	Mycobacteroides abscessus	PAP094	5342434	Scaffold	PRJEB2779	SAMEA1464912	5455	5276
GCF_001214925	GCF_001214925.1	7520_7#41	Mycobacteroides abscessus	PAP161	5184219	Contig	PRJEB2779	SAMEA1317700	5181	4967
GCF_001214985	GCF_001214985.1	7396_7#23	Mycobacteroides abscessus	PAP071	5391350	Scaffold	PRJEB2779	SAMEA1464942	5517	5278
GCF_001215005	GCF_001215005.1	7396_8#54	Mycobacteroides abscessus	PAP102	5190175	Scaffold	PRJEB2779	SAMEA1464873	5181	5046
GCF_001215025	GCF_001215025.1	7396_8#75	Mycobacteroides abscessus	PAP123	5150413	Scaffold	PRJEB2779	SAMEA1464851	5218	5057
GCF_001215045	GCF_001215045.1	7396_7#29	Mycobacteroides abscessus	PAP077	5252329	Scaffold	PRJEB2779	SAMEA1464934	5262	5134
GCF_001215065	GCF_001215065.1	7396_7#41	Mycobacteroides abscessus	PAP089	4857276	Scaffold	PRJEB2779	SAMEA1464892	4850	4706
GCF_001215165	GCF_001215165.1	7396_8#92	Mycobacteroides abscessus	PAP140	5277565	Scaffold	PRJEB2779	SAMEA1464922	5286	5080
GCF_001215205	GCF_001215205.1	7396_8#87	Mycobacteroides abscessus	PAP135	4824449	Scaffold	PRJEB2779	SAMEA1464874	4811	4648
GCF_001215225	GCF_001215225.1	7520_7#30	Mycobacteroides abscessus	PAP150	5155703	Scaffold	PRJEB2779	SAMEA1317701	5231	4995
GCF_001215245	GCF_001215245.1	7396_7#7	Mycobacteroides abscessus	PAP055	5164333	Scaffold	PRJEB2779	SAMEA1464897	5249	5064
GCF_001215265	GCF_001215265.1	7396_8#84	Mycobacteroides abscessus	PAP132	5185330	Scaffold	PRJEB2779	SAMEA1464904	5182	5052
GCF_001215285	GCF_001215285.1	7396_8#61	Mycobacteroides abscessus	PAP109	5170350	Scaffold	PRJEB2779	SAMEA1464859	5245	5056
GCF_001215305	GCF_001215305.1	7396_8#78	Mycobacteroides abscessus	PAP126	5162608	Scaffold	PRJEB2779	SAMEA1464895	5241	5055
GCF_001215325	GCF_001215325.1	7396_7#32	Mycobacteroides abscessus	PAP080	5158243	Scaffold	PRJEB2779	SAMEA1464833	5230	5063
GCF_001215345	GCF_001215345.1	7396_8#52	Mycobacteroides abscessus	PAP100	5164281	Scaffold	PRJEB2779	SAMEA1464832	5252	5061
GCF_001215385	GCF_001215385.1	7396_7#34	Mycobacteroides abscessus	PAP082	5393268	Scaffold	PRJEB2779	SAMEA1464876	5436	5242
GCF_001215445	GCF_001215445.1	7396_7#27	Mycobacteroides abscessus	PAP075	5158828	Scaffold	PRJEB2779	SAMEA1464890	5138	5017
GCF_001215465	GCF_001215465.1	7396_8#83	Mycobacteroides abscessus	PAP131	4849231	Scaffold	PRJEB2779	SAMEA1464966	4796	4669
GCF_001215485	GCF_001215485.1	7396_7#9	Mycobacteroides abscessus	PAP057	5148928	Scaffold	PRJEB2779	SAMEA1464935	5223	5045
GCF_001215565	GCF_001215565.1	7396_8#58	Mycobacteroides abscessus	PAP106	5396162	Scaffold	PRJEB2779	SAMEA1464952	5476	5338
GCF_001215625	GCF_001215625.1	7396_7#6	Mycobacteroides abscessus	PAP054	5184754	Scaffold	PRJEB2779	SAMEA1464830	5179	5045
GCF_001215645	GCF_001215645.1	7396_7#38	Mycobacteroides abscessus	PAP086	5157367	Scaffold	PRJEB2779	SAMEA1464954	5222	5062
GCF_001215745	GCF_001215745.1	7520_7#37	Mycobacteroides abscessus	PAP157	4847321	Contig	PRJEB2779	SAMEA1317707	4839	4579
GCF_001215845	GCF_001215845.1	7396_7#28	Mycobacteroides abscessus	PAP076	5468634	Scaffold	PRJEB2779	SAMEA1464882	5538	5337
GCF_001215905	GCF_001215905.1	7396_7#48	Mycobacteroides abscessus	PAP096	5158016	Scaffold	PRJEB2779	SAMEA1464914	5222	5062
GCF_001215945	GCF_001215945.1	7520_7#50	Mycobacteroides abscessus	PAP170	5464755	Scaffold	PRJEB2779	SAMEA1317694	5551	5204
GCF_001215965	GCF_001215965.1	7396_8#67	Mycobacteroides abscessus	PAP115	5461916	Scaffold	PRJEB2779	SAMEA1464885	5533	5326
GCF_001216005	GCF_001216005.1	7396_7#39	Mycobacteroides abscessus	PAP087	5158046	Scaffold	PRJEB2779	SAMEA1464936	5221	5061
GCF_001216025	GCF_001216025.1	7396_8#51	Mycobacteroides abscessus	PAP099	5012535	Scaffold	PRJEB2779	SAMEA1464843	5025	4858
GCF_001216045	GCF_001216045.1	7396_8#89	Mycobacteroides abscessus	PAP137	5158565	Scaffold	PRJEB2779	SAMEA1464837	5224	5063
GCF_001216065	GCF_001216065.1	7396_8#90	Mycobacteroides abscessus	PAP138	5278956	Scaffold	PRJEB2779	SAMEA1464858	5283	5094
GCF_001216145	GCF_001216145.1	7396_8#65	Mycobacteroides abscessus	PAP113	5262857	Scaffold	PRJEB2779	SAMEA1464920	5305	5164
GCF_001216165	GCF_001216165.1	7396_8#69	Mycobacteroides abscessus	PAP117	4977005	Scaffold	PRJEB2779	SAMEA1464865	4965	4827
GCF_001216185	GCF_001216185.1	7396_8#53	Mycobacteroides abscessus	PAP101	4831982	Scaffold	PRJEB2779	SAMEA1464852	4827	4678
GCF_001216225	GCF_001216225.1	7396_8#55	Mycobacteroides abscessus	PAP103	5160918	Scaffold	PRJEB2779	SAMEA1464896	5236	5058
GCF_001216245	GCF_001216245.1	7520_7#28	Mycobacteroides abscessus	PAP148	5159268	Scaffold	PRJEB2779	SAMEA1317714	5225	4914
GCF_001216265	GCF_001216265.1	7396_8#94	Mycobacteroides abscessus	PAP142	4900414	Scaffold	PRJEB2779	SAMEA1464839	4867	4733
GCF_001216305	GCF_001216305.1	7396_7#35	Mycobacteroides abscessus	PAP083	5232871	Scaffold	PRJEB2779	SAMEA1464898	5241	5071
GCF_001216365	GCF_001216365.1	7396_8#60	Mycobacteroides abscessus	PAP108	5158927	Scaffold	PRJEB2779	SAMEA1464963	5227	5060
GCF_001216405	GCF_001216405.1	7396_8#63	Mycobacteroides abscessus	PAP111	5154759	Scaffold	PRJEB2779	SAMEA1464950	5231	5048
GCF_001216625	GCF_001216625.1	7396_8#56	Mycobacteroides abscessus	PAP104	5168382	Scaffold	PRJEB2779	SAMEA1464909	5247	5057
GCF_001216665	GCF_001216665.1	7396_8#59	Mycobacteroides abscessus	PAP107	5150741	Scaffold	PRJEB2779	SAMEA1464937	5226	5046
GCF_001216685	GCF_001216685.1	7520_7#39	Mycobacteroides abscessus	PAP159	5154454	Contig	PRJEB2779	SAMEA1317699	5227	4975
GCF_001216725	GCF_001216725.1	7396_8#70	Mycobacteroides abscessus	PAP118	5168957	Scaffold	PRJEB2779	SAMEA1464844	5245	5052
GCF_001216745	GCF_001216745.1	7520_7#46	Mycobacteroides abscessus	PAP166	5828163	Scaffold	PRJEB2779	SAMEA1317695	6596	5662
GCF_001216805	GCF_001216805.1	7396_8#88	Mycobacteroides abscessus	PAP136	5159220	Scaffold	PRJEB2779	SAMEA1464883	5222	5063
GCF_001216825	GCF_001216825.1	7396_7#25	Mycobacteroides abscessus	PAP073	5159041	Scaffold	PRJEB2779	SAMEA1464831	5223	5062
GCF_001216865	GCF_001216865.1	7396_8#64	Mycobacteroides abscessus	PAP112	5158484	Scaffold	PRJEB2779	SAMEA1464932	5232	5045
GCF_001216885	GCF_001216885.1	7396_8#73	Mycobacteroides abscessus	PAP121	4830572	Scaffold	PRJEB2779	SAMEA1464958	4828	4676
GCF_001216905	GCF_001216905.1	7396_8#72	Mycobacteroides abscessus	PAP120	4832125	Scaffold	PRJEB2779	SAMEA1464946	4827	4681
GCF_001216925	GCF_001216925.1	7396_7#40	Mycobacteroides abscessus	PAP088	5348343	Scaffold	PRJEB2779	SAMEA1464899	5432	5267
GCF_001216965	GCF_001216965.1	7396_8#91	Mycobacteroides abscessus	PAP139	4837108	Scaffold	PRJEB2779	SAMEA1464926	4814	4661
GCF_001217065	GCF_001217065.1	7520_7#38	Mycobacteroides abscessus	PAP158	4901698	Scaffold	PRJEB2779	SAMEA1317692	4858	4587
GCF_001217105	GCF_001217105.1	7396_8#96	Mycobacteroides abscessus	PAP144	5158347	Scaffold	PRJEB2779	SAMEA1464870	5229	5064
GCF_001217125	GCF_001217125.1	7396_7#42	Mycobacteroides abscessus	PAP090	4971418	Scaffold	PRJEB2779	SAMEA1464847	4908	4781
GCF_001217145	GCF_001217145.1	7396_7#31	Mycobacteroides abscessus	PAP079	5295239	Scaffold	PRJEB2779	SAMEA1464960	5313	5191
GCF_001217165	GCF_001217165.1	7396_7#26	Mycobacteroides abscessus	PAP074	5159477	Scaffold	PRJEB2779	SAMEA1464842	5224	5064
GCF_001217185	GCF_001217185.1	7520_7#43	Mycobacteroides abscessus	PAP163	5181187	Scaffold	PRJEB2779	SAMEA1317703	5183	4935
GCF_001217225	GCF_001217225.1	7396_7#33	Mycobacteroides abscessus	PAP081	5159481	Scaffold	PRJEB2779	SAMEA1464855	5226	5062
GCF_001217285	GCF_001217285.1	7396_8#66	Mycobacteroides abscessus	PAP114	5160424	Scaffold	PRJEB2779	SAMEA1464900	5242	5056
GCF_001217325	GCF_001217325.1	7396_8#81	Mycobacteroides abscessus	PAP129	4849356	Scaffold	PRJEB2779	SAMEA1464862	4846	4702
GCF_001217365	GCF_001217365.1	7396_8#50	Mycobacteroides abscessus	PAP098	4837060	Scaffold	PRJEB2779	SAMEA1464886	4834	4689
GCF_001217405	GCF_001217405.1	7396_8#57	Mycobacteroides abscessus	PAP105	5157778	Scaffold	PRJEB2779	SAMEA1464929	5237	5058
GCF_001217465	GCF_001217465.1	7396_8#86	Mycobacteroides abscessus	PAP134	4837787	Scaffold	PRJEB2779	SAMEA1464880	4822	4672
GCF_001217485	GCF_001217485.1	7520_7#27	Mycobacteroides abscessus	PAP147	5103309	Contig	PRJEB2779	SAMEA1317698	5178	4893
GCF_001217525	GCF_001217525.1	7396_8#82	Mycobacteroides abscessus	PAP130	5183694	Scaffold	PRJEB2779	SAMEA1464947	5177	5039
GCF_001350895	GCF_001350895.1	7396_8#79	Mycobacteroides abscessus	PAP127	5252966	Scaffold	PRJEB2779	SAMEA1464933	5301	5153
GCF_001430775	GCF_001430775.1	ASM143077v1	Mycobacteroides abscessus	NOV0213	5173145	Complete Genome	PRJNA295901	SAMN04103082	5164	4892
GCF_001606195	GCF_001606195.1	ASM160619v1	Mycobacteroides abscessus	FLAC003	4826045	Complete Genome	PRJNA315990	SAMN04572933	4742	4630
GCF_001606215	GCF_001606215.1	ASM160621v1	Mycobacteroides abscessus	FLAC004	5242371	Complete Genome	PRJNA315990	SAMN04572934	5331	5185
GCF_001606235	GCF_001606235.1	ASM160623v1	Mycobacteroides abscessus	FLAC005	4869298	Complete Genome	PRJNA315990	SAMN04572935	4789	4686
GCF_001606255	GCF_001606255.1	ASM160625v1	Mycobacteroides abscessus	FLAC007	5064478	Complete Genome	PRJNA315990	SAMN04572936	5102	4953
GCF_001606275	GCF_001606275.1	ASM160627v1	Mycobacteroides abscessus	FLAC008	5166100	Complete Genome	PRJNA315990	SAMN04572937	5228	5080
GCF_001606295	GCF_001606295.1	ASM160629v1	Mycobacteroides abscessus	FLAC013	5074222	Complete Genome	PRJNA315990	SAMN04572938	5011	4918
GCF_001606315	GCF_001606315.1	ASM160631v1	Mycobacteroides abscessus	FLAC029	5188507	Complete Genome	PRJNA315990	SAMN04572939	5163	5069
GCF_001606335	GCF_001606335.1	ASM160633v1	Mycobacteroides abscessus	FLAC031	5146255	Complete Genome	PRJNA315990	SAMN04572940	5089	4980
GCF_001610615	GCF_001610615.1	ASM161061v1	Mycobacteroides abscessus	FLAC045	5217908	Complete Genome	PRJNA315990	SAMN04572941	5317	5169
GCF_001610635	GCF_001610635.1	ASM161063v1	Mycobacteroides abscessus	FLAC048	4939234	Complete Genome	PRJNA315990	SAMN04572942	4891	4779
GCF_001610655	GCF_001610655.1	ASM161065v1	Mycobacteroides abscessus	FLAC049	4799801	Complete Genome	PRJNA315990	SAMN04572943	4731	4633
GCF_001610675	GCF_001610675.1	ASM161067v1	Mycobacteroides abscessus	FLAC054	5330954	Complete Genome	PRJNA315990	SAMN04572944	5411	5241
GCF_001677095	GCF_001677095.1	ASM167709v1	Mycobacteroides abscessus	FLAC006	4891993	Complete Genome	PRJNA315990	SAMN05244437	4830	4721
GCF_001677155	GCF_001677155.1	ASM167715v1	Mycobacteroides abscessus	FLAC028	5188101	Complete Genome	PRJNA315990	SAMN05244439	5164	5071
GCF_001677175	GCF_001677175.1	ASM167717v1	Mycobacteroides abscessus	FLAC030	4867257	Complete Genome	PRJNA315990	SAMN05244440	4832	4710
GCF_001677195	GCF_001677195.1	ASM167719v1	Mycobacteroides abscessus	FLAC046	5214168	Complete Genome	PRJNA315990	SAMN05244441	5208	5010
GCF_001677215	GCF_001677215.1	ASM167721v1	Mycobacteroides abscessus	FLAC055	5331134	Complete Genome	PRJNA315990	SAMN05244442	5410	5241
GCF_001792615	GCF_001792615.1	ASM179261v1	Mycobacteroides abscessus subsp. bolletii	CIP 108541	4982977	Contig	PRJNA261046	SAMN03068289	4973	4842
GCF_001792625	GCF_001792625.1	ASM179262v1	Mycobacteroides abscessus subsp. massiliense	CIP 108297	4890609	Contig	PRJNA261046	SAMN03068290	4897	4761
GCF_001792635	GCF_001792635.1	ASM179263v1	Mycobacteroides abscessus	23	4847483	Contig	PRJNA261046	SAMN03068287	5034	4768
GCF_001792645	GCF_001792645.1	ASM179264v1	Mycobacteroides abscessus subsp. bolletii	137	4925476	Contig	PRJNA261046	SAMN03068288	5001	4799
GCF_001942505	GCF_001942505.1	ASM194250v1	Mycobacteroides abscessus ATCC 19977	ATCC 19977	5098655	Contig	PRJNA347845	SAMN05897971	5067	4968
GCF_001942565	GCF_001942565.1	ASM194256v1	Mycobacteroides abscessus subsp. abscessus	06_0524	5253175	Contig	PRJNA347845	SAMN05897974	5246	5113
GCF_002013835	GCF_002013835.1	ASM201383v1	Mycobacteroides abscessus subsp. bolletii	BD	5043548	Contig	PRJNA323571	SAMN05186795	4987	4872
GCF_002072635	GCF_002072635.1	ASM207263v1	Mycobacteroides abscessus subsp. abscessus	Bamboo	5118280	Contig	PRJNA338076	SAMN06240305	5067	4927
GCF_002086375	GCF_002086375.1	ASM208637v1	Mycobacteroides abscessus subsp. massiliense	CCUG 48898	4967435	Contig	PRJNA354248	SAMN06064247	4932	4813
GCF_002086525	GCF_002086525.1	ASM208652v1	Mycobacteroides abscessus subsp. bolletii	CIP108541	5061701	Contig	PRJNA354248	SAMN06064233	5002	4890
GCF_002140035	GCF_002140035.1	ASM214003v1	Mycobacteroides abscessus subsp. massiliense	FLAC047	4936470	Complete Genome	PRJNA315990	SAMN06859124	4859	4752
GCF_002142755	GCF_002142755.1	ASM214275v1	Mycobacteroides abscessus	FLAC052	4802628	Contig	PRJNA315990	SAMN06806047	4748	4638
GCF_002142765	GCF_002142765.1	ASM214276v1	Mycobacteroides abscessus	FLAC078	4874198	Contig	PRJNA315990	SAMN06806049	4817	4707
GCF_002142775	GCF_002142775.1	ASM214277v1	Mycobacteroides abscessus	FLAC053	5159377	Contig	PRJNA315990	SAMN06806048	5170	4979
GCF_002142785	GCF_002142785.1	ASM214278v1	Mycobacteroides abscessus	FLAC051	4989478	Contig	PRJNA315990	SAMN06806046	4986	4869
GCF_002142835	GCF_002142835.1	ASM214283v1	Mycobacteroides abscessus	FLAC050	5085641	Contig	PRJNA315990	SAMN06806045	5098	4983
GCF_002142845	GCF_002142845.1	ASM214284v1	Mycobacteroides abscessus	FLAC015	5248059	Contig	PRJNA315990	SAMN06806043	5250	5152
GCF_002142855	GCF_002142855.1	ASM214285v1	Mycobacteroides abscessus	FLAC040	4871668	Contig	PRJNA315990	SAMN06806044	4815	4703
GCF_002142865	GCF_002142865.1	ASM214286v1	Mycobacteroides abscessus	FLAC014	5223545	Contig	PRJNA315990	SAMN06806042	5220	5127
GCF_002142915	GCF_002142915.1	ASM214291v1	Mycobacteroides abscessus	FLAC012	4950555	Contig	PRJNA315990	SAMN06806041	4910	4791
GCF_002799625	GCF_002799625.1	ASM279962v1	Mycobacteroides abscessus subsp. massiliense	A70	4777861	Contig	PRJNA398137	SAMN07501943	4737	4605
GCF_002799645	GCF_002799645.1	ASM279964v1	Mycobacteroides abscessus subsp. massiliense	A63	4899077	Contig	PRJNA398137	SAMN07501942	4892	4785
GCF_002799655	GCF_002799655.1	ASM279965v1	Mycobacteroides abscessus subsp. massiliense	A428	4874447	Contig	PRJNA398137	SAMN07501939	4832	4716
GCF_002799685	GCF_002799685.1	ASM279968v1	Mycobacteroides abscessus subsp. massiliense	A399	5022810	Contig	PRJNA398137	SAMN07501937	4998	4876
GCF_002799695	GCF_002799695.1	ASM279969v1	Mycobacteroides abscessus subsp. massiliense	A39	4939897	Contig	PRJNA398137	SAMN07501936	4899	4798
GCF_002799715	GCF_002799715.1	ASM279971v1	Mycobacteroides abscessus subsp. massiliense	A484	4740939	Contig	PRJNA398137	SAMN07501941	4695	4595
GCF_002799725	GCF_002799725.1	ASM279972v1	Mycobacteroides abscessus subsp. massiliense	A425	5032717	Contig	PRJNA398137	SAMN07501938	5023	4909
GCF_002799765	GCF_002799765.1	ASM279976v1	Mycobacteroides abscessus subsp. massiliense	A365	4841633	Contig	PRJNA398137	SAMN07501935	4790	4675
GCF_002799775	GCF_002799775.1	ASM279977v1	Mycobacteroides abscessus subsp. massiliense	A295	4892361	Contig	PRJNA398137	SAMN07501933	4871	4755
GCF_002799795	GCF_002799795.1	ASM279979v1	Mycobacteroides abscessus subsp. massiliense	A47	4939165	Contig	PRJNA398137	SAMN07501940	4900	4792
GCF_002799805	GCF_002799805.1	ASM279980v1	Mycobacteroides abscessus subsp. massiliense	A323	4841633	Contig	PRJNA398137	SAMN07501934	4790	4675
GCF_002799845	GCF_002799845.1	ASM279984v1	Mycobacteroides abscessus subsp. massiliense	A267	4899997	Contig	PRJNA398137	SAMN07501930	4879	4763
GCF_002799855	GCF_002799855.1	ASM279985v1	Mycobacteroides abscessus subsp. massiliense	A247	4755036	Contig	PRJNA398137	SAMN07501928	4691	4572
GCF_002799875	GCF_002799875.1	ASM279987v1	Mycobacteroides abscessus subsp. massiliense	A228	4868095	Contig	PRJNA398137	SAMN07501927	4832	4711
GCF_002799905	GCF_002799905.1	ASM279990v1	Mycobacteroides abscessus subsp. massiliense	A222	4898505	Contig	PRJNA398137	SAMN07501926	4869	4766
GCF_002799915	GCF_002799915.1	ASM279991v1	Mycobacteroides abscessus subsp. massiliense	a205	4785864	Contig	PRJNA398137	SAMN07501925	4736	4628
GCF_002799945	GCF_002799945.1	ASM279994v1	Mycobacteroides abscessus subsp. massiliense	A186	5012583	Contig	PRJNA398137	SAMN07501924	5020	4907
GCF_002799965	GCF_002799965.1	ASM279996v1	Mycobacteroides abscessus subsp. massiliense	A173	4947450	Contig	PRJNA398137	SAMN07501922	4914	4798
GCF_002799985	GCF_002799985.1	ASM279998v1	Mycobacteroides abscessus subsp. massiliense	5601	4712134	Contig	PRJNA398137	SAMN07501919	4618	4509
GCF_002799995	GCF_002799995.1	ASM279999v1	Mycobacteroides abscessus subsp. massiliense	5620	4938754	Contig	PRJNA398137	SAMN07501920	4899	4795
GCF_002800025	GCF_002800025.1	ASM280002v1	Mycobacteroides abscessus subsp. massiliense	4070	4832720	Contig	PRJNA398137	SAMN07501918	4798	4699
GCF_002800045	GCF_002800045.1	ASM280004v1	Mycobacteroides abscessus subsp. massiliense	3742	4939423	Contig	PRJNA398137	SAMN07501917	4900	4792
GCF_002800055	GCF_002800055.1	ASM280005v1	Mycobacteroides abscessus subsp. massiliense	3166	5039966	Contig	PRJNA398137	SAMN07501915	5085	4968
GCF_002800065	GCF_002800065.1	ASM280006v1	Mycobacteroides abscessus subsp. massiliense	3377	4884609	Contig	PRJNA398137	SAMN07501916	4837	4725
GCF_002800085	GCF_002800085.1	ASM280008v1	Mycobacteroides abscessus subsp. massiliense	287	4745971	Contig	PRJNA398137	SAMN07501912	4668	4557
GCF_002800125	GCF_002800125.1	ASM280012v1	Mycobacteroides abscessus subsp. massiliense	260	4773706	Contig	PRJNA398137	SAMN07501911	4715	4569
GCF_002800135	GCF_002800135.1	ASM280013v1	Mycobacteroides abscessus subsp. massiliense	183	4965250	Contig	PRJNA398137	SAMN07501909	4941	4828
GCF_002800155	GCF_002800155.1	ASM280015v1	Mycobacteroides abscessus subsp. massiliense	111	5094009	Contig	PRJNA398137	SAMN07501907	5165	5000
GCF_002800165	GCF_002800165.1	ASM280016v1	Mycobacteroides abscessus subsp. abscessus	A8	5101392	Contig	PRJNA398137	SAMN07501904	5017	4887
GCF_002800205	GCF_002800205.1	ASM280020v1	Mycobacteroides abscessus subsp. abscessus	A330	5073566	Contig	PRJNA398137	SAMN07501903	5039	4918
GCF_002800225	GCF_002800225.1	ASM280022v1	Mycobacteroides abscessus subsp. abscessus	A297	5111127	Contig	PRJNA398137	SAMN07501902	5095	4981
GCF_002800235	GCF_002800235.1	ASM280023v1	Mycobacteroides abscessus subsp. abscessus	A183	4992734	Contig	PRJNA398137	SAMN07501901	4941	4825
GCF_002800255	GCF_002800255.1	ASM280025v1	Mycobacteroides abscessus subsp. abscessus	A69	4960913	Contig	PRJNA398137	SAMN07501900	4915	4805
GCF_002800275	GCF_002800275.1	ASM280027v1	Mycobacteroides abscessus subsp. abscessus	6382	4993537	Contig	PRJNA398137	SAMN07501899	4939	4819
GCF_002800305	GCF_002800305.1	ASM280030v1	Mycobacteroides abscessus subsp. abscessus	3374	5001662	Contig	PRJNA398137	SAMN07501897	4976	4856
GCF_002800315	GCF_002800315.1	ASM280031v1	Mycobacteroides abscessus subsp. abscessus	3476	5224078	Contig	PRJNA398137	SAMN07501898	5198	5081
GCF_002800345	GCF_002800345.1	ASM280034v1	Mycobacteroides abscessus subsp. abscessus	2272	5186076	Contig	PRJNA398137	SAMN07501896	5200	5045
GCF_002800365	GCF_002800365.1	ASM280036v1	Mycobacteroides abscessus subsp. abscessus	280	4940308	Contig	PRJNA398137	SAMN07501893	4889	4765
GCF_002800385	GCF_002800385.1	ASM280038v1	Mycobacteroides abscessus subsp. abscessus	21	4990628	Contig	PRJNA398137	SAMN07501890	4936	4812
GCF_002800405	GCF_002800405.1	ASM280040v1	Mycobacteroides abscessus subsp. abscessus	A467	5140399	Contig	PRJNA398137	SAMN07501888	5115	5011
GCF_002800415	GCF_002800415.1	ASM280041v1	Mycobacteroides abscessus subsp. abscessus	A377	4927513	Contig	PRJNA398137	SAMN07501887	4903	4798
GCF_002800445	GCF_002800445.1	ASM280044v1	Mycobacteroides abscessus subsp. abscessus	A350	5280104	Contig	PRJNA398137	SAMN07501886	5322	5214
GCF_002800465	GCF_002800465.1	ASM280046v1	Mycobacteroides abscessus subsp. abscessus	A312	5187555	Contig	PRJNA398137	SAMN07501885	5194	5093
GCF_002800485	GCF_002800485.1	ASM280048v1	Mycobacteroides abscessus subsp. abscessus	A311	4936600	Contig	PRJNA398137	SAMN07501884	4897	4791
GCF_002800495	GCF_002800495.1	ASM280049v1	Mycobacteroides abscessus subsp. abscessus	A266	5232465	Contig	PRJNA398137	SAMN07501882	5279	5170
GCF_002800525	GCF_002800525.1	ASM280052v1	Mycobacteroides abscessus subsp. abscessus	A249	5240952	Contig	PRJNA398137	SAMN07501881	5209	5108
GCF_002800545	GCF_002800545.1	ASM280054v1	Mycobacteroides abscessus subsp. abscessus	A243	5231696	Contig	PRJNA398137	SAMN07501880	5244	5126
GCF_002800555	GCF_002800555.1	ASM280055v1	Mycobacteroides abscessus subsp. abscessus	A206	4880871	Contig	PRJNA398137	SAMN07501879	4817	4695
GCF_002800585	GCF_002800585.1	ASM280058v1	Mycobacteroides abscessus subsp. abscessus	A197	4875652	Contig	PRJNA398137	SAMN07501878	4830	4725
GCF_002800605	GCF_002800605.1	ASM280060v1	Mycobacteroides abscessus subsp. abscessus	A175	4965176	Contig	PRJNA398137	SAMN07501876	4966	4857
GCF_002800615	GCF_002800615.1	ASM280061v1	Mycobacteroides abscessus subsp. abscessus	A73	5121381	Contig	PRJNA398137	SAMN07501873	5096	4953
GCF_002800625	GCF_002800625.1	ASM280062v1	Mycobacteroides abscessus subsp. abscessus	A51	5226136	Contig	PRJNA398137	SAMN07501870	5235	5135
GCF_002800665	GCF_002800665.2	ASM280066v2	Mycobacteroides abscessus subsp. abscessus	A38	5192777	Contig	PRJNA398137	SAMN07501869	5172	5078
GCF_002800685	GCF_002800685.1	ASM280068v1	Mycobacteroides abscessus subsp. abscessus	2940	5012252	Contig	PRJNA398137	SAMN07501864	4961	4849
GCF_002800705	GCF_002800705.1	ASM280070v1	Mycobacteroides abscessus subsp. abscessus	2022	5259515	Contig	PRJNA398137	SAMN07501863	5301	5190
GCF_002800715	GCF_002800715.1	ASM280071v1	Mycobacteroides abscessus subsp. abscessus	216	5254828	Contig	PRJNA398137	SAMN07501861	5293	5179
GCF_002800725	GCF_002800725.1	ASM280072v1	Mycobacteroides abscessus subsp. abscessus	227	5028267	Contig	PRJNA398137	SAMN07501862	4993	4894
GCF_002800765	GCF_002800765.1	ASM280076v1	Mycobacteroides abscessus subsp. abscessus	113	5062964	Contig	PRJNA398137	SAMN07501860	5018	4919
GCF_002800775	GCF_002800775.1	ASM280077v1	Mycobacteroides abscessus subsp. abscessus	86	5205518	Contig	PRJNA398137	SAMN07501859	5214	5101
GCF_002800805	GCF_002800805.1	ASM280080v1	Mycobacteroides abscessus subsp. abscessus	A182	4855277	Contig	PRJNA398137	SAMN07501856	4763	4646
GCF_002800815	GCF_002800815.1	ASM280081v1	Mycobacteroides abscessus subsp. abscessus	4886	4925761	Contig	PRJNA398137	SAMN07501855	4854	4743
GCF_002800845	GCF_002800845.1	ASM280084v1	Mycobacteroides abscessus subsp. abscessus	4883	4926198	Contig	PRJNA398137	SAMN07501854	4855	4740
GCF_002800855	GCF_002800855.1	ASM280085v1	Mycobacteroides abscessus subsp. abscessus	244	5199612	Contig	PRJNA398137	SAMN07501851	5212	5086
GCF_002800875	GCF_002800875.1	ASM280087v1	Mycobacteroides abscessus subsp. abscessus	A213	5050413	Contig	PRJNA398137	SAMN07501849	4991	4866
GCF_002800885	GCF_002800885.1	ASM280088v1	Mycobacteroides abscessus subsp. abscessus	6094	4897060	Contig	PRJNA398137	SAMN07501846	4842	4728
GCF_002800925	GCF_002800925.1	ASM280092v1	Mycobacteroides abscessus subsp. abscessus	3478	5097484	Contig	PRJNA398137	SAMN07501844	5110	4986
GCF_002800945	GCF_002800945.1	ASM280094v1	Mycobacteroides abscessus subsp. abscessus	220	5383273	Contig	PRJNA398137	SAMN07501842	5413	5259
GCF_002800955	GCF_002800955.1	ASM280095v1	Mycobacteroides abscessus subsp. abscessus	234	4981330	Contig	PRJNA398137	SAMN07501843	4929	4813
GCF_002800965	GCF_002800965.1	ASM280096v1	Mycobacteroides abscessus subsp. abscessus	27	5000807	Contig	PRJNA398137	SAMN07501840	4976	4826
GCF_002801005	GCF_002801005.1	ASM280100v1	Mycobacteroides abscessus subsp. abscessus	A176	5311087	Contig	PRJNA398137	SAMN07501838	5357	5200
GCF_002801015	GCF_002801015.1	ASM280101v1	Mycobacteroides abscessus subsp. abscessus	A25	4758517	Contig	PRJNA398137	SAMN07501835	4720	4609
GCF_002801065	GCF_002801065.1	ASM280106v1	Mycobacteroides abscessus subsp. abscessus	A317	5006611	Contig	PRJNA398137	SAMN07501829	4955	4836
GCF_002801085	GCF_002801085.1	ASM280108v1	Mycobacteroides abscessus subsp. abscessus	A305	5153314	Contig	PRJNA398137	SAMN07501828	5129	5016
GCF_002801095	GCF_002801095.1	ASM280109v1	Mycobacteroides abscessus subsp. abscessus	A274	5071257	Contig	PRJNA398137	SAMN07501827	5018	4894
GCF_002801105	GCF_002801105.1	ASM280110v1	Mycobacteroides abscessus subsp. abscessus	A232	5012024	Contig	PRJNA398137	SAMN07501825	4971	4843
GCF_002801115	GCF_002801115.1	ASM280111v1	Mycobacteroides abscessus subsp. abscessus	A215	4839754	Contig	PRJNA398137	SAMN07501824	4779	4660
GCF_002801165	GCF_002801165.1	ASM280116v1	Mycobacteroides abscessus subsp. abscessus	215	4835359	Contig	PRJNA398137	SAMN07501818	4769	4652
GCF_002801175	GCF_002801175.1	ASM280117v1	Mycobacteroides abscessus subsp. abscessus	3820	5177049	Contig	PRJNA398137	SAMN07501822	5195	5070
GCF_002801205	GCF_002801205.1	ASM280120v1	Mycobacteroides abscessus subsp. abscessus	3998	5315816	Contig	PRJNA398137	SAMN07501821	5377	5219
GCF_002801215	GCF_002801215.1	ASM280121v1	Mycobacteroides abscessus subsp. abscessus	213	5112251	Contig	PRJNA398137	SAMN07501817	5083	4932
GCF_002801245	GCF_002801245.1	ASM280124v1	Mycobacteroides abscessus subsp. abscessus	129	4984763	Contig	PRJNA398137	SAMN07501815	4931	4825
GCF_002801255	GCF_002801255.1	ASM280125v1	Mycobacteroides abscessus subsp. abscessus	A54	4930183	Contig	PRJNA398137	SAMN07501814	4863	4759
GCF_002801265	GCF_002801265.1	ASM280126v1	Mycobacteroides abscessus subsp. abscessus	5589	4888874	Contig	PRJNA398137	SAMN07501813	4851	4743
GCF_002801275	GCF_002801275.1	ASM280127v1	Mycobacteroides abscessus subsp. abscessus	5295	4928089	Contig	PRJNA398137	SAMN07501812	4862	4761
GCF_002801325	GCF_002801325.1	ASM280132v1	Mycobacteroides abscessus subsp. abscessus	205	4926798	Contig	PRJNA398137	SAMN07501810	4853	4734
GCF_002801345	GCF_002801345.1	ASM280134v1	Mycobacteroides abscessus subsp. abscessus	3384	5252906	Contig	PRJNA398137	SAMN07501805	5253	5135
GCF_002801355	GCF_002801355.1	ASM280135v1	Mycobacteroides abscessus subsp. abscessus	3617	4956063	Contig	PRJNA398137	SAMN07501811	4860	4735
GCF_002801365	GCF_002801365.1	ASM280136v1	Mycobacteroides abscessus subsp. abscessus	5465	4640916	Contig	PRJNA398137	SAMN07501806	4548	4454
GCF_002801405	GCF_002801405.1	ASM280140v1	Mycobacteroides abscessus subsp. abscessus	57	5029150	Contig	PRJNA398137	SAMN07501802	5052	4935
GCF_002801425	GCF_002801425.1	ASM280142v1	Mycobacteroides abscessus subsp. abscessus	A315	4917385	Contig	PRJNA398137	SAMN07501798	4850	4737
GCF_002801435	GCF_002801435.1	ASM280143v1	Mycobacteroides abscessus subsp. abscessus	A218	4754418	Contig	PRJNA398137	SAMN07501799	4729	4611
GCF_002801485	GCF_002801485.1	ASM280148v1	Mycobacteroides abscessus subsp. abscessus	5681	5093498	Contig	PRJNA398137	SAMN07501796	5040	4929
GCF_002801495	GCF_002801495.1	ASM280149v1	Mycobacteroides abscessus subsp. abscessus	1557	4971908	Contig	PRJNA398137	SAMN07501795	4890	4785
GCF_002801525	GCF_002801525.1	ASM280152v1	Mycobacteroides abscessus subsp. abscessus	123	4978645	Contig	PRJNA398137	SAMN07501794	4917	4799
GCF_002801535	GCF_002801535.1	ASM280153v1	Mycobacteroides abscessus subsp. abscessus	28	5074950	Contig	PRJNA398137	SAMN07501793	5024	4909
GCF_002801565	GCF_002801565.1	ASM280156v1	Mycobacteroides abscessus subsp. abscessus	14	4740507	Contig	PRJNA398137	SAMN07501792	4670	4563
GCF_002801575	GCF_002801575.1	ASM280157v1	Mycobacteroides abscessus subsp. abscessus	A244	5086684	Contig	PRJNA398137	SAMN07501791	5013	4894
GCF_002801585	GCF_002801585.1	ASM280158v1	Mycobacteroides abscessus subsp. abscessus	A378	4886723	Contig	PRJNA398137	SAMN07501789	4838	4692
GCF_002801605	GCF_002801605.1	ASM280160v1	Mycobacteroides abscessus subsp. abscessus	6010	5050407	Contig	PRJNA398137	SAMN07501788	4958	4860
GCF_002801645	GCF_002801645.1	ASM280164v1	Mycobacteroides abscessus subsp. abscessus	3739	5358242	Contig	PRJNA398137	SAMN07501787	5315	5200
GCF_002801665	GCF_002801665.1	ASM280166v1	Mycobacteroides abscessus subsp. abscessus	2950	4703802	Contig	PRJNA398137	SAMN07501786	4616	4525
GCF_002801685	GCF_002801685.1	ASM280168v1	Mycobacteroides abscessus subsp. abscessus	178	4822321	Contig	PRJNA398137	SAMN07501784	4751	4654
GCF_002801695	GCF_002801695.1	ASM280169v1	Mycobacteroides abscessus subsp. abscessus	24	5068460	Contig	PRJNA398137	SAMN07501783	5001	4889
GCF_002801725	GCF_002801725.1	ASM280172v1	Mycobacteroides abscessus subsp. massiliense	A268	4786264	Contig	PRJNA398137	SAMN07501931	4704	4597
GCF_002801735	GCF_002801735.1	ASM280173v1	Mycobacteroides abscessus subsp. massiliense	A289	4827942	Contig	PRJNA398137	SAMN07501932	4784	4672
GCF_002801765	GCF_002801765.1	ASM280176v1	Mycobacteroides abscessus subsp. massiliense	A126	5039966	Contig	PRJNA398137	SAMN07501921	5085	4968
GCF_002801785	GCF_002801785.1	ASM280178v1	Mycobacteroides abscessus subsp. massiliense	A254	4733699	Contig	PRJNA398137	SAMN07501929	4721	4612
GCF_002801795	GCF_002801795.1	ASM280179v1	Mycobacteroides abscessus subsp. massiliense	A174	5122576	Contig	PRJNA398137	SAMN07501923	4921	4806
GCF_002801825	GCF_002801825.1	ASM280182v1	Mycobacteroides abscessus subsp. massiliense	1398	4843017	Contig	PRJNA398137	SAMN07501913	4800	4687
GCF_002801845	GCF_002801845.1	ASM280184v1	Mycobacteroides abscessus subsp. massiliense	206	4964441	Contig	PRJNA398137	SAMN07501910	4951	4828
GCF_002801855	GCF_002801855.1	ASM280185v1	Mycobacteroides abscessus subsp. massiliense	130	4939225	Contig	PRJNA398137	SAMN07501908	4901	4797
GCF_002801875	GCF_002801875.1	ASM280187v1	Mycobacteroides abscessus subsp. massiliense	3106	4818167	Contig	PRJNA398137	SAMN07501914	4778	4665
GCF_002801905	GCF_002801905.1	ASM280190v1	Mycobacteroides abscessus subsp. massiliense	60	5063663	Contig	PRJNA398137	SAMN07501906	5140	4983
GCF_002801925	GCF_002801925.1	ASM280192v1	Mycobacteroides abscessus subsp. massiliense	59	4891607	Contig	PRJNA398137	SAMN07501905	4870	4756
GCF_002801945	GCF_002801945.1	ASM280194v1	Mycobacteroides abscessus subsp. abscessus	1579	4905374	Contig	PRJNA398137	SAMN07501895	4863	4742
GCF_002801965	GCF_002801965.1	ASM280196v1	Mycobacteroides abscessus subsp. abscessus	289	5032215	Contig	PRJNA398137	SAMN07501894	4987	4873
GCF_002801975	GCF_002801975.1	ASM280197v1	Mycobacteroides abscessus subsp. abscessus	254	4936714	Contig	PRJNA398137	SAMN07501892	4906	4779
GCF_002801985	GCF_002801985.1	ASM280198v1	Mycobacteroides abscessus subsp. abscessus	222	5401124	Contig	PRJNA398137	SAMN07501891	5460	5286
GCF_002802025	GCF_002802025.1	ASM280202v1	Mycobacteroides abscessus subsp. abscessus	A482	5343193	Contig	PRJNA398137	SAMN07501889	5336	5237
GCF_002802055	GCF_002802055.1	ASM280205v1	Mycobacteroides abscessus subsp. abscessus	A79	5109395	Contig	PRJNA398137	SAMN07501874	5060	4963
GCF_002802065	GCF_002802065.1	ASM280206v1	Mycobacteroides abscessus subsp. abscessus	A309	5016141	Contig	PRJNA398137	SAMN07501883	4993	4869
GCF_002802075	GCF_002802075.1	ASM280207v1	Mycobacteroides abscessus subsp. abscessus	A137	4932758	Contig	PRJNA398137	SAMN07501875	4906	4803
GCF_002802125	GCF_002802125.1	ASM280212v1	Mycobacteroides abscessus subsp. abscessus	A59	5251430	Contig	PRJNA398137	SAMN07501872	5218	5115
GCF_002802135	GCF_002802135.1	ASM280213v1	Mycobacteroides abscessus subsp. abscessus	6449	5110690	Contig	PRJNA398137	SAMN07501868	5082	4981
GCF_002802145	GCF_002802145.1	ASM280214v1	Mycobacteroides abscessus subsp. abscessus	A58	5279956	Contig	PRJNA398137	SAMN07501871	5270	5167
GCF_002802165	GCF_002802165.1	ASM280216v1	Mycobacteroides abscessus subsp. abscessus	5696	5139244	Contig	PRJNA398137	SAMN07501867	5118	5018
GCF_002802205	GCF_002802205.1	ASM280220v1	Mycobacteroides abscessus subsp. abscessus	2767	5163058	Contig	PRJNA398137	SAMN07501866	5155	4954
GCF_002802225	GCF_002802225.1	ASM280222v1	Mycobacteroides abscessus subsp. abscessus	A217	4850386	Contig	PRJNA398137	SAMN07501857	4758	4651
GCF_002802255	GCF_002802255.1	ASM280225v1	Mycobacteroides abscessus subsp. abscessus	9	5134600	Contig	PRJNA398137	SAMN07501858	5126	5014
GCF_002802285	GCF_002802285.1	ASM280228v1	Mycobacteroides abscessus subsp. abscessus	3671	4850057	Contig	PRJNA398137	SAMN07501853	4762	4649
GCF_002802295	GCF_002802295.1	ASM280229v1	Mycobacteroides abscessus subsp. abscessus	A477	5034122	Contig	PRJNA398137	SAMN07501852	5017	4903
GCF_002802325	GCF_002802325.1	ASM280232v1	Mycobacteroides abscessus subsp. abscessus	2	5030882	Contig	PRJNA398137	SAMN07501850	5021	4894
GCF_002802335	GCF_002802335.1	ASM280233v1	Mycobacteroides abscessus subsp. abscessus	A321	4825458	Contig	PRJNA398137	SAMN07501847	4738	4632
GCF_002802345	GCF_002802345.1	ASM280234v1	Mycobacteroides abscessus subsp. abscessus	4542	5015903	Contig	PRJNA398137	SAMN07501848	4991	4868
GCF_002802385	GCF_002802385.1	ASM280238v1	Mycobacteroides abscessus subsp. abscessus	2833	4941900	Contig	PRJNA398137	SAMN07501845	4876	4772
GCF_002802405	GCF_002802405.1	ASM280240v1	Mycobacteroides abscessus subsp. abscessus	A49	5261484	Contig	PRJNA398137	SAMN07501839	5253	5081
GCF_002802415	GCF_002802415.1	ASM280241v1	Mycobacteroides abscessus subsp. abscessus	A329	5000498	Contig	PRJNA398137	SAMN07501841	4983	4823
GCF_002802425	GCF_002802425.1	ASM280242v1	Mycobacteroides abscessus subsp. abscessus	A40	5008579	Contig	PRJNA398137	SAMN07501837	4964	4839
GCF_002802435	GCF_002802435.1	ASM280243v1	Mycobacteroides abscessus subsp. abscessus	A35	5092232	Contig	PRJNA398137	SAMN07501836	5079	4921
GCF_002802485	GCF_002802485.1	ASM280248v1	Mycobacteroides abscessus subsp. abscessus	A373	4986376	Contig	PRJNA398137	SAMN07501832	4928	4828
GCF_002802505	GCF_002802505.1	ASM280250v1	Mycobacteroides abscessus subsp. abscessus	A478	5070818	Contig	PRJNA398137	SAMN07501834	5026	4879
GCF_002802515	GCF_002802515.1	ASM280251v1	Mycobacteroides abscessus subsp. abscessus	A426	5256603	Contig	PRJNA398137	SAMN07501833	5278	5132
GCF_002802525	GCF_002802525.1	ASM280252v1	Mycobacteroides abscessus subsp. abscessus	A337	4936890	Contig	PRJNA398137	SAMN07501831	4884	4768
GCF_002802565	GCF_002802565.1	ASM280256v1	Mycobacteroides abscessus subsp. abscessus	A233	5251515	Contig	PRJNA398137	SAMN07501826	5302	5150
GCF_002802585	GCF_002802585.1	ASM280258v1	Mycobacteroides abscessus subsp. abscessus	1791	4880519	Contig	PRJNA398137	SAMN07501820	4800	4662
GCF_002802595	GCF_002802595.1	ASM280259v1	Mycobacteroides abscessus subsp. abscessus	5864	4731238	Contig	PRJNA398137	SAMN07501823	4659	4559
GCF_002802615	GCF_002802615.1	ASM280261v1	Mycobacteroides abscessus subsp. abscessus	288	5199587	Contig	PRJNA398137	SAMN07501819	5233	5089
GCF_002802655	GCF_002802655.1	ASM280265v1	Mycobacteroides abscessus subsp. abscessus	A353	5034190	Contig	PRJNA398137	SAMN07501808	5062	4948
GCF_002802685	GCF_002802685.1	ASM280268v1	Mycobacteroides abscessus subsp. abscessus	5725	4897021	Contig	PRJNA398137	SAMN07501809	4848	4669
GCF_002802695	GCF_002802695.1	ASM280269v1	Mycobacteroides abscessus subsp. abscessus	A255	4845292	Contig	PRJNA398137	SAMN07501807	4835	4725
GCF_002802725	GCF_002802725.1	ASM280272v1	Mycobacteroides abscessus subsp. abscessus	1701	4863208	Contig	PRJNA398137	SAMN07501803	4856	4749
GCF_002802735	GCF_002802735.1	ASM280273v1	Mycobacteroides abscessus subsp. abscessus	2425	5062721	Contig	PRJNA398137	SAMN07501804	4988	4872
GCF_002802765	GCF_002802765.1	ASM280276v1	Mycobacteroides abscessus subsp. abscessus	22	4822832	Contig	PRJNA398137	SAMN07501800	4789	4684
GCF_002802775	GCF_002802775.1	ASM280277v1	Mycobacteroides abscessus subsp. abscessus	29	4843483	Contig	PRJNA398137	SAMN07501801	4837	4727
GCF_002802805	GCF_002802805.1	ASM280280v1	Mycobacteroides abscessus subsp. abscessus	A395	5111730	Contig	PRJNA398137	SAMN07501790	5025	4909
GCF_002802815	GCF_002802815.1	ASM280281v1	Mycobacteroides abscessus subsp. abscessus	3	4918030	Contig	PRJNA398137	SAMN07501782	4875	4718
GCF_002802845	GCF_002802845.1	ASM280284v1	Mycobacteroides abscessus subsp. abscessus	1866	5299007	Contig	PRJNA398137	SAMN07501785	5303	5150
GCF_003071685	GCF_003071685.1	ASM307168v1	Mycobacteroides abscessus	A73	5257995	Scaffold	PRJNA448987	SAMN08931146	5272	5179
GCF_003071695	GCF_003071695.1	ASM307169v1	Mycobacteroides abscessus	A137	5024757	Contig	PRJNA448987	SAMN08931149	4974	4850
GCF_003071705	GCF_003071705.1	ASM307170v1	Mycobacteroides abscessus	G160	4781069	Contig	PRJNA448987	SAMN08931147	4673	4577
GCF_003071745	GCF_003071745.1	ASM307174v1	Mycobacteroides abscessus	G170	4993500	Contig	PRJNA448987	SAMN08931150	4926	4824
GCF_003071765	GCF_003071765.1	ASM307176v1	Mycobacteroides abscessus	G148	4989475	Scaffold	PRJNA448987	SAMN08931145	4902	4796
GCF_003071785	GCF_003071785.1	ASM307178v1	Mycobacteroides abscessus	G218	4678763	Scaffold	PRJNA448987	SAMN08931143	4582	4501
GCF_003071805	GCF_003071805.1	ASM307180v1	Mycobacteroides abscessus	G162	4780838	Scaffold	PRJNA448987	SAMN08931142	4676	4580
GCF_003071825	GCF_003071825.1	ASM307182v1	Mycobacteroides abscessus	G152	5187125	Scaffold	PRJNA448987	SAMN08931141	5155	5068
GCF_003071845	GCF_003071845.1	ASM307184v1	Mycobacteroides abscessus	G94	4850174	Contig	PRJNA448987	SAMN08931139	4745	4642
GCF_003071865	GCF_003071865.1	ASM307186v1	Mycobacteroides abscessus	G119	5196076	Contig	PRJNA448987	SAMN08931133	5173	5088
GCF_003071885	GCF_003071885.1	ASM307188v1	Mycobacteroides abscessus	G85	4803250	Contig	PRJNA448987	SAMN08931138	4750	4644
GCF_003071905	GCF_003071905.1	ASM307190v1	Mycobacteroides abscessus	G203	4868603	Scaffold	PRJNA448987	SAMN08931135	4797	4696
GCF_003071925	GCF_003071925.1	ASM307192v1	Mycobacteroides abscessus	A213	5195902	Contig	PRJNA448987	SAMN08931132	5173	5089
GCF_003071935	GCF_003071935.1	ASM307193v1	Mycobacteroides abscessus	A247	5195710	Scaffold	PRJNA448987	SAMN08931124	5176	5090
GCF_003071975	GCF_003071975.1	ASM307197v1	Mycobacteroides abscessus	G91	5026101	Contig	PRJNA448987	SAMN08931131	4953	4844
GCF_003072145	GCF_003072145.1	ASM307214v1	Mycobacteroides abscessus	G219	5102713	Contig	PRJNA448987	SAMN08931134	5037	4930
GCF_003072155	GCF_003072155.1	ASM307215v1	Mycobacteroides abscessus	G147	4954482	Scaffold	PRJNA448987	SAMN08931140	4950	4854
GCF_003072165	GCF_003072165.1	ASM307216v1	Mycobacteroides abscessus	G77	4876513	Contig	PRJNA448987	SAMN08931130	4823	4717
GCF_003072205	GCF_003072205.1	ASM307220v1	Mycobacteroides abscessus	G182	5208202	Contig	PRJNA448987	SAMN08931129	5157	5047
GCF_003072225	GCF_003072225.1	ASM307222v1	Mycobacteroides abscessus	G161	5094633	Scaffold	PRJNA448987	SAMN08931128	5070	4955
GCF_003072235	GCF_003072235.1	ASM307223v1	Mycobacteroides abscessus	G114	5048179	Contig	PRJNA448987	SAMN08931127	4992	4888
GCF_003072265	GCF_003072265.1	ASM307226v1	Mycobacteroides abscessus	175	4941477	Scaffold	PRJNA448987	SAMN08931125	4890	4785
GCF_003072285	GCF_003072285.1	ASM307228v1	Mycobacteroides abscessus	G112	4924646	Scaffold	PRJNA448987	SAMN08931123	4841	4731
GCF_003072295	GCF_003072295.1	ASM307229v1	Mycobacteroides abscessus	G207	5124602	Contig	PRJNA448987	SAMN08931126	5092	4945
GCF_003072325	GCF_003072325.1	ASM307232v1	Mycobacteroides abscessus	A254	5222972	Contig	PRJNA448987	SAMN08931122	5216	5114
GCF_003072345	GCF_003072345.1	ASM307234v1	Mycobacteroides abscessus	G88	4943443	Scaffold	PRJNA448987	SAMN08931121	4931	4821
GCF_003072365	GCF_003072365.1	ASM307236v1	Mycobacteroides abscessus	206	4985318	Contig	PRJNA448987	SAMN08931117	4919	4818
GCF_003072385	GCF_003072385.1	ASM307238v1	Mycobacteroides abscessus	A315	4962833	Scaffold	PRJNA448987	SAMN08931116	4910	4804
GCF_003072405	GCF_003072405.1	ASM307240v1	Mycobacteroides abscessus	A321	4873368	Scaffold	PRJNA448987	SAMN08931119	4797	4698
GCF_003072425	GCF_003072425.1	ASM307242v1	Mycobacteroides abscessus	A305	5185855	Contig	PRJNA448987	SAMN08931118	5156	5073
GCF_003076795	GCF_003076795.1	ASM307679v1	Mycobacteroides abscessus	G220	4800506	Complete Genome	PRJNA448987	SAMN08931148	4742	4636
GCF_003076815	GCF_003076815.1	ASM307681v1	Mycobacteroides abscessus	G122	4933836	Chromosome	PRJNA448987	SAMN08931144	4908	4800
GCF_003076835	GCF_003076835.1	ASM307683v1	Mycobacteroides abscessus	199	5094861	Chromosome	PRJNA448987	SAMN08931120	4998	4896
GCF_003076855	GCF_003076855.1	ASM307685v1	Mycobacteroides abscessus	G141	4876254	Complete Genome	PRJNA448987	SAMN08931136	4852	4750
GCF_003076875	GCF_003076875.1	ASM307687v1	Mycobacteroides abscessus	G153	4886609	Complete Genome	PRJNA448987	SAMN08931137	4857	4754
GCF_003580125	GCF_003580125.1	ASM358012v1	Mycobacteroides abscessus	G99	4851929	Contig	PRJNA488058	SAMN09917593	4749	4645
GCF_003580145	GCF_003580145.1	ASM358014v1	Mycobacteroides abscessus	G95	5226917	Contig	PRJNA488058	SAMN09917591	5361	5199
GCF_003580165	GCF_003580165.1	ASM358016v1	Mycobacteroides abscessus	G90	5075138	Contig	PRJNA488058	SAMN09917589	5014	4908
GCF_003581665	GCF_003581665.1	ASM358166v1	Mycobacteroides abscessus	G159	4819574	Contig	PRJNA488058	SAMN09917595	4680	4564
GCF_003581675	GCF_003581675.1	ASM358167v1	Mycobacteroides abscessus	G213	4858564	Contig	PRJNA488058	SAMN09917596	4757	4652
GCF_003581705	GCF_003581705.1	ASM358170v1	Mycobacteroides abscessus	G127	4855878	Contig	PRJNA488058	SAMN09917594	4687	4566
GCF_003581725	GCF_003581725.1	ASM358172v1	Mycobacteroides abscessus	G89	4956838	Scaffold	PRJNA488058	SAMN09917588	4896	4805
GCF_003581735	GCF_003581735.1	ASM358173v1	Mycobacteroides abscessus	G86	5214001	Scaffold	PRJNA488058	SAMN09917586	5269	5136
GCF_003581765	GCF_003581765.1	ASM358176v1	Mycobacteroides abscessus	G84	4806159	Scaffold	PRJNA488058	SAMN09917585	4721	4621
GCF_003581785	GCF_003581785.1	ASM358178v1	Mycobacteroides abscessus	G82	5344036	Contig	PRJNA488058	SAMN09917584	5326	5240
GCF_003581805	GCF_003581805.1	ASM358180v1	Mycobacteroides abscessus	G76	5243133	Scaffold	PRJNA488058	SAMN09917581	5257	5119
GCF_003581825	GCF_003581825.1	ASM358182v1	Mycobacteroides abscessus	G75	5041092	Contig	PRJNA488058	SAMN09917580	5074	4937
GCF_003581845	GCF_003581845.1	ASM358184v1	Mycobacteroides abscessus	G73	5113150	Contig	PRJNA488058	SAMN09917578	5018	4908
GCF_003581865	GCF_003581865.1	ASM358186v1	Mycobacteroides abscessus	G72	5243682	Scaffold	PRJNA488058	SAMN09917577	5282	5137
GCF_003581885	GCF_003581885.1	ASM358188v1	Mycobacteroides abscessus	G70	4927706	Contig	PRJNA488058	SAMN09917576	4894	4795
GCF_003581895	GCF_003581895.1	ASM358189v1	Mycobacteroides abscessus	G216	4976593	Contig	PRJNA488058	SAMN09917575	4887	4786
GCF_003581925	GCF_003581925.1	ASM358192v1	Mycobacteroides abscessus	G215	5464743	Scaffold	PRJNA488058	SAMN09917574	5574	5403
GCF_003581935	GCF_003581935.1	ASM358193v1	Mycobacteroides abscessus	G208	4983390	Scaffold	PRJNA488058	SAMN09917573	4950	4827
GCF_003581945	GCF_003581945.1	ASM358194v1	Mycobacteroides abscessus	G205	4942754	Scaffold	PRJNA488058	SAMN09917572	4866	4769
GCF_003581985	GCF_003581985.1	ASM358198v1	Mycobacteroides abscessus	G204	5026817	Scaffold	PRJNA488058	SAMN09917571	4944	4838
GCF_003582005	GCF_003582005.1	ASM358200v1	Mycobacteroides abscessus	G201	4721722	Contig	PRJNA488058	SAMN09917570	4625	4538
GCF_003582025	GCF_003582025.1	ASM358202v1	Mycobacteroides abscessus	G200	4997663	Scaffold	PRJNA488058	SAMN09917569	4953	4831
GCF_003582045	GCF_003582045.1	ASM358204v1	Mycobacteroides abscessus	G198	4976355	Scaffold	PRJNA488058	SAMN09917568	4944	4805
GCF_003582055	GCF_003582055.1	ASM358205v1	Mycobacteroides abscessus	G197	5099591	Scaffold	PRJNA488058	SAMN09917567	5154	4990
GCF_003582075	GCF_003582075.1	ASM358207v1	Mycobacteroides abscessus	G195	5049137	Contig	PRJNA488058	SAMN09917566	4994	4888
GCF_003582105	GCF_003582105.1	ASM358210v1	Mycobacteroides abscessus	G194	5048562	Contig	PRJNA488058	SAMN09917565	4994	4887
GCF_003582115	GCF_003582115.1	ASM358211v1	Mycobacteroides abscessus	G193	5057313	Scaffold	PRJNA488058	SAMN09917564	5028	4934
GCF_003582145	GCF_003582145.1	ASM358214v1	Mycobacteroides abscessus	G192	4855081	Contig	PRJNA488058	SAMN09917563	4793	4664
GCF_003582165	GCF_003582165.1	ASM358216v1	Mycobacteroides abscessus	G190	4837140	Scaffold	PRJNA488058	SAMN09917562	4788	4689
GCF_003582175	GCF_003582175.1	ASM358217v1	Mycobacteroides abscessus	G188	4836614	Contig	PRJNA488058	SAMN09917560	4790	4693
GCF_003582205	GCF_003582205.1	ASM358220v1	Mycobacteroides abscessus	G185	5159102	Contig	PRJNA488058	SAMN09917557	5164	5057
GCF_003582225	GCF_003582225.1	ASM358222v1	Mycobacteroides abscessus	G184	5258698	Scaffold	PRJNA488058	SAMN09917556	5276	5135
GCF_003582235	GCF_003582235.1	ASM358223v1	Mycobacteroides abscessus	G181	5048568	Scaffold	PRJNA488058	SAMN09917554	4994	4884
GCF_003582265	GCF_003582265.1	ASM358226v1	Mycobacteroides abscessus	G180	4740614	Contig	PRJNA488058	SAMN09917553	4644	4544
GCF_003582285	GCF_003582285.1	ASM358228v1	Mycobacteroides abscessus	G179	4906672	Contig	PRJNA488058	SAMN09917552	4849	4738
GCF_003582295	GCF_003582295.1	ASM358229v1	Mycobacteroides abscessus	G178	5121902	Scaffold	PRJNA488058	SAMN09917551	5062	4919
GCF_003582325	GCF_003582325.1	ASM358232v1	Mycobacteroides abscessus	G177	4913619	Scaffold	PRJNA488058	SAMN09917550	4854	4758
GCF_003582345	GCF_003582345.1	ASM358234v1	Mycobacteroides abscessus	G176	4740264	Contig	PRJNA488058	SAMN09917549	4646	4545
GCF_003582365	GCF_003582365.1	ASM358236v1	Mycobacteroides abscessus	G174	5136377	Contig	PRJNA488058	SAMN09917548	5165	5023
GCF_003582375	GCF_003582375.1	ASM358237v1	Mycobacteroides abscessus	G173	5158934	Scaffold	PRJNA488058	SAMN09917547	5254	5147
GCF_003582405	GCF_003582405.1	ASM358240v1	Mycobacteroides abscessus	G169	5102653	Contig	PRJNA488058	SAMN09917546	5054	4937
GCF_003582425	GCF_003582425.1	ASM358242v1	Mycobacteroides abscessus	G165	5178360	Scaffold	PRJNA488058	SAMN09917545	5497	5148
GCF_003582435	GCF_003582435.1	ASM358243v1	Mycobacteroides abscessus	G164	4927906	Contig	PRJNA488058	SAMN09917544	4893	4796
GCF_003582445	GCF_003582445.1	ASM358244v1	Mycobacteroides abscessus	G158	5222254	Scaffold	PRJNA488058	SAMN09917542	5243	5131
GCF_003582475	GCF_003582475.1	ASM358247v1	Mycobacteroides abscessus	G157	4970386	Scaffold	PRJNA488058	SAMN09917541	4968	4874
GCF_003582485	GCF_003582485.1	ASM358248v1	Mycobacteroides abscessus	G155	5201508	Scaffold	PRJNA488058	SAMN09917539	5212	5066
GCF_003582525	GCF_003582525.1	ASM358252v1	Mycobacteroides abscessus	G149	5101698	Contig	PRJNA488058	SAMN09917537	5078	4929
GCF_003582545	GCF_003582545.1	ASM358254v1	Mycobacteroides abscessus	G146	5108603	Contig	PRJNA488058	SAMN09917536	5131	4979
GCF_003582565	GCF_003582565.1	ASM358256v1	Mycobacteroides abscessus	G143	5693426	Scaffold	PRJNA488058	SAMN09917534	5765	5598
GCF_003582575	GCF_003582575.1	ASM358257v1	Mycobacteroides abscessus	G142	4904725	Contig	PRJNA488058	SAMN09917533	4857	4741
GCF_003582605	GCF_003582605.1	ASM358260v1	Mycobacteroides abscessus	G140	5009681	Contig	PRJNA488058	SAMN09917532	4945	4839
GCF_003582625	GCF_003582625.1	ASM358262v1	Mycobacteroides abscessus	G139	5008114	Contig	PRJNA488058	SAMN09917531	4948	4838
GCF_003582645	GCF_003582645.1	ASM358264v1	Mycobacteroides abscessus	G137	5236933	Contig	PRJNA488058	SAMN09917529	5242	5079
GCF_003582655	GCF_003582655.1	ASM358265v1	Mycobacteroides abscessus	G135	4940776	Contig	PRJNA488058	SAMN09917527	4873	4754
GCF_003582685	GCF_003582685.1	ASM358268v1	Mycobacteroides abscessus	G134	5100540	Contig	PRJNA488058	SAMN09917526	5095	4941
GCF_003582705	GCF_003582705.1	ASM358270v1	Mycobacteroides abscessus	G133	5023337	Contig	PRJNA488058	SAMN09917525	5021	4902
GCF_003582715	GCF_003582715.1	ASM358271v1	Mycobacteroides abscessus	G128	5414347	Scaffold	PRJNA488058	SAMN09917522	5477	5308
GCF_003582745	GCF_003582745.1	ASM358274v1	Mycobacteroides abscessus	G126	5043564	Contig	PRJNA488058	SAMN09917521	5025	4932
GCF_003582765	GCF_003582765.1	ASM358276v1	Mycobacteroides abscessus	G125	4874519	Contig	PRJNA488058	SAMN09917520	4771	4671
GCF_003582785	GCF_003582785.1	ASM358278v1	Mycobacteroides abscessus	G124	4726521	Contig	PRJNA488058	SAMN09917519	4636	4537
GCF_003582795	GCF_003582795.1	ASM358279v1	Mycobacteroides abscessus	G123	5195842	Scaffold	PRJNA488058	SAMN09917518	5209	5101
GCF_003582825	GCF_003582825.1	ASM358282v1	Mycobacteroides abscessus	G121	4850760	Scaffold	PRJNA488058	SAMN09917517	4754	4649
GCF_003582845	GCF_003582845.1	ASM358284v1	Mycobacteroides abscessus	G120	4851983	Contig	PRJNA488058	SAMN09917516	4753	4648
GCF_003582855	GCF_003582855.1	ASM358285v1	Mycobacteroides abscessus	G116	4785068	Scaffold	PRJNA488058	SAMN09917514	4756	4649
GCF_003582885	GCF_003582885.1	ASM358288v1	Mycobacteroides abscessus	G115	4831295	Scaffold	PRJNA488058	SAMN09917513	4781	4666
GCF_003582895	GCF_003582895.1	ASM358289v1	Mycobacteroides abscessus	G113	4982859	Scaffold	PRJNA488058	SAMN09917512	4908	4807
GCF_003582905	GCF_003582905.1	ASM358290v1	Mycobacteroides abscessus	G111	4865560	Contig	PRJNA488058	SAMN09917511	4830	4728
GCF_003582945	GCF_003582945.1	ASM358294v1	Mycobacteroides abscessus	G110	5066891	Contig	PRJNA488058	SAMN09917510	5035	4929
GCF_003582965	GCF_003582965.1	ASM358296v1	Mycobacteroides abscessus	G109	5002487	Scaffold	PRJNA488058	SAMN09917509	4885	4781
GCF_003582985	GCF_003582985.1	ASM358298v1	Mycobacteroides abscessus	G108	5016575	Scaffold	PRJNA488058	SAMN09917508	4999	4877
GCF_003583005	GCF_003583005.1	ASM358300v1	Mycobacteroides abscessus	G107	4972595	Contig	PRJNA488058	SAMN09917507	4965	4865
GCF_003583025	GCF_003583025.1	ASM358302v1	Mycobacteroides abscessus	G106	4971146	Scaffold	PRJNA488058	SAMN09917506	4900	4793
GCF_003583035	GCF_003583035.1	ASM358303v1	Mycobacteroides abscessus	G105	4874123	Contig	PRJNA488058	SAMN09917505	4805	4696
GCF_003583065	GCF_003583065.1	ASM358306v1	Mycobacteroides abscessus	G104	5079313	Scaffold	PRJNA488058	SAMN09917504	4997	4890
GCF_003583085	GCF_003583085.1	ASM358308v1	Mycobacteroides abscessus	G102	5417559	Scaffold	PRJNA488058	SAMN09917503	5464	5313
GCF_003586385	GCF_003586385.1	ASM358638v1	Mycobacteroides abscessus	7C	5067172	Complete Genome	PRJNA479934	SAMN09621903	5010	4920
GCF_003609715	GCF_003609715.1	ASM360971v1	Mycobacteroides abscessus subsp. bolletii BD	BD	5080450	Complete Genome	PRJDB6557	SAMD00106553	5013	4911
GCF_003861345	GCF_003861345.1	ASM386134v1	Mycobacteroides abscessus subsp. massiliense	Myco1poa	4621353	Contig	PRJNA495829	SAMN10232492	4568	4429
GCF_004010025	GCF_004010025.1	ASM401002v1	Mycobacteroides abscessus	CF34/14-1	5097306	Scaffold	PRJNA507514	SAMN10497036	5073	4936
GCF_004025145	GCF_004025145.1	ASM402514v1	Mycobacteroides abscessus subsp. abscessus	MA667	5165259	Contig	PRJNA513478	SAMN10713428	5152	5025
GCF_004027995	GCF_004027995.1	ASM402799v1	Mycobacteroides abscessus	GZ0 1	5075529	Complete Genome	PRJNA495001	SAMN10188242	5005	4831
GCF_004028015	GCF_004028015.1	ASM402801v1	Mycobacteroides abscessus	GZ002	5082434	Complete Genome	PRJNA504433	SAMN10391661	5030	4940
GCF_004209815	GCF_004209815.1	ASM420981v1	Mycobacteroides abscessus subsp. massiliense	GD01A	4901034	Complete Genome	PRJNA521964	SAMN10921464	4819	4708
GCF_004209835	GCF_004209835.1	ASM420983v1	Mycobacteroides abscessus subsp. massiliense	GD01B	4889373	Complete Genome	PRJNA521972	SAMN10921568	4810	4698
GCF_005222645	GCF_005222645.1	ASM522264v1	Mycobacteroides abscessus subsp. massiliense	381	4819065	Chromosome	PRJNA392077	SAMN07281091	4800	4487
GCF_005281705	GCF_005281705.1	ASM528170v1	Mycobacteroides abscessus subsp. bolletii	1189	4940537	Contig	PRJNA392077	SAMN07281161	4886	4654
GCF_006409125	GCF_006409125.1	ASM640912v1	Mycobacteroides abscessus subsp. bolletii	CCUG 50184	5053525	Contig	PRJNA281565	SAMN03491845	5001	4890
GCF_010731915	GCF_010731915.1	ASM1073191v1	Mycobacteroides abscessus	JCM 30620	5193545	Complete Genome	PRJDB7717	SAMD00153219	5251	5085
GCF_012273395	GCF_012273395.1	ASM1227339v1	Mycobacteroides abscessus	FDAARGOS_678	5118231	Chromosome	PRJNA231221	SAMN11056393	5064	4963
GCF_014843135	GCF_014843135.1	ASM1484313v1	Mycobacteroides abscessus	JHN_AB_0004_2	4905866	Complete Genome	PRJNA523365	SAMN11100991	4817	4710
GCF_014843155	GCF_014843155.1	ASM1484315v1	Mycobacteroides abscessus	JHN_AB_0009_1	4805473	Complete Genome	PRJNA523365	SAMN11100992	4726	4636
GCF_014843175	GCF_014843175.1	ASM1484317v1	Mycobacteroides abscessus	JHN_AB_0023_1	4896142	Complete Genome	PRJNA523365	SAMN11101006	4841	4722
GCF_014843195	GCF_014843195.1	ASM1484319v1	Mycobacteroides abscessus	JHN_AB_0032_1	5184618	Complete Genome	PRJNA523365	SAMN11101015	5204	5043
GCF_014843215	GCF_014843215.1	ASM1484321v1	Mycobacteroides abscessus	JHN_AB_0006_3	4891423	Complete Genome	PRJNA523365	SAMN11101018	4767	4625
GCF_014843235	GCF_014843235.1	ASM1484323v1	Mycobacteroides abscessus	JHN_AB_0006_2	4891325	Complete Genome	PRJNA523365	SAMN11101019	4772	4608
GCF_015023815	GCF_015023815.1	ASM1502381v1	Mycobacteroides abscessus	JHN_AB_0021_1	4993616	Contig	PRJNA523365	SAMN11101004	4894	4770
GCF_015023845	GCF_015023845.1	ASM1502384v1	Mycobacteroides abscessus	JHN_AB_0019_1	4923531	Contig	PRJNA523365	SAMN11101002	4860	4740
GCF_015023905	GCF_015023905.1	ASM1502390v1	Mycobacteroides abscessus	JHN_AB_0018_1	5287061	Contig	PRJNA523365	SAMN11101001	5290	5173
GCF_015023925	GCF_015023925.1	ASM1502392v1	Mycobacteroides abscessus	JHN_AB_0006_4	4881201	Contig	PRJNA523365	SAMN11100998	4772	4616
GCF_015024015	GCF_015024015.1	ASM1502401v1	Mycobacteroides abscessus	JHN_AB_0005_2	5096419	Contig	PRJNA523365	SAMN11100995	5054	4936
GCF_015024115	GCF_015024115.1	ASM1502411v1	Mycobacteroides abscessus	JHN_AB_0002_1	5132072	Contig	PRJNA523365	SAMN11100987	5124	4995
GCF_015355655	GCF_015355655.1	ASM1535565v1	Mycobacteroides abscessus subsp. abscessus	J_1801486	5044973	Contig	PRJNA656566	SAMN15793080	5032	4887
GCF_015355675	GCF_015355675.1	ASM1535567v1	Mycobacteroides abscessus subsp. abscessus	K_2000565	5060274	Contig	PRJNA656566	SAMN15793081	5128	4931
GCF_015355695	GCF_015355695.1	ASM1535569v1	Mycobacteroides abscessus subsp. massiliense	C_1801477	5221214	Contig	PRJNA656566	SAMN15793073	5328	5129
GCF_015499655	GCF_015499655.1	ASM1549965v1	Mycobacteroides abscessus subsp. massiliense	16155-15	4895267	Contig	PRJNA646278	SAMN15228285	4866	4730
GCF_015499695	GCF_015499695.1	ASM1549969v1	Mycobacteroides abscessus subsp. massiliense	10003-15	4854616	Contig	PRJNA646278	SAMN15228284	4805	4683
GCF_015499715	GCF_015499715.1	ASM1549971v1	Mycobacteroides abscessus subsp. massiliense	14479-15	5056128	Contig	PRJNA646278	SAMN15228282	5081	4942
GCF_015499735	GCF_015499735.1	ASM1549973v1	Mycobacteroides abscessus subsp. massiliense	10896-16	5043959	Contig	PRJNA646278	SAMN15228283	5063	4930
GCF_015499765	GCF_015499765.1	ASM1549976v1	Mycobacteroides abscessus subsp. abscessus	2677-16	4900185	Contig	PRJNA646278	SAMN15228280	4865	4741
GCF_015499795	GCF_015499795.1	ASM1549979v1	Mycobacteroides abscessus subsp. abscessus	12389-15	5221044	Contig	PRJNA646278	SAMN15228279	5246	5083
GCF_015499805	GCF_015499805.1	ASM1549980v1	Mycobacteroides abscessus subsp. abscessus	3563-15	5145104	Contig	PRJNA646278	SAMN15228278	5163	5028
GCF_015499835	GCF_015499835.1	ASM1549983v1	Mycobacteroides abscessus subsp. abscessus	8844-15	4848872	Contig	PRJNA646278	SAMN15228274	4770	4601
GCF_015499845	GCF_015499845.1	ASM1549984v1	Mycobacteroides abscessus subsp. abscessus	4549-15	5087910	Contig	PRJNA646278	SAMN15228273	5072	4953
GCF_015499865	GCF_015499865.1	ASM1549986v1	Mycobacteroides abscessus subsp. abscessus	11351-15	5083344	Contig	PRJNA646278	SAMN15228272	5095	4942
GCF_016758375	GCF_016758375.1	ASM1675837v1	Mycobacteroides abscessus subsp. massiliense	MAB2	4966199	Contig	PRJNA672126	SAMN16557407	4953	4816
GCF_016758395	GCF_016758395.1	ASM1675839v1	Mycobacteroides abscessus subsp. massiliense	MAB1	5232272	Contig	PRJNA672126	SAMN16557383	5332	5131
GCF_016758425	GCF_016758425.1	ASM1675842v1	Mycobacteroides abscessus subsp. massiliense	MAB3	5051696	Contig	PRJNA672126	SAMN16557408	5495	5086
GCF_016758435	GCF_016758435.1	ASM1675843v1	Mycobacteroides abscessus subsp. massiliense	MAB4	4962832	Contig	PRJNA672126	SAMN16557409	4960	4827
GCF_017174855	GCF_017174855.1	ASM1717485v1	Mycobacteroides abscessus subsp. abscessus	GD15	5066539	Contig	PRJNA669041	SAMN16839144	5027	4914
GCF_017174865	GCF_017174865.1	ASM1717486v1	Mycobacteroides abscessus subsp. massiliense	GD16	5007994	Contig	PRJNA669041	SAMN16839145	5037	4928
GCF_017174895	GCF_017174895.1	ASM1717489v1	Mycobacteroides abscessus subsp. abscessus	GD18	5001293	Contig	PRJNA669041	SAMN16839146	4954	4830
GCF_017174915	GCF_017174915.1	ASM1717491v1	Mycobacteroides abscessus subsp. abscessus	GD36	5429755	Contig	PRJNA669041	SAMN16839148	5543	5394
GCF_017174925	GCF_017174925.1	ASM1717492v1	Mycobacteroides abscessus subsp. abscessus	GD39	5111343	Contig	PRJNA669041	SAMN16839149	5091	4979
GCF_017174955	GCF_017174955.1	ASM1717495v1	Mycobacteroides abscessus subsp. abscessus	GD13	5268500	Contig	PRJNA669041	SAMN16839142	5265	5143
GCF_017174975	GCF_017174975.1	ASM1717497v1	Mycobacteroides abscessus subsp. abscessus	GD14	5021378	Contig	PRJNA669041	SAMN16839143	5000	4890
GCF_017174995	GCF_017174995.1	ASM1717499v1	Mycobacteroides abscessus subsp. abscessus	GD12	5085884	Contig	PRJNA669041	SAMN16839141	5086	4971
GCF_017175015	GCF_017175015.1	ASM1717501v1	Mycobacteroides abscessus subsp. abscessus	GD11	5194900	Contig	PRJNA669041	SAMN16839140	5203	5088
GCF_017175035	GCF_017175035.1	ASM1717503v1	Mycobacteroides abscessus subsp. abscessus	GD09	5035425	Contig	PRJNA669041	SAMN16839139	5032	4908
GCF_017175055	GCF_017175055.1	ASM1717505v1	Mycobacteroides abscessus subsp. massiliense	GD04	5114099	Contig	PRJNA669041	SAMN16839137	5173	5012
GCF_017175065	GCF_017175065.1	ASM1717506v1	Mycobacteroides abscessus subsp. massiliense	GD03	5005003	Contig	PRJNA669041	SAMN16839136	4961	4847
GCF_017175095	GCF_017175095.1	ASM1717509v1	Mycobacteroides abscessus subsp. massiliense	GD79	4931669	Contig	PRJNA669041	SAMN16581385	4871	4750
GCF_017175115	GCF_017175115.1	ASM1717511v1	Mycobacteroides abscessus subsp. abscessus	GD52	5376043	Contig	PRJNA669041	SAMN16581383	5393	5232
GCF_017175135	GCF_017175135.1	ASM1717513v1	Mycobacteroides abscessus subsp. abscessus	GD45	5723696	Contig	PRJNA669041	SAMN16581382	6147	5772
GCF_017175145	GCF_017175145.1	ASM1717514v1	Mycobacteroides abscessus subsp. abscessus	GD35	5066031	Contig	PRJNA669041	SAMN16581380	5010	4913
GCF_017175175	GCF_017175175.1	ASM1717517v1	Mycobacteroides abscessus subsp. bolletii	GD37	4759651	Contig	PRJNA669041	SAMN16581381	4676	4557
GCF_017175195	GCF_017175195.1	ASM1717519v1	Mycobacteroides abscessus subsp. massiliense	GD02	4997328	Contig	PRJNA669041	SAMN16581372	4994	4879
GCF_017175215	GCF_017175215.1	ASM1717521v1	Mycobacteroides abscessus subsp. abscessus	GD40	5042893	Contig	PRJNA669041	SAMN16839150	5003	4893
GCF_017175695	GCF_017175695.1	ASM1717569v1	Mycobacteroides abscessus subsp. massiliense	GD111	5109399	Contig	PRJNA669041	SAMN16839179	5190	5012
GCF_017175715	GCF_017175715.1	ASM1717571v1	Mycobacteroides abscessus subsp. abscessus	GD108	5074925	Contig	PRJNA669041	SAMN16839178	5059	4919
GCF_017175725	GCF_017175725.1	ASM1717572v1	Mycobacteroides abscessus subsp. abscessus	GD97	4753375	Contig	PRJNA669041	SAMN16839175	4681	4583
GCF_017175735	GCF_017175735.1	ASM1717573v1	Mycobacteroides abscessus subsp. abscessus	GD102	5261134	Contig	PRJNA669041	SAMN16839176	5277	5148
GCF_017175775	GCF_017175775.1	ASM1717577v1	Mycobacteroides abscessus subsp. massiliense	GD104	5098782	Contig	PRJNA669041	SAMN16839177	5127	5011
GCF_017175795	GCF_017175795.1	ASM1717579v1	Mycobacteroides abscessus subsp. abscessus	GD89	5054963	Contig	PRJNA669041	SAMN16839171	5003	4892
GCF_017175815	GCF_017175815.1	ASM1717581v1	Mycobacteroides abscessus subsp. abscessus	GD95	5139721	Contig	PRJNA669041	SAMN16839174	5201	5024
GCF_017175835	GCF_017175835.1	ASM1717583v1	Mycobacteroides abscessus subsp. abscessus	GD88	4772461	Contig	PRJNA669041	SAMN16839170	4763	4634
GCF_017175855	GCF_017175855.1	ASM1717585v1	Mycobacteroides abscessus subsp. massiliense	GD90	4821545	Contig	PRJNA669041	SAMN16839172	4817	4701
GCF_017175865	GCF_017175865.1	ASM1717586v1	Mycobacteroides abscessus subsp. abscessus	GD92	5021144	Contig	PRJNA669041	SAMN16839173	4986	4844
GCF_017175895	GCF_017175895.1	ASM1717589v1	Mycobacteroides abscessus subsp. abscessus	GD86	5200456	Contig	PRJNA669041	SAMN16839168	5630	5239
GCF_017175905	GCF_017175905.1	ASM1717590v1	Mycobacteroides abscessus subsp. abscessus	GD87	5054722	Contig	PRJNA669041	SAMN16839169	4970	4812
GCF_017175935	GCF_017175935.1	ASM1717593v1	Mycobacteroides abscessus subsp. abscessus	GD85	4979629	Contig	PRJNA669041	SAMN16839167	4936	4796
GCF_017175945	GCF_017175945.1	ASM1717594v1	Mycobacteroides abscessus subsp. abscessus	GD84	5097095	Contig	PRJNA669041	SAMN16839166	5088	4978
GCF_017175975	GCF_017175975.1	ASM1717597v1	Mycobacteroides abscessus subsp. abscessus	GD75	5015815	Contig	PRJNA669041	SAMN16839163	5035	4900
GCF_017175995	GCF_017175995.1	ASM1717599v1	Mycobacteroides abscessus subsp. abscessus	GD72	5128107	Contig	PRJNA669041	SAMN16839162	5201	5000
GCF_017176015	GCF_017176015.1	ASM1717601v1	Mycobacteroides abscessus subsp. massiliense	GD82	4945788	Contig	PRJNA669041	SAMN16839165	4923	4799
GCF_017176045	GCF_017176045.1	ASM1717604v1	Mycobacteroides abscessus subsp. abscessus	GD64	4860805	Contig	PRJNA669041	SAMN16839161	4782	4665
GCF_017176075	GCF_017176075.1	ASM1717607v1	Mycobacteroides abscessus subsp. abscessus	GD63	4729597	Contig	PRJNA669041	SAMN16839160	4710	4569
GCF_017176085	GCF_017176085.1	ASM1717608v1	Mycobacteroides abscessus subsp. abscessus	GD61	5089469	Contig	PRJNA669041	SAMN16839158	5064	4919
GCF_017176095	GCF_017176095.1	ASM1717609v1	Mycobacteroides abscessus subsp. abscessus	GD62	5275145	Contig	PRJNA669041	SAMN16839159	5431	5192
GCF_017176115	GCF_017176115.1	ASM1717611v1	Mycobacteroides abscessus subsp. massiliense	GD60	5175154	Contig	PRJNA669041	SAMN16839157	5209	5062
GCF_017176235	GCF_017176235.1	ASM1717623v1	Mycobacteroides abscessus subsp. massiliense	GD58	5135996	Contig	PRJNA669041	SAMN16839156	5166	5037
GCF_017176255	GCF_017176255.1	ASM1717625v1	Mycobacteroides abscessus subsp. abscessus	GD47	5083641	Contig	PRJNA669041	SAMN16839152	5052	4945
GCF_017176265	GCF_017176265.1	ASM1717626v1	Mycobacteroides abscessus subsp. abscessus	GD56	5094103	Contig	PRJNA669041	SAMN16839155	5066	4922
GCF_017176275	GCF_017176275.1	ASM1717627v1	Mycobacteroides abscessus subsp. abscessus	GD51	5075373	Contig	PRJNA669041	SAMN16839153	5054	4923
GCF_017176315	GCF_017176315.1	ASM1717631v1	Mycobacteroides abscessus subsp. abscessus	GD55	4989396	Contig	PRJNA669041	SAMN16839154	4955	4833
GCF_017176395	GCF_017176395.1	ASM1717639v1	Mycobacteroides abscessus subsp. massiliense	GD44	4905755	Contig	PRJNA669041	SAMN16839151	4883	4768
GCF_017176455	GCF_017176455.1	ASM1717645v1	Mycobacteroides abscessus subsp. massiliense	GD30	4980358	Contig	PRJNA669041	SAMN16839147	4963	4838
GCF_017176465	GCF_017176465.1	ASM1717646v1	Mycobacteroides abscessus subsp. abscessus	GD08	5191817	Contig	PRJNA669041	SAMN16839138	5208	5088
GCF_017176555	GCF_017176555.1	ASM1717655v1	Mycobacteroides abscessus subsp. abscessus	GD34	5446536	Contig	PRJNA669041	SAMN16581379	5514	5377
GCF_017176575	GCF_017176575.1	ASM1717657v1	Mycobacteroides abscessus subsp. abscessus	GD33	5143223	Contig	PRJNA669041	SAMN16581378	5072	4957
GCF_017176595	GCF_017176595.1	ASM1717659v1	Mycobacteroides abscessus subsp. abscessus	GD28	4811561	Contig	PRJNA669041	SAMN16581377	4747	4638
GCF_017176615	GCF_017176615.1	ASM1717661v1	Mycobacteroides abscessus subsp. abscessus	GD27	5066727	Contig	PRJNA669041	SAMN16581376	5041	4930
GCF_017176635	GCF_017176635.1	ASM1717663v1	Mycobacteroides abscessus subsp. abscessus	GD24	5161600	Contig	PRJNA669041	SAMN16581375	5160	5044
GCF_017176655	GCF_017176655.1	ASM1717665v1	Mycobacteroides abscessus subsp. massiliense	GD10	5087545	Contig	PRJNA669041	SAMN16581373	5069	4946
GCF_017176675	GCF_017176675.1	ASM1717667v1	Mycobacteroides abscessus subsp. abscessus	GD23	5096267	Contig	PRJNA669041	SAMN16581374	5057	4958
GCF_017183555	GCF_017183555.1	ASM1718355v1	Mycobacteroides abscessus subsp. abscessus	GD38	5182416	Complete Genome	PRJNA669041	SAMN16431561	5139	5007
GCF_017183655	GCF_017183655.1	ASM1718365v1	Mycobacteroides abscessus subsp. abscessus	GD25	5194754	Complete Genome	PRJNA669041	SAMN16431559	5146	5046
GCF_017183735	GCF_017183735.1	ASM1718373v1	Mycobacteroides abscessus subsp. abscessus	GD26	5098671	Complete Genome	PRJNA669041	SAMN16431560	5040	4957
GCF_017183775	GCF_017183775.1	ASM1718377v1	Mycobacteroides abscessus subsp. abscessus	GD22	5111734	Complete Genome	PRJNA669041	SAMN16431558	5048	4964
GCF_017183795	GCF_017183795.1	ASM1718379v1	Mycobacteroides abscessus subsp. abscessus	GD20	5026147	Complete Genome	PRJNA669041	SAMN16431557	4952	4868
GCF_017183815	GCF_017183815.1	ASM1718381v1	Mycobacteroides abscessus subsp. abscessus	GD19	4933928	Complete Genome	PRJNA669041	SAMN16431556	4877	4778
GCF_017183835	GCF_017183835.1	ASM1718383v1	Mycobacteroides abscessus subsp. abscessus	GD17	5107403	Complete Genome	PRJNA668996	SAMN16428209	5071	4990
GCF_017183875	GCF_017183875.1	ASM1718387v1	Mycobacteroides abscessus subsp. abscessus	GD100B	5150786	Complete Genome	PRJNA669041	SAMN16828771	5100	5019
GCF_017183895	GCF_017183895.1	ASM1718389v1	Mycobacteroides abscessus subsp. abscessus	GD100A	5150786	Complete Genome	PRJNA669041	SAMN16828770	5101	5020
GCF_017183915	GCF_017183915.1	ASM1718391v1	Mycobacteroides abscessus subsp. bolletii	GD91	5312857	Complete Genome	PRJNA669041	SAMN16828769	5303	5202
GCF_017183935	GCF_017183935.1	ASM1718393v1	Mycobacteroides abscessus subsp. abscessus	GD69B	5210349	Complete Genome	PRJNA669041	SAMN16828768	5180	5056
GCF_017183955	GCF_017183955.1	ASM1718395v1	Mycobacteroides abscessus subsp. abscessus	GD69A	5210348	Complete Genome	PRJNA669041	SAMN16828767	5178	5053
GCF_017183975	GCF_017183975.1	ASM1718397v1	Mycobacteroides abscessus subsp. massiliense	GD68B	5119711	Complete Genome	PRJNA669041	SAMN16828766	5151	5013
GCF_017189355	GCF_017189355.1	ASM1718935v1	Mycobacteroides abscessus subsp. abscessus	GD59	5073623	Complete Genome	PRJNA669041	SAMN16828764	5002	4919
GCF_017189375	GCF_017189375.1	ASM1718937v1	Mycobacteroides abscessus subsp. abscessus	GD57	5120346	Complete Genome	PRJNA669041	SAMN16828763	5072	4983
GCF_017189395	GCF_017189395.1	ASM1718939v1	Mycobacteroides abscessus subsp. abscessus	GD54	5186935	Complete Genome	PRJNA669041	SAMN16828762	5195	5078
GCF_017189415	GCF_017189415.1	ASM1718941v1	Mycobacteroides abscessus subsp. abscessus	GD43B	5286951	Complete Genome	PRJNA669041	SAMN16828761	5305	5225
GCF_017189435	GCF_017189435.1	ASM1718943v1	Mycobacteroides abscessus subsp. abscessus	GD43A	5377795	Complete Genome	PRJNA669041	SAMN16828760	5428	5348
GCF_017190535	GCF_017190535.1	ASM1719053v1	Mycobacteroides abscessus subsp. massiliense	GD68A	5119772	Complete Genome	PRJNA669041	SAMN16828765	5149	5011
GCF_017190595	GCF_017190595.1	ASM1719059v1	Mycobacteroides abscessus subsp. abscessus	GD42	5232300	Complete Genome	PRJNA669041	SAMN16828759	5214	5131
GCF_017190695	GCF_017190695.1	ASM1719069v1	Mycobacteroides abscessus subsp. abscessus	GD41	5074858	Complete Genome	PRJNA669041	SAMN16828758	5002	4920
GCF_017190795	GCF_017190795.1	ASM1719079v1	Mycobacteroides abscessus subsp. abscessus	GD05	5352395	Complete Genome	PRJNA669041	SAMN16828756	5368	5263
GCF_017190875	GCF_017190875.1	ASM1719087v1	Mycobacteroides abscessus subsp. abscessus	GD21	5486769	Complete Genome	PRJNA669041	SAMN16828757	5497	5404
GCF_020227595	GCF_020227595.1	ASM2022759v1	Mycobacteroides abscessus	W7	4802793	Chromosome	PRJNA656902	SAMN15806907	4761	4665
GCF_020229575	GCF_020229575.1	ASM2022957v1	Mycobacteroides abscessus	T84b	4801541	Chromosome	PRJNA656902	SAMN15806919	4768	4673
GCF_020275155	GCF_020275155.1	ASM2027515v1	Mycobacteroides abscessus	W8	5021072	Contig	PRJNA656902	SAMN15806908	5014	4891
GCF_020275565	GCF_020275565.1	ASM2027556v1	Mycobacteroides abscessus	T29c	4791912	Contig	PRJNA656902	SAMN15806918	4771	4664
GCF_020275575	GCF_020275575.1	ASM2027557v1	Mycobacteroides abscessus	T7	4786294	Contig	PRJNA656902	SAMN15806920	4759	4652
GCF_020735345	GCF_020735345.1	ASM2073534v1	Mycobacteroides abscessus subsp. abscessus	FDAARGOS_1605	5033491	Complete Genome	PRJNA231221	SAMN22365134	4975	4871
GCF_020735425	GCF_020735425.1	ASM2073542v1	Mycobacteroides abscessus subsp. abscessus	FDAARGOS_1604	5090549	Complete Genome	PRJNA231221	SAMN22365133	5033	4952
GCF_020735485	GCF_020735485.1	ASM2073548v1	Mycobacteroides abscessus subsp. abscessus	FDAARGOS_1603	4833389	Complete Genome	PRJNA231221	SAMN22365132	4730	4638
GCF_020735505	GCF_020735505.1	ASM2073550v1	Mycobacteroides abscessus	FDAARGOS_1602	4833535	Complete Genome	PRJNA231221	SAMN22365131	4730	4633
GCF_021251405	GCF_021251405.1	ASM2125140v1	Mycobacteroides abscessus subsp. abscessus	CF00207-00450	5018523	Complete Genome	PRJNA319839	SAMN09758929	4925	4835
GCF_024389625	GCF_024389625.1	ASM2438962v1	Mycobacteroides abscessus	759	5124216	Scaffold	PRJNA832057	SAMN27861825	5301	5066
GCF_024389635	GCF_024389635.1	ASM2438963v1	Mycobacteroides abscessus	811	4863476	Contig	PRJNA832057	SAMN27861824	4781	4647
GCF_024389645	GCF_024389645.1	ASM2438964v1	Mycobacteroides abscessus	1051	5164326	Contig	PRJNA832057	SAMN27861822	5199	5079
GCF_024389665	GCF_024389665.1	ASM2438966v1	Mycobacteroides abscessus	975	4991471	Contig	PRJNA832057	SAMN27861823	5018	4899
GCF_024389705	GCF_024389705.1	ASM2438970v1	Mycobacteroides abscessus	1197	4964236	Scaffold	PRJNA832057	SAMN27861821	4954	4824
GCF_024389725	GCF_024389725.1	ASM2438972v1	Mycobacteroides abscessus	1260	4837341	Contig	PRJNA832057	SAMN27861820	4832	4716
GCF_024389735	GCF_024389735.1	ASM2438973v1	Mycobacteroides abscessus	1264	4862172	Scaffold	PRJNA832057	SAMN27861819	4818	4698
GCF_024389745	GCF_024389745.1	ASM2438974v1	Mycobacteroides abscessus	1279	4909233	Contig	PRJNA832057	SAMN27861818	4865	4737
GCF_024389755	GCF_024389755.1	ASM2438975v1	Mycobacteroides abscessus	1370	4989148	Contig	PRJNA832057	SAMN27861817	4947	4821
GCF_024389805	GCF_024389805.1	ASM2438980v1	Mycobacteroides abscessus	1424	5083271	Contig	PRJNA832057	SAMN27861816	5053	4925
GCF_024389825	GCF_024389825.1	ASM2438982v1	Mycobacteroides abscessus	1426	5185291	Scaffold	PRJNA832057	SAMN27861815	5377	5078
GCF_024389835	GCF_024389835.1	ASM2438983v1	Mycobacteroides abscessus	1755	5100974	Contig	PRJNA832057	SAMN27861812	5432	5048
GCF_024389865	GCF_024389865.1	ASM2438986v1	Mycobacteroides abscessus	1772	4892177	Contig	PRJNA832057	SAMN27861811	4856	4724
GCF_024389875	GCF_024389875.1	ASM2438987v1	Mycobacteroides abscessus	1488	5209315	Scaffold	PRJNA832057	SAMN27861814	5238	5122
GCF_024389885	GCF_024389885.1	ASM2438988v1	Mycobacteroides abscessus	1509	4782751	Contig	PRJNA832057	SAMN27861813	4727	4559
GCF_024389925	GCF_024389925.1	ASM2438992v1	Mycobacteroides abscessus	1773	4972875	Contig	PRJNA832057	SAMN27861810	4900	4786
GCF_024389945	GCF_024389945.1	ASM2438994v1	Mycobacteroides abscessus	1779	4998071	Contig	PRJNA832057	SAMN27861809	4970	4853
GCF_024389955	GCF_024389955.1	ASM2438995v1	Mycobacteroides abscessus	1836	4921772	Contig	PRJNA832057	SAMN27861806	4875	4753
GCF_024389985	GCF_024389985.1	ASM2438998v1	Mycobacteroides abscessus	1784	5366065	Scaffold	PRJNA832057	SAMN27861807	5409	5276
GCF_024389995	GCF_024389995.1	ASM2438999v1	Mycobacteroides abscessus	1782	5021645	Contig	PRJNA832057	SAMN27861808	5006	4867
GCF_024390025	GCF_024390025.1	ASM2439002v1	Mycobacteroides abscessus	1837	5004621	Scaffold	PRJNA832057	SAMN27861805	4968	4815
GCF_024390045	GCF_024390045.1	ASM2439004v1	Mycobacteroides abscessus	1842	4942953	Contig	PRJNA832057	SAMN27861804	4908	4792
GCF_024390065	GCF_024390065.1	ASM2439006v1	Mycobacteroides abscessus	1854	4749956	Scaffold	PRJNA832057	SAMN27861801	4687	4566
GCF_024390085	GCF_024390085.1	ASM2439008v1	Mycobacteroides abscessus	1848	4943694	Scaffold	PRJNA832057	SAMN27861802	4909	4792
GCF_024390105	GCF_024390105.1	ASM2439010v1	Mycobacteroides abscessus	1847	5117161	Contig	PRJNA832057	SAMN27861803	5041	4913
GCF_024390125	GCF_024390125.1	ASM2439012v1	Mycobacteroides abscessus	1855	4785100	Contig	PRJNA832057	SAMN27861800	4712	4594
GCF_024390145	GCF_024390145.1	ASM2439014v1	Mycobacteroides abscessus	2427	5319693	Scaffold	PRJNA832057	SAMN27861797	5293	5168
GCF_024390155	GCF_024390155.1	ASM2439015v1	Mycobacteroides abscessus	1856	4745180	Contig	PRJNA832057	SAMN27861799	4682	4561
GCF_024390185	GCF_024390185.1	ASM2439018v1	Mycobacteroides abscessus	1857	5111616	Contig	PRJNA832057	SAMN27861798	5036	4909
GCF_024390195	GCF_024390195.1	ASM2439019v1	Mycobacteroides abscessus	2431	5147557	Scaffold	PRJNA832057	SAMN27861795	5137	5003
GCF_024390225	GCF_024390225.1	ASM2439022v1	Mycobacteroides abscessus	1859	5088736	Contig	PRJNA832057	SAMN27861796	5015	4888
GCF_024390265	GCF_024390265.1	ASM2439026v1	Mycobacteroides abscessus	1877	5422254	Contig	PRJNA832057	SAMN27861792	5438	5296
GCF_024390275	GCF_024390275.1	ASM2439027v1	Mycobacteroides abscessus	1870	5200714	Contig	PRJNA832057	SAMN27861794	5295	5063
GCF_024390295	GCF_024390295.1	ASM2439029v1	Mycobacteroides abscessus	1884	4887961	Contig	PRJNA832057	SAMN27861790	4835	4712
GCF_024390315	GCF_024390315.1	ASM2439031v1	Mycobacteroides abscessus	2480	4967719	Scaffold	PRJNA832057	SAMN27861791	4923	4804
GCF_024390325	GCF_024390325.1	ASM2439032v1	Mycobacteroides abscessus	2497	4880077	Contig	PRJNA832057	SAMN27861789	4841	4706
GCF_024390365	GCF_024390365.1	ASM2439036v1	Mycobacteroides abscessus	1889	4653001	Scaffold	PRJNA832057	SAMN27861788	4577	4471
GCF_024390385	GCF_024390385.1	ASM2439038v1	Mycobacteroides abscessus	2543	5073221	Contig	PRJNA832057	SAMN27861785	5017	4907
GCF_024390405	GCF_024390405.1	ASM2439040v1	Mycobacteroides abscessus	2536	4830074	Contig	PRJNA832057	SAMN27861787	4782	4654
GCF_024390425	GCF_024390425.1	ASM2439042v1	Mycobacteroides abscessus	1890	5362391	Contig	PRJNA832057	SAMN27861786	5408	5272
GCF_024390445	GCF_024390445.1	ASM2439044v1	Mycobacteroides abscessus	1891	4852493	Scaffold	PRJNA832057	SAMN27861784	4938	4739
GCF_024390465	GCF_024390465.1	ASM2439046v1	Mycobacteroides abscessus	2556	5265944	Contig	PRJNA832057	SAMN27861783	5317	5190
GCF_024390485	GCF_024390485.1	ASM2439048v1	Mycobacteroides abscessus	1915	4900482	Contig	PRJNA832057	SAMN27861782	4830	4709
GCF_024390505	GCF_024390505.1	ASM2439050v1	Mycobacteroides abscessus	1931	5393143	Contig	PRJNA832057	SAMN27861780	5455	5272
GCF_024390525	GCF_024390525.1	ASM2439052v1	Mycobacteroides abscessus	2573	5271708	Scaffold	PRJNA832057	SAMN27861781	5267	5086
GCF_024390545	GCF_024390545.1	ASM2439054v1	Mycobacteroides abscessus	5L175	4998416	Scaffold	PRJNA832057	SAMN27861778	4926	4808
GCF_024390565	GCF_024390565.1	ASM2439056v1	Mycobacteroides abscessus	1941	5392362	Contig	PRJNA832057	SAMN27861779	5459	5278
GCF_024390585	GCF_024390585.1	ASM2439058v1	Mycobacteroides abscessus	2036	4961712	Scaffold	PRJNA832057	SAMN27861776	4880	4741
GCF_024390605	GCF_024390605.1	ASM2439060v1	Mycobacteroides abscessus	2033	4976427	Contig	PRJNA832057	SAMN27861777	4976	4794
GCF_024390625	GCF_024390625.1	ASM2439062v1	Mycobacteroides abscessus	2048	5322372	Contig	PRJNA832057	SAMN27861775	5405	5223
GCF_024390635	GCF_024390635.1	ASM2439063v1	Mycobacteroides abscessus	2088	4967598	Contig	PRJNA832057	SAMN27861774	4905	4791
GCF_024390645	GCF_024390645.1	ASM2439064v1	Mycobacteroides abscessus	2127	5147288	Contig	PRJNA832057	SAMN27861773	5130	5000
GCF_024390685	GCF_024390685.1	ASM2439068v1	Mycobacteroides abscessus	2157	5263259	Scaffold	PRJNA832057	SAMN27861772	5303	5186
GCF_024390705	GCF_024390705.1	ASM2439070v1	Mycobacteroides abscessus	2173	4843583	Contig	PRJNA832057	SAMN27861771	4820	4656
GCF_024390725	GCF_024390725.1	ASM2439072v1	Mycobacteroides abscessus	2239	4724187	Contig	PRJNA832057	SAMN27861770	4693	4582
GCF_024390735	GCF_024390735.1	ASM2439073v1	Mycobacteroides abscessus	6K1366	5000015	Contig	PRJNA832057	SAMN27861769	4925	4805
GCF_024390765	GCF_024390765.1	ASM2439076v1	Mycobacteroides abscessus	701	4758474	Contig	PRJNA832057	SAMN27861767	4667	4569
GCF_024390775	GCF_024390775.1	ASM2439077v1	Mycobacteroides abscessus	2533	5002475	Contig	PRJNA832057	SAMN27861768	5014	4901
GCF_024390805	GCF_024390805.1	ASM2439080v1	Mycobacteroides abscessus	706	4915406	Contig	PRJNA832057	SAMN27861766	4846	4726
GCF_024390825	GCF_024390825.1	ASM2439082v1	Mycobacteroides abscessus	708	5193236	Scaffold	PRJNA832057	SAMN27861765	5209	5080
GCF_024390845	GCF_024390845.1	ASM2439084v1	Mycobacteroides abscessus	N4	4935336	Scaffold	PRJNA832057	SAMN27861764	4977	4842
GCF_024390855	GCF_024390855.1	ASM2439085v1	Mycobacteroides abscessus	N27	4699334	Scaffold	PRJNA832057	SAMN27861763	4665	4536
GCF_024390865	GCF_024390865.1	ASM2439086v1	Mycobacteroides abscessus	N38	4965974	Scaffold	PRJNA832057	SAMN27861761	4904	4763
GCF_024390875	GCF_024390875.1	ASM2439087v1	Mycobacteroides abscessus	N37	5175309	Scaffold	PRJNA832057	SAMN27861762	5180	5066
GCF_024390925	GCF_024390925.1	ASM2439092v1	Mycobacteroides abscessus	N39	4883843	Contig	PRJNA832057	SAMN27861760	4838	4666
GCF_024390945	GCF_024390945.1	ASM2439094v1	Mycobacteroides abscessus	N46	4827147	Contig	PRJNA832057	SAMN27861757	4838	4707
GCF_024390985	GCF_024390985.1	ASM2439098v1	Mycobacteroides abscessus	N42	4895292	Scaffold	PRJNA832057	SAMN27861758	4837	4721
GCF_024391025	GCF_024391025.1	ASM2439102v1	Mycobacteroides abscessus	N40	5006809	Scaffold	PRJNA832057	SAMN27861759	5082	4917
GCF_025657435	GCF_025657435.1	ASM2565743v1	Mycobacteroides abscessus	201610311	4839494	Contig	PRJNA861738	SAMN29932452	4794	4684
GCF_025657455	GCF_025657455.1	ASM2565745v1	Mycobacteroides abscessus	201607513	4839638	Contig	PRJNA861738	SAMN29932450	4793	4684
GCF_025657475	GCF_025657475.1	ASM2565747v1	Mycobacteroides abscessus	201610712	4839594	Scaffold	PRJNA861738	SAMN29932454	4794	4684
GCF_025657495	GCF_025657495.1	ASM2565749v1	Mycobacteroides abscessus	201610010	4839494	Contig	PRJNA861738	SAMN29932451	4795	4685
GCF_025657515	GCF_025657515.1	ASM2565751v1	Mycobacteroides abscessus	20161105	4839436	Scaffold	PRJNA861738	SAMN29932449	4796	4682
GCF_025657535	GCF_025657535.1	ASM2565753v1	Mycobacteroides abscessus	20161095	4839638	Contig	PRJNA861738	SAMN29932448	4793	4684
GCF_025657555	GCF_025657555.1	ASM2565755v1	Mycobacteroides abscessus	20160944	4839494	Contig	PRJNA861738	SAMN29932446	4794	4684
GCF_025657575	GCF_025657575.1	ASM2565757v1	Mycobacteroides abscessus	20160857	4839738	Scaffold	PRJNA861738	SAMN29932444	4793	4684
GCF_025657595	GCF_025657595.1	ASM2565759v1	Mycobacteroides abscessus	20160836	4839638	Contig	PRJNA861738	SAMN29932443	4793	4684
GCF_025657615	GCF_025657615.1	ASM2565761v1	Mycobacteroides abscessus	20160683	4839738	Scaffold	PRJNA861738	SAMN29932440	4794	4685
GCF_025657635	GCF_025657635.1	ASM2565763v1	Mycobacteroides abscessus	20160694	4839638	Contig	PRJNA861738	SAMN29932441	4795	4686
GCF_025657655	GCF_025657655.1	ASM2565765v1	Mycobacteroides abscessus	20160632	4839494	Contig	PRJNA861738	SAMN29932439	4793	4683
GCF_025657675	GCF_025657675.1	ASM2565767v1	Mycobacteroides abscessus	20160888	4839494	Contig	PRJNA861738	SAMN29932445	4794	4684
GCF_025657695	GCF_025657695.1	ASM2565769v1	Mycobacteroides abscessus	20160611	4839594	Scaffold	PRJNA861738	SAMN29932438	4794	4684
GCF_025657715	GCF_025657715.1	ASM2565771v1	Mycobacteroides abscessus	2016077	4839494	Contig	PRJNA861738	SAMN29932437	4793	4683
GCF_025657725	GCF_025657725.1	ASM2565772v1	Mycobacteroides abscessus	2016076	4839494	Contig	PRJNA861738	SAMN29932436	4794	4684
GCF_028210875	GCF_028210875.1	ASM2821087v1	Mycobacteroides abscessus subsp. massiliense	T38	4990095	Contig	PRJNA925464	SAMN32794250	5000	4907
GCF_028210895	GCF_028210895.1	ASM2821089v1	Mycobacteroides abscessus subsp. abscessus	T56R	5225716	Contig	PRJNA925464	SAMN32794257	5225	5056
GCF_028210905	GCF_028210905.1	ASM2821090v1	Mycobacteroides abscessus subsp. abscessus	BWH-A	4976168	Contig	PRJNA925464	SAMN32794258	4895	4788
GCF_028210935	GCF_028210935.1	ASM2821093v1	Mycobacteroides abscessus subsp. abscessus	T44	4868824	Contig	PRJNA925464	SAMN32794251	4826	4722
GCF_028210975	GCF_028210975.1	ASM2821097v1	Mycobacteroides abscessus subsp. abscessus	BWH-C	5088078	Contig	PRJNA925464	SAMN32794259	5050	4953
GCF_028211035	GCF_028211035.1	ASM2821103v1	Mycobacteroides abscessus subsp. abscessus	T56S	5226509	Contig	PRJNA925464	SAMN32794256	5220	5058
GCF_028211045	GCF_028211045.1	ASM2821104v1	Mycobacteroides abscessus subsp. massiliense	BWH-D	5117205	Contig	PRJNA925464	SAMN32794260	5157	5020
GCF_028211075	GCF_028211075.1	ASM2821107v1	Mycobacteroides abscessus subsp. massiliense	T52	4826214	Contig	PRJNA925464	SAMN32794255	4834	4694
GCF_028211135	GCF_028211135.1	ASM2821113v1	Mycobacteroides abscessus subsp. massiliense	T48	4989226	Contig	PRJNA925464	SAMN32794253	5006	4907
GCF_028211145	GCF_028211145.1	ASM2821114v1	Mycobacteroides abscessus subsp. abscessus	T46	5334188	Contig	PRJNA925464	SAMN32794252	5394	5292
GCF_028211195	GCF_028211195.1	ASM2821119v1	Mycobacteroides abscessus subsp. massiliense	T49	5092206	Contig	PRJNA925464	SAMN32794254	5113	4993
GCF_029078705	GCF_029078705.1	ASM2907870v1	Mycobacteroides abscessus subsp. bolletii	2B5	4808404	Contig	PRJNA940068	SAMN33550941	4774	4672
GCF_030341945	GCF_030341945.1	ASM3034194v1	Mycobacteroides abscessus	FLAC1554	4994850	Contig	PRJNA315990	SAMN35656233	4902	4781
GCF_030341955	GCF_030341955.1	ASM3034195v1	Mycobacteroides abscessus	FLAC1627	5027185	Contig	PRJNA315990	SAMN35656232	4992	4882
GCF_030342025	GCF_030342025.1	ASM3034202v1	Mycobacteroides abscessus	FLAC1244	4942924	Contig	PRJNA315990	SAMN35656228	4894	4787
GCF_030342045	GCF_030342045.1	ASM3034204v1	Mycobacteroides abscessus	FLAC1242	4881131	Contig	PRJNA315990	SAMN35656226	4832	4717
GCF_030342065	GCF_030342065.1	ASM3034206v1	Mycobacteroides abscessus	FLAC1243	4881753	Contig	PRJNA315990	SAMN35656227	4832	4719
GCF_030342085	GCF_030342085.1	ASM3034208v1	Mycobacteroides abscessus	FLAC1238	5268757	Contig	PRJNA315990	SAMN35656225	5292	5189
GCF_030342105	GCF_030342105.1	ASM3034210v1	Mycobacteroides abscessus	FLAC1090	5170511	Contig	PRJNA315990	SAMN35656221	5131	5028
GCF_030342155	GCF_030342155.1	ASM3034215v1	Mycobacteroides abscessus	FLAC0711b	5144935	Contig	PRJNA315990	SAMN35656216	5092	4990
GCF_030342185	GCF_030342185.1	ASM3034218v1	Mycobacteroides abscessus	FLAC0711a	5145551	Contig	PRJNA315990	SAMN35656215	5090	4990
GCF_030342245	GCF_030342245.1	ASM3034224v1	Mycobacteroides abscessus	FLAC0253b	5217277	Contig	PRJNA315990	SAMN35656212	5196	5105
GCF_030342325	GCF_030342325.1	ASM3034232v1	Mycobacteroides abscessus	FLAC0253a	5217754	Contig	PRJNA315990	SAMN35656211	5194	5100
GCF_030450105	GCF_030450105.1	ASM3045010v1	Mycobacteroides abscessus subsp. massiliense	T8763	5078908	Complete Genome	PRJNA941281	SAMN33600943	5130	4978
GCF_030463595	GCF_030463595.1	ASM3046359v1	Mycobacteroides abscessus subsp. abscessus	T9277	4921095	Complete Genome	PRJNA941281	SAMN33600948	4832	4725
GCF_030513365	GCF_030513365.1	ASM3051336v1	Mycobacteroides abscessus subsp. massiliense	T12193	5161334	Contig	PRJNA941281	SAMN33600968	5236	5072
GCF_030513375	GCF_030513375.1	ASM3051337v1	Mycobacteroides abscessus subsp. abscessus	T13007	4889810	Scaffold	PRJNA941281	SAMN33600970	4814	4695
GCF_030513405	GCF_030513405.1	ASM3051340v1	Mycobacteroides abscessus subsp. bolletii	T12216	5185001	Contig	PRJNA941281	SAMN33600969	5136	4999
GCF_030513415	GCF_030513415.1	ASM3051341v1	Mycobacteroides abscessus subsp. abscessus	T11960	5225366	Contig	PRJNA941281	SAMN33600967	5247	5130
GCF_030513445	GCF_030513445.1	ASM3051344v1	Mycobacteroides abscessus subsp. abscessus	T011471	5100955	Contig	PRJNA941281	SAMN33600965	5067	4941
GCF_030513465	GCF_030513465.1	ASM3051346v1	Mycobacteroides abscessus subsp. massiliense	T11289	4961562	Contig	PRJNA941281	SAMN33600963	4981	4855
GCF_030513485	GCF_030513485.1	ASM3051348v1	Mycobacteroides abscessus subsp. abscessus	T011292	5252102	Contig	PRJNA941281	SAMN33600964	5265	5148
GCF_030513505	GCF_030513505.1	ASM3051350v1	Mycobacteroides abscessus subsp. abscessus	T11642	4959039	Contig	PRJNA941281	SAMN33600966	4879	4761
GCF_030513525	GCF_030513525.1	ASM3051352v1	Mycobacteroides abscessus subsp. abscessus	T10721	4895330	Contig	PRJNA941281	SAMN33600961	4811	4700
GCF_030513545	GCF_030513545.1	ASM3051354v1	Mycobacteroides abscessus subsp. massiliense	T10528	4960287	Contig	PRJNA941281	SAMN33600960	4928	4807
GCF_030513555	GCF_030513555.1	ASM3051355v1	Mycobacteroides abscessus subsp. abscessus	T10936	5137421	Contig	PRJNA941281	SAMN33600962	5119	5008
GCF_030513585	GCF_030513585.1	ASM3051358v1	Mycobacteroides abscessus subsp. abscessus	T10353	5436671	Contig	PRJNA941281	SAMN33600959	5385	5224
GCF_030513595	GCF_030513595.1	ASM3051359v1	Mycobacteroides abscessus subsp. abscessus	T10269	4989297	Contig	PRJNA941281	SAMN33600958	4935	4816
GCF_030513625	GCF_030513625.1	ASM3051362v1	Mycobacteroides abscessus subsp. massiliense	T10091	5117416	Contig	PRJNA941281	SAMN33600957	5153	5007
GCF_030513645	GCF_030513645.1	ASM3051364v1	Mycobacteroides abscessus subsp. abscessus	T9907	5139162	Scaffold	PRJNA941281	SAMN33600956	5104	4994
GCF_030513665	GCF_030513665.1	ASM3051366v1	Mycobacteroides abscessus subsp. abscessus	T9875	5129761	Contig	PRJNA941281	SAMN33600955	5119	4985
GCF_030513675	GCF_030513675.1	ASM3051367v1	Mycobacteroides abscessus subsp. abscessus	T9765	5347981	Contig	PRJNA941281	SAMN33600954	5376	5253
GCF_030513705	GCF_030513705.1	ASM3051370v1	Mycobacteroides abscessus subsp. abscessus	T9566	5010508	Contig	PRJNA941281	SAMN33600952	5002	4887
GCF_030513725	GCF_030513725.1	ASM3051372v1	Mycobacteroides abscessus subsp. abscessus	T9553	5158989	Contig	PRJNA941281	SAMN33600951	5141	5038
GCF_030513745	GCF_030513745.1	ASM3051374v1	Mycobacteroides abscessus subsp. massiliense	T9403	5003682	Contig	PRJNA941281	SAMN33600949	5017	4883
GCF_030513765	GCF_030513765.1	ASM3051376v1	Mycobacteroides abscessus subsp. abscessus	T9538	4979844	Contig	PRJNA941281	SAMN33600950	4919	4786
GCF_030513785	GCF_030513785.1	ASM3051378v1	Mycobacteroides abscessus subsp. abscessus	T9577	5348700	Contig	PRJNA941281	SAMN33600953	5369	5175
GCF_030513805	GCF_030513805.1	ASM3051380v1	Mycobacteroides abscessus subsp. abscessus	T9141	4900942	Contig	PRJNA941281	SAMN33600947	4830	4717
GCF_030513825	GCF_030513825.1	ASM3051382v1	Mycobacteroides abscessus subsp. bolletii	T8928	5150753	Contig	PRJNA941281	SAMN33600946	5100	4961
GCF_030513845	GCF_030513845.1	ASM3051384v1	Mycobacteroides abscessus subsp. abscessus	T8923	4996977	Contig	PRJNA941281	SAMN33600945	4928	4801
GCF_030513865	GCF_030513865.1	ASM3051386v1	Mycobacteroides abscessus subsp. abscessus	T8845	5048580	Contig	PRJNA941281	SAMN33600944	5002	4886
GCF_030513875	GCF_030513875.1	ASM3051387v1	Mycobacteroides abscessus subsp. abscessus	T8582	4893369	Contig	PRJNA941281	SAMN33600942	4811	4699
GCF_030513905	GCF_030513905.1	ASM3051390v1	Mycobacteroides abscessus subsp. abscessus	T8538	5143785	Contig	PRJNA941281	SAMN33600941	5101	4987
GCF_030513925	GCF_030513925.1	ASM3051392v1	Mycobacteroides abscessus subsp. bolletii	T8314	4975704	Contig	PRJNA941281	SAMN33600940	4957	4832
GCF_030513935	GCF_030513935.1	ASM3051393v1	Mycobacteroides abscessus subsp. abscessus	T8251	5166956	Contig	PRJNA941281	SAMN33600939	5154	4996
GCF_030513965	GCF_030513965.1	ASM3051396v1	Mycobacteroides abscessus subsp. abscessus	T7985	4959317	Contig	PRJNA941281	SAMN33600938	4949	4825
GCF_030513975	GCF_030513975.1	ASM3051397v1	Mycobacteroides abscessus subsp. abscessus	T7821	4915308	Contig	PRJNA941281	SAMN33600936	4835	4720
GCF_030513995	GCF_030513995.1	ASM3051399v1	Mycobacteroides abscessus subsp. massiliense	T7824	4990001	Scaffold	PRJNA941281	SAMN33600937	4998	4881
GCF_030514025	GCF_030514025.1	ASM3051402v1	Mycobacteroides abscessus subsp. massiliense	T7605	5110391	Contig	PRJNA941281	SAMN33600934	5142	4994
GCF_030514065	GCF_030514065.1	ASM3051406v1	Mycobacteroides abscessus subsp. massiliense	T7279	5021014	Contig	PRJNA941281	SAMN33600931	5012	4899
GCF_030514075	GCF_030514075.1	ASM3051407v1	Mycobacteroides abscessus subsp. abscessus	T7300	5381003	Contig	PRJNA941281	SAMN33600932	5415	5286
GCF_030514085	GCF_030514085.1	ASM3051408v1	Mycobacteroides abscessus subsp. bolletii	T7518	4948009	Contig	PRJNA941281	SAMN33600933	4924	4808
GCF_030514125	GCF_030514125.1	ASM3051412v1	Mycobacteroides abscessus subsp. abscessus	T7221	5440920	Contig	PRJNA941281	SAMN33600930	5462	5345
GCF_030514145	GCF_030514145.1	ASM3051414v1	Mycobacteroides abscessus subsp. abscessus	T7193	4919000	Contig	PRJNA941281	SAMN33600929	4855	4735
GCF_030514155	GCF_030514155.1	ASM3051415v1	Mycobacteroides abscessus subsp. abscessus	T7087	5212301	Contig	PRJNA941281	SAMN33600928	5211	5101
GCF_030514175	GCF_030514175.1	ASM3051417v1	Mycobacteroides abscessus subsp. abscessus	T6814	5026434	Contig	PRJNA941281	SAMN33600927	4956	4845
GCF_030514205	GCF_030514205.1	ASM3051420v1	Mycobacteroides abscessus subsp. abscessus	T6058	5109720	Scaffold	PRJNA941281	SAMN33600924	5109	4983
GCF_030514225	GCF_030514225.1	ASM3051422v1	Mycobacteroides abscessus subsp. abscessus	T5953	5000360	Scaffold	PRJNA941281	SAMN33600923	4950	4836
GCF_030514235	GCF_030514235.1	ASM3051423v1	Mycobacteroides abscessus subsp. abscessus	T5807	4969857	Contig	PRJNA941281	SAMN33600921	4898	4771
GCF_030514245	GCF_030514245.1	ASM3051424v1	Mycobacteroides abscessus subsp. massiliense	T5919	4674858	Contig	PRJNA941281	SAMN33600922	4617	4515
GCF_030514255	GCF_030514255.1	ASM3051425v1	Mycobacteroides abscessus subsp. abscessus	T6059	4903032	Contig	PRJNA941281	SAMN33600925	4821	4708
GCF_030514275	GCF_030514275.1	ASM3051427v1	Mycobacteroides abscessus subsp. massiliense	T5734	4978732	Contig	PRJNA941281	SAMN33600920	4975	4856
GCF_030514325	GCF_030514325.1	ASM3051432v1	Mycobacteroides abscessus subsp. abscessus	T5363	5005858	Contig	PRJNA941281	SAMN33600918	4962	4847
GCF_030514345	GCF_030514345.1	ASM3051434v1	Mycobacteroides abscessus subsp. abscessus	T5002	5038275	Scaffold	PRJNA941281	SAMN33600916	4980	4847
GCF_030514355	GCF_030514355.1	ASM3051435v1	Mycobacteroides abscessus subsp. abscessus	T5347	5126684	Scaffold	PRJNA941281	SAMN33600917	5096	4991
GCF_030514365	GCF_030514365.1	ASM3051436v1	Mycobacteroides abscessus subsp. abscessus	T5538	5058240	Contig	PRJNA941281	SAMN33600919	4977	4853
GCF_030514395	GCF_030514395.1	ASM3051439v1	Mycobacteroides abscessus subsp. abscessus	T4848	5201789	Contig	PRJNA941281	SAMN33600915	5219	5106
GCF_030514425	GCF_030514425.1	ASM3051442v1	Mycobacteroides abscessus subsp. abscessus	T4702	5209827	Contig	PRJNA941281	SAMN33600914	5214	5107
GCF_030514445	GCF_030514445.1	ASM3051444v1	Mycobacteroides abscessus subsp. abscessus	T4619	4774187	Contig	PRJNA941281	SAMN33600913	4685	4583
GCF_030514545	GCF_030514545.1	ASM3051454v1	Mycobacteroides abscessus subsp. abscessus	T3955	4920670	Scaffold	PRJNA941281	SAMN33600910	4858	4742
GCF_030514555	GCF_030514555.1	ASM3051455v1	Mycobacteroides abscessus subsp. abscessus	T4044	5214055	Contig	PRJNA941281	SAMN33600911	5221	5117
GCF_030514625	GCF_030514625.1	ASM3051462v1	Mycobacteroides abscessus subsp. abscessus	T3497	5282286	Contig	PRJNA941281	SAMN33600907	5256	5126
GCF_030514645	GCF_030514645.1	ASM3051464v1	Mycobacteroides abscessus subsp. abscessus	T2959	4977732	Contig	PRJNA941281	SAMN33600905	4909	4782
GCF_030514655	GCF_030514655.1	ASM3051465v1	Mycobacteroides abscessus subsp. abscessus	T3408	5161883	Scaffold	PRJNA941281	SAMN33600906	5148	5040
GCF_030514675	GCF_030514675.1	ASM3051467v1	Mycobacteroides abscessus subsp. abscessus	T3861	5092707	Scaffold	PRJNA941281	SAMN33600909	5063	4953
GCF_030514685	GCF_030514685.1	ASM3051468v1	Mycobacteroides abscessus subsp. abscessus	T2787	4920638	Contig	PRJNA941281	SAMN33600904	4840	4720
GCF_030514725	GCF_030514725.1	ASM3051472v1	Mycobacteroides abscessus subsp. abscessus	T2753	4797862	Contig	PRJNA941281	SAMN33600902	4739	4623
GCF_030514735	GCF_030514735.1	ASM3051473v1	Mycobacteroides abscessus subsp. abscessus	T2774	4995729	Contig	PRJNA941281	SAMN33600903	4945	4820
GCF_030514765	GCF_030514765.1	ASM3051476v1	Mycobacteroides abscessus subsp. abscessus	T2338	4904894	Contig	PRJNA941281	SAMN33600899	4832	4717
GCF_030514785	GCF_030514785.1	ASM3051478v1	Mycobacteroides abscessus subsp. massiliense	T2686	4699739	Contig	PRJNA941281	SAMN33600901	4607	4487
GCF_030514795	GCF_030514795.1	ASM3051479v1	Mycobacteroides abscessus subsp. abscessus	T2376	4934223	Contig	PRJNA941281	SAMN33600900	4876	4741
GCF_030514825	GCF_030514825.1	ASM3051482v1	Mycobacteroides abscessus subsp. abscessus	T2314	5349914	Contig	PRJNA941281	SAMN33600898	5366	5201
GCF_030514845	GCF_030514845.1	ASM3051484v1	Mycobacteroides abscessus subsp. massiliense	T2283	5005819	Contig	PRJNA941281	SAMN33600896	4991	4880
GCF_030514865	GCF_030514865.1	ASM3051486v1	Mycobacteroides abscessus subsp. abscessus	T2183	5345179	Contig	PRJNA941281	SAMN33600895	5352	5195
GCF_030514885	GCF_030514885.1	ASM3051488v1	Mycobacteroides abscessus subsp. massiliense	T2022	5078593	Contig	PRJNA941281	SAMN33600894	5119	4974
GCF_030514905	GCF_030514905.1	ASM3051490v1	Mycobacteroides abscessus subsp. abscessus	T1777	4906812	Contig	PRJNA941281	SAMN33600893	4823	4712
GCF_030514925	GCF_030514925.1	ASM3051492v1	Mycobacteroides abscessus subsp. abscessus	T2286	5232494	Contig	PRJNA941281	SAMN33600897	5234	5125
GCF_030514935	GCF_030514935.1	ASM3051493v1	Mycobacteroides abscessus subsp. abscessus	T1670	4890332	Contig	PRJNA941281	SAMN33600892	4808	4682
GCF_030514965	GCF_030514965.1	ASM3051496v1	Mycobacteroides abscessus subsp. bolletii	T1377	5112673	Contig	PRJNA941281	SAMN33600890	5048	4928
GCF_030514975	GCF_030514975.1	ASM3051497v1	Mycobacteroides abscessus subsp. abscessus	T1615	5211558	Contig	PRJNA941281	SAMN33600891	5229	5121
GCF_030514995	GCF_030514995.1	ASM3051499v1	Mycobacteroides abscessus subsp. abscessus	T1134	4999061	Contig	PRJNA941281	SAMN33600889	4958	4814
GCF_030515025	GCF_030515025.1	ASM3051502v1	Mycobacteroides abscessus subsp. massiliense	T608	5104982	Contig	PRJNA941281	SAMN33600887	5169	5017
GCF_030515045	GCF_030515045.1	ASM3051504v1	Mycobacteroides abscessus subsp. abscessus	T1109	5116337	Contig	PRJNA941281	SAMN33600888	5072	4966
GCF_030515065	GCF_030515065.1	ASM3051506v1	Mycobacteroides abscessus subsp. massiliense	T503	5058694	Contig	PRJNA941281	SAMN33600885	5123	4968
GCF_030515085	GCF_030515085.1	ASM3051508v1	Mycobacteroides abscessus subsp. abscessus	T545	4920047	Contig	PRJNA941281	SAMN33600886	4872	4747
GCF_030515295	GCF_030515295.1	ASM3051529v1	Mycobacteroides abscessus subsp. massiliense	T6502	5118299	Contig	PRJNA941281	SAMN33600926	5143	4995
GCF_031119055	GCF_031119055.1	ASM3111905v1	Mycobacteroides abscessus subsp. massiliense	WCHMA040390	4916919	Contig	PRJNA401495	SAMN08932887	4923	4807
GCF_035759335	GCF_035759335.1	ASM3575933v1	Mycobacteroides abscessus	MD8	5090491	Complete Genome	PRJNA1040155	SAMN38246030	5040	4948
GCF_035761185	GCF_035761185.1	ASM3576118v1	Mycobacteroides abscessus	MD6	5090491	Complete Genome	PRJNA1040155	SAMN38246029	5040	4948
GCF_035763005	GCF_035763005.1	ASM3576300v1	Mycobacteroides abscessus	MD4	5090491	Complete Genome	PRJNA1040155	SAMN38246028	5040	4948
GCF_035764585	GCF_035764585.1	ASM3576458v1	Mycobacteroides abscessus	MD2	5090491	Complete Genome	PRJNA1040155	SAMN38246027	5040	4948
GCF_900130235	GCF_900130235.1	11861_7#37	Mycobacteroides abscessus subsp. abscessus	769	5152235	Scaffold	PRJEB2779	SAMEA2259574	5157	5035
GCF_900130245	GCF_900130245.1	10071_6#72	Mycobacteroides abscessus subsp. abscessus	157	5161324	Scaffold	PRJEB2779	SAMEA1967286	5146	5019
GCF_900130265	GCF_900130265.1	10071_6#80	Mycobacteroides abscessus subsp. abscessus	165	5141695	Contig	PRJEB2779	SAMEA2070829	5123	4977
GCF_900130275	GCF_900130275.1	10625_5#60	Mycobacteroides abscessus subsp. massiliense	145	5202178	Contig	PRJEB2779	SAMEA2071246	5279	5136
GCF_900130285	GCF_900130285.1	10071_6#83	Mycobacteroides abscessus subsp. massiliense	168	5200708	Contig	PRJEB2779	SAMEA2070830	5289	5138
GCF_900130295	GCF_900130295.1	10625_5#61	Mycobacteroides abscessus subsp. bolletii	146	4988986	Contig	PRJEB2779	SAMEA2070417	4918	4801
GCF_900130305	GCF_900130305.1	10625_5#62	Mycobacteroides abscessus subsp. massiliense	147	5027343	Contig	PRJEB2779	SAMEA1971044	4997	4897
GCF_900130315	GCF_900130315.1	10625_5#63	Mycobacteroides abscessus subsp. abscessus	148	5248162	Scaffold	PRJEB2779	SAMEA2071247	5223	5109
GCF_900130325	GCF_900130325.1	10625_5#64	Mycobacteroides abscessus subsp. massiliense	149	5212956	Scaffold	PRJEB2779	SAMEA2070418	5288	5149
GCF_900130335	GCF_900130335.1	10625_5#65	Mycobacteroides abscessus subsp. massiliense	150	5026513	Contig	PRJEB2779	SAMEA2070824	4997	4897
GCF_900130345	GCF_900130345.1	10625_5#66	Mycobacteroides abscessus subsp. massiliense	151	5025135	Contig	PRJEB2779	SAMEA2071248	4998	4897
GCF_900130355	GCF_900130355.1	10625_5#68	Mycobacteroides abscessus subsp. massiliense	153	5026464	Contig	PRJEB2779	SAMEA2070825	4999	4901
GCF_900130365	GCF_900130365.1	10625_5#69	Mycobacteroides abscessus subsp. massiliense	154	5026768	Contig	PRJEB2779	SAMEA2071249	4995	4899
GCF_900130385	GCF_900130385.1	10625_5#73	Mycobacteroides abscessus subsp. massiliense	158	5025580	Contig	PRJEB2779	SAMEA2070421	4995	4897
GCF_900130395	GCF_900130395.1	10625_5#75	Mycobacteroides abscessus subsp. abscessus	160	5241554	Contig	PRJEB2779	SAMEA2071250	5225	5107
GCF_900130415	GCF_900130415.1	10625_5#77	Mycobacteroides abscessus subsp. abscessus	162	5208275	Contig	PRJEB2779	SAMEA2070828	5190	5075
GCF_900130425	GCF_900130425.1	10625_5#78	Mycobacteroides abscessus subsp. abscessus	163	5181892	Contig	PRJEB2779	SAMEA2071251	5161	5042
GCF_900130435	GCF_900130435.1	10625_5#79	Mycobacteroides abscessus subsp. massiliense	164	4906677	Contig	PRJEB2779	SAMEA2070423	4858	4753
GCF_900130445	GCF_900130445.1	10625_5#81	Mycobacteroides abscessus subsp. abscessus	166	4985518	Contig	PRJEB2779	SAMEA2071252	4900	4781
GCF_900130465	GCF_900130465.1	10625_5#84	Mycobacteroides abscessus subsp. massiliense	169	5201746	Contig	PRJEB2779	SAMEA2071281	5275	5138
GCF_900130475	GCF_900130475.1	10625_5#85	Mycobacteroides abscessus subsp. abscessus	170	4985490	Contig	PRJEB2779	SAMEA2070425	4895	4782
GCF_900130485	GCF_900130485.1	10665_3#1	Mycobacteroides abscessus subsp. bolletii	171	5019420	Contig	PRJEB2779	SAMEA2070831	5026	4872
GCF_900130495	GCF_900130495.1	10665_3#2	Mycobacteroides abscessus subsp. abscessus	172	5155451	Contig	PRJEB2779	SAMEA2071282	5107	4993
GCF_900130505	GCF_900130505.1	10665_3#3	Mycobacteroides abscessus subsp. abscessus	173	5260589	Contig	PRJEB2779	SAMEA2070426	5262	5128
GCF_900130515	GCF_900130515.1	10665_3#4	Mycobacteroides abscessus subsp. bolletii	174	4989153	Contig	PRJEB2779	SAMEA2070832	4915	4798
GCF_900130525	GCF_900130525.1	10665_3#5	Mycobacteroides abscessus subsp. abscessus	175	5137035	Contig	PRJEB2779	SAMEA2071283	5109	4996
GCF_900130535	GCF_900130535.1	10665_3#7	Mycobacteroides abscessus subsp. massiliense	177	5212511	Contig	PRJEB2779	SAMEA2070833	5288	5147
GCF_900130545	GCF_900130545.1	11861_7#23	Mycobacteroides abscessus subsp. massiliense	755	5185745	Scaffold	PRJEB2779	SAMEA2259560	5251	5092
GCF_900130555	GCF_900130555.1	10665_3#6	Mycobacteroides abscessus subsp. abscessus	176	5156845	Contig	PRJEB2779	SAMEA2070427	5111	4992
GCF_900130565	GCF_900130565.1	11861_7#25	Mycobacteroides abscessus subsp. abscessus	757	4915285	Scaffold	PRJEB2779	SAMEA2259562	4819	4721
GCF_900130575	GCF_900130575.1	10060_8#12	Mycobacteroides abscessus subsp. massiliense	182	4903386	Contig	PRJEB2779	SAMEA2070429	4859	4759
GCF_900130585	GCF_900130585.1	10060_8#14	Mycobacteroides abscessus subsp. massiliense	184	5214095	Contig	PRJEB2779	SAMEA2071286	5286	5140
GCF_900130595	GCF_900130595.1	10665_3#10	Mycobacteroides abscessus subsp. abscessus	180	5302852	Contig	PRJEB2779	SAMEA2070834	5326	5164
GCF_900130605	GCF_900130605.1	10665_3#11	Mycobacteroides abscessus subsp. abscessus	181	5157806	Contig	PRJEB2779	SAMEA2071285	5110	4998
GCF_900130615	GCF_900130615.1	10665_3#15	Mycobacteroides abscessus subsp. bolletii	185	4988527	Contig	PRJEB2779	SAMEA2070430	4914	4800
GCF_900130625	GCF_900130625.1	10665_3#16	Mycobacteroides abscessus subsp. massiliense	186	5138821	Contig	PRJEB2779	SAMEA2070836	5185	5042
GCF_900130635	GCF_900130635.1	10665_3#17	Mycobacteroides abscessus subsp. massiliense	187	5139526	Contig	PRJEB2779	SAMEA2071287	5183	5043
GCF_900130645	GCF_900130645.1	10665_3#19	Mycobacteroides abscessus subsp. abscessus	189	5291913	Contig	PRJEB2779	SAMEA2070837	5281	5162
GCF_900130655	GCF_900130655.1	10665_3#18	Mycobacteroides abscessus subsp. abscessus	188	5269711	Contig	PRJEB2779	SAMEA2070431	5290	5135
GCF_900130665	GCF_900130665.1	10665_3#8	Mycobacteroides abscessus subsp. massiliense	178	5212391	Contig	PRJEB2779	SAMEA2071284	5285	5144
GCF_900130675	GCF_900130675.1	10665_3#9	Mycobacteroides abscessus subsp. massiliense	179	5211889	Scaffold	PRJEB2779	SAMEA2070428	5284	5141
GCF_900130685	GCF_900130685.1	11861_7#38	Mycobacteroides abscessus subsp. abscessus	770	5066758	Scaffold	PRJEB2779	SAMEA2259575	5016	4901
GCF_900130695	GCF_900130695.1	11861_7#39	Mycobacteroides abscessus subsp. abscessus	771	5066499	Scaffold	PRJEB2779	SAMEA2259576	5016	4903
GCF_900130705	GCF_900130705.1	11861_7#42	Mycobacteroides abscessus subsp. abscessus	774	5163595	Scaffold	PRJEB2779	SAMEA2259579	5183	5042
GCF_900130715	GCF_900130715.1	11861_7#57	Mycobacteroides abscessus subsp. massiliense	792	4912611	Scaffold	PRJEB2779	SAMEA2259597	4921	4793
GCF_900130725	GCF_900130725.1	11861_7#66	Mycobacteroides abscessus subsp. abscessus	801	5075695	Scaffold	PRJEB2779	SAMEA2259606	5030	4915
GCF_900130735	GCF_900130735.1	10665_3#21	Mycobacteroides abscessus subsp. bolletii	191	4987554	Contig	PRJEB2779	SAMEA2070432	4918	4798
GCF_900130745	GCF_900130745.1	10665_3#22	Mycobacteroides abscessus subsp. massiliense	192	5201823	Contig	PRJEB2779	SAMEA2070838	5274	5134
GCF_900130755	GCF_900130755.1	10665_3#23	Mycobacteroides abscessus subsp. massiliense	193	5213656	Contig	PRJEB2779	SAMEA2071289	5288	5139
GCF_900130765	GCF_900130765.1	10665_3#27	Mycobacteroides abscessus subsp. massiliense	197	4920578	Contig	PRJEB2779	SAMEA2070434	4869	4747
GCF_900130775	GCF_900130775.1	10665_3#28	Mycobacteroides abscessus subsp. massiliense	198	4876577	Contig	PRJEB2779	SAMEA1970807	4861	4760
GCF_900130785	GCF_900130785.1	10665_3#29	Mycobacteroides abscessus subsp. abscessus	199	4965580	Contig	PRJEB2779	SAMEA1969055	4850	4736
GCF_900130795	GCF_900130795.1	10665_3#30	Mycobacteroides abscessus subsp. massiliense	200	5212412	Contig	PRJEB2779	SAMEA2070435	5286	5142
GCF_900130805	GCF_900130805.1	10665_3#31	Mycobacteroides abscessus subsp. massiliense	201	5211561	Contig	PRJEB2779	SAMEA2068664	5291	5141
GCF_900130815	GCF_900130815.1	10665_3#32	Mycobacteroides abscessus subsp. bolletii	202	4987699	Contig	PRJEB2779	SAMEA2071291	4918	4801
GCF_900130825	GCF_900130825.1	10665_3#33	Mycobacteroides abscessus subsp. massiliense	203	5211915	Contig	PRJEB2779	SAMEA2070533	5288	5140
GCF_900130835	GCF_900130835.1	10665_3#34	Mycobacteroides abscessus subsp. massiliense	204	5212302	Contig	PRJEB2779	SAMEA2068665	5287	5140
GCF_900130845	GCF_900130845.1	10665_3#35	Mycobacteroides abscessus subsp. abscessus	205	5275128	Contig	PRJEB2779	SAMEA2071292	5247	5135
GCF_900130855	GCF_900130855.1	10665_3#38	Mycobacteroides abscessus subsp. massiliense	208	5211880	Scaffold	PRJEB2779	SAMEA2071293	5290	5143
GCF_900130865	GCF_900130865.1	10665_3#37	Mycobacteroides abscessus subsp. massiliense	207	5212034	Contig	PRJEB2779	SAMEA2068666	5290	5143
GCF_900130875	GCF_900130875.1	10665_3#40	Mycobacteroides abscessus subsp. abscessus	210	4966187	Contig	PRJEB2779	SAMEA2068667	4853	4740
GCF_900130885	GCF_900130885.1	10665_3#41	Mycobacteroides abscessus subsp. massiliense	211	4908136	Contig	PRJEB2779	SAMEA1970107	4861	4758
GCF_900130895	GCF_900130895.1	10665_3#42	Mycobacteroides abscessus subsp. abscessus	212	5180536	Contig	PRJEB2779	SAMEA2070536	5167	5045
GCF_900130905	GCF_900130905.1	10665_3#43	Mycobacteroides abscessus subsp. massiliense	213	5212393	Contig	PRJEB2779	SAMEA2068668	5286	5139
GCF_900130915	GCF_900130915.1	10665_3#44	Mycobacteroides abscessus subsp. abscessus	214	5100848	Contig	PRJEB2779	SAMEA2071294	5027	4902
GCF_900130925	GCF_900130925.1	10665_3#45	Mycobacteroides abscessus subsp. abscessus	215	5101828	Contig	PRJEB2779	SAMEA2070537	5038	4906
GCF_900130935	GCF_900130935.1	10665_3#47	Mycobacteroides abscessus subsp. abscessus	217	5100612	Contig	PRJEB2779	SAMEA2071295	5040	4911
GCF_900130945	GCF_900130945.1	10665_3#49	Mycobacteroides abscessus subsp. massiliense	219	5211145	Contig	PRJEB2779	SAMEA1971196	5293	5143
GCF_900130955	GCF_900130955.1	10665_3#46	Mycobacteroides abscessus subsp. abscessus	216	5273876	Contig	PRJEB2779	SAMEA2068669	5253	5136
GCF_900130965	GCF_900130965.1	11861_7#10	Mycobacteroides abscessus subsp. abscessus	741	5165381	Scaffold	PRJEB2779	SAMEA2259546	5208	5075
GCF_900130975	GCF_900130975.1	11861_7#16	Mycobacteroides abscessus subsp. bolletii	748	5103701	Scaffold	PRJEB2779	SAMEA2259553	5055	4902
GCF_900130985	GCF_900130985.1	11861_7#12	Mycobacteroides abscessus subsp. abscessus	743	5166448	Scaffold	PRJEB2779	SAMEA2259548	5203	5072
GCF_900130995	GCF_900130995.1	11861_7#17	Mycobacteroides abscessus subsp. bolletii	749	5103320	Scaffold	PRJEB2779	SAMEA2259554	5060	4899
GCF_900131005	GCF_900131005.1	11861_7#58	Mycobacteroides abscessus subsp. abscessus	793	5094825	Scaffold	PRJEB2779	SAMEA2259598	5069	4936
GCF_900131015	GCF_900131015.1	11861_7#67	Mycobacteroides abscessus subsp. abscessus	802	5077548	Scaffold	PRJEB2779	SAMEA2259607	5025	4918
GCF_900131025	GCF_900131025.1	11861_7#59	Mycobacteroides abscessus subsp. massiliense	794	4987653	Scaffold	PRJEB2779	SAMEA2259599	5017	4909
GCF_900131035	GCF_900131035.1	10665_3#48	Mycobacteroides abscessus subsp. bolletii	218	4988329	Contig	PRJEB2779	SAMEA2070538	4930	4807
GCF_900131045	GCF_900131045.1	11861_8#23	Mycobacteroides abscessus subsp. abscessus	889	4805908	Scaffold	PRJEB2779	SAMEA2259694	4722	4607
GCF_900131055	GCF_900131055.1	10665_3#51	Mycobacteroides abscessus subsp. abscessus	221	5375651	Contig	PRJEB2779	SAMEA2070539	5434	5263
GCF_900131065	GCF_900131065.1	10665_3#50	Mycobacteroides abscessus subsp. massiliense	220	4829370	Contig	PRJEB2779	SAMEA2071296	4774	4668
GCF_900131075	GCF_900131075.1	10665_3#53	Mycobacteroides abscessus subsp. abscessus	223	4985243	Contig	PRJEB2779	SAMEA2071297	4900	4786
GCF_900131085	GCF_900131085.1	10665_3#52	Mycobacteroides abscessus subsp. abscessus	222	5209317	Contig	PRJEB2779	SAMEA2068670	5199	5074
GCF_900131095	GCF_900131095.1	10665_3#55	Mycobacteroides abscessus subsp. bolletii	225	4987897	Contig	PRJEB2779	SAMEA2068671	4923	4806
GCF_900131105	GCF_900131105.1	10665_3#54	Mycobacteroides abscessus subsp. bolletii	224	4965867	Contig	PRJEB2779	SAMEA2070540	4879	4751
GCF_900131125	GCF_900131125.1	10665_3#57	Mycobacteroides abscessus subsp. bolletii	227	5263837	Contig	PRJEB2779	SAMEA2070541	5268	5129
GCF_900131135	GCF_900131135.1	10665_3#58	Mycobacteroides abscessus subsp. bolletii	228	5307097	Contig	PRJEB2779	SAMEA2068672	5338	5197
GCF_900131145	GCF_900131145.1	10665_3#59	Mycobacteroides abscessus subsp. abscessus	229	5268676	Contig	PRJEB2779	SAMEA2071299	5284	5132
GCF_900131155	GCF_900131155.1	10665_3#60	Mycobacteroides abscessus subsp. abscessus	230	5252974	Contig	PRJEB2779	SAMEA2070542	5295	5138
GCF_900131165	GCF_900131165.1	10665_3#61	Mycobacteroides abscessus subsp. abscessus	231	4983885	Contig	PRJEB2779	SAMEA1965051	4900	4785
GCF_900131175	GCF_900131175.1	10665_3#62	Mycobacteroides abscessus subsp. abscessus	232	5269500	Contig	PRJEB2779	SAMEA2071300	5297	5136
GCF_900131195	GCF_900131195.1	10665_3#63	Mycobacteroides abscessus subsp. abscessus	233	5154712	Contig	PRJEB2779	SAMEA2070543	5110	4993
GCF_900131205	GCF_900131205.1	10665_3#66	Mycobacteroides abscessus subsp. massiliense	236	4829434	Contig	PRJEB2779	SAMEA2070544	4770	4665
GCF_900131215	GCF_900131215.1	10665_3#64	Mycobacteroides abscessus subsp. bolletii	234	4965660	Contig	PRJEB2779	SAMEA2068673	4882	4751
GCF_900131225	GCF_900131225.1	10665_3#67	Mycobacteroides abscessus subsp. massiliense	237	5025500	Contig	PRJEB2779	SAMEA2068674	5000	4899
GCF_900131235	GCF_900131235.1	10665_3#68	Mycobacteroides abscessus subsp. massiliense	238	4855320	Scaffold	PRJEB2779	SAMEA2071302	4807	4701
GCF_900131245	GCF_900131245.1	10665_3#69	Mycobacteroides abscessus subsp. abscessus	239	5208867	Contig	PRJEB2779	SAMEA2070545	5204	5079
GCF_900131255	GCF_900131255.1	10665_3#70	Mycobacteroides abscessus subsp. bolletii	240	4965995	Contig	PRJEB2779	SAMEA2068675	4878	4752
GCF_900131265	GCF_900131265.1	10665_3#71	Mycobacteroides abscessus subsp. massiliense	241	5024935	Contig	PRJEB2779	SAMEA2071303	4996	4897
GCF_900131275	GCF_900131275.1	10665_3#72	Mycobacteroides abscessus subsp. abscessus	242	5398556	Contig	PRJEB2779	SAMEA2070546	5473	5310
GCF_900131285	GCF_900131285.1	10665_3#75	Mycobacteroides abscessus subsp. abscessus	245	5155059	Contig	PRJEB2779	SAMEA2070547	5109	4992
GCF_900131295	GCF_900131295.1	10665_3#74	Mycobacteroides abscessus subsp. bolletii	244	4988729	Contig	PRJEB2779	SAMEA2071353	4920	4803
GCF_900131305	GCF_900131305.1	10665_3#76	Mycobacteroides abscessus subsp. massiliense	246	5024750	Contig	PRJEB2779	SAMEA1967325	4998	4899
GCF_900131315	GCF_900131315.1	10665_3#77	Mycobacteroides abscessus subsp. massiliense	247	5068654	Contig	PRJEB2779	SAMEA1964382	5037	4910
GCF_900131325	GCF_900131325.1	10665_3#79	Mycobacteroides abscessus subsp. massiliense	249	5211510	Contig	PRJEB2779	SAMEA2068677	5286	5139
GCF_900131335	GCF_900131335.1	10665_3#80	Mycobacteroides abscessus subsp. abscessus	250	5252239	Contig	PRJEB2779	SAMEA2071354	5295	5135
GCF_900131345	GCF_900131345.1	10665_3#81	Mycobacteroides abscessus subsp. abscessus	251	5254085	Contig	PRJEB2779	SAMEA2070549	5289	5137
GCF_900131355	GCF_900131355.1	10665_3#82	Mycobacteroides abscessus subsp. abscessus	252	5252408	Contig	PRJEB2779	SAMEA2068678	5285	5131
GCF_900131365	GCF_900131365.1	10665_3#83	Mycobacteroides abscessus subsp. abscessus	253	5270337	Contig	PRJEB2779	SAMEA2071355	5291	5137
GCF_900131375	GCF_900131375.1	10665_3#84	Mycobacteroides abscessus subsp. abscessus	254	5180373	Contig	PRJEB2779	SAMEA2070550	5161	5041
GCF_900131385	GCF_900131385.1	10665_4#1	Mycobacteroides abscessus subsp. massiliense	256	5211098	Contig	PRJEB2779	SAMEA2071356	5284	5139
GCF_900131395	GCF_900131395.1	10665_3#85	Mycobacteroides abscessus subsp. abscessus	255	5155238	Contig	PRJEB2779	SAMEA2068679	5115	4995
GCF_900131405	GCF_900131405.1	10665_4#19	Mycobacteroides abscessus subsp. massiliense	274	4906540	Contig	PRJEB2779	SAMEA2071361	4861	4753
GCF_900131415	GCF_900131415.1	10665_4#3	Mycobacteroides abscessus subsp. abscessus	258	5255068	Contig	PRJEB2779	SAMEA1973540	5290	5134
GCF_900131425	GCF_900131425.1	10665_4#2	Mycobacteroides abscessus subsp. massiliense	257	5211811	Contig	PRJEB2779	SAMEA2070551	5286	5140
GCF_900131435	GCF_900131435.1	11861_7#11	Mycobacteroides abscessus subsp. abscessus	742	5167512	Scaffold	PRJEB2779	SAMEA2259547	5195	5070
GCF_900131445	GCF_900131445.1	11861_7#28	Mycobacteroides abscessus subsp. abscessus	760	4867815	Scaffold	PRJEB2779	SAMEA2259565	4800	4692
GCF_900131455	GCF_900131455.1	11861_7#18	Mycobacteroides abscessus subsp. bolletii	750	5104081	Scaffold	PRJEB2779	SAMEA2259555	5071	4906
GCF_900131465	GCF_900131465.1	11861_7#40	Mycobacteroides abscessus subsp. abscessus	772	5077098	Scaffold	PRJEB2779	SAMEA2259577	5028	4912
GCF_900131475	GCF_900131475.1	11861_7#29	Mycobacteroides abscessus subsp. abscessus	761	4868471	Scaffold	PRJEB2779	SAMEA2259566	4804	4692
GCF_900131485	GCF_900131485.1	11861_8#15	Mycobacteroides abscessus subsp. abscessus	841	4869403	Scaffold	PRJEB2779	SAMEA2259646	4790	4668
GCF_900131495	GCF_900131495.1	11861_8#24	Mycobacteroides abscessus subsp. abscessus	890	4805820	Scaffold	PRJEB2779	SAMEA2259695	4721	4613
GCF_900131515	GCF_900131515.1	11893_6#4	Mycobacteroides abscessus subsp. massiliense	837	4725849	Scaffold	PRJEB2779	SAMEA2259642	4689	4569
GCF_900131525	GCF_900131525.1	11893_6#44	Mycobacteroides abscessus subsp. massiliense	882	4845746	Scaffold	PRJEB2779	SAMEA2259687	4839	4729
GCF_900131535	GCF_900131535.1	11893_6#45	Mycobacteroides abscessus subsp. massiliense	883	4845994	Scaffold	PRJEB2779	SAMEA2259688	4834	4724
GCF_900131545	GCF_900131545.1	11893_6#5	Mycobacteroides abscessus subsp. massiliense	838	4723078	Scaffold	PRJEB2779	SAMEA2259643	4682	4568
GCF_900131555	GCF_900131555.1	10665_4#10	Mycobacteroides abscessus subsp. bolletii	265	5018895	Contig	PRJEB2779	SAMEA2071359	5030	4874
GCF_900131565	GCF_900131565.1	10665_4#13	Mycobacteroides abscessus subsp. bolletii	268	4966338	Scaffold	PRJEB2779	SAMEA2071360	4879	4746
GCF_900131575	GCF_900131575.1	10665_4#14	Mycobacteroides abscessus subsp. abscessus	269	5181754	Contig	PRJEB2779	SAMEA2070555	5161	5041
GCF_900131585	GCF_900131585.1	10665_4#16	Mycobacteroides abscessus subsp. massiliense	271	4828778	Scaffold	PRJEB2779	SAMEA1967392	4768	4662
GCF_900131595	GCF_900131595.1	10665_4#15	Mycobacteroides abscessus subsp. abscessus	270	5216705	Contig	PRJEB2779	SAMEA2068683	5215	5081
GCF_900131605	GCF_900131605.1	10665_4#17	Mycobacteroides abscessus subsp. abscessus	272	5045137	Contig	PRJEB2779	SAMEA2070556	5000	4886
GCF_900131615	GCF_900131615.1	10665_4#21	Mycobacteroides abscessus subsp. massiliense	276	4907129	Contig	PRJEB2779	SAMEA2068794	4865	4756
GCF_900131625	GCF_900131625.1	10665_4#18	Mycobacteroides abscessus subsp. abscessus	273	5044907	Contig	PRJEB2779	SAMEA2068793	4998	4882
GCF_900131635	GCF_900131635.1	10665_4#20	Mycobacteroides abscessus subsp. massiliense	275	4906467	Contig	PRJEB2779	SAMEA2070557	4863	4755
GCF_900131655	GCF_900131655.1	10665_4#23	Mycobacteroides abscessus subsp. massiliense	278	4907072	Contig	PRJEB2779	SAMEA2070653	4861	4755
GCF_900131665	GCF_900131665.1	10665_4#25	Mycobacteroides abscessus subsp. abscessus	280	4913012	Contig	PRJEB2779	SAMEA2071363	4821	4725
GCF_900131675	GCF_900131675.1	10665_4#26	Mycobacteroides abscessus subsp. abscessus	281	5268199	Contig	PRJEB2779	SAMEA2070654	5276	5124
GCF_900131685	GCF_900131685.1	10665_4#27	Mycobacteroides abscessus subsp. massiliense	282	5213447	Contig	PRJEB2779	SAMEA2068796	5287	5144
GCF_900131695	GCF_900131695.1	10665_4#29	Mycobacteroides abscessus subsp. massiliense	284	5210737	Contig	PRJEB2779	SAMEA2070655	5287	5139
GCF_900131705	GCF_900131705.1	10665_4#28	Mycobacteroides abscessus subsp. abscessus	283	5044506	Contig	PRJEB2779	SAMEA2071364	4996	4883
GCF_900131715	GCF_900131715.1	10665_4#30	Mycobacteroides abscessus subsp. abscessus	285	4967021	Contig	PRJEB2779	SAMEA2068797	4856	4745
GCF_900131725	GCF_900131725.1	10665_4#32	Mycobacteroides abscessus subsp. massiliense	287	4830389	Contig	PRJEB2779	SAMEA1966485	4771	4667
GCF_900131735	GCF_900131735.1	10665_4#5	Mycobacteroides abscessus subsp. massiliense	260	4817757	Contig	PRJEB2779	SAMEA2070552	4756	4655
GCF_900131745	GCF_900131745.1	10665_4#31	Mycobacteroides abscessus subsp. bolletii	286	4959521	Contig	PRJEB2779	SAMEA2071365	4892	4774
GCF_900131755	GCF_900131755.1	10665_4#7	Mycobacteroides abscessus subsp. massiliense	262	4905971	Contig	PRJEB2779	SAMEA2071358	4857	4752
GCF_900131775	GCF_900131775.1	11861_7#19	Mycobacteroides abscessus subsp. bolletii	751	5103158	Scaffold	PRJEB2779	SAMEA2259556	5068	4907
GCF_900131785	GCF_900131785.1	11861_7#45	Mycobacteroides abscessus subsp. abscessus	776	5219051	Scaffold	PRJEB2779	SAMEA2259581	5265	5140
GCF_900131795	GCF_900131795.1	11861_7#20	Mycobacteroides abscessus subsp. bolletii	752	5103366	Scaffold	PRJEB2779	SAMEA2259557	5061	4906
GCF_900131805	GCF_900131805.1	11861_7#30	Mycobacteroides abscessus subsp. abscessus	762	4868859	Scaffold	PRJEB2779	SAMEA2259567	4807	4689
GCF_900131815	GCF_900131815.1	11861_7#60	Mycobacteroides abscessus subsp. massiliense	795	4857535	Scaffold	PRJEB2779	SAMEA2259600	4857	4744
GCF_900131825	GCF_900131825.1	11861_7#32	Mycobacteroides abscessus subsp. abscessus	763	4868759	Scaffold	PRJEB2779	SAMEA2259568	4796	4692
GCF_900131835	GCF_900131835.1	11861_7#61	Mycobacteroides abscessus subsp. bolletii	796	4939989	Scaffold	PRJEB2779	SAMEA2259601	4854	4722
GCF_900131845	GCF_900131845.1	11861_8#25	Mycobacteroides abscessus subsp. abscessus	891	4806075	Scaffold	PRJEB2779	SAMEA2259696	4715	4610
GCF_900131855	GCF_900131855.1	11893_6#25	Mycobacteroides abscessus subsp. massiliense	861	4922353	Scaffold	PRJEB2779	SAMEA2259666	4848	4724
GCF_900131865	GCF_900131865.1	11893_6#6	Mycobacteroides abscessus subsp. massiliense	839	4727493	Scaffold	PRJEB2779	SAMEA2259644	4688	4571
GCF_900131875	GCF_900131875.1	11893_6#26	Mycobacteroides abscessus subsp. massiliense	862	4920622	Scaffold	PRJEB2779	SAMEA2259667	4844	4724
GCF_900131885	GCF_900131885.1	10665_4#33	Mycobacteroides abscessus subsp. bolletii	288	4965669	Contig	PRJEB2779	SAMEA2068798	4883	4750
GCF_900131895	GCF_900131895.1	10665_4#34	Mycobacteroides abscessus subsp. massiliense	289	5211278	Scaffold	PRJEB2779	SAMEA2071366	5289	5142
GCF_900131905	GCF_900131905.1	10665_4#37	Mycobacteroides abscessus subsp. massiliense	292	4858068	Contig	PRJEB2779	SAMEA2071367	4808	4703
GCF_900131915	GCF_900131915.1	10665_4#36	Mycobacteroides abscessus subsp. abscessus	291	5115925	Contig	PRJEB2779	SAMEA2068799	5075	4976
GCF_900131925	GCF_900131925.1	10665_4#38	Mycobacteroides abscessus subsp. abscessus	293	5047428	Contig	PRJEB2779	SAMEA2070657	4998	4884
GCF_900131935	GCF_900131935.1	10665_4#39	Mycobacteroides abscessus subsp. massiliense	294	4858430	Contig	PRJEB2779	SAMEA2068800	4786	4675
GCF_900131945	GCF_900131945.1	10665_4#35	Mycobacteroides abscessus subsp. massiliense	290	4855027	Contig	PRJEB2779	SAMEA2070656	4803	4699
GCF_900131955	GCF_900131955.1	10665_4#40	Mycobacteroides abscessus subsp. bolletii	295	4988243	Contig	PRJEB2779	SAMEA2071368	4921	4801
GCF_900131965	GCF_900131965.1	10665_4#41	Mycobacteroides abscessus subsp. abscessus	296	5268636	Contig	PRJEB2779	SAMEA2070658	5296	5135
GCF_900131975	GCF_900131975.1	10665_4#43	Mycobacteroides abscessus subsp. abscessus	298	4965136	Contig	PRJEB2779	SAMEA2071369	4853	4745
GCF_900131985	GCF_900131985.1	10665_4#47	Mycobacteroides abscessus subsp. abscessus	302	5252266	Contig	PRJEB2779	SAMEA2070660	5290	5132
GCF_900131995	GCF_900131995.1	10665_4#45	Mycobacteroides abscessus subsp. massiliense	300	5194402	Contig	PRJEB2779	SAMEA2068802	5294	5154
GCF_900132005	GCF_900132005.1	10665_4#42	Mycobacteroides abscessus subsp. abscessus	297	4966210	Contig	PRJEB2779	SAMEA2068801	4856	4744
GCF_900132015	GCF_900132015.1	10665_4#44	Mycobacteroides abscessus subsp. abscessus	299	4966728	Contig	PRJEB2779	SAMEA2070659	4853	4744
GCF_900132025	GCF_900132025.1	10665_4#46	Mycobacteroides abscessus subsp. massiliense	301	4929904	Contig	PRJEB2779	SAMEA2071370	4882	4760
GCF_900132035	GCF_900132035.1	10665_4#48	Mycobacteroides abscessus subsp. massiliense	303	4900567	Contig	PRJEB2779	SAMEA2068803	4857	4758
GCF_900132045	GCF_900132045.1	10665_4#49	Mycobacteroides abscessus subsp. abscessus	304	4912971	Contig	PRJEB2779	SAMEA1969449	4834	4720
GCF_900132055	GCF_900132055.1	10665_4#50	Mycobacteroides abscessus subsp. bolletii	305	4988220	Contig	PRJEB2779	SAMEA2070661	4918	4796
GCF_900132065	GCF_900132065.1	10665_4#51	Mycobacteroides abscessus subsp. massiliense	306	4908652	Contig	PRJEB2779	SAMEA2068804	4868	4755
GCF_900132075	GCF_900132075.1	10665_4#52	Mycobacteroides abscessus subsp. massiliense	307	4830117	Contig	PRJEB2779	SAMEA2071371	4773	4666
GCF_900132085	GCF_900132085.1	10665_4#53	Mycobacteroides abscessus subsp. massiliense	308	5138885	Scaffold	PRJEB2779	SAMEA2070662	5179	5039
GCF_900132105	GCF_900132105.1	10665_4#54	Mycobacteroides abscessus subsp. massiliense	309	4867651	Contig	PRJEB2779	SAMEA2068805	4822	4720
GCF_900132115	GCF_900132115.1	10665_4#56	Mycobacteroides abscessus subsp. abscessus	311	5161958	Contig	PRJEB2779	SAMEA2070663	5130	5020
GCF_900132125	GCF_900132125.1	10665_4#57	Mycobacteroides abscessus subsp. massiliense	312	4929822	Contig	PRJEB2779	SAMEA2068806	4881	4758
GCF_900132135	GCF_900132135.1	10665_4#59	Mycobacteroides abscessus subsp. abscessus	314	5046469	Contig	PRJEB2779	SAMEA2070664	4997	4881
GCF_900132145	GCF_900132145.1	10665_4#58	Mycobacteroides abscessus subsp. bolletii	313	4988831	Contig	PRJEB2779	SAMEA2071373	4917	4801
GCF_900132155	GCF_900132155.1	10665_4#60	Mycobacteroides abscessus subsp. abscessus	315	5046299	Contig	PRJEB2779	SAMEA2068807	4999	4884
GCF_900132165	GCF_900132165.1	11861_7#21	Mycobacteroides abscessus subsp. bolletii	753	5102842	Scaffold	PRJEB2779	SAMEA2259558	5058	4900
GCF_900132175	GCF_900132175.1	11861_7#41	Mycobacteroides abscessus subsp. abscessus	773	5066788	Scaffold	PRJEB2779	SAMEA2259578	5018	4908
GCF_900132185	GCF_900132185.1	11861_7#53	Mycobacteroides abscessus subsp. massiliense	788	4806459	Scaffold	PRJEB2779	SAMEA2259593	4745	4633
GCF_900132195	GCF_900132195.1	11861_7#54	Mycobacteroides abscessus subsp. massiliense	789	4854704	Scaffold	PRJEB2779	SAMEA2259594	4812	4706
GCF_900132205	GCF_900132205.1	11861_7#46	Mycobacteroides abscessus subsp. abscessus	777	5191996	Scaffold	PRJEB2779	SAMEA2259582	5233	5107
GCF_900132215	GCF_900132215.1	11893_6#27	Mycobacteroides abscessus subsp. massiliense	863	4919958	Scaffold	PRJEB2779	SAMEA2259668	4843	4718
GCF_900132225	GCF_900132225.1	11893_6#29	Mycobacteroides abscessus subsp. massiliense	865	4919666	Scaffold	PRJEB2779	SAMEA2259670	4846	4723
GCF_900132235	GCF_900132235.1	11893_6#28	Mycobacteroides abscessus subsp. massiliense	864	4920221	Scaffold	PRJEB2779	SAMEA2259669	4852	4725
GCF_900132245	GCF_900132245.1	11893_6#30	Mycobacteroides abscessus subsp. massiliense	866	4919528	Scaffold	PRJEB2779	SAMEA2259671	4843	4726
GCF_900132255	GCF_900132255.1	11893_6#49	Mycobacteroides abscessus subsp. abscessus	887	5528424	Scaffold	PRJEB2779	SAMEA2259692	5662	5474
GCF_900132275	GCF_900132275.1	11893_6#7	Mycobacteroides abscessus subsp. massiliense	840	4722499	Scaffold	PRJEB2779	SAMEA2259645	4679	4560
GCF_900132285	GCF_900132285.1	10665_4#61	Mycobacteroides abscessus subsp. bolletii	316	4965681	Contig	PRJEB2779	SAMEA2071374	4883	4755
GCF_900132295	GCF_900132295.1	12163_2#73	Mycobacteroides abscessus subsp. abscessus	1108	5164945	Scaffold	PRJEB2779	SAMEA2275834	5182	5071
GCF_900132305	GCF_900132305.1	10665_4#62	Mycobacteroides abscessus subsp. bolletii	317	4988689	Contig	PRJEB2779	SAMEA2070665	4921	4803
GCF_900132315	GCF_900132315.1	10665_4#63	Mycobacteroides abscessus subsp. abscessus	318	4965690	Scaffold	PRJEB2779	SAMEA2068808	4853	4742
GCF_900132325	GCF_900132325.1	10665_4#65	Mycobacteroides abscessus subsp. abscessus	320	5270653	Scaffold	PRJEB2779	SAMEA2070666	5291	5134
GCF_900132335	GCF_900132335.1	10665_4#64	Mycobacteroides abscessus subsp. abscessus	319	5252795	Contig	PRJEB2779	SAMEA2071437	5234	5119
GCF_900132345	GCF_900132345.1	10665_4#66	Mycobacteroides abscessus subsp. bolletii	321	4965825	Contig	PRJEB2779	SAMEA2068809	4881	4751
GCF_900132355	GCF_900132355.1	10665_4#67	Mycobacteroides abscessus subsp. bolletii	322	4966061	Contig	PRJEB2779	SAMEA2071438	4875	4749
GCF_900132365	GCF_900132365.1	10665_4#68	Mycobacteroides abscessus subsp. abscessus	323	5044993	Contig	PRJEB2779	SAMEA2070667	4999	4886
GCF_900132375	GCF_900132375.1	10665_4#69	Mycobacteroides abscessus subsp. massiliense	324	5118287	Contig	PRJEB2779	SAMEA2068810	5169	5018
GCF_900132385	GCF_900132385.1	10665_4#71	Mycobacteroides abscessus subsp. massiliense	326	5117111	Contig	PRJEB2779	SAMEA2070668	5162	5012
GCF_900132395	GCF_900132395.1	10665_4#70	Mycobacteroides abscessus subsp. massiliense	325	5117919	Contig	PRJEB2779	SAMEA2071439	5161	5013
GCF_900132405	GCF_900132405.1	10665_4#72	Mycobacteroides abscessus subsp. bolletii	327	4988690	Contig	PRJEB2779	SAMEA2068811	4921	4808
GCF_900132415	GCF_900132415.1	10665_4#73	Mycobacteroides abscessus subsp. abscessus	328	5180745	Contig	PRJEB2779	SAMEA2071440	5166	5041
GCF_900132425	GCF_900132425.1	10665_4#78	Mycobacteroides abscessus subsp. abscessus	333	5200511	Contig	PRJEB2779	SAMEA2068813	5188	5062
GCF_900132435	GCF_900132435.1	10665_4#75	Mycobacteroides abscessus subsp. abscessus	330	5270087	Contig	PRJEB2779	SAMEA2068812	5272	5138
GCF_900132445	GCF_900132445.1	10665_4#77	Mycobacteroides abscessus subsp. abscessus	332	4971238	Contig	PRJEB2779	SAMEA2070670	4862	4746
GCF_900132455	GCF_900132455.1	10665_4#79	Mycobacteroides abscessus subsp. bolletii	334	4988554	Contig	PRJEB2779	SAMEA2071442	4921	4803
GCF_900132465	GCF_900132465.1	11861_7#22	Mycobacteroides abscessus subsp. bolletii	754	5102336	Scaffold	PRJEB2779	SAMEA2259559	5049	4901
GCF_900132475	GCF_900132475.1	10665_4#80	Mycobacteroides abscessus subsp. massiliense	335	4930198	Contig	PRJEB2779	SAMEA2070671	4882	4760
GCF_900132485	GCF_900132485.1	11861_7#81	Mycobacteroides abscessus subsp. abscessus	816	5550967	Scaffold	PRJEB2779	SAMEA2259621	5739	5417
GCF_900132495	GCF_900132495.1	11861_7#55	Mycobacteroides abscessus subsp. massiliense	790	4805698	Scaffold	PRJEB2779	SAMEA2259595	4751	4633
GCF_900132505	GCF_900132505.1	10665_4#81	Mycobacteroides abscessus subsp. abscessus	336	5047662	Contig	PRJEB2779	SAMEA2068814	5001	4886
GCF_900132515	GCF_900132515.1	11861_7#33	Mycobacteroides abscessus subsp. abscessus	764	4868116	Scaffold	PRJEB2779	SAMEA2259569	4797	4691
GCF_900132525	GCF_900132525.1	11861_7#82	Mycobacteroides abscessus subsp. abscessus	817	4930214	Scaffold	PRJEB2779	SAMEA2259622	4912	4782
GCF_900132535	GCF_900132535.1	11861_8#19	Mycobacteroides abscessus subsp. massiliense	867	4919736	Scaffold	PRJEB2779	SAMEA2259672	4857	4721
GCF_900132545	GCF_900132545.1	11893_6#42	Mycobacteroides abscessus subsp. abscessus	881	4786445	Scaffold	PRJEB2779	SAMEA2259686	4719	4610
GCF_900132555	GCF_900132555.1	11893_6#41	Mycobacteroides abscessus subsp. abscessus	880	4785436	Scaffold	PRJEB2779	SAMEA2259685	4717	4609
GCF_900132575	GCF_900132575.1	12163_2#76	Mycobacteroides abscessus subsp. abscessus	1116	5259412	Scaffold	PRJEB2779	SAMEA2275842	5271	5122
GCF_900132585	GCF_900132585.1	10250_1#11	Mycobacteroides abscessus subsp. abscessus	351	5272286	Contig	PRJEB2779	SAMEA2068953	5287	5128
GCF_900132595	GCF_900132595.1	10250_1#10	Mycobacteroides abscessus subsp. abscessus	350	5217817	Contig	PRJEB2779	SAMEA2070676	5205	5074
GCF_900132605	GCF_900132605.1	11893_6#50	Mycobacteroides abscessus subsp. abscessus	888	5347994	Scaffold	PRJEB2779	SAMEA2259693	5373	5260
GCF_900132625	GCF_900132625.1	12082_5#70	Mycobacteroides abscessus subsp. abscessus	1087	4798800	Scaffold	PRJEB2779	SAMEA2275813	4703	4598
GCF_900132635	GCF_900132635.1	12163_2#77	Mycobacteroides abscessus subsp. massiliense	1117	5022829	Scaffold	PRJEB2779	SAMEA2275843	5088	4952
GCF_900132655	GCF_900132655.1	10250_1#13	Mycobacteroides abscessus subsp. abscessus	353	5126114	Contig	PRJEB2779	SAMEA2070770	5077	4983
GCF_900132665	GCF_900132665.1	10250_1#15	Mycobacteroides abscessus subsp. abscessus	355	4889900	Contig	PRJEB2779	SAMEA2071449	4811	4712
GCF_900132675	GCF_900132675.1	10250_1#17	Mycobacteroides abscessus subsp. abscessus	357	5163559	Contig	PRJEB2779	SAMEA2068955	5131	5018
GCF_900132685	GCF_900132685.1	10250_1#18	Mycobacteroides abscessus subsp. abscessus	358	5238842	Contig	PRJEB2779	SAMEA2071450	5225	5109
GCF_900132705	GCF_900132705.1	10250_1#19	Mycobacteroides abscessus subsp. massiliense	359	4905931	Contig	PRJEB2779	SAMEA1964383	4861	4760
GCF_900132715	GCF_900132715.1	10250_1#2	Mycobacteroides abscessus subsp. bolletii	342	4965211	Contig	PRJEB2779	SAMEA2068816	4879	4751
GCF_900132725	GCF_900132725.1	10250_1#20	Mycobacteroides abscessus subsp. massiliense	360	4903838	Scaffold	PRJEB2779	SAMEA2068956	4858	4761
GCF_900132735	GCF_900132735.1	10250_1#21	Mycobacteroides abscessus subsp. abscessus	361	5157922	Contig	PRJEB2779	SAMEA2071451	5127	5009
GCF_900132745	GCF_900132745.1	10250_1#23	Mycobacteroides abscessus subsp. bolletii	363	4989084	Contig	PRJEB2779	SAMEA2068957	4916	4797
GCF_900132765	GCF_900132765.1	10250_1#26	Mycobacteroides abscessus subsp. bolletii	366	4848349	Contig	PRJEB2779	SAMEA2068958	4768	4659
GCF_900132775	GCF_900132775.1	10250_1#3	Mycobacteroides abscessus subsp. abscessus	343	5282762	Contig	PRJEB2779	SAMEA2071445	5313	5171
GCF_900132785	GCF_900132785.1	10250_1#4	Mycobacteroides abscessus subsp. bolletii	344	4989367	Contig	PRJEB2779	SAMEA2070674	4918	4803
GCF_900132795	GCF_900132795.1	10250_1#7	Mycobacteroides abscessus subsp. massiliense	347	5384033	Contig	PRJEB2779	SAMEA2070675	5373	5202
GCF_900132805	GCF_900132805.1	10250_1#5	Mycobacteroides abscessus subsp. abscessus	345	5339463	Contig	PRJEB2779	SAMEA2068817	5411	5267
GCF_900132815	GCF_900132815.1	10250_1#6	Mycobacteroides abscessus subsp. massiliense	346	4931348	Contig	PRJEB2779	SAMEA2071446	4897	4797
GCF_900132825	GCF_900132825.1	10625_4#75	Mycobacteroides abscessus subsp. massiliense	75	5135319	Contig	PRJEB2779	SAMEA2070703	5128	5012
GCF_900132835	GCF_900132835.1	10665_4#82	Mycobacteroides abscessus subsp. abscessus	337	5160510	Contig	PRJEB2779	SAMEA2071443	5133	5013
GCF_900132845	GCF_900132845.1	10250_1#8	Mycobacteroides abscessus subsp. abscessus	348	5269220	Contig	PRJEB2779	SAMEA1971773	5252	5138
GCF_900132855	GCF_900132855.1	10665_4#85	Mycobacteroides abscessus subsp. abscessus	340	5267711	Contig	PRJEB2779	SAMEA2071444	5282	5122
GCF_900132865	GCF_900132865.1	10665_4#84	Mycobacteroides abscessus subsp. abscessus	339	5045093	Contig	PRJEB2779	SAMEA2068815	4996	4877
GCF_900132875	GCF_900132875.1	11861_7#83	Mycobacteroides abscessus subsp. abscessus	823	5214449	Scaffold	PRJEB2779	SAMEA2259628	5221	5110
GCF_900132895	GCF_900132895.1	11861_7#63	Mycobacteroides abscessus subsp. massiliense	798	4856899	Scaffold	PRJEB2779	SAMEA2259603	4854	4740
GCF_900132905	GCF_900132905.1	11861_7#88	Mycobacteroides abscessus subsp. abscessus	828	4973374	Scaffold	PRJEB2779	SAMEA2259633	4900	4785
GCF_900132915	GCF_900132915.1	11861_8#16	Mycobacteroides abscessus subsp. abscessus	852	5044087	Scaffold	PRJEB2779	SAMEA2259657	5003	4895
GCF_900132925	GCF_900132925.1	11861_7#62	Mycobacteroides abscessus subsp. massiliense	797	4911872	Scaffold	PRJEB2779	SAMEA2259602	4910	4797
GCF_900132935	GCF_900132935.1	11861_8#10	Mycobacteroides abscessus subsp. abscessus	818	4932894	Scaffold	PRJEB2779	SAMEA2259623	4903	4785
GCF_900132945	GCF_900132945.1	11861_8#30	Mycobacteroides abscessus subsp. abscessus	913	5089992	Scaffold	PRJEB2779	SAMEA2259718	5050	4937
GCF_900132955	GCF_900132955.1	11861_8#32	Mycobacteroides abscessus subsp. abscessus	914	5231275	Scaffold	PRJEB2779	SAMEA2259719	5232	5102
GCF_900132965	GCF_900132965.1	11861_8#33	Mycobacteroides abscessus subsp. abscessus	915	5085169	Scaffold	PRJEB2779	SAMEA2259720	5070	4913
GCF_900132975	GCF_900132975.1	11861_8#34	Mycobacteroides abscessus subsp. massiliense	919	5139316	Scaffold	PRJEB2779	SAMEA2259724	5164	4999
GCF_900132985	GCF_900132985.1	11893_6#12	Mycobacteroides abscessus subsp. bolletii	845	4841645	Scaffold	PRJEB2779	SAMEA2259650	4756	4620
GCF_900132995	GCF_900132995.1	11893_6#18	Mycobacteroides abscessus subsp. abscessus	851	5040341	Scaffold	PRJEB2779	SAMEA2259656	5001	4894
GCF_900133005	GCF_900133005.1	11893_6#62	Mycobacteroides abscessus subsp. abscessus	907	5318052	Scaffold	PRJEB2779	SAMEA2259712	5369	5228
GCF_900133015	GCF_900133015.1	11893_6#32	Mycobacteroides abscessus subsp. massiliense	868	4920344	Scaffold	PRJEB2779	SAMEA2259673	4847	4724
GCF_900133025	GCF_900133025.1	11893_6#47	Mycobacteroides abscessus subsp. massiliense	885	4846306	Scaffold	PRJEB2779	SAMEA2259690	4837	4726
GCF_900133035	GCF_900133035.1	11893_6#63	Mycobacteroides abscessus subsp. abscessus	908	5388367	Scaffold	PRJEB2779	SAMEA2259713	5407	5235
GCF_900133045	GCF_900133045.1	11893_6#64	Mycobacteroides abscessus subsp. bolletii	909	5226571	Scaffold	PRJEB2779	SAMEA2259714	5246	5086
GCF_900133055	GCF_900133055.1	11893_6#67	Mycobacteroides abscessus subsp. bolletii	912	5193343	Scaffold	PRJEB2779	SAMEA2259717	5218	5059
GCF_900133065	GCF_900133065.1	11893_6#66	Mycobacteroides abscessus subsp. massiliense	911	5661464	Scaffold	PRJEB2779	SAMEA2259716	5886	5658
GCF_900133075	GCF_900133075.1	11893_6#65	Mycobacteroides abscessus subsp. abscessus	910	5083851	Scaffold	PRJEB2779	SAMEA2259715	5050	4928
GCF_900133085	GCF_900133085.1	11893_6#69	Mycobacteroides abscessus subsp. abscessus	917	5320726	Scaffold	PRJEB2779	SAMEA2259722	5385	5230
GCF_900133095	GCF_900133095.1	11893_6#68	Mycobacteroides abscessus subsp. abscessus	916	5000739	Scaffold	PRJEB2779	SAMEA2259721	4971	4860
GCF_900133105	GCF_900133105.1	11893_6#71	Mycobacteroides abscessus subsp. bolletii	920	5226280	Scaffold	PRJEB2779	SAMEA2259725	5249	5084
GCF_900133115	GCF_900133115.1	11893_6#70	Mycobacteroides abscessus subsp. abscessus	918	5127839	Scaffold	PRJEB2779	SAMEA2259723	5082	4974
GCF_900133125	GCF_900133125.1	12082_5#53	Mycobacteroides abscessus subsp. abscessus	921	4851967	Scaffold	PRJEB2779	SAMEA2275643	4757	4638
GCF_900133145	GCF_900133145.1	12082_5#54	Mycobacteroides abscessus subsp. massiliense	925	4988232	Scaffold	PRJEB2779	SAMEA2275647	4981	4873
GCF_900133155	GCF_900133155.1	12163_1#3	Mycobacteroides abscessus subsp. massiliense	924	4869497	Scaffold	PRJEB2779	SAMEA2275646	4846	4746
GCF_900133165	GCF_900133165.1	12163_1#4	Mycobacteroides abscessus subsp. massiliense	926	5136606	Scaffold	PRJEB2779	SAMEA2275648	5127	5013
GCF_900133175	GCF_900133175.1	12082_5#71	Mycobacteroides abscessus subsp. abscessus	1088	5060796	Scaffold	PRJEB2779	SAMEA2275814	5022	4917
GCF_900133185	GCF_900133185.1	12163_1#1	Mycobacteroides abscessus subsp. massiliense	922	4985010	Scaffold	PRJEB2779	SAMEA2275644	4979	4877
GCF_900133195	GCF_900133195.1	12163_2#60	Mycobacteroides abscessus subsp. massiliense	1091	5023176	Scaffold	PRJEB2779	SAMEA2275817	5087	4952
GCF_900133205	GCF_900133205.1	10250_1#25	Mycobacteroides abscessus subsp. abscessus	365	4964075	Contig	PRJEB2779	SAMEA2070773	4856	4741
GCF_900133215	GCF_900133215.1	12163_2#83	Mycobacteroides abscessus subsp. abscessus	1124	5230846	Scaffold	PRJEB2779	SAMEA2275850	5220	5108
GCF_900133225	GCF_900133225.1	10250_1#27	Mycobacteroides abscessus subsp. abscessus	367	5162091	Contig	PRJEB2779	SAMEA2071453	5128	5016
GCF_900133235	GCF_900133235.1	10250_1#28	Mycobacteroides abscessus subsp. massiliense	368	4863694	Contig	PRJEB2779	SAMEA2070774	4799	4692
GCF_900133255	GCF_900133255.1	10250_1#30	Mycobacteroides abscessus subsp. abscessus	370	5220015	Contig	PRJEB2779	SAMEA2071454	5216	5095
GCF_900133265	GCF_900133265.1	10250_1#31	Mycobacteroides abscessus subsp. abscessus	371	5280418	Contig	PRJEB2779	SAMEA2070775	5224	5109
GCF_900133285	GCF_900133285.1	10250_1#33	Mycobacteroides abscessus subsp. abscessus	373	5267283	Contig	PRJEB2779	SAMEA2071455	5243	5106
GCF_900133295	GCF_900133295.1	10250_1#34	Mycobacteroides abscessus subsp. abscessus	374	5166603	Contig	PRJEB2779	SAMEA2070776	5124	5006
GCF_900133305	GCF_900133305.1	10250_1#35	Mycobacteroides abscessus subsp. abscessus	375	5291389	Contig	PRJEB2779	SAMEA2068961	5302	5210
GCF_900133315	GCF_900133315.1	10250_1#38	Mycobacteroides abscessus subsp. abscessus	378	5048795	Contig	PRJEB2779	SAMEA2068962	4998	4882
GCF_900133325	GCF_900133325.1	10250_1#39	Mycobacteroides abscessus subsp. abscessus	379	5014205	Contig	PRJEB2779	SAMEA2071457	4930	4819
GCF_900133335	GCF_900133335.1	10250_1#37	Mycobacteroides abscessus subsp. bolletii	377	4968079	Contig	PRJEB2779	SAMEA2070777	4883	4752
GCF_900133345	GCF_900133345.1	10250_1#44	Mycobacteroides abscessus subsp. abscessus	384	5083237	Contig	PRJEB2779	SAMEA2068964	5025	4926
GCF_900133355	GCF_900133355.1	10250_1#41	Mycobacteroides abscessus subsp. abscessus	381	4963462	Contig	PRJEB2779	SAMEA2068963	4853	4739
GCF_900133365	GCF_900133365.1	10250_1#42	Mycobacteroides abscessus subsp. abscessus	382	5238859	Contig	PRJEB2779	SAMEA2071458	5226	5107
GCF_900133375	GCF_900133375.1	10250_1#40	Mycobacteroides abscessus subsp. abscessus	380	5132867	Contig	PRJEB2779	SAMEA2070778	5095	4977
GCF_900133385	GCF_900133385.1	10250_1#45	Mycobacteroides abscessus subsp. abscessus	385	5203594	Contig	PRJEB2779	SAMEA2071459	5160	5042
GCF_900133395	GCF_900133395.1	10250_1#49	Mycobacteroides abscessus subsp. abscessus	389	5015263	Contig	PRJEB2779	SAMEA2070781	4935	4823
GCF_900133405	GCF_900133405.1	10250_1#48	Mycobacteroides abscessus subsp. abscessus	388	5194712	Contig	PRJEB2779	SAMEA2071460	5214	5075
GCF_900133415	GCF_900133415.1	10250_1#50	Mycobacteroides abscessus subsp. bolletii	390	4988131	Contig	PRJEB2779	SAMEA2068966	4924	4800
GCF_900133425	GCF_900133425.1	10396_8#3	Mycobacteroides abscessus subsp. abscessus	387	5191460	Contig	PRJEB2779	SAMEA2068965	5218	5078
GCF_900133435	GCF_900133435.1	10250_1#51	Mycobacteroides abscessus subsp. abscessus	391	5163747	Contig	PRJEB2779	SAMEA2071461	5134	5016
GCF_900133445	GCF_900133445.1	10625_4#59	Mycobacteroides abscessus subsp. massiliense	59	5023635	Contig	PRJEB2779	SAMEA2070287	4999	4861
GCF_900133465	GCF_900133465.1	10396_8#2	Mycobacteroides abscessus subsp. abscessus	386	5047843	Scaffold	PRJEB2779	SAMEA2070780	4997	4885
GCF_900133475	GCF_900133475.1	10625_4#76	Mycobacteroides abscessus subsp. massiliense	76	5363981	Contig	PRJEB2779	SAMEA2071198	5504	5358
GCF_900133485	GCF_900133485.1	11861_7#64	Mycobacteroides abscessus subsp. massiliense	799	4911157	Scaffold	PRJEB2779	SAMEA2259604	4909	4795
GCF_900133495	GCF_900133495.1	11861_7#68	Mycobacteroides abscessus subsp. abscessus	803	5184794	Scaffold	PRJEB2779	SAMEA2259608	5173	5045
GCF_900133505	GCF_900133505.1	10625_4#74	Mycobacteroides abscessus subsp. abscessus	74	5001645	Contig	PRJEB2779	SAMEA2070292	4966	4856
GCF_900133515	GCF_900133515.1	11861_7#47	Mycobacteroides abscessus subsp. abscessus	778	5199064	Scaffold	PRJEB2779	SAMEA2259583	5215	5098
GCF_900133525	GCF_900133525.1	11861_7#84	Mycobacteroides abscessus subsp. abscessus	824	5214434	Scaffold	PRJEB2779	SAMEA2259629	5218	5105
GCF_900133535	GCF_900133535.1	11861_7#89	Mycobacteroides abscessus subsp. abscessus	829	4973535	Scaffold	PRJEB2779	SAMEA2259634	4911	4789
GCF_900133545	GCF_900133545.1	11861_8#4	Mycobacteroides abscessus subsp. abscessus	765	4868225	Scaffold	PRJEB2779	SAMEA2259570	4799	4695
GCF_900133555	GCF_900133555.1	11893_6#19	Mycobacteroides abscessus subsp. abscessus	853	5040501	Scaffold	PRJEB2779	SAMEA2259658	4996	4885
GCF_900133565	GCF_900133565.1	11893_6#20	Mycobacteroides abscessus subsp. abscessus	854	5038083	Scaffold	PRJEB2779	SAMEA2259659	5001	4899
GCF_900133575	GCF_900133575.1	12082_5#56	Mycobacteroides abscessus subsp. abscessus	949	5232149	Scaffold	PRJEB2779	SAMEA2275671	5206	5099
GCF_900133585	GCF_900133585.1	11893_6#33	Mycobacteroides abscessus subsp. massiliense	869	4920303	Scaffold	PRJEB2779	SAMEA2259674	4844	4719
GCF_900133595	GCF_900133595.1	11893_6#48	Mycobacteroides abscessus subsp. massiliense	886	4846285	Scaffold	PRJEB2779	SAMEA2259691	4834	4723
GCF_900133605	GCF_900133605.1	12082_5#55	Mycobacteroides abscessus subsp. massiliense	932	5017602	Scaffold	PRJEB2779	SAMEA2275654	5016	4908
GCF_900133615	GCF_900133615.1	12082_5#57	Mycobacteroides abscessus subsp. massiliense	950	4869355	Scaffold	PRJEB2779	SAMEA2275672	4854	4742
GCF_900133625	GCF_900133625.1	12163_1#11	Mycobacteroides abscessus subsp. bolletii	933	5196431	Scaffold	PRJEB2779	SAMEA2275655	5215	5056
GCF_900133635	GCF_900133635.1	12163_1#12	Mycobacteroides abscessus subsp. bolletii	934	5196494	Scaffold	PRJEB2779	SAMEA2275656	5212	5053
GCF_900133645	GCF_900133645.1	12163_1#14	Mycobacteroides abscessus subsp. abscessus	936	4891077	Scaffold	PRJEB2779	SAMEA2275658	4852	4734
GCF_900133655	GCF_900133655.1	12163_1#10	Mycobacteroides abscessus subsp. abscessus	931	5005247	Scaffold	PRJEB2779	SAMEA2275653	4959	4838
GCF_900133665	GCF_900133665.1	12163_1#13	Mycobacteroides abscessus subsp. abscessus	935	5319866	Scaffold	PRJEB2779	SAMEA2275657	5367	5223
GCF_900133675	GCF_900133675.1	12163_1#21	Mycobacteroides abscessus subsp. massiliense	943	5023881	Scaffold	PRJEB2779	SAMEA2275665	5009	4864
GCF_900133685	GCF_900133685.1	12163_1#15	Mycobacteroides abscessus subsp. abscessus	937	5273989	Scaffold	PRJEB2779	SAMEA2275659	5273	5134
GCF_900133695	GCF_900133695.1	12163_1#18	Mycobacteroides abscessus subsp. massiliense	940	5360751	Scaffold	PRJEB2779	SAMEA2275662	5507	5342
GCF_900133705	GCF_900133705.1	12163_1#20	Mycobacteroides abscessus subsp. abscessus	942	5256168	Scaffold	PRJEB2779	SAMEA2275664	5263	5137
GCF_900133715	GCF_900133715.1	12163_1#19	Mycobacteroides abscessus subsp. abscessus	941	4981539	Scaffold	PRJEB2779	SAMEA2275663	4958	4844
GCF_900133725	GCF_900133725.1	12163_1#17	Mycobacteroides abscessus subsp. massiliense	939	5494790	Scaffold	PRJEB2779	SAMEA2275661	5685	5483
GCF_900133735	GCF_900133735.1	12163_1#23	Mycobacteroides abscessus subsp. massiliense	945	5072963	Scaffold	PRJEB2779	SAMEA2275667	5117	4962
GCF_900133745	GCF_900133745.1	12163_1#16	Mycobacteroides abscessus subsp. massiliense	938	5488653	Scaffold	PRJEB2779	SAMEA2275660	5681	5485
GCF_900133755	GCF_900133755.1	12163_1#26	Mycobacteroides abscessus subsp. massiliense	948	5360190	Scaffold	PRJEB2779	SAMEA2275670	5500	5348
GCF_900133765	GCF_900133765.1	12163_1#25	Mycobacteroides abscessus subsp. massiliense	947	4915326	Scaffold	PRJEB2779	SAMEA2275669	4915	4805
GCF_900133785	GCF_900133785.1	12163_1#24	Mycobacteroides abscessus subsp. bolletii	946	5193276	Scaffold	PRJEB2779	SAMEA2275668	5216	5053
GCF_900133795	GCF_900133795.1	12163_1#5	Mycobacteroides abscessus subsp. bolletii	927	4962997	Scaffold	PRJEB2779	SAMEA2275649	4895	4778
GCF_900133805	GCF_900133805.1	12163_1#27	Mycobacteroides abscessus subsp. abscessus	951	4891477	Scaffold	PRJEB2779	SAMEA2275673	4855	4737
GCF_900133815	GCF_900133815.1	12163_1#7	Mycobacteroides abscessus subsp. abscessus	929	5001138	Scaffold	PRJEB2779	SAMEA2275651	4969	4860
GCF_900133825	GCF_900133825.1	12163_1#6	Mycobacteroides abscessus subsp. massiliense	928	4985318	Scaffold	PRJEB2779	SAMEA2275650	4978	4873
GCF_900133835	GCF_900133835.1	12163_1#9	Mycobacteroides abscessus subsp. abscessus	930	5129866	Scaffold	PRJEB2779	SAMEA2275652	5092	4979
GCF_900133845	GCF_900133845.1	10250_1#57	Mycobacteroides abscessus subsp. abscessus	397	5203345	Contig	PRJEB2779	SAMEA2071538	5182	5065
GCF_900133855	GCF_900133855.1	10250_1#54	Mycobacteroides abscessus subsp. abscessus	394	5126616	Contig	PRJEB2779	SAMEA1969436	5087	4968
GCF_900133865	GCF_900133865.1	10250_1#52	Mycobacteroides abscessus subsp. massiliense	392	4861489	Contig	PRJEB2779	SAMEA2070782	4828	4732
GCF_900133875	GCF_900133875.1	12163_2#61	Mycobacteroides abscessus subsp. massiliense	1092	5023238	Scaffold	PRJEB2779	SAMEA2275818	5092	4957
GCF_900133885	GCF_900133885.1	10250_1#59	Mycobacteroides abscessus subsp. abscessus	399	5050732	Contig	PRJEB2779	SAMEA2068969	4996	4878
GCF_900133895	GCF_900133895.1	10250_1#58	Mycobacteroides abscessus subsp. abscessus	398	5295440	Contig	PRJEB2779	SAMEA2070784	5311	5210
GCF_900133905	GCF_900133905.1	10250_1#60	Mycobacteroides abscessus subsp. abscessus	400	5050137	Contig	PRJEB2779	SAMEA2071539	5000	4882
GCF_900133915	GCF_900133915.1	10250_1#62	Mycobacteroides abscessus subsp. abscessus	402	5191691	Contig	PRJEB2779	SAMEA2068970	5184	5056
GCF_900133925	GCF_900133925.1	10250_1#65	Mycobacteroides abscessus subsp. bolletii	405	4987980	Contig	PRJEB2779	SAMEA2068971	4921	4799
GCF_900133935	GCF_900133935.1	10250_1#67	Mycobacteroides abscessus subsp. abscessus	407	5046986	Contig	PRJEB2779	SAMEA2070787	4997	4881
GCF_900133945	GCF_900133945.1	10250_1#69	Mycobacteroides abscessus subsp. abscessus	409	5214671	Contig	PRJEB2779	SAMEA2071542	5246	5128
GCF_900133955	GCF_900133955.1	10250_1#66	Mycobacteroides abscessus subsp. abscessus	406	5049460	Contig	PRJEB2779	SAMEA2071541	4995	4877
GCF_900133965	GCF_900133965.1	10250_1#73	Mycobacteroides abscessus subsp. abscessus	413	5154455	Contig	PRJEB2779	SAMEA2070789	5139	5015
GCF_900133975	GCF_900133975.1	10250_1#70	Mycobacteroides abscessus subsp. abscessus	410	5201057	Contig	PRJEB2779	SAMEA2070788	5188	5064
GCF_900133985	GCF_900133985.1	10250_1#74	Mycobacteroides abscessus subsp. abscessus	414	5140474	Contig	PRJEB2779	SAMEA2068974	5087	4971
GCF_900133995	GCF_900133995.1	10250_1#75	Mycobacteroides abscessus subsp. abscessus	415	5293739	Scaffold	PRJEB2779	SAMEA2071544	5304	5209
GCF_900134005	GCF_900134005.1	10396_8#11	Mycobacteroides abscessus subsp. abscessus	420	5279636	Contig	PRJEB2779	SAMEA2068976	5230	5105
GCF_900134015	GCF_900134015.1	10396_8#8	Mycobacteroides abscessus subsp. abscessus	404	5339209	Contig	PRJEB2779	SAMEA2070786	5412	5271
GCF_900134025	GCF_900134025.1	10250_1#76	Mycobacteroides abscessus subsp. massiliense	416	4957955	Contig	PRJEB2779	SAMEA2070790	4945	4851
GCF_900134045	GCF_900134045.1	10250_1#78	Mycobacteroides abscessus subsp. abscessus	418	5495793	Scaffold	PRJEB2779	SAMEA2071545	5590	5266
GCF_900134055	GCF_900134055.1	10396_8#7	Mycobacteroides abscessus subsp. abscessus	403	5126953	Contig	PRJEB2779	SAMEA2071540	5085	4971
GCF_900134065	GCF_900134065.1	10396_8#6	Mycobacteroides abscessus subsp. abscessus	401	5048377	Contig	PRJEB2779	SAMEA2070785	4998	4884
GCF_900134075	GCF_900134075.1	10396_8#5	Mycobacteroides abscessus subsp. massiliense	396	4861757	Scaffold	PRJEB2779	SAMEA2068968	4830	4728
GCF_900134085	GCF_900134085.1	10625_4#52	Mycobacteroides abscessus subsp. abscessus	52	5231554	Scaffold	PRJEB2779	SAMEA2071191	5215	5104
GCF_900134095	GCF_900134095.1	10625_4#35	Mycobacteroides abscessus subsp. abscessus	35	5609699	Scaffold	PRJEB2779	SAMEA2070162	5733	5536
GCF_900134105	GCF_900134105.1	10396_8#9	Mycobacteroides abscessus subsp. bolletii	411	4956580	Scaffold	PRJEB2779	SAMEA2068973	4916	4775
GCF_900134115	GCF_900134115.1	10625_4#53	Mycobacteroides abscessus subsp. abscessus	53	5227740	Scaffold	PRJEB2779	SAMEA2070285	5294	5109
GCF_900134125	GCF_900134125.1	10625_4#73	Mycobacteroides abscessus subsp. abscessus	73	5230346	Contig	PRJEB2779	SAMEA2071197	5204	5101
GCF_900134135	GCF_900134135.1	10625_4#78	Mycobacteroides abscessus subsp. abscessus	78	4913868	Contig	PRJEB2779	SAMEA2070704	4829	4726
GCF_900134145	GCF_900134145.1	10625_4#77	Mycobacteroides abscessus subsp. abscessus	77	4914572	Contig	PRJEB2779	SAMEA2070293	4830	4723
GCF_900134155	GCF_900134155.1	11861_7#48	Mycobacteroides abscessus subsp. abscessus	779	5198561	Scaffold	PRJEB2779	SAMEA2259584	5204	5094
GCF_900134165	GCF_900134165.1	10625_4#79	Mycobacteroides abscessus subsp. abscessus	79	4914604	Contig	PRJEB2779	SAMEA2071199	4828	4722
GCF_900134175	GCF_900134175.1	11861_7#49	Mycobacteroides abscessus subsp. abscessus	780	5123597	Scaffold	PRJEB2779	SAMEA2259585	5161	5032
GCF_900134185	GCF_900134185.1	11861_7#34	Mycobacteroides abscessus subsp. abscessus	766	4868180	Scaffold	PRJEB2779	SAMEA2259571	4800	4689
GCF_900134195	GCF_900134195.1	11861_7#13	Mycobacteroides abscessus subsp. abscessus	744	5174533	Scaffold	PRJEB2779	SAMEA2259549	5160	5044
GCF_900134205	GCF_900134205.1	11861_7#50	Mycobacteroides abscessus subsp. abscessus	781	5119059	Scaffold	PRJEB2779	SAMEA2259586	5162	5034
GCF_900134215	GCF_900134215.1	11861_7#90	Mycobacteroides abscessus subsp. abscessus	830	4973681	Scaffold	PRJEB2779	SAMEA2259635	4896	4789
GCF_900134225	GCF_900134225.1	11861_7#79	Mycobacteroides abscessus subsp. abscessus	814	5078927	Scaffold	PRJEB2779	SAMEA2259619	5032	4919
GCF_900134235	GCF_900134235.1	11861_8#20	Mycobacteroides abscessus subsp. massiliense	873	5186573	Scaffold	PRJEB2779	SAMEA2259678	5272	5099
GCF_900134245	GCF_900134245.1	11861_7#91	Mycobacteroides abscessus subsp. abscessus	831	4972710	Scaffold	PRJEB2779	SAMEA2259636	4897	4781
GCF_900134255	GCF_900134255.1	11861_8#11	Mycobacteroides abscessus subsp. abscessus	819	4934018	Scaffold	PRJEB2779	SAMEA2259624	4901	4789
GCF_900134265	GCF_900134265.1	11861_8#21	Mycobacteroides abscessus subsp. abscessus	876	5522723	Scaffold	PRJEB2779	SAMEA2259681	5644	5447
GCF_900134275	GCF_900134275.1	11893_6#13	Mycobacteroides abscessus subsp. bolletii	846	4922055	Scaffold	PRJEB2779	SAMEA2259651	4856	4712
GCF_900134285	GCF_900134285.1	11893_6#14	Mycobacteroides abscessus subsp. bolletii	847	4923921	Scaffold	PRJEB2779	SAMEA2259652	4858	4714
GCF_900134295	GCF_900134295.1	11893_6#15	Mycobacteroides abscessus subsp. bolletii	848	4923708	Scaffold	PRJEB2779	SAMEA2259653	4855	4712
GCF_900134305	GCF_900134305.1	11861_8#22	Mycobacteroides abscessus subsp. abscessus	877	5521909	Scaffold	PRJEB2779	SAMEA2259682	5637	5441
GCF_900134315	GCF_900134315.1	11893_6#34	Mycobacteroides abscessus subsp. massiliense	870	4920113	Scaffold	PRJEB2779	SAMEA2259675	4847	4721
GCF_900134325	GCF_900134325.1	11893_6#35	Mycobacteroides abscessus subsp. massiliense	871	4920697	Scaffold	PRJEB2779	SAMEA2259676	4851	4724
GCF_900134335	GCF_900134335.1	12082_5#58	Mycobacteroides abscessus subsp. bolletii	954	5196634	Scaffold	PRJEB2779	SAMEA2275676	5207	5056
GCF_900134345	GCF_900134345.1	12082_5#59	Mycobacteroides abscessus subsp. abscessus	966	5228987	Scaffold	PRJEB2779	SAMEA2275692	5219	5105
GCF_900134355	GCF_900134355.1	12082_5#60	Mycobacteroides abscessus subsp. abscessus	972	4853673	Scaffold	PRJEB2779	SAMEA2275698	4761	4643
GCF_900134365	GCF_900134365.1	12082_5#72	Mycobacteroides abscessus subsp. abscessus	1089	5064003	Scaffold	PRJEB2779	SAMEA2275815	5010	4916
GCF_900134375	GCF_900134375.1	12082_5#75	Mycobacteroides abscessus subsp. abscessus	1109	5226065	Scaffold	PRJEB2779	SAMEA2275835	5222	5117
GCF_900134385	GCF_900134385.1	12082_5#78	Mycobacteroides abscessus subsp. abscessus	1112	5625351	Scaffold	PRJEB2779	SAMEA2275838	5768	5463
GCF_900134395	GCF_900134395.1	12163_1#28	Mycobacteroides abscessus subsp. abscessus	952	5173207	Scaffold	PRJEB2779	SAMEA2275674	5145	5007
GCF_900134405	GCF_900134405.1	12163_1#29	Mycobacteroides abscessus subsp. massiliense	953	4984584	Scaffold	PRJEB2779	SAMEA2275675	4984	4874
GCF_900134425	GCF_900134425.1	12163_1#35	Mycobacteroides abscessus subsp. bolletii	959	4883327	Scaffold	PRJEB2779	SAMEA2275681	4769	4648
GCF_900134435	GCF_900134435.1	12163_1#32	Mycobacteroides abscessus subsp. abscessus	956	5396642	Scaffold	PRJEB2779	SAMEA2275678	5455	5308
GCF_900134445	GCF_900134445.1	12163_1#34	Mycobacteroides abscessus subsp. massiliense	958	4868918	Scaffold	PRJEB2779	SAMEA2275680	4855	4743
GCF_900134455	GCF_900134455.1	12163_1#30	Mycobacteroides abscessus subsp. abscessus	955	5267212	Scaffold	PRJEB2779	SAMEA2275677	5253	5135
GCF_900134465	GCF_900134465.1	12163_1#37	Mycobacteroides abscessus subsp. abscessus	961	5003716	Scaffold	PRJEB2779	SAMEA2275687	4978	4863
GCF_900134475	GCF_900134475.1	12163_1#36	Mycobacteroides abscessus subsp. massiliense	960	5083584	Scaffold	PRJEB2779	SAMEA2275686	5042	4883
GCF_900134485	GCF_900134485.1	12163_1#38	Mycobacteroides abscessus subsp. abscessus	962	5231054	Scaffold	PRJEB2779	SAMEA2275688	5216	5099
GCF_900134495	GCF_900134495.1	12163_1#42	Mycobacteroides abscessus subsp. massiliense	967	5023136	Scaffold	PRJEB2779	SAMEA2275693	5009	4861
GCF_900134505	GCF_900134505.1	12163_1#39	Mycobacteroides abscessus subsp. abscessus	963	5320788	Scaffold	PRJEB2779	SAMEA2275689	5381	5226
GCF_900134515	GCF_900134515.1	12163_1#40	Mycobacteroides abscessus subsp. abscessus	964	5083106	Scaffold	PRJEB2779	SAMEA2275690	5044	4929
GCF_900134525	GCF_900134525.1	12163_1#41	Mycobacteroides abscessus subsp. abscessus	965	4891016	Scaffold	PRJEB2779	SAMEA2275691	4849	4731
GCF_900134535	GCF_900134535.1	12163_1#44	Mycobacteroides abscessus subsp. bolletii	968	5193623	Scaffold	PRJEB2779	SAMEA2275694	5222	5059
GCF_900134545	GCF_900134545.1	12163_1#45	Mycobacteroides abscessus subsp. massiliense	969	4984712	Scaffold	PRJEB2779	SAMEA2275695	4976	4874
GCF_900134555	GCF_900134555.1	12163_1#48	Mycobacteroides abscessus subsp. abscessus	973	5231197	Scaffold	PRJEB2779	SAMEA2275699	5220	5108
GCF_900134565	GCF_900134565.1	12163_1#49	Mycobacteroides abscessus subsp. massiliense	974	4955014	Scaffold	PRJEB2779	SAMEA2275700	4936	4760
GCF_900134575	GCF_900134575.1	12163_1#47	Mycobacteroides abscessus subsp. massiliense	971	5073951	Scaffold	PRJEB2779	SAMEA2275697	5115	4961
GCF_900134585	GCF_900134585.1	12163_1#46	Mycobacteroides abscessus subsp. abscessus	970	4890349	Scaffold	PRJEB2779	SAMEA2275696	4847	4727
GCF_900134595	GCF_900134595.1	12163_1#51	Mycobacteroides abscessus subsp. abscessus	976	4912651	Scaffold	PRJEB2779	SAMEA2275702	4834	4718
GCF_900134605	GCF_900134605.1	12163_1#53	Mycobacteroides abscessus subsp. abscessus	978	5359522	Scaffold	PRJEB2779	SAMEA2275704	5398	5270
GCF_900134615	GCF_900134615.1	12163_1#50	Mycobacteroides abscessus subsp. abscessus	975	5178149	Scaffold	PRJEB2779	SAMEA2275701	5167	5039
GCF_900134625	GCF_900134625.1	12163_1#52	Mycobacteroides abscessus subsp. abscessus	977	5431428	Scaffold	PRJEB2779	SAMEA2275703	5500	5312
GCF_900134635	GCF_900134635.1	12163_2#63	Mycobacteroides abscessus subsp. massiliense	1094	5023894	Scaffold	PRJEB2779	SAMEA2275820	5086	4953
GCF_900134645	GCF_900134645.1	12163_2#59	Mycobacteroides abscessus subsp. abscessus	1090	5061434	Scaffold	PRJEB2779	SAMEA2275816	5016	4916
GCF_900134655	GCF_900134655.1	12163_2#62	Mycobacteroides abscessus subsp. massiliense	1093	5023178	Scaffold	PRJEB2779	SAMEA2275819	5092	4956
GCF_900134665	GCF_900134665.1	12163_2#64	Mycobacteroides abscessus subsp. abscessus	1095	5602405	Scaffold	PRJEB2779	SAMEA2275821	5702	5556
GCF_900134675	GCF_900134675.1	12163_2#82	Mycobacteroides abscessus subsp. abscessus	1122	4974715	Scaffold	PRJEB2779	SAMEA2275848	4890	4792
GCF_900134685	GCF_900134685.1	12163_2#78	Mycobacteroides abscessus subsp. massiliense	1118	4797265	Scaffold	PRJEB2779	SAMEA2275844	4778	4672
GCF_900134695	GCF_900134695.1	10208_3#1	Mycobacteroides abscessus subsp. abscessus	426	5213468	Contig	PRJEB2779	SAMEA2069133	5197	5095
GCF_900134705	GCF_900134705.1	10208_3#10	Mycobacteroides abscessus subsp. abscessus	435	5048658	Contig	PRJEB2779	SAMEA2069136	4998	4882
GCF_900134715	GCF_900134715.1	10208_3#11	Mycobacteroides abscessus subsp. abscessus	436	5048105	Scaffold	PRJEB2779	SAMEA2071551	5001	4886
GCF_900134725	GCF_900134725.1	10208_3#14	Mycobacteroides abscessus subsp. abscessus	439	5211428	Contig	PRJEB2779	SAMEA2071552	5242	5101
GCF_900134735	GCF_900134735.1	10208_3#15	Mycobacteroides abscessus subsp. abscessus	440	5237719	Contig	PRJEB2779	SAMEA2070894	5221	5101
GCF_900134745	GCF_900134745.1	10208_3#12	Mycobacteroides abscessus subsp. abscessus	437	5047862	Contig	PRJEB2779	SAMEA2070893	4998	4884
GCF_900134755	GCF_900134755.1	10208_3#17	Mycobacteroides abscessus subsp. bolletii	442	4942707	Contig	PRJEB2779	SAMEA2071553	4879	4778
GCF_900134765	GCF_900134765.1	10208_3#18	Mycobacteroides abscessus subsp. massiliense	443	5141843	Scaffold	PRJEB2779	SAMEA2070895	5134	4999
GCF_900134775	GCF_900134775.1	10208_3#2	Mycobacteroides abscessus subsp. abscessus	427	5152736	Contig	PRJEB2779	SAMEA2071548	5141	5009
GCF_900134785	GCF_900134785.1	10208_3#24	Mycobacteroides abscessus subsp. bolletii	449	5066767	Contig	PRJEB2779	SAMEA2070897	5061	4912
GCF_900134795	GCF_900134795.1	10208_3#21	Mycobacteroides abscessus subsp. abscessus	446	5209926	Contig	PRJEB2779	SAMEA2070896	5179	5045
GCF_900134805	GCF_900134805.1	10208_3#19	Mycobacteroides abscessus subsp. abscessus	444	5261865	Contig	PRJEB2779	SAMEA2069139	5279	5122
GCF_900134815	GCF_900134815.1	10208_3#25	Mycobacteroides abscessus subsp. abscessus	450	5292411	Contig	PRJEB2779	SAMEA2069141	5303	5208
GCF_900134825	GCF_900134825.1	10208_3#22	Mycobacteroides abscessus subsp. abscessus	447	4941548	Contig	PRJEB2779	SAMEA2069140	4897	4795
GCF_900134845	GCF_900134845.1	10208_3#28	Mycobacteroides abscessus subsp. bolletii	453	4989444	Contig	PRJEB2779	SAMEA2069142	4933	4813
GCF_900134855	GCF_900134855.1	10208_3#31	Mycobacteroides abscessus subsp. abscessus	456	5133361	Scaffold	PRJEB2779	SAMEA2069143	5094	4993
GCF_900134865	GCF_900134865.1	10208_3#26	Mycobacteroides abscessus subsp. massiliense	451	4956078	Contig	PRJEB2779	SAMEA2071556	4942	4842
GCF_900134875	GCF_900134875.1	10208_3#29	Mycobacteroides abscessus subsp. abscessus	454	5549818	Contig	PRJEB2779	SAMEA2071557	5684	5511
GCF_900134885	GCF_900134885.1	10208_3#3	Mycobacteroides abscessus subsp. massiliense	428	5129522	Contig	PRJEB2779	SAMEA2070890	5157	5023
GCF_900134895	GCF_900134895.1	10208_3#30	Mycobacteroides abscessus subsp. abscessus	455	5180160	Contig	PRJEB2779	SAMEA2070899	5133	5014
GCF_900134905	GCF_900134905.1	10208_3#34	Mycobacteroides abscessus subsp. bolletii	459	5065542	Contig	PRJEB2779	SAMEA2069144	5073	4914
GCF_900134915	GCF_900134915.1	10208_3#32	Mycobacteroides abscessus subsp. bolletii	457	5065894	Contig	PRJEB2779	SAMEA2071558	5073	4915
GCF_900134925	GCF_900134925.1	10208_3#33	Mycobacteroides abscessus subsp. bolletii	458	5065332	Contig	PRJEB2779	SAMEA2070900	5066	4912
GCF_900134935	GCF_900134935.1	10208_3#35	Mycobacteroides abscessus subsp. abscessus	460	5201055	Contig	PRJEB2779	SAMEA2071559	5187	5062
GCF_900134945	GCF_900134945.1	10208_3#36	Mycobacteroides abscessus subsp. abscessus	461	5203346	Scaffold	PRJEB2779	SAMEA2070901	5193	5067
GCF_900134955	GCF_900134955.1	10208_3#39	Mycobacteroides abscessus subsp. abscessus	464	5263531	Contig	PRJEB2779	SAMEA2070902	5260	5165
GCF_900134975	GCF_900134975.1	10208_3#42	Mycobacteroides abscessus subsp. abscessus	467	5413117	Contig	PRJEB2779	SAMEA2070903	5488	5343
GCF_900134985	GCF_900134985.1	10208_3#4	Mycobacteroides abscessus subsp. abscessus	429	5217462	Contig	PRJEB2779	SAMEA2069134	5206	5090
GCF_900134995	GCF_900134995.1	10208_3#40	Mycobacteroides abscessus subsp. bolletii	465	4957017	Contig	PRJEB2779	SAMEA2069146	4894	4775
GCF_900135005	GCF_900135005.1	10208_3#5	Mycobacteroides abscessus subsp. abscessus	430	5217768	Contig	PRJEB2779	SAMEA2071549	5214	5086
GCF_900135015	GCF_900135015.1	10208_3#6	Mycobacteroides abscessus subsp. abscessus	431	5161008	Contig	PRJEB2779	SAMEA2070891	5133	5016
GCF_900135025	GCF_900135025.1	10208_3#8	Mycobacteroides abscessus subsp. abscessus	433	5213687	Contig	PRJEB2779	SAMEA2071550	5197	5096
GCF_900135035	GCF_900135035.1	10208_3#7	Mycobacteroides abscessus subsp. bolletii	432	4983606	Scaffold	PRJEB2779	SAMEA2069135	4948	4808
GCF_900135045	GCF_900135045.1	10250_1#81	Mycobacteroides abscessus subsp. abscessus	421	5229732	Scaffold	PRJEB2779	SAMEA2071546	5235	5112
GCF_900135055	GCF_900135055.1	10208_3#9	Mycobacteroides abscessus subsp. abscessus	434	5216328	Contig	PRJEB2779	SAMEA2070892	5194	5095
GCF_900135065	GCF_900135065.1	10250_1#83	Mycobacteroides abscessus subsp. abscessus	423	5216245	Contig	PRJEB2779	SAMEA2069132	5204	5101
GCF_900135075	GCF_900135075.1	10250_1#82	Mycobacteroides abscessus subsp. abscessus	422	5213866	Contig	PRJEB2779	SAMEA2070792	5203	5096
GCF_900135085	GCF_900135085.1	10250_1#84	Mycobacteroides abscessus subsp. abscessus	424	5213625	Contig	PRJEB2779	SAMEA2071547	5198	5097
GCF_900135095	GCF_900135095.1	10250_1#85	Mycobacteroides abscessus subsp. abscessus	425	5246814	Scaffold	PRJEB2779	SAMEA2070793	5259	5136
GCF_900135105	GCF_900135105.1	10250_1#9	Mycobacteroides abscessus subsp. abscessus	349	5046282	Contig	PRJEB2779	SAMEA2071447	4998	4886
GCF_900135115	GCF_900135115.1	10625_4#19	Mycobacteroides abscessus subsp. abscessus	19	5078560	Contig	PRJEB2779	SAMEA1965061	4980	4857
GCF_900135125	GCF_900135125.1	10625_4#23	Mycobacteroides abscessus subsp. abscessus	23	5230464	Contig	PRJEB2779	SAMEA2070158	5212	5099
GCF_900135135	GCF_900135135.1	10625_4#22	Mycobacteroides abscessus subsp. abscessus	22	5743467	Contig	PRJEB2779	SAMEA2071181	5934	5766
GCF_900135145	GCF_900135145.1	10625_4#24	Mycobacteroides abscessus subsp. abscessus	24	5349091	Scaffold	PRJEB2779	SAMEA2070594	5362	5190
GCF_900135155	GCF_900135155.1	10625_4#20	Mycobacteroides abscessus subsp. abscessus	20	4915221	Contig	PRJEB2779	SAMEA2070157	4814	4708
GCF_900135165	GCF_900135165.1	10625_4#34	Mycobacteroides abscessus subsp. abscessus	34	5606689	Scaffold	PRJEB2779	SAMEA2071185	5731	5534
GCF_900135175	GCF_900135175.1	10625_4#26	Mycobacteroides abscessus subsp. massiliense	26	5037847	Contig	PRJEB2779	SAMEA2070159	5027	4925
GCF_900135185	GCF_900135185.1	10625_4#21	Mycobacteroides abscessus subsp. abscessus	21	5230350	Contig	PRJEB2779	SAMEA2070593	5216	5096
GCF_900135195	GCF_900135195.1	10625_4#25	Mycobacteroides abscessus subsp. abscessus	25	5067912	Contig	PRJEB2779	SAMEA2071182	5023	4902
GCF_900135205	GCF_900135205.1	10625_4#33	Mycobacteroides abscessus subsp. abscessus	33	5608398	Scaffold	PRJEB2779	SAMEA2070596	5733	5537
GCF_900135215	GCF_900135215.1	10625_4#28	Mycobacteroides abscessus subsp. abscessus	28	5452815	Contig	PRJEB2779	SAMEA2071183	5523	5338
GCF_900135225	GCF_900135225.1	10625_4#37	Mycobacteroides abscessus subsp. bolletii	37	4914286	Contig	PRJEB2779	SAMEA2071186	4819	4702
GCF_900135235	GCF_900135235.1	10625_4#36	Mycobacteroides abscessus subsp. bolletii	36	4913983	Contig	PRJEB2779	SAMEA2070597	4819	4700
GCF_900135245	GCF_900135245.1	10625_4#38	Mycobacteroides abscessus subsp. abscessus	38	5380041	Contig	PRJEB2779	SAMEA2070163	5431	5296
GCF_900135255	GCF_900135255.1	10625_4#40	Mycobacteroides abscessus subsp. abscessus	40	5379948	Contig	PRJEB2779	SAMEA2071187	5431	5293
GCF_900135265	GCF_900135265.1	10625_4#39	Mycobacteroides abscessus subsp. abscessus	39	5379799	Contig	PRJEB2779	SAMEA2070598	5427	5295
GCF_900135275	GCF_900135275.1	10625_4#41	Mycobacteroides abscessus subsp. abscessus	41	5382457	Scaffold	PRJEB2779	SAMEA2070164	5718	5357
GCF_900135295	GCF_900135295.1	10625_4#43	Mycobacteroides abscessus subsp. abscessus	43	4969908	Scaffold	PRJEB2779	SAMEA2071188	4920	4800
GCF_900135305	GCF_900135305.1	10625_4#44	Mycobacteroides abscessus subsp. abscessus	44	4969149	Contig	PRJEB2779	SAMEA2070165	4925	4804
GCF_900135315	GCF_900135315.1	10625_4#45	Mycobacteroides abscessus subsp. abscessus	45	4969936	Contig	PRJEB2779	SAMEA2070600	4926	4804
GCF_900135325	GCF_900135325.1	10625_4#46	Mycobacteroides abscessus subsp. abscessus	46	5231770	Contig	PRJEB2779	SAMEA2071189	5211	5105
GCF_900135335	GCF_900135335.1	10625_4#47	Mycobacteroides abscessus subsp. abscessus	47	5233225	Contig	PRJEB2779	SAMEA2070166	5208	5100
GCF_900135345	GCF_900135345.1	10625_4#51	Mycobacteroides abscessus subsp. abscessus	51	5230493	Contig	PRJEB2779	SAMEA2070696	5206	5099
GCF_900135355	GCF_900135355.1	10625_4#49	Mycobacteroides abscessus subsp. abscessus	49	5234255	Contig	PRJEB2779	SAMEA2071190	5215	5106
GCF_900135365	GCF_900135365.1	10625_4#50	Mycobacteroides abscessus subsp. abscessus	50	5232669	Contig	PRJEB2779	SAMEA2070167	5210	5108
GCF_900135375	GCF_900135375.1	10625_4#54	Mycobacteroides abscessus subsp. abscessus	54	5180738	Contig	PRJEB2779	SAMEA2070697	5142	5029
GCF_900135385	GCF_900135385.1	10625_4#55	Mycobacteroides abscessus subsp. abscessus	55	5181274	Scaffold	PRJEB2779	SAMEA2071192	5138	5024
GCF_900135395	GCF_900135395.1	10625_4#56	Mycobacteroides abscessus subsp. abscessus	56	5182152	Contig	PRJEB2779	SAMEA2070286	5144	5028
GCF_900135415	GCF_900135415.1	10625_4#62	Mycobacteroides abscessus subsp. abscessus	62	5175706	Scaffold	PRJEB2779	SAMEA2070288	5153	5052
GCF_900135425	GCF_900135425.1	10625_4#58	Mycobacteroides abscessus subsp. massiliense	58	5002434	Contig	PRJEB2779	SAMEA2071193	4980	4843
GCF_900135435	GCF_900135435.1	10625_4#61	Mycobacteroides abscessus subsp. abscessus	61	4910731	Scaffold	PRJEB2779	SAMEA2071194	4845	4720
GCF_900135445	GCF_900135445.1	10625_4#60	Mycobacteroides abscessus subsp. massiliense	60	5002759	Contig	PRJEB2779	SAMEA2070699	4983	4843
GCF_900135455	GCF_900135455.1	10625_4#63	Mycobacteroides abscessus subsp. abscessus	63	5175516	Contig	PRJEB2779	SAMEA2070700	5158	5053
GCF_900135465	GCF_900135465.1	10625_4#64	Mycobacteroides abscessus subsp. abscessus	64	5173695	Contig	PRJEB2779	SAMEA1964620	5148	5046
GCF_900135475	GCF_900135475.1	10625_4#68	Mycobacteroides abscessus subsp. abscessus	68	5175949	Contig	PRJEB2779	SAMEA2070290	5153	5053
GCF_900135485	GCF_900135485.1	10625_4#66	Mycobacteroides abscessus subsp. abscessus	66	5175181	Contig	PRJEB2779	SAMEA1965955	5155	5050
GCF_900135495	GCF_900135495.1	10625_4#65	Mycobacteroides abscessus subsp. abscessus	65	5175949	Contig	PRJEB2779	SAMEA2070289	5156	5052
GCF_900135505	GCF_900135505.1	10625_4#69	Mycobacteroides abscessus subsp. abscessus	69	5175032	Scaffold	PRJEB2779	SAMEA2070701	5155	5054
GCF_900135515	GCF_900135515.1	10625_4#67	Mycobacteroides abscessus subsp. abscessus	67	5175072	Contig	PRJEB2779	SAMEA2071195	5156	5052
GCF_900135525	GCF_900135525.1	10625_4#71	Mycobacteroides abscessus subsp. abscessus	71	5175516	Contig	PRJEB2779	SAMEA2070291	5156	5048
GCF_900135535	GCF_900135535.1	10625_4#70	Mycobacteroides abscessus subsp. abscessus	70	5175745	Scaffold	PRJEB2779	SAMEA2071196	5155	5052
GCF_900135545	GCF_900135545.1	10625_5#10	Mycobacteroides abscessus subsp. abscessus	95	5470931	Contig	PRJEB2779	SAMEA2070298	5555	5373
GCF_900135555	GCF_900135555.1	10625_4#72	Mycobacteroides abscessus subsp. abscessus	72	5230987	Contig	PRJEB2779	SAMEA2070702	5207	5100
GCF_900135565	GCF_900135565.1	10625_5#11	Mycobacteroides abscessus subsp. abscessus	96	5475507	Scaffold	PRJEB2779	SAMEA2070710	5504	5379
GCF_900135575	GCF_900135575.1	10625_5#16	Mycobacteroides abscessus subsp. abscessus	101	5559083	Contig	PRJEB2779	SAMEA2070300	5716	5537
GCF_900135585	GCF_900135585.1	10625_5#15	Mycobacteroides abscessus subsp. abscessus	100	5559423	Contig	PRJEB2779	SAMEA2071232	5718	5538
GCF_900135595	GCF_900135595.1	10625_5#17	Mycobacteroides abscessus subsp. abscessus	102	5558806	Contig	PRJEB2779	SAMEA2070712	5722	5539
GCF_900135605	GCF_900135605.1	10625_5#20	Mycobacteroides abscessus subsp. abscessus	105	5559601	Scaffold	PRJEB2779	SAMEA2070713	5726	5542
GCF_900135615	GCF_900135615.1	10625_5#18	Mycobacteroides abscessus subsp. abscessus	103	5126761	Contig	PRJEB2779	SAMEA2071233	5085	4976
GCF_900135625	GCF_900135625.1	10625_5#19	Mycobacteroides abscessus subsp. abscessus	104	5558895	Contig	PRJEB2779	SAMEA2070301	5722	5541
GCF_900135635	GCF_900135635.1	10625_5#9	Mycobacteroides abscessus subsp. abscessus	94	5483662	Scaffold	PRJEB2779	SAMEA2071230	5562	5379
GCF_900135645	GCF_900135645.1	10665_2#59	Mycobacteroides abscessus subsp. abscessus	510	5229304	Contig	PRJEB2779	SAMEA2150922	5220	5095
GCF_900135655	GCF_900135655.1	11861_7#24	Mycobacteroides abscessus subsp. abscessus	756	4888855	Scaffold	PRJEB2779	SAMEA2259561	4842	4741
GCF_900135665	GCF_900135665.1	11861_7#26	Mycobacteroides abscessus subsp. abscessus	758	4824744	Scaffold	PRJEB2779	SAMEA2259563	4723	4634
GCF_900135675	GCF_900135675.1	11861_7#27	Mycobacteroides abscessus subsp. abscessus	759	4991624	Scaffold	PRJEB2779	SAMEA2259564	4937	4838
GCF_900135685	GCF_900135685.1	11861_7#35	Mycobacteroides abscessus subsp. abscessus	767	4869093	Scaffold	PRJEB2779	SAMEA2259572	4792	4687
GCF_900135695	GCF_900135695.1	11861_7#56	Mycobacteroides abscessus subsp. massiliense	791	4720571	Scaffold	PRJEB2779	SAMEA2259596	4646	4545
GCF_900135705	GCF_900135705.1	11861_7#69	Mycobacteroides abscessus subsp. abscessus	804	5432838	Scaffold	PRJEB2779	SAMEA2259609	5484	5306
GCF_900135725	GCF_900135725.1	11861_7#72	Mycobacteroides abscessus subsp. abscessus	807	5433170	Scaffold	PRJEB2779	SAMEA2259612	5477	5312
GCF_900135735	GCF_900135735.1	11861_7#85	Mycobacteroides abscessus subsp. massiliense	825	4825565	Scaffold	PRJEB2779	SAMEA2259630	4732	4604
GCF_900135745	GCF_900135745.1	11861_7#86	Mycobacteroides abscessus subsp. massiliense	826	4824949	Scaffold	PRJEB2779	SAMEA2259631	4733	4598
GCF_900135755	GCF_900135755.1	11861_7#77	Mycobacteroides abscessus subsp. massiliense	812	4839407	Scaffold	PRJEB2779	SAMEA2259617	4767	4637
GCF_900135765	GCF_900135765.1	11861_7#73	Mycobacteroides abscessus subsp. abscessus	808	5433114	Scaffold	PRJEB2779	SAMEA2259613	5473	5309
GCF_900135775	GCF_900135775.1	11861_7#80	Mycobacteroides abscessus subsp. abscessus	815	5077655	Scaffold	PRJEB2779	SAMEA2259620	5026	4920
GCF_900135785	GCF_900135785.1	11861_8#12	Mycobacteroides abscessus subsp. abscessus	820	4933465	Scaffold	PRJEB2779	SAMEA2259625	4905	4786
GCF_900135795	GCF_900135795.1	11861_7#92	Mycobacteroides abscessus subsp. abscessus	832	4973664	Scaffold	PRJEB2779	SAMEA2259637	4900	4784
GCF_900135805	GCF_900135805.1	11893_6#21	Mycobacteroides abscessus subsp. abscessus	855	5038910	Scaffold	PRJEB2779	SAMEA2259660	4994	4882
GCF_900135815	GCF_900135815.1	11861_8#3	Mycobacteroides abscessus subsp. abscessus	745	5135355	Scaffold	PRJEB2779	SAMEA2259550	5106	4996
GCF_900135825	GCF_900135825.1	11861_8#17	Mycobacteroides abscessus subsp. abscessus	858	5144103	Scaffold	PRJEB2779	SAMEA2259663	5119	4997
GCF_900135835	GCF_900135835.1	11893_6#22	Mycobacteroides abscessus subsp. massiliense	856	4820509	Scaffold	PRJEB2779	SAMEA2259661	4792	4682
GCF_900135845	GCF_900135845.1	11861_8#5	Mycobacteroides abscessus subsp. abscessus	782	5122167	Scaffold	PRJEB2779	SAMEA2259587	5186	5030
GCF_900135855	GCF_900135855.1	11893_6#23	Mycobacteroides abscessus subsp. abscessus	857	5141760	Scaffold	PRJEB2779	SAMEA2259662	5109	5000
GCF_900135875	GCF_900135875.1	11861_8#7	Mycobacteroides abscessus subsp. massiliense	784	5202693	Scaffold	PRJEB2779	SAMEA2259589	5239	5057
GCF_900135885	GCF_900135885.1	11893_6#37	Mycobacteroides abscessus subsp. bolletii	874	5187754	Scaffold	PRJEB2779	SAMEA2259679	5180	5022
GCF_900135895	GCF_900135895.1	11893_6#38	Mycobacteroides abscessus subsp. bolletii	875	5186969	Scaffold	PRJEB2779	SAMEA2259680	5179	5028
GCF_900135905	GCF_900135905.1	12078_1#69	Mycobacteroides abscessus subsp. massiliense	1172	5152712	Scaffold	PRJEB2779	SAMEA2275634	5207	5069
GCF_900135915	GCF_900135915.1	12078_1#71	Mycobacteroides abscessus subsp. massiliense	1174	5162961	Scaffold	PRJEB2779	SAMEA2275636	5219	5080
GCF_900135925	GCF_900135925.1	12082_5#62	Mycobacteroides abscessus subsp. abscessus	1003	5003309	Scaffold	PRJEB2779	SAMEA2275729	4958	4841
GCF_900135935	GCF_900135935.1	11893_6#39	Mycobacteroides abscessus subsp. abscessus	878	5515314	Scaffold	PRJEB2779	SAMEA2259683	5626	5439
GCF_900135945	GCF_900135945.1	12082_5#61	Mycobacteroides abscessus subsp. abscessus	990	5182790	Scaffold	PRJEB2779	SAMEA2275716	5135	5019
GCF_900135955	GCF_900135955.1	12082_5#63	Mycobacteroides abscessus subsp. massiliense	1004	4902012	Scaffold	PRJEB2779	SAMEA2275730	4865	4751
GCF_900135965	GCF_900135965.1	12082_5#64	Mycobacteroides abscessus subsp. massiliense	1006	4900449	Scaffold	PRJEB2779	SAMEA2275732	4869	4755
GCF_900135975	GCF_900135975.1	12163_1#55	Mycobacteroides abscessus subsp. abscessus	980	5476892	Scaffold	PRJEB2779	SAMEA2275706	5555	5365
GCF_900135985	GCF_900135985.1	12082_5#79	Mycobacteroides abscessus subsp. massiliense	1113	4720673	Scaffold	PRJEB2779	SAMEA2275839	4640	4543
GCF_900135995	GCF_900135995.1	12163_1#54	Mycobacteroides abscessus subsp. bolletii	979	5182499	Scaffold	PRJEB2779	SAMEA2275705	5171	5023
GCF_900136005	GCF_900136005.1	12163_1#56	Mycobacteroides abscessus subsp. massiliense	981	4869538	Scaffold	PRJEB2779	SAMEA2275707	4844	4744
GCF_900136015	GCF_900136015.1	12163_1#57	Mycobacteroides abscessus subsp. abscessus	982	5185215	Scaffold	PRJEB2779	SAMEA2275708	5170	5042
GCF_900136025	GCF_900136025.1	12163_1#58	Mycobacteroides abscessus subsp. massiliense	983	4868493	Scaffold	PRJEB2779	SAMEA2275709	4853	4748
GCF_900136035	GCF_900136035.1	12163_1#59	Mycobacteroides abscessus subsp. abscessus	984	5140110	Scaffold	PRJEB2779	SAMEA2275710	5123	5005
GCF_900136045	GCF_900136045.1	12163_1#61	Mycobacteroides abscessus subsp. abscessus	986	5275952	Scaffold	PRJEB2779	SAMEA2275712	5293	5170
GCF_900136055	GCF_900136055.1	12163_1#60	Mycobacteroides abscessus subsp. abscessus	985	5189599	Scaffold	PRJEB2779	SAMEA2275711	5162	5039
GCF_900136065	GCF_900136065.1	12163_1#63	Mycobacteroides abscessus subsp. abscessus	988	5231958	Scaffold	PRJEB2779	SAMEA2275714	5224	5109
GCF_900136075	GCF_900136075.1	12163_1#64	Mycobacteroides abscessus subsp. abscessus	989	5230748	Scaffold	PRJEB2779	SAMEA2275715	5216	5101
GCF_900136085	GCF_900136085.1	12163_1#68	Mycobacteroides abscessus subsp. abscessus	994	5174905	Scaffold	PRJEB2779	SAMEA2275720	5170	5055
GCF_900136095	GCF_900136095.1	12163_1#66	Mycobacteroides abscessus subsp. abscessus	992	5113924	Scaffold	PRJEB2779	SAMEA2275718	5105	4984
GCF_900136105	GCF_900136105.1	12163_1#62	Mycobacteroides abscessus subsp. abscessus	987	5083961	Scaffold	PRJEB2779	SAMEA2275713	5037	4929
GCF_900136115	GCF_900136115.1	12163_1#70	Mycobacteroides abscessus subsp. abscessus	996	5178152	Scaffold	PRJEB2779	SAMEA2275722	5165	5053
GCF_900136125	GCF_900136125.1	12163_1#69	Mycobacteroides abscessus subsp. massiliense	995	5476044	Scaffold	PRJEB2779	SAMEA2275721	5634	5433
GCF_900136135	GCF_900136135.1	12163_1#71	Mycobacteroides abscessus subsp. abscessus	997	5378629	Scaffold	PRJEB2779	SAMEA2275723	5437	5296
GCF_900136145	GCF_900136145.1	12163_1#72	Mycobacteroides abscessus subsp. abscessus	998	5228796	Scaffold	PRJEB2779	SAMEA2275724	5217	5100
GCF_900136155	GCF_900136155.1	12163_1#67	Mycobacteroides abscessus subsp. abscessus	993	5176924	Scaffold	PRJEB2779	SAMEA2275719	5159	5051
GCF_900136175	GCF_900136175.1	12163_1#73	Mycobacteroides abscessus subsp. massiliense	999	4983419	Scaffold	PRJEB2779	SAMEA2275725	4993	4873
GCF_900136185	GCF_900136185.1	12163_1#65	Mycobacteroides abscessus subsp. abscessus	991	5177563	Scaffold	PRJEB2779	SAMEA2275717	5162	5049
GCF_900136195	GCF_900136195.1	12163_1#75	Mycobacteroides abscessus subsp. massiliense	1001	4900374	Scaffold	PRJEB2779	SAMEA2275727	4870	4760
GCF_900136205	GCF_900136205.1	12163_1#77	Mycobacteroides abscessus subsp. bolletii	1005	5563293	Scaffold	PRJEB2779	SAMEA2275731	5699	5536
GCF_900136215	GCF_900136215.1	12163_1#76	Mycobacteroides abscessus subsp. abscessus	1002	4971404	Scaffold	PRJEB2779	SAMEA2275728	4932	4810
GCF_900136225	GCF_900136225.1	12163_1#78	Mycobacteroides abscessus subsp. massiliense	1007	4937900	Scaffold	PRJEB2779	SAMEA2275733	4959	4854
GCF_900136235	GCF_900136235.1	12163_1#79	Mycobacteroides abscessus subsp. bolletii	1008	5193531	Scaffold	PRJEB2779	SAMEA2275734	5200	5040
GCF_900136245	GCF_900136245.1	12163_1#80	Mycobacteroides abscessus subsp. abscessus	1009	5176279	Scaffold	PRJEB2779	SAMEA2275735	5170	5053
GCF_900136255	GCF_900136255.1	12163_1#81	Mycobacteroides abscessus subsp. abscessus	1010	5379846	Scaffold	PRJEB2779	SAMEA2275736	5437	5289
GCF_900136265	GCF_900136265.1	12163_1#82	Mycobacteroides abscessus subsp. abscessus	1011	4913045	Scaffold	PRJEB2779	SAMEA2275737	4837	4710
GCF_900136275	GCF_900136275.1	12163_1#83	Mycobacteroides abscessus subsp. massiliense	1012	4900203	Scaffold	PRJEB2779	SAMEA2275738	4872	4758
GCF_900136285	GCF_900136285.1	12163_1#84	Mycobacteroides abscessus subsp. abscessus	1013	5082795	Scaffold	PRJEB2779	SAMEA2275739	5039	4928
GCF_900136295	GCF_900136295.1	12163_1#86	Mycobacteroides abscessus subsp. massiliense	1015	5437174	Scaffold	PRJEB2779	SAMEA2275741	5440	5303
GCF_900136305	GCF_900136305.1	12163_1#87	Mycobacteroides abscessus subsp. abscessus	1016	5679915	Scaffold	PRJEB2779	SAMEA2275742	5847	5643
GCF_900136315	GCF_900136315.1	12163_1#85	Mycobacteroides abscessus subsp. massiliense	1014	5476534	Scaffold	PRJEB2779	SAMEA2275740	5630	5435
GCF_900136325	GCF_900136325.1	12163_1#88	Mycobacteroides abscessus subsp. massiliense	1017	4899964	Scaffold	PRJEB2779	SAMEA2275743	4865	4753
GCF_900136345	GCF_900136345.1	12163_2#79	Mycobacteroides abscessus subsp. massiliense	1119	4796971	Scaffold	PRJEB2779	SAMEA2275845	4774	4671
GCF_900136355	GCF_900136355.1	12163_1#90	Mycobacteroides abscessus subsp. abscessus	1019	5175211	Scaffold	PRJEB2779	SAMEA2275745	5168	5050
GCF_900136365	GCF_900136365.1	12163_2#74	Mycobacteroides abscessus subsp. abscessus	1114	5246245	Scaffold	PRJEB2779	SAMEA2275840	5241	5097
GCF_900136375	GCF_900136375.1	12163_1#89	Mycobacteroides abscessus subsp. massiliense	1018	5386577	Scaffold	PRJEB2779	SAMEA2275744	5387	5263
GCF_900136385	GCF_900136385.1	12163_2#84	Mycobacteroides abscessus subsp. abscessus	1125	5166209	Scaffold	PRJEB2779	SAMEA2275851	5124	5004
GCF_900136395	GCF_900136395.1	12163_2#85	Mycobacteroides abscessus subsp. massiliense	1126	4984453	Scaffold	PRJEB2779	SAMEA2275852	4983	4876
GCF_900136405	GCF_900136405.1	20034_1#17	Mycobacteroides abscessus subsp. massiliense	aerosol_Bronch_1	4826619	Scaffold	PRJEB2779	SAMEA4008306	4726	4604
GCF_900136415	GCF_900136415.1	10208_3#44	Mycobacteroides abscessus subsp. abscessus	469	5023440	Contig	PRJEB2779	SAMEA2071615	4967	4864
GCF_900136425	GCF_900136425.1	20034_1#18	Mycobacteroides abscessus subsp. massiliense	aerosol_Bronch_2	4827969	Scaffold	PRJEB2779	SAMEA4008307	4729	4609
GCF_900136435	GCF_900136435.1	10208_3#66	Mycobacteroides abscessus subsp. abscessus	491	5125518	Scaffold	PRJEB2779	SAMEA2070911	5129	5016
GCF_900136445	GCF_900136445.1	10208_3#68	Mycobacteroides abscessus subsp. abscessus	493	5267225	Contig	PRJEB2779	SAMEA2071621	5272	5168
GCF_900136455	GCF_900136455.1	10208_3#67	Mycobacteroides abscessus subsp. massiliense	492	5302629	Contig	PRJEB2779	SAMEA2069155	5360	5178
GCF_900136465	GCF_900136465.1	10208_3#70	Mycobacteroides abscessus subsp. massiliense	495	4873158	Contig	PRJEB2779	SAMEA2069156	4812	4699
GCF_900136475	GCF_900136475.1	10208_3#69	Mycobacteroides abscessus subsp. abscessus	494	5137752	Scaffold	PRJEB2779	SAMEA2070912	5152	5011
GCF_900136485	GCF_900136485.1	10208_3#76	Mycobacteroides abscessus subsp. abscessus	501	5037991	Contig	PRJEB2779	SAMEA2069316	5026	4899
GCF_900136495	GCF_900136495.1	10208_3#74	Mycobacteroides abscessus subsp. massiliense	499	5016526	Contig	PRJEB2779	SAMEA2071623	4915	4785
GCF_900136505	GCF_900136505.1	10208_3#77	Mycobacteroides abscessus subsp. abscessus	502	5068938	Contig	PRJEB2779	SAMEA2071624	4995	4897
GCF_900136515	GCF_900136515.1	10208_3#75	Mycobacteroides abscessus subsp. abscessus	500	5130270	Contig	PRJEB2779	SAMEA2070914	5108	4977
GCF_900136525	GCF_900136525.1	10208_3#71	Mycobacteroides abscessus subsp. massiliense	496	5167964	Scaffold	PRJEB2779	SAMEA2071622	5179	5062
GCF_900136535	GCF_900136535.1	10208_3#79	Mycobacteroides abscessus subsp. abscessus	504	5070412	Contig	PRJEB2779	SAMEA2069317	4991	4894
GCF_900136545	GCF_900136545.1	10208_3#81	Mycobacteroides abscessus subsp. abscessus	506	5284560	Contig	PRJEB2779	SAMEA2068741	5290	5172
GCF_900136555	GCF_900136555.1	10208_3#78	Mycobacteroides abscessus subsp. abscessus	503	5187799	Contig	PRJEB2779	SAMEA2068740	5166	5038
GCF_900136565	GCF_900136565.1	10208_3#73	Mycobacteroides abscessus subsp. abscessus	498	5279563	Contig	PRJEB2779	SAMEA2069315	5304	5184
GCF_900136575	GCF_900136575.1	10208_3#80	Mycobacteroides abscessus subsp. abscessus	505	5264885	Contig	PRJEB2779	SAMEA2071625	5259	5114
GCF_900136585	GCF_900136585.1	10208_3#82	Mycobacteroides abscessus subsp. abscessus	507	5165779	Scaffold	PRJEB2779	SAMEA2069318	5151	5047
GCF_900136595	GCF_900136595.1	10625_4#30	Mycobacteroides abscessus subsp. abscessus	30	5372942	Scaffold	PRJEB2779	SAMEA2070595	5406	5244
GCF_900136605	GCF_900136605.1	10208_3#84	Mycobacteroides abscessus subsp. abscessus	509	5009808	Contig	PRJEB2779	SAMEA1963837	4962	4851
GCF_900136615	GCF_900136615.1	10625_4#32	Mycobacteroides abscessus subsp. abscessus	32	5572102	Scaffold	PRJEB2779	SAMEA2070161	5688	5493
GCF_900136625	GCF_900136625.1	10625_4#31	Mycobacteroides abscessus subsp. abscessus	31	5035007	Scaffold	PRJEB2779	SAMEA2071184	4979	4871
GCF_900136645	GCF_900136645.1	10625_5#12	Mycobacteroides abscessus subsp. abscessus	97	5227256	Scaffold	PRJEB2779	SAMEA2071231	5198	5072
GCF_900136655	GCF_900136655.1	10625_5#22	Mycobacteroides abscessus subsp. bolletii	107	5267076	Scaffold	PRJEB2779	SAMEA2070302	5305	5155
GCF_900136665	GCF_900136665.1	10625_5#21	Mycobacteroides abscessus subsp. abscessus	106	5287451	Contig	PRJEB2779	SAMEA2071234	5351	5184
GCF_900136675	GCF_900136675.1	10625_5#13	Mycobacteroides abscessus subsp. abscessus	98	5425699	Scaffold	PRJEB2779	SAMEA2070299	5481	5301
GCF_900136685	GCF_900136685.1	10625_5#23	Mycobacteroides abscessus subsp. abscessus	108	5078843	Contig	PRJEB2779	SAMEA2070714	5090	4961
GCF_900136695	GCF_900136695.1	10625_5#25	Mycobacteroides abscessus subsp. abscessus	110	5089480	Contig	PRJEB2779	SAMEA2070303	5043	4942
GCF_900136705	GCF_900136705.1	10625_5#24	Mycobacteroides abscessus subsp. abscessus	109	5197330	Scaffold	PRJEB2779	SAMEA2071235	5214	5105
GCF_900136715	GCF_900136715.1	10625_5#28	Mycobacteroides abscessus subsp. massiliense	113	5129375	Contig	PRJEB2779	SAMEA2070304	5156	5022
GCF_900136725	GCF_900136725.1	10625_5#27	Mycobacteroides abscessus subsp. massiliense	112	5127721	Contig	PRJEB2779	SAMEA2071236	5155	5023
GCF_900136745	GCF_900136745.1	10625_5#32	Mycobacteroides abscessus subsp. abscessus	117	5158663	Contig	PRJEB2779	SAMEA2070717	5131	5016
GCF_900136755	GCF_900136755.1	10625_5#30	Mycobacteroides abscessus subsp. massiliense	115	5114030	Contig	PRJEB2779	SAMEA2071237	5145	5014
GCF_900136765	GCF_900136765.1	10625_5#34	Mycobacteroides abscessus subsp. abscessus	119	5130254	Scaffold	PRJEB2779	SAMEA2070306	5086	4992
GCF_900136775	GCF_900136775.1	10625_5#35	Mycobacteroides abscessus subsp. abscessus	120	5524727	Scaffold	PRJEB2779	SAMEA2070718	5627	5452
GCF_900136795	GCF_900136795.1	10625_5#36	Mycobacteroides abscessus subsp. abscessus	121	5368840	Scaffold	PRJEB2779	SAMEA2071239	5458	5289
GCF_900136805	GCF_900136805.1	10625_5#40	Mycobacteroides abscessus subsp. abscessus	125	5038416	Contig	PRJEB2779	SAMEA2070308	4994	4882
GCF_900136815	GCF_900136815.1	10625_5#37	Mycobacteroides abscessus subsp. abscessus	122	5367133	Contig	PRJEB2779	SAMEA2070307	5472	5307
GCF_900136825	GCF_900136825.1	10625_5#39	Mycobacteroides abscessus subsp. massiliense	124	5536128	Contig	PRJEB2779	SAMEA2071240	5750	5589
GCF_900136835	GCF_900136835.1	10625_5#42	Mycobacteroides abscessus subsp. abscessus	127	5037609	Scaffold	PRJEB2779	SAMEA2071241	4999	4884
GCF_900136845	GCF_900136845.1	10625_5#41	Mycobacteroides abscessus subsp. abscessus	126	5038023	Contig	PRJEB2779	SAMEA2070818	4995	4880
GCF_900136855	GCF_900136855.1	10625_5#43	Mycobacteroides abscessus subsp. abscessus	128	5038280	Contig	PRJEB2779	SAMEA2070411	4992	4877
GCF_900136865	GCF_900136865.1	10625_5#57	Mycobacteroides abscessus subsp. abscessus	142	5227253	Scaffold	PRJEB2779	SAMEA2071245	5240	5137
GCF_900136885	GCF_900136885.1	10625_5#56	Mycobacteroides abscessus subsp. abscessus	141	4934439	Scaffold	PRJEB2779	SAMEA1964489	4840	4733
GCF_900136905	GCF_900136905.1	10625_5#58	Mycobacteroides abscessus subsp. abscessus	143	5369629	Scaffold	PRJEB2779	SAMEA2070416	5405	5243
GCF_900136915	GCF_900136915.1	11861_7#15	Mycobacteroides abscessus subsp. abscessus	747	5134676	Scaffold	PRJEB2779	SAMEA2259552	5110	4993
GCF_900136925	GCF_900136925.1	10660_1#22	Mycobacteroides abscessus subsp. abscessus	552	5073879	Scaffold	PRJEB2779	SAMEA2160528	5013	4916
GCF_900136935	GCF_900136935.1	11861_7#14	Mycobacteroides abscessus subsp. abscessus	746	5133739	Scaffold	PRJEB2779	SAMEA2259551	5095	4984
GCF_900136945	GCF_900136945.1	10665_2#78	Mycobacteroides abscessus subsp. abscessus	548	5124848	Contig	PRJEB2779	SAMEA2154288	5089	4971
GCF_900136955	GCF_900136955.1	11861_7#36	Mycobacteroides abscessus subsp. abscessus	768	4868052	Scaffold	PRJEB2779	SAMEA2259573	4797	4688
GCF_900136965	GCF_900136965.1	11861_7#51	Mycobacteroides abscessus subsp. massiliense	785	5203233	Scaffold	PRJEB2779	SAMEA2259590	5236	5063
GCF_900136975	GCF_900136975.1	11861_7#71	Mycobacteroides abscessus subsp. abscessus	806	5246783	Scaffold	PRJEB2779	SAMEA2259611	5248	5094
GCF_900136995	GCF_900136995.1	11861_7#75	Mycobacteroides abscessus subsp. abscessus	810	5433785	Scaffold	PRJEB2779	SAMEA2259615	5464	5310
GCF_900137005	GCF_900137005.1	11861_7#76	Mycobacteroides abscessus subsp. abscessus	811	5098887	Scaffold	PRJEB2779	SAMEA2259616	5056	4958
GCF_900137015	GCF_900137015.1	11861_7#87	Mycobacteroides abscessus subsp. abscessus	827	5025372	Scaffold	PRJEB2779	SAMEA2259632	4979	4865
GCF_900137025	GCF_900137025.1	11861_7#78	Mycobacteroides abscessus subsp. massiliense	813	4893596	Scaffold	PRJEB2779	SAMEA2259618	4828	4715
GCF_900137035	GCF_900137035.1	11861_7#93	Mycobacteroides abscessus subsp. abscessus	833	4973009	Scaffold	PRJEB2779	SAMEA2259638	4902	4782
GCF_900137045	GCF_900137045.1	11861_8#13	Mycobacteroides abscessus subsp. abscessus	821	4929191	Scaffold	PRJEB2779	SAMEA2259626	4900	4782
GCF_900137055	GCF_900137055.1	11861_8#18	Mycobacteroides abscessus subsp. abscessus	859	4663918	Scaffold	PRJEB2779	SAMEA2259664	4567	4454
GCF_900137065	GCF_900137065.1	11861_8#14	Mycobacteroides abscessus subsp. abscessus	822	4930111	Scaffold	PRJEB2779	SAMEA2259627	4889	4785
GCF_900137075	GCF_900137075.1	11893_6#1	Mycobacteroides abscessus subsp. abscessus	834	4972849	Scaffold	PRJEB2779	SAMEA2259639	4892	4786
GCF_900137085	GCF_900137085.1	11861_8#6	Mycobacteroides abscessus subsp. abscessus	783	5121909	Scaffold	PRJEB2779	SAMEA2259588	5183	5030
GCF_900137095	GCF_900137095.1	11861_8#9	Mycobacteroides abscessus subsp. massiliense	786	5203061	Scaffold	PRJEB2779	SAMEA2259591	5243	5051
GCF_900137105	GCF_900137105.1	11893_6#36	Mycobacteroides abscessus subsp. massiliense	872	4920243	Scaffold	PRJEB2779	SAMEA2259677	4851	4725
GCF_900137115	GCF_900137115.1	11893_6#3	Mycobacteroides abscessus subsp. abscessus	836	5056364	Scaffold	PRJEB2779	SAMEA2259641	5008	4906
GCF_900137125	GCF_900137125.1	12045_8#44	Mycobacteroides abscessus subsp. abscessus	1081	5215977	Scaffold	PRJEB2779	SAMEA2275807	5205	5097
GCF_900137135	GCF_900137135.1	11893_6#17	Mycobacteroides abscessus subsp. bolletii	850	4922264	Scaffold	PRJEB2779	SAMEA2259655	4852	4714
GCF_900137155	GCF_900137155.1	12078_1#68	Mycobacteroides abscessus subsp. abscessus	1171	5199349	Scaffold	PRJEB2779	SAMEA2275633	5226	5085
GCF_900137165	GCF_900137165.1	12078_1#67	Mycobacteroides abscessus subsp. abscessus	1170	5199532	Scaffold	PRJEB2779	SAMEA2275632	5220	5082
GCF_900137175	GCF_900137175.1	12078_1#62	Mycobacteroides abscessus subsp. abscessus	1165	5051107	Scaffold	PRJEB2779	SAMEA2275627	4968	4861
GCF_900137185	GCF_900137185.1	12078_1#70	Mycobacteroides abscessus subsp. massiliense	1173	5153117	Scaffold	PRJEB2779	SAMEA2275635	5207	5067
GCF_900137195	GCF_900137195.1	12082_5#65	Mycobacteroides abscessus subsp. bolletii	1022	4871183	Scaffold	PRJEB2779	SAMEA2275748	4793	4642
GCF_900137205	GCF_900137205.1	12082_5#66	Mycobacteroides abscessus subsp. abscessus	1029	5303863	Scaffold	PRJEB2779	SAMEA2275755	5352	5226
GCF_900137215	GCF_900137215.1	12082_5#86	Mycobacteroides abscessus subsp. abscessus	1142	5206103	Scaffold	PRJEB2779	SAMEA2275868	5210	5098
GCF_900137225	GCF_900137225.1	12082_5#69	Mycobacteroides abscessus subsp. abscessus	1070	4914086	Scaffold	PRJEB2779	SAMEA2275796	4837	4723
GCF_900137235	GCF_900137235.1	12082_5#68	Mycobacteroides abscessus subsp. abscessus	1063	5230609	Scaffold	PRJEB2779	SAMEA2275789	5221	5103
GCF_900137245	GCF_900137245.1	12082_5#81	Mycobacteroides abscessus subsp. massiliense	1127	5160302	Scaffold	PRJEB2779	SAMEA2275853	5226	5067
GCF_900137255	GCF_900137255.1	12163_1#91	Mycobacteroides abscessus subsp. abscessus	1020	5088779	Scaffold	PRJEB2779	SAMEA2275746	5031	4909
GCF_900137265	GCF_900137265.1	12082_5#82	Mycobacteroides abscessus subsp. abscessus	1132	5347581	Scaffold	PRJEB2779	SAMEA2275858	5383	5210
GCF_900137275	GCF_900137275.1	12163_1#94	Mycobacteroides abscessus subsp. abscessus	1024	5176744	Scaffold	PRJEB2779	SAMEA2275750	5171	5058
GCF_900137285	GCF_900137285.1	12163_1#93	Mycobacteroides abscessus subsp. abscessus	1023	5302894	Scaffold	PRJEB2779	SAMEA2275749	5344	5228
GCF_900137295	GCF_900137295.1	12163_1#92	Mycobacteroides abscessus subsp. massiliense	1021	4900736	Scaffold	PRJEB2779	SAMEA2275747	4874	4759
GCF_900137305	GCF_900137305.1	12163_1#96	Mycobacteroides abscessus subsp. abscessus	1026	5175320	Scaffold	PRJEB2779	SAMEA2275752	5163	5047
GCF_900137315	GCF_900137315.1	12163_1#95	Mycobacteroides abscessus subsp. abscessus	1025	4913336	Scaffold	PRJEB2779	SAMEA2275751	4840	4728
GCF_900137325	GCF_900137325.1	12163_2#1	Mycobacteroides abscessus subsp. abscessus	1027	4924631	Scaffold	PRJEB2779	SAMEA2275753	4842	4726
GCF_900137335	GCF_900137335.1	12163_2#12	Mycobacteroides abscessus subsp. massiliense	1038	5074931	Scaffold	PRJEB2779	SAMEA2275764	5068	4903
GCF_900137345	GCF_900137345.1	12163_2#10	Mycobacteroides abscessus subsp. abscessus	1036	5081634	Scaffold	PRJEB2779	SAMEA2275762	5036	4925
GCF_900137355	GCF_900137355.1	12163_2#14	Mycobacteroides abscessus subsp. abscessus	1040	5475545	Scaffold	PRJEB2779	SAMEA2275766	5562	5380
GCF_900137365	GCF_900137365.1	12163_2#11	Mycobacteroides abscessus subsp. abscessus	1037	5136112	Scaffold	PRJEB2779	SAMEA2275763	5083	4963
GCF_900137375	GCF_900137375.1	12163_2#13	Mycobacteroides abscessus subsp. abscessus	1039	5407920	Scaffold	PRJEB2779	SAMEA2275765	5461	5278
GCF_900137385	GCF_900137385.1	12163_2#15	Mycobacteroides abscessus subsp. abscessus	1041	5083396	Scaffold	PRJEB2779	SAMEA2275767	5034	4920
GCF_900137395	GCF_900137395.1	12163_2#16	Mycobacteroides abscessus subsp. abscessus	1042	5125420	Scaffold	PRJEB2779	SAMEA2275768	5097	4953
GCF_900137405	GCF_900137405.1	12163_2#17	Mycobacteroides abscessus subsp. abscessus	1043	5182665	Scaffold	PRJEB2779	SAMEA2275769	5145	5020
GCF_900137415	GCF_900137415.1	12163_2#18	Mycobacteroides abscessus subsp. abscessus	1044	5181122	Scaffold	PRJEB2779	SAMEA2275770	5146	5028
GCF_900137425	GCF_900137425.1	12163_2#20	Mycobacteroides abscessus subsp. abscessus	1046	5207714	Scaffold	PRJEB2779	SAMEA2275772	5200	5092
GCF_900137435	GCF_900137435.1	12163_2#19	Mycobacteroides abscessus subsp. abscessus	1045	5242737	Scaffold	PRJEB2779	SAMEA2275771	5284	5158
GCF_900137445	GCF_900137445.1	12163_2#21	Mycobacteroides abscessus subsp. abscessus	1047	4968153	Scaffold	PRJEB2779	SAMEA2275773	4925	4804
GCF_900137455	GCF_900137455.1	12163_2#2	Mycobacteroides abscessus subsp. abscessus	1028	4923563	Scaffold	PRJEB2779	SAMEA2275754	4843	4724
GCF_900137465	GCF_900137465.1	12163_2#23	Mycobacteroides abscessus subsp. abscessus	1050	4912746	Scaffold	PRJEB2779	SAMEA2275776	4832	4720
GCF_900137475	GCF_900137475.1	12163_2#22	Mycobacteroides abscessus subsp. massiliense	1049	4868123	Scaffold	PRJEB2779	SAMEA2275775	4851	4746
GCF_900137485	GCF_900137485.1	12163_2#25	Mycobacteroides abscessus subsp. massiliense	1052	4900975	Scaffold	PRJEB2779	SAMEA2275778	4868	4757
GCF_900137495	GCF_900137495.1	12163_2#24	Mycobacteroides abscessus subsp. abscessus	1051	5188605	Scaffold	PRJEB2779	SAMEA2275777	5154	5042
GCF_900137505	GCF_900137505.1	12163_2#26	Mycobacteroides abscessus subsp. abscessus	1053	4940643	Scaffold	PRJEB2779	SAMEA2275779	4894	4791
GCF_900137515	GCF_900137515.1	12163_2#28	Mycobacteroides abscessus subsp. abscessus	1055	4968489	Scaffold	PRJEB2779	SAMEA2275781	4930	4811
GCF_900137525	GCF_900137525.1	12163_2#27	Mycobacteroides abscessus subsp. abscessus	1054	5218380	Scaffold	PRJEB2779	SAMEA2275780	5218	5057
GCF_900137535	GCF_900137535.1	12163_2#29	Mycobacteroides abscessus subsp. bolletii	1056	4960413	Scaffold	PRJEB2779	SAMEA2275782	4890	4773
GCF_900137545	GCF_900137545.1	12163_2#3	Mycobacteroides abscessus subsp. abscessus	1030	5279159	Scaffold	PRJEB2779	SAMEA2275756	5228	5109
GCF_900137555	GCF_900137555.1	12163_2#30	Mycobacteroides abscessus subsp. massiliense	1057	5513607	Scaffold	PRJEB2779	SAMEA2275783	5701	5494
GCF_900137565	GCF_900137565.1	12163_2#33	Mycobacteroides abscessus subsp. abscessus	1059	4913112	Scaffold	PRJEB2779	SAMEA2275785	4838	4723
GCF_900137575	GCF_900137575.1	12163_2#35	Mycobacteroides abscessus subsp. abscessus	1061	5082459	Scaffold	PRJEB2779	SAMEA2275787	5032	4926
GCF_900137585	GCF_900137585.1	12163_2#34	Mycobacteroides abscessus subsp. abscessus	1060	5476098	Scaffold	PRJEB2779	SAMEA2275786	5554	5373
GCF_900137595	GCF_900137595.1	12163_2#32	Mycobacteroides abscessus subsp. abscessus	1058	5309256	Scaffold	PRJEB2779	SAMEA2275784	5343	5173
GCF_900137605	GCF_900137605.1	12163_2#36	Mycobacteroides abscessus subsp. abscessus	1062	5297958	Scaffold	PRJEB2779	SAMEA2275788	5303	5149
GCF_900137615	GCF_900137615.1	12163_2#41	Mycobacteroides abscessus subsp. abscessus	1068	5306643	Scaffold	PRJEB2779	SAMEA2275794	5330	5209
GCF_900137625	GCF_900137625.1	12163_2#39	Mycobacteroides abscessus subsp. massiliense	1066	4900880	Scaffold	PRJEB2779	SAMEA2275792	4890	4781
GCF_900137645	GCF_900137645.1	12163_2#4	Mycobacteroides abscessus subsp. abscessus	1031	5278529	Scaffold	PRJEB2779	SAMEA2275757	5228	5108
GCF_900137655	GCF_900137655.1	12163_2#42	Mycobacteroides abscessus subsp. abscessus	1069	5084646	Scaffold	PRJEB2779	SAMEA2275795	5033	4931
GCF_900137665	GCF_900137665.1	12163_2#38	Mycobacteroides abscessus subsp. abscessus	1065	5304334	Scaffold	PRJEB2779	SAMEA2275791	5327	5168
GCF_900137675	GCF_900137675.1	12163_2#40	Mycobacteroides abscessus subsp. abscessus	1067	5085352	Scaffold	PRJEB2779	SAMEA2275793	5035	4929
GCF_900137685	GCF_900137685.1	12163_2#44	Mycobacteroides abscessus subsp. abscessus	1071	5289658	Scaffold	PRJEB2779	SAMEA2275797	5298	5144
GCF_900137695	GCF_900137695.1	12163_2#45	Mycobacteroides abscessus subsp. massiliense	1072	5002474	Scaffold	PRJEB2779	SAMEA2275798	4992	4842
GCF_900137715	GCF_900137715.1	12163_2#47	Mycobacteroides abscessus subsp. abscessus	1074	5230071	Scaffold	PRJEB2779	SAMEA2275800	5247	5133
GCF_900137725	GCF_900137725.1	12163_2#5	Mycobacteroides abscessus subsp. massiliense	1032	4863398	Scaffold	PRJEB2779	SAMEA2275758	4837	4733
GCF_900137735	GCF_900137735.1	12163_2#50	Mycobacteroides abscessus subsp. abscessus	1077	5360374	Scaffold	PRJEB2779	SAMEA2275803	5404	5262
GCF_900137745	GCF_900137745.1	12163_2#51	Mycobacteroides abscessus subsp. abscessus	1078	5180807	Scaffold	PRJEB2779	SAMEA2275804	5146	5026
GCF_900137755	GCF_900137755.1	12163_2#49	Mycobacteroides abscessus subsp. abscessus	1076	5368817	Scaffold	PRJEB2779	SAMEA2275802	5522	5320
GCF_900137765	GCF_900137765.1	12163_2#48	Mycobacteroides abscessus subsp. abscessus	1075	5309425	Scaffold	PRJEB2779	SAMEA2275801	5345	5173
GCF_900137785	GCF_900137785.1	12163_2#55	Mycobacteroides abscessus subsp. abscessus	1083	5349347	Scaffold	PRJEB2779	SAMEA2275809	5378	5212
GCF_900137795	GCF_900137795.1	12163_2#53	Mycobacteroides abscessus subsp. abscessus	1080	5158779	Scaffold	PRJEB2779	SAMEA2275806	5161	5052
GCF_900137815	GCF_900137815.1	12163_2#56	Mycobacteroides abscessus subsp. abscessus	1084	4913286	Scaffold	PRJEB2779	SAMEA2275810	4833	4721
GCF_900137825	GCF_900137825.1	12163_2#57	Mycobacteroides abscessus subsp. abscessus	1085	5361280	Scaffold	PRJEB2779	SAMEA2275811	5405	5267
GCF_900137835	GCF_900137835.1	12163_2#75	Mycobacteroides abscessus subsp. massiliense	1115	4841127	Scaffold	PRJEB2779	SAMEA2275841	4754	4639
GCF_900137845	GCF_900137845.1	12163_2#65	Mycobacteroides abscessus subsp. abscessus	1096	5214327	Scaffold	PRJEB2779	SAMEA2275822	5274	5118
GCF_900137855	GCF_900137855.1	12163_2#6	Mycobacteroides abscessus subsp. bolletii	1033	4884287	Scaffold	PRJEB2779	SAMEA2275759	4774	4651
GCF_900137865	GCF_900137865.1	12163_2#7	Mycobacteroides abscessus subsp. abscessus	1034	5303613	Scaffold	PRJEB2779	SAMEA2275760	5341	5229
GCF_900137875	GCF_900137875.1	12163_2#80	Mycobacteroides abscessus subsp. massiliense	1120	4797740	Scaffold	PRJEB2779	SAMEA2275846	4774	4672
GCF_900137885	GCF_900137885.1	12163_2#86	Mycobacteroides abscessus subsp. bolletii	1128	4894006	Scaffold	PRJEB2779	SAMEA2275854	4788	4662
GCF_900137895	GCF_900137895.1	12163_2#87	Mycobacteroides abscessus subsp. abscessus	1129	4928908	Scaffold	PRJEB2779	SAMEA2275855	4852	4734
GCF_900137915	GCF_900137915.1	12163_2#90	Mycobacteroides abscessus subsp. abscessus	1133	5348575	Scaffold	PRJEB2779	SAMEA2275859	5381	5214
GCF_900137925	GCF_900137925.1	10208_3#83	Mycobacteroides abscessus subsp. abscessus	508	5167978	Contig	PRJEB2779	SAMEA2071626	5142	5044
GCF_900137935	GCF_900137935.1	10660_1#45	Mycobacteroides abscessus subsp. bolletii	542	5456028	Contig	PRJEB2779	SAMEA1966577	5547	5398
GCF_900137945	GCF_900137945.1	12163_2#9	Mycobacteroides abscessus subsp. massiliense	1035	4901005	Scaffold	PRJEB2779	SAMEA2275761	4872	4757
GCF_900137955	GCF_900137955.1	10665_2#79	Mycobacteroides abscessus subsp. abscessus	549	5336330	Contig	PRJEB2779	SAMEA2147654	5350	5196
GCF_900137965	GCF_900137965.1	10660_1#4	Mycobacteroides abscessus subsp. abscessus	553	5108002	Scaffold	PRJEB2779	SAMEA2160658	5053	4955
GCF_900137975	GCF_900137975.1	12163_2#89	Mycobacteroides abscessus subsp. abscessus	1131	5083085	Scaffold	PRJEB2779	SAMEA2275857	5026	4922
GCF_900137985	GCF_900137985.1	11893_6#10	Mycobacteroides abscessus subsp. massiliense	843	5128981	Scaffold	PRJEB2779	SAMEA2259648	5181	5027
GCF_900137995	GCF_900137995.1	11893_6#11	Mycobacteroides abscessus subsp. abscessus	844	5049281	Scaffold	PRJEB2779	SAMEA2259649	4999	4892
GCF_900138005	GCF_900138005.1	10665_2#80	Mycobacteroides abscessus subsp. abscessus	550	5225107	Contig	PRJEB2779	SAMEA2160962	5235	5120
GCF_900138015	GCF_900138015.1	12045_8#34	Mycobacteroides abscessus subsp. abscessus	1145	5278026	Scaffold	PRJEB2779	SAMEA2275871	5309	5198
GCF_900138025	GCF_900138025.1	11893_6#2	Mycobacteroides abscessus subsp. abscessus	835	4974667	Scaffold	PRJEB2779	SAMEA2259640	4900	4787
GCF_900138035	GCF_900138035.1	12045_8#35	Mycobacteroides abscessus subsp. abscessus	1150	5305780	Scaffold	PRJEB2779	SAMEA2275876	5337	5229
GCF_900138055	GCF_900138055.1	12045_8#37	Mycobacteroides abscessus subsp. abscessus	1157	5277736	Scaffold	PRJEB2779	SAMEA2275883	5347	5190
GCF_900138065	GCF_900138065.1	11893_6#60	Mycobacteroides abscessus subsp. abscessus	904	5370952	Scaffold	PRJEB2779	SAMEA2259709	5415	5241
GCF_900138075	GCF_900138075.1	12045_8#38	Mycobacteroides abscessus subsp. abscessus	1158	5112385	Scaffold	PRJEB2779	SAMEA2275884	5089	4962
GCF_900138085	GCF_900138085.1	11893_6#9	Mycobacteroides abscessus subsp. massiliense	842	5183536	Scaffold	PRJEB2779	SAMEA2259647	5249	5100
GCF_900138095	GCF_900138095.1	12045_8#36	Mycobacteroides abscessus subsp. abscessus	1154	5114620	Scaffold	PRJEB2779	SAMEA2275880	5086	4968
GCF_900138105	GCF_900138105.1	12045_8#39	Mycobacteroides abscessus subsp. abscessus	1160	5167661	Scaffold	PRJEB2779	SAMEA2275886	5162	5037
GCF_900138115	GCF_900138115.1	12045_8#47	Mycobacteroides abscessus subsp. abscessus	1159	5044003	Scaffold	PRJEB2779	SAMEA2275885	4998	4889
GCF_900138125	GCF_900138125.1	12045_8#40	Mycobacteroides abscessus subsp. abscessus	1161	5281755	Scaffold	PRJEB2779	SAMEA2275887	5462	5187
GCF_900138135	GCF_900138135.1	12078_1#65	Mycobacteroides abscessus subsp. massiliense	1168	5162511	Contig	PRJEB2779	SAMEA2275630	5218	5079
GCF_900138145	GCF_900138145.1	12082_5#80	Mycobacteroides abscessus subsp. abscessus	1123	5212141	Scaffold	PRJEB2779	SAMEA2275849	5206	5098
GCF_900138155	GCF_900138155.1	12082_5#84	Mycobacteroides abscessus subsp. massiliense	1140	4825708	Scaffold	PRJEB2779	SAMEA2275866	4828	4698
GCF_900138165	GCF_900138165.1	12082_5#85	Mycobacteroides abscessus subsp. massiliense	1141	4825991	Scaffold	PRJEB2779	SAMEA2275867	4822	4695
GCF_900138175	GCF_900138175.1	12082_5#87	Mycobacteroides abscessus subsp. abscessus	1146	5306444	Scaffold	PRJEB2779	SAMEA2275872	5338	5229
GCF_900138185	GCF_900138185.1	12082_5#89	Mycobacteroides abscessus subsp. abscessus	1148	5127625	Scaffold	PRJEB2779	SAMEA2275874	5111	4982
GCF_900138195	GCF_900138195.1	12082_5#90	Mycobacteroides abscessus subsp. abscessus	1149	5227936	Scaffold	PRJEB2779	SAMEA2275875	5211	5094
GCF_900138205	GCF_900138205.1	12082_5#88	Mycobacteroides abscessus subsp. abscessus	1147	5086038	Scaffold	PRJEB2779	SAMEA2275873	5093	4957
GCF_900138225	GCF_900138225.1	12082_5#93	Mycobacteroides abscessus subsp. abscessus	1153	5254073	Scaffold	PRJEB2779	SAMEA2275879	5258	5140
GCF_900138235	GCF_900138235.1	12082_5#95	Mycobacteroides abscessus subsp. abscessus	1156	5211219	Scaffold	PRJEB2779	SAMEA2275882	5187	5058
GCF_900138245	GCF_900138245.1	12082_5#94	Mycobacteroides abscessus subsp. abscessus	1155	5085414	Scaffold	PRJEB2779	SAMEA2275881	5093	4955
GCF_900138255	GCF_900138255.1	12082_5#92	Mycobacteroides abscessus subsp. abscessus	1152	5114512	Scaffold	PRJEB2779	SAMEA2275878	5091	4963
GCF_900138265	GCF_900138265.1	12163_2#96	Mycobacteroides abscessus subsp. abscessus	1143	5073542	Scaffold	PRJEB2779	SAMEA2275869	5067	4927
GCF_900138275	GCF_900138275.1	12163_2#66	Mycobacteroides abscessus subsp. abscessus	1097	5214264	Scaffold	PRJEB2779	SAMEA2275823	5252	5113
GCF_900138285	GCF_900138285.1	12163_2#58	Mycobacteroides abscessus subsp. abscessus	1086	5452650	Scaffold	PRJEB2779	SAMEA2275812	5532	5382
GCF_900138295	GCF_900138295.1	11893_7#41	Mycobacteroides abscessus subsp. massiliense	1168_1	5160591	Scaffold	PRJEB2779	SAMEA2266541	5219	5075
GCF_900138305	GCF_900138305.1	11893_7#42	Mycobacteroides abscessus subsp. massiliense	1168_2	5159259	Scaffold	PRJEB2779	SAMEA2266542	5225	5071
GCF_900138315	GCF_900138315.1	11893_7#45	Mycobacteroides abscessus subsp. massiliense	1168_4	5160647	Scaffold	PRJEB2779	SAMEA2266544	5222	5072
GCF_900138325	GCF_900138325.1	11893_7#44	Mycobacteroides abscessus subsp. massiliense	1168_3	5160098	Scaffold	PRJEB2779	SAMEA2266543	5215	5071
GCF_900138335	GCF_900138335.1	11893_7#47	Mycobacteroides abscessus subsp. massiliense	1168_6	5160589	Scaffold	PRJEB2779	SAMEA2266546	5221	5070
GCF_900138345	GCF_900138345.1	11893_7#46	Mycobacteroides abscessus subsp. massiliense	1168_5	5160414	Scaffold	PRJEB2779	SAMEA2266545	5220	5070
GCF_900138355	GCF_900138355.1	11893_7#48	Mycobacteroides abscessus subsp. massiliense	1168_7	5159564	Scaffold	PRJEB2779	SAMEA2266547	5221	5069
GCF_900138365	GCF_900138365.1	11893_7#50	Mycobacteroides abscessus subsp. massiliense	1168_9	5158958	Scaffold	PRJEB2779	SAMEA2266549	5228	5072
GCF_900138375	GCF_900138375.1	11893_7#51	Mycobacteroides abscessus subsp. massiliense	1168_10	5159619	Scaffold	PRJEB2779	SAMEA2266550	5224	5069
GCF_900138385	GCF_900138385.1	11893_7#49	Mycobacteroides abscessus subsp. massiliense	1168_8	5160105	Scaffold	PRJEB2779	SAMEA2266548	5222	5068
GCF_900138395	GCF_900138395.1	11893_7#52	Mycobacteroides abscessus subsp. massiliense	1168_11	5160675	Scaffold	PRJEB2779	SAMEA2266551	5219	5068
GCF_900138405	GCF_900138405.1	11893_7#54	Mycobacteroides abscessus subsp. massiliense	1168_13	5159769	Scaffold	PRJEB2779	SAMEA2266553	5224	5069
GCF_900138415	GCF_900138415.1	11893_7#55	Mycobacteroides abscessus subsp. massiliense	1168_14	5159781	Scaffold	PRJEB2779	SAMEA2266554	5222	5071
GCF_900138425	GCF_900138425.1	11893_7#53	Mycobacteroides abscessus subsp. massiliense	1168_12	5159852	Scaffold	PRJEB2779	SAMEA2266552	5231	5072
GCF_900138435	GCF_900138435.1	11893_7#56	Mycobacteroides abscessus subsp. massiliense	1168_15	5159129	Scaffold	PRJEB2779	SAMEA2266555	5220	5064
GCF_900138445	GCF_900138445.1	11893_7#59	Mycobacteroides abscessus subsp. massiliense	1168_18	5159619	Scaffold	PRJEB2779	SAMEA2266558	5219	5071
GCF_900138455	GCF_900138455.1	11893_7#58	Mycobacteroides abscessus subsp. massiliense	1168_17	5157753	Scaffold	PRJEB2779	SAMEA2266557	5222	5072
GCF_900138465	GCF_900138465.1	11893_7#57	Mycobacteroides abscessus subsp. massiliense	1168_16	5160746	Scaffold	PRJEB2779	SAMEA2266556	5225	5073
GCF_900138475	GCF_900138475.1	11893_7#60	Mycobacteroides abscessus subsp. massiliense	1168_19	5160780	Scaffold	PRJEB2779	SAMEA2266559	5223	5069
GCF_900138485	GCF_900138485.1	11893_7#68	Mycobacteroides abscessus subsp. massiliense	1168_20	5160153	Scaffold	PRJEB2779	SAMEA2266568	5221	5070
GCF_900138495	GCF_900138495.1	12454_1#93	Mycobacteroides abscessus subsp. massiliense	1178	5162048	Contig	PRJEB2779	SAMEA2376775	5216	5078
GCF_900138505	GCF_900138505.1	12454_1#92	Mycobacteroides abscessus subsp. massiliense	1177	5161881	Scaffold	PRJEB2779	SAMEA2376774	5216	5076
GCF_900138515	GCF_900138515.1	20034_1#1	Mycobacteroides abscessus subsp. massiliense	aerosol_1	4827796	Scaffold	PRJEB2779	SAMEA4008290	4728	4603
GCF_900138525	GCF_900138525.1	20034_1#19	Mycobacteroides abscessus subsp. massiliense	aerosol_Sputum_1	4828433	Scaffold	PRJEB2779	SAMEA4008308	4727	4601
GCF_900138535	GCF_900138535.1	13109_1#72	Mycobacteroides abscessus subsp. massiliense	Room_15_sink	5161878	Scaffold	PRJEB2779	SAMEA2518390	5218	5079
GCF_900138545	GCF_900138545.1	20034_1#10	Mycobacteroides abscessus subsp. massiliense	aerosol_13	4826338	Scaffold	PRJEB2779	SAMEA4008299	4724	4601
GCF_900138555	GCF_900138555.1	20034_1#11	Mycobacteroides abscessus subsp. massiliense	aerosol_14	4826518	Scaffold	PRJEB2779	SAMEA4008300	4726	4604
GCF_900138575	GCF_900138575.1	20034_1#12	Mycobacteroides abscessus subsp. massiliense	aerosol_15	4826434	Scaffold	PRJEB2779	SAMEA4008301	4726	4604
GCF_900138585	GCF_900138585.1	20034_1#16	Mycobacteroides abscessus subsp. massiliense	aerosol_19	4826687	Scaffold	PRJEB2779	SAMEA4008305	4722	4603
GCF_900138595	GCF_900138595.1	20034_1#14	Mycobacteroides abscessus subsp. massiliense	aerosol_17	4827101	Scaffold	PRJEB2779	SAMEA4008303	4724	4604
GCF_900138615	GCF_900138615.1	20034_1#15	Mycobacteroides abscessus subsp. massiliense	aerosol_18	4827541	Scaffold	PRJEB2779	SAMEA4008304	4722	4602
GCF_900138625	GCF_900138625.1	20034_1#22	Mycobacteroides abscessus subsp. massiliense	aerosol_25	4826494	Scaffold	PRJEB2779	SAMEA4008311	4724	4603
GCF_900138635	GCF_900138635.1	20034_1#20	Mycobacteroides abscessus subsp. massiliense	aerosol_Sputum_2	4826357	Scaffold	PRJEB2779	SAMEA4008309	4724	4601
GCF_900138645	GCF_900138645.1	20034_1#23	Mycobacteroides abscessus subsp. massiliense	aerosol_26	4922088	Scaffold	PRJEB2779	SAMEA4008312	4793	4648
GCF_900138655	GCF_900138655.1	20034_1#21	Mycobacteroides abscessus subsp. massiliense	aerosol_24	4827357	Scaffold	PRJEB2779	SAMEA4008310	4728	4600
GCF_900138665	GCF_900138665.1	20034_1#4	Mycobacteroides abscessus subsp. massiliense	aerosol_5	4826510	Scaffold	PRJEB2779	SAMEA4008293	4724	4603
GCF_900138675	GCF_900138675.1	20034_1#3	Mycobacteroides abscessus subsp. massiliense	aerosol_4	4828540	Scaffold	PRJEB2779	SAMEA4008292	4725	4598
GCF_900138685	GCF_900138685.1	20034_1#5	Mycobacteroides abscessus subsp. massiliense	aerosol_6	4826600	Scaffold	PRJEB2779	SAMEA4008294	4724	4606
GCF_900138695	GCF_900138695.1	20034_1#6	Mycobacteroides abscessus subsp. massiliense	aerosol_7	4826148	Scaffold	PRJEB2779	SAMEA4008295	4721	4600
GCF_900138705	GCF_900138705.1	20034_1#8	Mycobacteroides abscessus subsp. massiliense	aerosol_10	4826114	Scaffold	PRJEB2779	SAMEA4008297	4725	4600
GCF_900138715	GCF_900138715.1	20034_1#9	Mycobacteroides abscessus subsp. massiliense	aerosol_11	4826581	Scaffold	PRJEB2779	SAMEA4008298	4723	4603
GCF_900138725	GCF_900138725.1	20034_1#7	Mycobacteroides abscessus subsp. massiliense	aerosol_9	4827093	Scaffold	PRJEB2779	SAMEA4008296	4725	4602
GCF_900138735	GCF_900138735.1	10208_3#16	Mycobacteroides abscessus subsp. massiliense	441	5109715	Contig	PRJEB2779	SAMEA2069138	5075	4964
GCF_900138745	GCF_900138745.1	10208_3#37	Mycobacteroides abscessus subsp. abscessus	462	4985774	Contig	PRJEB2779	SAMEA2069145	4964	4853
GCF_900138755	GCF_900138755.1	10060_7#2	Mycobacteroides abscessus subsp. abscessus	2	4989117	Contig	PRJEB2779	SAMEA2070152	4924	4800
GCF_900138765	GCF_900138765.1	10208_3#45	Mycobacteroides abscessus subsp. abscessus	470	4952945	Contig	PRJEB2779	SAMEA2070904	4868	4752
GCF_900138775	GCF_900138775.1	10208_3#20	Mycobacteroides abscessus subsp. abscessus	445	5212838	Contig	PRJEB2779	SAMEA2071554	5201	5102
GCF_900138785	GCF_900138785.1	10208_3#47	Mycobacteroides abscessus subsp. abscessus	472	5105941	Contig	PRJEB2779	SAMEA1970161	5123	4982
GCF_900138795	GCF_900138795.1	10208_3#49	Mycobacteroides abscessus subsp. massiliense	474	4948860	Contig	PRJEB2779	SAMEA2069149	4892	4771
GCF_900138805	GCF_900138805.1	10208_3#46	Mycobacteroides abscessus subsp. massiliense	471	5202390	Contig	PRJEB2779	SAMEA2069148	5267	5136
GCF_900138815	GCF_900138815.1	10208_3#48	Mycobacteroides abscessus subsp. abscessus	473	5213019	Contig	PRJEB2779	SAMEA2070905	5204	5100
GCF_900138825	GCF_900138825.1	10208_3#52	Mycobacteroides abscessus subsp. abscessus	477	5320023	Scaffold	PRJEB2779	SAMEA2069150	5308	5175
GCF_900138835	GCF_900138835.1	10208_3#50	Mycobacteroides abscessus subsp. abscessus	475	5089913	Contig	PRJEB2779	SAMEA2071616	5057	4936
GCF_900138845	GCF_900138845.1	10208_3#51	Mycobacteroides abscessus subsp. massiliense	476	5013362	Contig	PRJEB2779	SAMEA2070906	5012	4879
GCF_900138855	GCF_900138855.1	10208_3#53	Mycobacteroides abscessus subsp. massiliense	478	4907227	Contig	PRJEB2779	SAMEA2071617	4858	4735
GCF_900138865	GCF_900138865.1	10208_3#54	Mycobacteroides abscessus subsp. bolletii	479	4860546	Contig	PRJEB2779	SAMEA2070907	4804	4692
GCF_900138875	GCF_900138875.1	10208_3#56	Mycobacteroides abscessus subsp. abscessus	481	5230094	Contig	PRJEB2779	SAMEA2071618	5223	5095
GCF_900138885	GCF_900138885.1	10208_3#55	Mycobacteroides abscessus subsp. abscessus	480	5206468	Scaffold	PRJEB2779	SAMEA2069151	5191	5073
GCF_900138895	GCF_900138895.1	10208_3#59	Mycobacteroides abscessus subsp. abscessus	484	4924978	Contig	PRJEB2779	SAMEA2071619	4881	4769
GCF_900138905	GCF_900138905.1	10208_3#57	Mycobacteroides abscessus subsp. massiliense	482	4902205	Contig	PRJEB2779	SAMEA2070908	4893	4784
GCF_900138915	GCF_900138915.1	10208_3#58	Mycobacteroides abscessus subsp. massiliense	483	5079165	Contig	PRJEB2779	SAMEA2069152	5105	4967
GCF_900138925	GCF_900138925.1	10208_3#62	Mycobacteroides abscessus subsp. abscessus	487	5225055	Contig	PRJEB2779	SAMEA1969770	5208	5082
GCF_900138935	GCF_900138935.1	10208_3#61	Mycobacteroides abscessus subsp. abscessus	486	4913489	Contig	PRJEB2779	SAMEA2069153	4837	4724
GCF_900138945	GCF_900138945.1	10208_3#63	Mycobacteroides abscessus subsp. abscessus	488	4908814	Contig	PRJEB2779	SAMEA2070910	4825	4715
GCF_900138955	GCF_900138955.1	10208_3#60	Mycobacteroides abscessus subsp. massiliense	485	5410623	Contig	PRJEB2779	SAMEA2070909	5464	5308
GCF_900138965	GCF_900138965.1	10208_3#64	Mycobacteroides abscessus subsp. abscessus	489	5213112	Contig	PRJEB2779	SAMEA2069154	5206	5102
GCF_900138985	GCF_900138985.1	10250_1#36	Mycobacteroides abscessus subsp. abscessus	376	4968393	Contig	PRJEB2779	SAMEA2071456	4862	4742
GCF_900138995	GCF_900138995.1	10250_1#68	Mycobacteroides abscessus subsp. abscessus	408	5192757	Contig	PRJEB2779	SAMEA2068972	5214	5074
GCF_900139005	GCF_900139005.1	10465_1#44	Mycobacteroides abscessus subsp. massiliense	525	4913454	Contig	PRJEB2779	SAMEA2146915	4887	4791
GCF_900139015	GCF_900139015.1	10396_8#10	Mycobacteroides abscessus subsp. abscessus	419	4992923	Contig	PRJEB2779	SAMEA2070791	4987	4870
GCF_900139025	GCF_900139025.1	10465_1#49	Mycobacteroides abscessus subsp. abscessus	582	5072481	Scaffold	PRJEB2779	SAMEA2162277	5015	4918
GCF_900139035	GCF_900139035.1	10465_1#50	Mycobacteroides abscessus subsp. abscessus	588	5111284	Scaffold	PRJEB2779	SAMEA2156659	5066	4951
GCF_900139045	GCF_900139045.1	10465_1#48	Mycobacteroides abscessus subsp. abscessus	575	5146369	Contig	PRJEB2779	SAMEA2157718	5107	4997
GCF_900139055	GCF_900139055.1	10465_1#52	Mycobacteroides abscessus subsp. abscessus	599	5050186	Scaffold	PRJEB2779	SAMEA2143481	5045	4906
GCF_900139065	GCF_900139065.1	10465_1#51	Mycobacteroides abscessus subsp. abscessus	593	5195527	Scaffold	PRJEB2779	SAMEA2144260	5220	5091
GCF_900139075	GCF_900139075.1	10465_1#54	Mycobacteroides abscessus subsp. abscessus	610	4920878	Contig	PRJEB2779	SAMEA2142489	4855	4748
GCF_900139085	GCF_900139085.1	10465_1#55	Mycobacteroides abscessus subsp. abscessus	617	5179550	Contig	PRJEB2779	SAMEA2148616	5151	5058
GCF_900139095	GCF_900139095.1	10465_1#53	Mycobacteroides abscessus subsp. massiliense	609	4907886	Contig	PRJEB2779	SAMEA2158812	4880	4778
GCF_900139105	GCF_900139105.1	10465_1#56	Mycobacteroides abscessus subsp. abscessus	641	5187655	Contig	PRJEB2779	SAMEA2153896	5163	5049
GCF_900139115	GCF_900139115.1	10465_1#57	Mycobacteroides abscessus subsp. abscessus	644	5153407	Contig	PRJEB2779	SAMEA2155126	5126	5027
GCF_900139125	GCF_900139125.1	10465_1#59	Mycobacteroides abscessus subsp. abscessus	656	5071028	Contig	PRJEB2779	SAMEA2142729	5014	4921
GCF_900139135	GCF_900139135.1	10465_1#58	Mycobacteroides abscessus subsp. abscessus	653	5075299	Contig	PRJEB2779	SAMEA2154643	5023	4924
GCF_900139145	GCF_900139145.1	10465_1#60	Mycobacteroides abscessus subsp. massiliense	659	5090197	Contig	PRJEB2779	SAMEA2156007	5102	4987
GCF_900139155	GCF_900139155.1	10465_1#64	Mycobacteroides abscessus subsp. abscessus	674	4779870	Contig	PRJEB2779	SAMEA2152739	4680	4589
GCF_900139165	GCF_900139165.1	10465_1#63	Mycobacteroides abscessus subsp. abscessus	669	4920194	Contig	PRJEB2779	SAMEA2148192	4851	4744
GCF_900139175	GCF_900139175.1	10465_1#66	Mycobacteroides abscessus subsp. abscessus	676	5186770	Scaffold	PRJEB2779	SAMEA2160979	5168	5069
GCF_900139185	GCF_900139185.1	10465_1#61	Mycobacteroides abscessus subsp. abscessus	662	5173982	Contig	PRJEB2779	SAMEA2142402	5150	5053
GCF_900139195	GCF_900139195.1	10465_1#62	Mycobacteroides abscessus subsp. abscessus	665	5192284	Contig	PRJEB2779	SAMEA2162897	5155	5057
GCF_900139205	GCF_900139205.1	10465_1#65	Mycobacteroides abscessus subsp. abscessus	675	4762158	Contig	PRJEB2779	SAMEA2143576	4656	4560
GCF_900139215	GCF_900139215.1	10465_1#68	Mycobacteroides abscessus subsp. abscessus	692	5394132	Scaffold	PRJEB2779	SAMEA2154060	5478	5351
GCF_900139225	GCF_900139225.1	10465_1#67	Mycobacteroides abscessus subsp. massiliense	682	4963199	Scaffold	PRJEB2779	SAMEA2144732	4919	4817
GCF_900139235	GCF_900139235.1	10465_1#69	Mycobacteroides abscessus subsp. abscessus	697	5236109	Scaffold	PRJEB2779	SAMEA2160938	5213	5096
GCF_900139245	GCF_900139245.1	10465_1#70	Mycobacteroides abscessus subsp. abscessus	699	5433122	Contig	PRJEB2779	SAMEA2157101	5498	5336
GCF_900139255	GCF_900139255.1	10465_1#71	Mycobacteroides abscessus subsp. abscessus	703	5095523	Contig	PRJEB2779	SAMEA1963842	5048	4953
GCF_900139265	GCF_900139265.1	10465_1#73	Mycobacteroides abscessus subsp. abscessus	719	5164725	Scaffold	PRJEB2779	SAMEA2156247	5126	5004
GCF_900139275	GCF_900139275.1	10465_1#74	Mycobacteroides abscessus subsp. abscessus	721	5068812	Contig	PRJEB2779	SAMEA1973117	4994	4904
GCF_900139285	GCF_900139285.1	10465_1#72	Mycobacteroides abscessus subsp. abscessus	709	5270777	Scaffold	PRJEB2779	SAMEA2154780	5276	5168
GCF_900139295	GCF_900139295.1	10465_1#75	Mycobacteroides abscessus subsp. abscessus	722	5248321	Contig	PRJEB2779	SAMEA2150512	5268	5143
GCF_900139305	GCF_900139305.1	10465_1#76	Mycobacteroides abscessus subsp. abscessus	725	5341499	Scaffold	PRJEB2779	SAMEA2143533	5380	5245
GCF_900139315	GCF_900139315.1	10625_4#1	Mycobacteroides abscessus subsp. abscessus	1	5232342	Contig	PRJEB2779	SAMEA2071132	5223	5108
GCF_900139335	GCF_900139335.1	10625_4#14	Mycobacteroides abscessus subsp. abscessus	14	5130512	Contig	PRJEB2779	SAMEA1973643	5091	4991
GCF_900139345	GCF_900139345.1	10625_4#10	Mycobacteroides abscessus subsp. abscessus	10	5072921	Scaffold	PRJEB2779	SAMEA2071134	5022	4927
GCF_900139355	GCF_900139355.1	10625_4#12	Mycobacteroides abscessus subsp. massiliense	12	4981574	Contig	PRJEB2779	SAMEA2070590	4944	4839
GCF_900139365	GCF_900139365.1	10625_4#13	Mycobacteroides abscessus subsp. abscessus	13	5248892	Scaffold	PRJEB2779	SAMEA2071135	5193	5076
GCF_900139375	GCF_900139375.1	10625_4#15	Mycobacteroides abscessus subsp. abscessus	15	5032900	Contig	PRJEB2779	SAMEA2070591	4969	4859
GCF_900139385	GCF_900139385.1	10625_4#17	Mycobacteroides abscessus subsp. bolletii	17	5553063	Contig	PRJEB2779	SAMEA2070156	5641	5481
GCF_900139395	GCF_900139395.1	10625_4#16	Mycobacteroides abscessus subsp. abscessus	16	5185243	Contig	PRJEB2779	SAMEA2071136	5178	5041
GCF_900139405	GCF_900139405.1	10625_4#4	Mycobacteroides abscessus subsp. abscessus	4	5033865	Scaffold	PRJEB2779	SAMEA1966176	4981	4861
GCF_900139415	GCF_900139415.1	10625_4#18	Mycobacteroides abscessus subsp. abscessus	18	5024478	Contig	PRJEB2779	SAMEA2070592	4958	4861
GCF_900139425	GCF_900139425.1	10625_4#8	Mycobacteroides abscessus subsp. abscessus	8	5258166	Contig	PRJEB2779	SAMEA2070154	5269	5170
GCF_900139445	GCF_900139445.1	10625_4#6	Mycobacteroides abscessus subsp. massiliense	6	4981005	Contig	PRJEB2779	SAMEA2070588	4942	4834
GCF_900139455	GCF_900139455.1	10625_4#7	Mycobacteroides abscessus subsp. abscessus	7	5203304	Contig	PRJEB2779	SAMEA2071133	5196	5084
GCF_900139465	GCF_900139465.1	10625_4#5	Mycobacteroides abscessus subsp. abscessus	5	5378637	Contig	PRJEB2779	SAMEA2070153	5417	5246
GCF_900139475	GCF_900139475.1	10625_5#3	Mycobacteroides abscessus subsp. abscessus	88	5226665	Scaffold	PRJEB2779	SAMEA2071202	5229	5118
GCF_900139485	GCF_900139485.1	10625_5#2	Mycobacteroides abscessus subsp. abscessus	87	5295768	Contig	PRJEB2779	SAMEA2070707	5261	5124
GCF_900139495	GCF_900139495.1	10625_4#9	Mycobacteroides abscessus subsp. abscessus	9	5228630	Contig	PRJEB2779	SAMEA2070589	5222	5106
GCF_900139505	GCF_900139505.1	10625_5#44	Mycobacteroides abscessus subsp. abscessus	129	5089092	Scaffold	PRJEB2779	SAMEA2070819	5071	4965
GCF_900139515	GCF_900139515.1	10625_5#4	Mycobacteroides abscessus subsp. abscessus	89	5040006	Contig	PRJEB2779	SAMEA2070297	4994	4881
GCF_900139525	GCF_900139525.1	10625_5#45	Mycobacteroides abscessus subsp. massiliense	130	4983570	Contig	PRJEB2779	SAMEA2071242	4947	4852
GCF_900139535	GCF_900139535.1	10625_5#46	Mycobacteroides abscessus subsp. abscessus	131	4992084	Contig	PRJEB2779	SAMEA2070412	4967	4858
GCF_900139545	GCF_900139545.1	10625_5#50	Mycobacteroides abscessus subsp. bolletii	135	4982732	Contig	PRJEB2779	SAMEA2070821	4903	4798
GCF_900139565	GCF_900139565.1	10625_5#51	Mycobacteroides abscessus subsp. abscessus	136	5089541	Contig	PRJEB2779	SAMEA2071244	5069	4960
GCF_900139585	GCF_900139585.1	10625_5#47	Mycobacteroides abscessus subsp. massiliense	132	4983152	Contig	PRJEB2779	SAMEA2070820	4948	4852
GCF_900139605	GCF_900139605.1	10625_5#54	Mycobacteroides abscessus subsp. massiliense	139	4982115	Contig	PRJEB2779	SAMEA1966274	4948	4854
GCF_900139615	GCF_900139615.1	10625_5#55	Mycobacteroides abscessus subsp. abscessus	140	5087718	Contig	PRJEB2779	SAMEA2070415	5064	4956
GCF_900139625	GCF_900139625.1	10625_5#67	Mycobacteroides abscessus subsp. massiliense	152	5025647	Contig	PRJEB2779	SAMEA2070419	4995	4899
GCF_900139635	GCF_900139635.1	10625_5#53	Mycobacteroides abscessus subsp. bolletii	138	4982293	Contig	PRJEB2779	SAMEA2070822	4915	4790
GCF_900139645	GCF_900139645.1	10625_5#8	Mycobacteroides abscessus subsp. massiliense	93	5128042	Contig	PRJEB2779	SAMEA2070709	5157	5028
GCF_900139655	GCF_900139655.1	10625_5#71	Mycobacteroides abscessus subsp. massiliense	156	5025095	Contig	PRJEB2779	SAMEA2070826	4998	4901
GCF_900139675	GCF_900139675.1	10660_1#1	Mycobacteroides abscessus subsp. abscessus	706	5017737	Contig	PRJEB2779	SAMEA2157401	4994	4861
GCF_900139685	GCF_900139685.1	10660_1#14	Mycobacteroides abscessus subsp. abscessus	632	5187312	Contig	PRJEB2779	SAMEA2160941	5163	5050
GCF_900139695	GCF_900139695.1	10660_1#11	Mycobacteroides abscessus subsp. abscessus	640	5362120	Contig	PRJEB2779	SAMEA1964284	5420	5297
GCF_900139705	GCF_900139705.1	10660_1#12	Mycobacteroides abscessus subsp. abscessus	679	5044300	Contig	PRJEB2779	SAMEA2150414	5024	4905
GCF_900139715	GCF_900139715.1	10660_1#16	Mycobacteroides abscessus subsp. massiliense	519	5240753	Scaffold	PRJEB2779	SAMEA2153606	5275	5123
GCF_900139725	GCF_900139725.1	10660_1#13	Mycobacteroides abscessus subsp. abscessus	718	5097659	Scaffold	PRJEB2779	SAMEA1968765	5044	4944
GCF_900139735	GCF_900139735.1	10660_1#17	Mycobacteroides abscessus subsp. abscessus	614	4945065	Scaffold	PRJEB2779	SAMEA2154749	4867	4759
GCF_900139745	GCF_900139745.1	10660_1#19	Mycobacteroides abscessus subsp. abscessus	720	5264891	Scaffold	PRJEB2779	SAMEA2142752	5253	5125
GCF_900139755	GCF_900139755.1	10660_1#18	Mycobacteroides abscessus subsp. massiliense	535	4985342	Contig	PRJEB2779	SAMEA2144384	4955	4852
GCF_900139765	GCF_900139765.1	10660_1#2	Mycobacteroides abscessus subsp. abscessus	623	5198591	Scaffold	PRJEB2779	SAMEA2142656	5188	5046
GCF_900139775	GCF_900139775.1	10660_1#23	Mycobacteroides abscessus subsp. massiliense	651	5126818	Scaffold	PRJEB2779	SAMEA2156457	5150	5035
GCF_900139785	GCF_900139785.1	10660_1#24	Mycobacteroides abscessus subsp. abscessus	529	5049029	Scaffold	PRJEB2779	SAMEA2162933	4999	4890
GCF_900139795	GCF_900139795.1	10660_1#21	Mycobacteroides abscessus subsp. massiliense	688	4997135	Contig	PRJEB2779	SAMEA2148581	4986	4874
GCF_900139815	GCF_900139815.1	10660_1#26	Mycobacteroides abscessus subsp. abscessus	608	4965306	Contig	PRJEB2779	SAMEA2152657	4919	4824
GCF_900139825	GCF_900139825.1	10660_1#27	Mycobacteroides abscessus subsp. abscessus	592	5064667	Contig	PRJEB2779	SAMEA2142610	5017	4921
GCF_900139835	GCF_900139835.1	10660_1#28	Mycobacteroides abscessus subsp. massiliense	730	5127322	Scaffold	PRJEB2779	SAMEA2159674	5162	5032
GCF_900139845	GCF_900139845.1	10660_1#30	Mycobacteroides abscessus subsp. abscessus	716	5777215	Scaffold	PRJEB2779	SAMEA2161603	5920	5761
GCF_900139855	GCF_900139855.1	10660_1#3	Mycobacteroides abscessus subsp. abscessus	715	5361744	Contig	PRJEB2779	SAMEA1972218	5416	5291
GCF_900139865	GCF_900139865.1	10660_1#29	Mycobacteroides abscessus subsp. abscessus	723	5202025	Scaffold	PRJEB2779	SAMEA2159516	5166	5050
GCF_900139875	GCF_900139875.1	10660_1#32	Mycobacteroides abscessus subsp. abscessus	514	5088134	Contig	PRJEB2779	SAMEA2156338	5046	4932
GCF_900139885	GCF_900139885.1	10660_1#33	Mycobacteroides abscessus subsp. abscessus	605	4832530	Scaffold	PRJEB2779	SAMEA2147818	4739	4637
GCF_900139895	GCF_900139895.1	10660_1#35	Mycobacteroides abscessus subsp. abscessus	627	5072807	Contig	PRJEB2779	SAMEA2148863	5015	4921
GCF_900139905	GCF_900139905.1	10660_1#34	Mycobacteroides abscessus subsp. massiliense	635	5088791	Contig	PRJEB2779	SAMEA2154241	5102	4985
GCF_900139925	GCF_900139925.1	10660_1#42	Mycobacteroides abscessus subsp. abscessus	531	4836479	Contig	PRJEB2779	SAMEA2161018	4760	4664
GCF_900139935	GCF_900139935.1	10660_1#37	Mycobacteroides abscessus subsp. abscessus	667	5099315	Scaffold	PRJEB2779	SAMEA2157297	5044	4948
GCF_900139945	GCF_900139945.1	10660_1#44	Mycobacteroides abscessus subsp. abscessus	534	4984749	Contig	PRJEB2779	SAMEA2163108	4884	4781
GCF_900139955	GCF_900139955.1	10660_1#38	Mycobacteroides abscessus subsp. abscessus	626	5362856	Scaffold	PRJEB2779	SAMEA2153017	5423	5299
GCF_900139965	GCF_900139965.1	10660_1#46	Mycobacteroides abscessus subsp. abscessus	590	5187492	Contig	PRJEB2779	SAMEA2160639	5166	5054
GCF_900139975	GCF_900139975.1	10660_1#48	Mycobacteroides abscessus subsp. abscessus	668	5634727	Scaffold	PRJEB2779	SAMEA2151080	5756	5604
GCF_900139985	GCF_900139985.1	10660_1#49	Mycobacteroides abscessus subsp. bolletii	512	4840063	Contig	PRJEB2779	SAMEA2160080	4752	4632
GCF_900139995	GCF_900139995.1	10660_1#51	Mycobacteroides abscessus subsp. bolletii	528	4978729	Scaffold	PRJEB2779	SAMEA2150262	4953	4852
GCF_900140005	GCF_900140005.1	10660_1#53	Mycobacteroides abscessus subsp. abscessus	539	4783343	Scaffold	PRJEB2779	SAMEA2154544	4697	4612
GCF_900140015	GCF_900140015.1	10660_1#5	Mycobacteroides abscessus subsp. abscessus	670	5775810	Scaffold	PRJEB2779	SAMEA2156539	5922	5762
GCF_900140025	GCF_900140025.1	10660_1#52	Mycobacteroides abscessus subsp. abscessus	710	5126984	Scaffold	PRJEB2779	SAMEA2149005	5103	4998
GCF_900140035	GCF_900140035.1	10660_1#7	Mycobacteroides abscessus subsp. abscessus	714	5361382	Contig	PRJEB2779	SAMEA2161499	5420	5290
GCF_900140045	GCF_900140045.1	10660_1#6	Mycobacteroides abscessus subsp. abscessus	583	5097791	Scaffold	PRJEB2779	SAMEA2154147	5044	4946
GCF_900140055	GCF_900140055.1	10665_2#60	Mycobacteroides abscessus subsp. bolletii	511	4910457	Contig	PRJEB2779	SAMEA2153565	4838	4740
GCF_900140065	GCF_900140065.1	10660_1#8	Mycobacteroides abscessus subsp. abscessus	686	5274639	Scaffold	PRJEB2779	SAMEA2156536	5298	5142
GCF_900140075	GCF_900140075.1	10665_2#62	Mycobacteroides abscessus subsp. bolletii	515	5239862	Contig	PRJEB2779	SAMEA2147405	5213	5090
GCF_900140085	GCF_900140085.1	10665_2#66	Mycobacteroides abscessus subsp. abscessus	520	4904342	Scaffold	PRJEB2779	SAMEA2150063	4878	4767
GCF_900140095	GCF_900140095.1	10660_1#9	Mycobacteroides abscessus subsp. abscessus	664	5270077	Contig	PRJEB2779	SAMEA2146898	5280	5170
GCF_900140105	GCF_900140105.1	10665_2#67	Mycobacteroides abscessus subsp. abscessus	521	5417975	Contig	PRJEB2779	SAMEA2149411	5528	5359
GCF_900140115	GCF_900140115.1	10665_2#65	Mycobacteroides abscessus subsp. abscessus	518	4960415	Contig	PRJEB2779	SAMEA2152504	4902	4781
GCF_900140125	GCF_900140125.1	10665_2#64	Mycobacteroides abscessus subsp. abscessus	517	4980720	Contig	PRJEB2779	SAMEA2159986	4923	4803
GCF_900140135	GCF_900140135.1	10665_2#63	Mycobacteroides abscessus subsp. bolletii	516	4861938	Contig	PRJEB2779	SAMEA2149450	4765	4643
GCF_900140145	GCF_900140145.1	10665_2#61	Mycobacteroides abscessus subsp. abscessus	513	4957715	Contig	PRJEB2779	SAMEA2161322	4862	4753
GCF_900140155	GCF_900140155.1	10665_2#70	Mycobacteroides abscessus subsp. massiliense	524	4912713	Contig	PRJEB2779	SAMEA2163411	4887	4788
GCF_900140165	GCF_900140165.1	10665_2#68	Mycobacteroides abscessus subsp. abscessus	522	4959281	Contig	PRJEB2779	SAMEA2163337	4864	4758
GCF_900140175	GCF_900140175.1	10665_2#69	Mycobacteroides abscessus subsp. bolletii	523	4870401	Contig	PRJEB2779	SAMEA2148691	4806	4697
GCF_900140185	GCF_900140185.1	10665_2#71	Mycobacteroides abscessus subsp. abscessus	527	5284589	Contig	PRJEB2779	SAMEA2146173	5317	5202
GCF_900140195	GCF_900140195.1	10665_2#72	Mycobacteroides abscessus subsp. abscessus	530	5096402	Contig	PRJEB2779	SAMEA2156724	5071	4971
GCF_900140205	GCF_900140205.1	10665_2#73	Mycobacteroides abscessus subsp. bolletii	532	4968175	Contig	PRJEB2779	SAMEA2150636	4890	4787
GCF_900140215	GCF_900140215.1	10665_2#75	Mycobacteroides abscessus subsp. bolletii	536	5071989	Contig	PRJEB2779	SAMEA1971359	5022	4906
GCF_900140225	GCF_900140225.1	10665_2#96	Mycobacteroides abscessus subsp. massiliense	728	5159729	Contig	PRJEB2779	SAMEA2156827	5223	5077
GCF_900140245	GCF_900140245.1	10665_2#74	Mycobacteroides abscessus subsp. abscessus	533	4835818	Contig	PRJEB2779	SAMEA2162857	4765	4669
GCF_900140255	GCF_900140255.1	10665_2#91	Mycobacteroides abscessus subsp. abscessus	648	5098058	Contig	PRJEB2779	SAMEA1971262	5052	4946
GCF_900140265	GCF_900140265.1	10665_2#93	Mycobacteroides abscessus subsp. abscessus	687	5166383	Scaffold	PRJEB2779	SAMEA2157651	5156	5045
GCF_900140285	GCF_900140285.1	10665_2#92	Mycobacteroides abscessus subsp. abscessus	683	5071665	Scaffold	PRJEB2779	SAMEA2163394	5016	4922
GCF_900140295	GCF_900140295.1	10665_2#95	Mycobacteroides abscessus subsp. massiliense	727	5159691	Scaffold	PRJEB2779	SAMEA2151750	5222	5077
GCF_900140305	GCF_900140305.1	10665_2#94	Mycobacteroides abscessus subsp. massiliense	726	5159006	Scaffold	PRJEB2779	SAMEA1968959	5216	5071
GCF_900140315	GCF_900140315.1	10665_3#24	Mycobacteroides abscessus subsp. abscessus	194	4966929	Contig	PRJEB2779	SAMEA2070433	4854	4739
GCF_900140325	GCF_900140325.1	10665_3#26	Mycobacteroides abscessus subsp. abscessus	196	4960286	Contig	PRJEB2779	SAMEA2071290	4847	4732
GCF_900140345	GCF_900140345.1	10665_3#25	Mycobacteroides abscessus subsp. abscessus	195	4966444	Contig	PRJEB2779	SAMEA2070839	4860	4744
GCF_900140355	GCF_900140355.1	10665_4#12	Mycobacteroides abscessus subsp. abscessus	267	5045909	Contig	PRJEB2779	SAMEA2068682	5001	4882
GCF_900140365	GCF_900140365.1	10665_3#73	Mycobacteroides abscessus subsp. massiliense	243	4906689	Contig	PRJEB2779	SAMEA2068676	4858	4754
GCF_900140375	GCF_900140375.1	10665_3#78	Mycobacteroides abscessus subsp. abscessus	248	5180352	Contig	PRJEB2779	SAMEA2070548	5164	5044
GCF_900140385	GCF_900140385.1	10665_4#4	Mycobacteroides abscessus subsp. massiliense	259	4855720	Contig	PRJEB2779	SAMEA2071357	4802	4700
GCF_900140395	GCF_900140395.1	10665_4#24	Mycobacteroides abscessus subsp. abscessus	279	5373301	Contig	PRJEB2779	SAMEA2068795	5425	5263
GCF_900140405	GCF_900140405.1	10665_4#83	Mycobacteroides abscessus subsp. abscessus	338	5047396	Contig	PRJEB2779	SAMEA2070672	4999	4885
GCF_900140415	GCF_900140415.1	10665_4#74	Mycobacteroides abscessus subsp. abscessus	329	4862179	Contig	PRJEB2779	SAMEA2070669	4801	4699
GCF_900140425	GCF_900140425.1	10702_1#10	Mycobacteroides abscessus subsp. abscessus	577	5128713	Scaffold	PRJEB2779	SAMEA2142728	5107	4998
GCF_900140435	GCF_900140435.1	10665_4#9	Mycobacteroides abscessus subsp. abscessus	264	5054459	Contig	PRJEB2779	SAMEA2068681	5003	4886
GCF_900140445	GCF_900140445.1	10702_1#1	Mycobacteroides abscessus subsp. massiliense	538	4642823	Scaffold	PRJEB2779	SAMEA2143632	4578	4479
GCF_900140455	GCF_900140455.1	10702_1#15	Mycobacteroides abscessus subsp. abscessus	584	5126986	Scaffold	PRJEB2779	SAMEA2143970	5118	4991
GCF_900140465	GCF_900140465.1	10702_1#11	Mycobacteroides abscessus subsp. abscessus	578	5146534	Scaffold	PRJEB2779	SAMEA2143474	5115	4998
GCF_900140475	GCF_900140475.1	10702_1#13	Mycobacteroides abscessus subsp. abscessus	580	4966176	Scaffold	PRJEB2779	SAMEA2158058	4919	4823
GCF_900140485	GCF_900140485.1	10702_1#12	Mycobacteroides abscessus subsp. abscessus	579	5165115	Scaffold	PRJEB2779	SAMEA2159726	5130	5008
GCF_900140495	GCF_900140495.1	10702_1#17	Mycobacteroides abscessus subsp. massiliense	586	4971785	Scaffold	PRJEB2779	SAMEA2163498	4962	4837
GCF_900140505	GCF_900140505.1	10702_1#14	Mycobacteroides abscessus subsp. abscessus	581	5187012	Scaffold	PRJEB2779	SAMEA2148059	5168	5047
GCF_900140515	GCF_900140515.1	10702_1#18	Mycobacteroides abscessus subsp. abscessus	587	5098656	Scaffold	PRJEB2779	SAMEA2142635	5049	4946
GCF_900140525	GCF_900140525.1	10702_1#19	Mycobacteroides abscessus subsp. abscessus	589	5085401	Scaffold	PRJEB2779	SAMEA2161456	5093	4974
GCF_900140535	GCF_900140535.1	10702_1#16	Mycobacteroides abscessus subsp. abscessus	585	5911576	Scaffold	PRJEB2779	SAMEA2156733	7089	5801
GCF_900140545	GCF_900140545.1	10702_1#20	Mycobacteroides abscessus subsp. abscessus	591	4818729	Scaffold	PRJEB2779	SAMEA2158095	4748	4637
GCF_900140555	GCF_900140555.1	10702_1#2	Mycobacteroides abscessus subsp. abscessus	540	4838410	Scaffold	PRJEB2779	SAMEA2151082	4776	4669
GCF_900140565	GCF_900140565.1	10702_1#21	Mycobacteroides abscessus subsp. abscessus	594	5197112	Scaffold	PRJEB2779	SAMEA2160300	5223	5083
GCF_900140575	GCF_900140575.1	10702_1#22	Mycobacteroides abscessus subsp. abscessus	595	5070614	Scaffold	PRJEB2779	SAMEA1973430	5071	4933
GCF_900140585	GCF_900140585.1	10702_1#25	Mycobacteroides abscessus subsp. massiliense	598	5064375	Scaffold	PRJEB2779	SAMEA2163444	5028	4909
GCF_900140595	GCF_900140595.1	10702_1#23	Mycobacteroides abscessus subsp. abscessus	596	5083195	Contig	PRJEB2779	SAMEA2155144	5042	4935
GCF_900140605	GCF_900140605.1	10702_1#24	Mycobacteroides abscessus subsp. abscessus	597	5075154	Scaffold	PRJEB2779	SAMEA2160050	5027	4919
GCF_900140615	GCF_900140615.1	10702_1#26	Mycobacteroides abscessus subsp. abscessus	600	4990964	Scaffold	PRJEB2779	SAMEA2148323	4934	4838
GCF_900140625	GCF_900140625.1	10702_1#27	Mycobacteroides abscessus subsp. abscessus	601	5166949	Scaffold	PRJEB2779	SAMEA2162740	5142	5047
GCF_900140635	GCF_900140635.1	10702_1#29	Mycobacteroides abscessus subsp. massiliense	603	4950900	Scaffold	PRJEB2779	SAMEA2157017	4943	4828
GCF_900140645	GCF_900140645.1	10702_1#28	Mycobacteroides abscessus subsp. abscessus	602	5105132	Scaffold	PRJEB2779	SAMEA2154104	5059	4964
GCF_900140655	GCF_900140655.1	10702_1#32	Mycobacteroides abscessus subsp. abscessus	607	5174682	Scaffold	PRJEB2779	SAMEA2147154	5156	5022
GCF_900140665	GCF_900140665.1	10702_1#30	Mycobacteroides abscessus subsp. abscessus	604	5210806	Scaffold	PRJEB2779	SAMEA2150272	5191	5075
GCF_900140675	GCF_900140675.1	10702_1#3	Mycobacteroides abscessus subsp. abscessus	541	5116971	Scaffold	PRJEB2779	SAMEA2152558	5081	4980
GCF_900140685	GCF_900140685.1	10702_1#31	Mycobacteroides abscessus subsp. abscessus	606	5160412	Scaffold	PRJEB2779	SAMEA2156508	5158	5061
GCF_900140695	GCF_900140695.1	10702_1#35	Mycobacteroides abscessus subsp. abscessus	613	4832152	Contig	PRJEB2779	SAMEA2147770	4741	4640
GCF_900140705	GCF_900140705.1	10702_1#34	Mycobacteroides abscessus subsp. abscessus	612	5265152	Contig	PRJEB2779	SAMEA2149349	5239	5133
GCF_900140715	GCF_900140715.1	10702_1#36	Mycobacteroides abscessus subsp. abscessus	615	5092093	Scaffold	PRJEB2779	SAMEA2145082	5035	4939
GCF_900140725	GCF_900140725.1	10702_1#33	Mycobacteroides abscessus subsp. abscessus	611	4989849	Scaffold	PRJEB2779	SAMEA2144787	4940	4840
GCF_900140735	GCF_900140735.1	10702_1#37	Mycobacteroides abscessus subsp. massiliense	616	4841570	Contig	PRJEB2779	SAMEA2163129	4759	4643
GCF_900140745	GCF_900140745.1	10702_1#39	Mycobacteroides abscessus subsp. abscessus	619	5085163	Scaffold	PRJEB2779	SAMEA2157837	5064	4950
GCF_900140755	GCF_900140755.1	10702_1#38	Mycobacteroides abscessus subsp. massiliense	618	4909482	Scaffold	PRJEB2779	SAMEA2155514	4827	4715
GCF_900140765	GCF_900140765.1	10702_1#40	Mycobacteroides abscessus subsp. massiliense	620	5172686	Scaffold	PRJEB2779	SAMEA2145164	5196	5070
GCF_900140775	GCF_900140775.1	10702_1#45	Mycobacteroides abscessus subsp. massiliense	628	4659547	Scaffold	PRJEB2779	SAMEA2145943	4583	4477
GCF_900140785	GCF_900140785.1	10702_1#41	Mycobacteroides abscessus subsp. abscessus	621	5079238	Scaffold	PRJEB2779	SAMEA2154242	5033	4926
GCF_900140795	GCF_900140795.1	10702_1#44	Mycobacteroides abscessus subsp. abscessus	625	5051653	Contig	PRJEB2779	SAMEA2146169	5050	4912
GCF_900140805	GCF_900140805.1	10702_1#42	Mycobacteroides abscessus subsp. abscessus	622	5505561	Contig	PRJEB2779	SAMEA2144583	5601	5456
GCF_900140815	GCF_900140815.1	10702_1#46	Mycobacteroides abscessus subsp. abscessus	629	4981521	Contig	PRJEB2779	SAMEA2156366	4919	4822
GCF_900140825	GCF_900140825.1	10702_1#50	Mycobacteroides abscessus subsp. abscessus	634	4782247	Scaffold	PRJEB2779	SAMEA2151402	4689	4592
GCF_900140835	GCF_900140835.1	10702_1#47	Mycobacteroides abscessus subsp. abscessus	630	5239516	Scaffold	PRJEB2779	SAMEA2149677	5212	5104
GCF_900140845	GCF_900140845.1	10702_1#48	Mycobacteroides abscessus subsp. massiliense	631	5011562	Scaffold	PRJEB2779	SAMEA2152730	4978	4855
GCF_900140855	GCF_900140855.1	10702_1#49	Mycobacteroides abscessus subsp. abscessus	633	5049931	Scaffold	PRJEB2779	SAMEA2148965	5000	4903
GCF_900140865	GCF_900140865.1	10702_1#52	Mycobacteroides abscessus subsp. massiliense	637	5160636	Scaffold	PRJEB2779	SAMEA2144096	5207	5099
GCF_900140875	GCF_900140875.1	10702_1#54	Mycobacteroides abscessus subsp. abscessus	639	5362771	Scaffold	PRJEB2779	SAMEA2144805	5410	5269
GCF_900140885	GCF_900140885.1	10702_1#51	Mycobacteroides abscessus subsp. abscessus	636	4785767	Scaffold	PRJEB2779	SAMEA2156037	4712	4610
GCF_900140895	GCF_900140895.1	10702_1#56	Mycobacteroides abscessus subsp. abscessus	646	5236678	Scaffold	PRJEB2779	SAMEA2163350	5214	5094
GCF_900140905	GCF_900140905.1	10702_1#53	Mycobacteroides abscessus subsp. abscessus	638	5098942	Scaffold	PRJEB2779	SAMEA2145213	5049	4944
GCF_900140915	GCF_900140915.1	10702_1#57	Mycobacteroides abscessus subsp. abscessus	649	5237635	Contig	PRJEB2779	SAMEA2155017	5218	5108
GCF_900140925	GCF_900140925.1	10702_1#55	Mycobacteroides abscessus subsp. abscessus	645	5160387	Contig	PRJEB2779	SAMEA2160370	5124	5024
GCF_900140935	GCF_900140935.1	10702_1#60	Mycobacteroides abscessus subsp. abscessus	654	5106639	Scaffold	PRJEB2779	SAMEA2153867	5069	4962
GCF_900140945	GCF_900140945.1	10702_1#59	Mycobacteroides abscessus subsp. abscessus	652	5126081	Scaffold	PRJEB2779	SAMEA2150209	5130	4961
GCF_900140955	GCF_900140955.1	10702_1#58	Mycobacteroides abscessus subsp. abscessus	650	5446001	Scaffold	PRJEB2779	SAMEA2158960	5572	5416
GCF_900140965	GCF_900140965.1	10702_1#61	Mycobacteroides abscessus subsp. abscessus	655	5104288	Scaffold	PRJEB2779	SAMEA2155457	5066	4962
GCF_900140975	GCF_900140975.1	10702_1#62	Mycobacteroides abscessus subsp. abscessus	657	4966527	Scaffold	PRJEB2779	SAMEA2145083	4923	4823
GCF_900140985	GCF_900140985.1	10702_1#63	Mycobacteroides abscessus subsp. abscessus	658	4778482	Scaffold	PRJEB2779	SAMEA2159217	4691	4601
GCF_900140995	GCF_900140995.1	10702_1#64	Mycobacteroides abscessus subsp. abscessus	660	5827851	Scaffold	PRJEB2779	SAMEA2149858	6000	5845
GCF_900141005	GCF_900141005.1	10702_1#65	Mycobacteroides abscessus subsp. abscessus	661	4965656	Scaffold	PRJEB2779	SAMEA2158283	4873	4759
GCF_900141015	GCF_900141015.1	10702_1#67	Mycobacteroides abscessus subsp. massiliense	666	4964289	Scaffold	PRJEB2779	SAMEA2159498	4923	4817
GCF_900141025	GCF_900141025.1	10702_1#69	Mycobacteroides abscessus subsp. abscessus	672	4779810	Contig	PRJEB2779	SAMEA2149033	4695	4601
GCF_900141035	GCF_900141035.1	10702_1#68	Mycobacteroides abscessus subsp. abscessus	671	5243570	Scaffold	PRJEB2779	SAMEA2156525	5237	5112
GCF_900141045	GCF_900141045.1	10702_1#66	Mycobacteroides abscessus subsp. massiliense	663	5066009	Contig	PRJEB2779	SAMEA2163598	5114	4979
GCF_900141055	GCF_900141055.1	10702_1#7	Mycobacteroides abscessus subsp. abscessus	573	5418617	Contig	PRJEB2779	SAMEA2153482	5450	5308
GCF_900141065	GCF_900141065.1	10702_1#70	Mycobacteroides abscessus subsp. abscessus	673	5237501	Scaffold	PRJEB2779	SAMEA2153559	5220	5098
GCF_900141075	GCF_900141075.1	10702_1#72	Mycobacteroides abscessus subsp. abscessus	678	5003927	Scaffold	PRJEB2779	SAMEA2150369	4969	4852
GCF_900141085	GCF_900141085.1	10702_1#71	Mycobacteroides abscessus subsp. massiliense	677	4986314	Contig	PRJEB2779	SAMEA2153012	4980	4849
GCF_900141095	GCF_900141095.1	10702_1#76	Mycobacteroides abscessus subsp. abscessus	685	5187051	Scaffold	PRJEB2779	SAMEA2156992	5177	5073
GCF_900141105	GCF_900141105.1	10702_1#73	Mycobacteroides abscessus subsp. abscessus	680	5159767	Scaffold	PRJEB2779	SAMEA2155391	5138	5009
GCF_900141115	GCF_900141115.1	10702_1#77	Mycobacteroides abscessus subsp. abscessus	689	5104969	Scaffold	PRJEB2779	SAMEA2142639	5067	4965
GCF_900141125	GCF_900141125.1	10702_1#75	Mycobacteroides abscessus subsp. abscessus	684	5498018	Scaffold	PRJEB2779	SAMEA2155314	5669	5208
GCF_900141135	GCF_900141135.1	10702_1#74	Mycobacteroides abscessus subsp. massiliense	681	4913553	Contig	PRJEB2779	SAMEA2145116	4910	4794
GCF_900141145	GCF_900141145.1	10702_1#78	Mycobacteroides abscessus subsp. abscessus	690	5190268	Contig	PRJEB2779	SAMEA2144043	5154	5029
GCF_900141155	GCF_900141155.1	10702_1#79	Mycobacteroides abscessus subsp. abscessus	691	5187314	Scaffold	PRJEB2779	SAMEA2150987	5173	5053
GCF_900141165	GCF_900141165.1	10702_1#80	Mycobacteroides abscessus subsp. abscessus	693	5191618	Scaffold	PRJEB2779	SAMEA2158677	5163	5059
GCF_900141175	GCF_900141175.1	10702_1#8	Mycobacteroides abscessus subsp. abscessus	574	4923570	Contig	PRJEB2779	SAMEA2154625	4863	4749
GCF_900141195	GCF_900141195.1	10702_1#82	Mycobacteroides abscessus subsp. bolletii	695	4855702	Contig	PRJEB2779	SAMEA1973616	4779	4603
GCF_900141205	GCF_900141205.1	10702_1#83	Mycobacteroides abscessus subsp. abscessus	696	5282686	Scaffold	PRJEB2779	SAMEA2152244	5316	5170
GCF_900141215	GCF_900141215.1	10702_1#85	Mycobacteroides abscessus subsp. abscessus	700	4779328	Scaffold	PRJEB2779	SAMEA2145150	4698	4599
GCF_900141225	GCF_900141225.1	10702_1#89	Mycobacteroides abscessus subsp. massiliense	705	5066106	Scaffold	PRJEB2779	SAMEA2144932	5108	4973
GCF_900141235	GCF_900141235.1	10702_1#87	Mycobacteroides abscessus subsp. abscessus	702	5282610	Scaffold	PRJEB2779	SAMEA2146670	5311	5171
GCF_900141245	GCF_900141245.1	10702_1#88	Mycobacteroides abscessus subsp. massiliense	704	4939400	Scaffold	PRJEB2779	SAMEA2159875	4906	4787
GCF_900141255	GCF_900141255.1	10702_1#84	Mycobacteroides abscessus subsp. abscessus	698	5433833	Scaffold	PRJEB2779	SAMEA2159391	5504	5336
GCF_900141265	GCF_900141265.1	10702_1#86	Mycobacteroides abscessus subsp. abscessus	701	5100504	Scaffold	PRJEB2779	SAMEA2150651	5050	4947
GCF_900141275	GCF_900141275.1	10702_1#90	Mycobacteroides abscessus subsp. massiliense	707	4841126	Scaffold	PRJEB2779	SAMEA2148667	4757	4640
GCF_900141285	GCF_900141285.1	10702_1#9	Mycobacteroides abscessus subsp. abscessus	576	4754145	Contig	PRJEB2779	SAMEA2146751	4670	4566
GCF_900141295	GCF_900141295.1	10702_1#94	Mycobacteroides abscessus subsp. abscessus	713	5268330	Scaffold	PRJEB2779	SAMEA2154836	5344	5183
GCF_900141305	GCF_900141305.1	10702_1#91	Mycobacteroides abscessus subsp. abscessus	708	5364064	Scaffold	PRJEB2779	SAMEA2160651	5429	5301
GCF_900141315	GCF_900141315.1	10702_1#96	Mycobacteroides abscessus subsp. abscessus	724	5202046	Scaffold	PRJEB2779	SAMEA2153563	5184	5053
GCF_900141325	GCF_900141325.1	10702_1#92	Mycobacteroides abscessus subsp. abscessus	711	5100563	Scaffold	PRJEB2779	SAMEA2144712	5055	4953
GCF_900141335	GCF_900141335.1	10702_1#93	Mycobacteroides abscessus subsp. abscessus	712	5335925	Scaffold	PRJEB2779	SAMEA2153253	5391	5231
GCF_900141345	GCF_900141345.1	10702_1#95	Mycobacteroides abscessus subsp. abscessus	717	5340854	Scaffold	PRJEB2779	SAMEA2159848	5410	5249
GCF_900141355	GCF_900141355.1	11861_7#52	Mycobacteroides abscessus subsp. massiliense	787	5057942	Scaffold	PRJEB2779	SAMEA2259592	5047	4927
GCF_900141365	GCF_900141365.1	11861_8#26	Mycobacteroides abscessus subsp. abscessus	894	5264865	Scaffold	PRJEB2779	SAMEA2259699	5273	5123
GCF_900141375	GCF_900141375.1	11861_8#27	Mycobacteroides abscessus subsp. abscessus	897	5347973	Scaffold	PRJEB2779	SAMEA2259702	5364	5188
GCF_900141385	GCF_900141385.1	11893_6#51	Mycobacteroides abscessus subsp. abscessus	892	5321761	Scaffold	PRJEB2779	SAMEA2259697	5341	5158
GCF_900141395	GCF_900141395.1	11893_6#55	Mycobacteroides abscessus subsp. abscessus	898	5082714	Scaffold	PRJEB2779	SAMEA2259703	5037	4937
GCF_900141405	GCF_900141405.1	11893_6#57	Mycobacteroides abscessus subsp. abscessus	900	5151708	Scaffold	PRJEB2779	SAMEA2259705	5145	5024
GCF_900141415	GCF_900141415.1	11893_6#52	Mycobacteroides abscessus subsp. bolletii	893	5153447	Scaffold	PRJEB2779	SAMEA2259698	5191	5001
GCF_900141425	GCF_900141425.1	11893_6#56	Mycobacteroides abscessus subsp. massiliense	899	4921852	Scaffold	PRJEB2779	SAMEA2259704	4907	4794
GCF_900141435	GCF_900141435.1	11893_6#54	Mycobacteroides abscessus subsp. abscessus	896	5229053	Scaffold	PRJEB2779	SAMEA2259701	5197	5085
GCF_900141445	GCF_900141445.1	11893_6#53	Mycobacteroides abscessus subsp. abscessus	895	4945199	Scaffold	PRJEB2779	SAMEA2259700	4875	4764
GCF_900141455	GCF_900141455.1	11893_6#58	Mycobacteroides abscessus subsp. abscessus	901	5297729	Scaffold	PRJEB2779	SAMEA2259706	5349	5217
GCF_900141465	GCF_900141465.1	12045_8#41	Mycobacteroides abscessus subsp. abscessus	1163	5293376	Scaffold	PRJEB2779	SAMEA2275889	5296	5152
GCF_900141475	GCF_900141475.1	12045_8#42	Mycobacteroides abscessus subsp. massiliense	1164	4843820	Scaffold	PRJEB2779	SAMEA2275890	4779	4655
GCF_900141485	GCF_900141485.1	12045_8#45	Mycobacteroides abscessus subsp. abscessus	1101	5216260	Scaffold	PRJEB2779	SAMEA2275827	5240	5109
GCF_900141495	GCF_900141495.1	12045_8#46	Mycobacteroides abscessus subsp. abscessus	1104	5086252	Scaffold	PRJEB2779	SAMEA2275830	5062	4943
GCF_900141505	GCF_900141505.1	12078_1#64	Mycobacteroides abscessus subsp. massiliense	1167	5162869	Scaffold	PRJEB2779	SAMEA2275629	5219	5076
GCF_900141515	GCF_900141515.1	12078_1#63	Mycobacteroides abscessus subsp. massiliense	1166	5162703	Scaffold	PRJEB2779	SAMEA2275628	5216	5076
GCF_900141525	GCF_900141525.1	12082_5#83	Mycobacteroides abscessus subsp. abscessus	1136	5116077	Scaffold	PRJEB2779	SAMEA2275862	5079	4978
GCF_900141535	GCF_900141535.1	12163_2#68	Mycobacteroides abscessus subsp. abscessus	1099	5086653	Scaffold	PRJEB2779	SAMEA2275825	5069	4947
GCF_900141545	GCF_900141545.1	12082_5#73	Mycobacteroides abscessus subsp. abscessus	1100	5084002	Scaffold	PRJEB2779	SAMEA2275826	5062	4939
GCF_900141555	GCF_900141555.1	12082_5#74	Mycobacteroides abscessus subsp. abscessus	1106	5181142	Scaffold	PRJEB2779	SAMEA2275832	5175	5026
GCF_900141565	GCF_900141565.1	12163_2#67	Mycobacteroides abscessus subsp. abscessus	1098	5172222	Scaffold	PRJEB2779	SAMEA2275824	5218	5059
GCF_900141575	GCF_900141575.1	12163_2#69	Mycobacteroides abscessus subsp. abscessus	1102	5526473	Scaffold	PRJEB2779	SAMEA2275828	5536	5383
GCF_900141585	GCF_900141585.1	12163_2#70	Mycobacteroides abscessus subsp. abscessus	1103	5576386	Scaffold	PRJEB2779	SAMEA2275829	5603	5470
GCF_900141595	GCF_900141595.1	12082_5#96	Mycobacteroides abscessus subsp. abscessus	1162	4886442	Scaffold	PRJEB2779	SAMEA2275888	4860	4733
GCF_900141605	GCF_900141605.1	12163_2#72	Mycobacteroides abscessus subsp. bolletii	1107	5000846	Scaffold	PRJEB2779	SAMEA2275833	4886	4757
GCF_900141615	GCF_900141615.1	12163_2#71	Mycobacteroides abscessus subsp. abscessus	1105	5085373	Scaffold	PRJEB2779	SAMEA2275831	5073	4941
GCF_900141645	GCF_900141645.1	12163_2#94	Mycobacteroides abscessus subsp. abscessus	1138	5339860	Scaffold	PRJEB2779	SAMEA2275864	5413	5285
GCF_900141675	GCF_900141675.1	12163_2#95	Mycobacteroides abscessus subsp. abscessus	1139	5121862	Scaffold	PRJEB2779	SAMEA2275865	5092	4975
GCF_900141685	GCF_900141685.1	12163_2#91	Mycobacteroides abscessus subsp. abscessus	1134	5543104	Scaffold	PRJEB2779	SAMEA2275860	5679	5464
GCF_900141695	GCF_900141695.1	12163_2#93	Mycobacteroides abscessus subsp. abscessus	1137	5491246	Scaffold	PRJEB2779	SAMEA2275863	5570	5400
GCF_900453225	GCF_900453225.1	46941_C01	Mycobacteroides abscessus	NCTC13031	5090566	Contig	PRJEB6403	SAMEA4017704	5034	4936
GCF_900453325	GCF_900453325.1	55312_F01	Mycobacteroides abscessus	NCTC10882	5018230	Contig	PRJEB6403	SAMEA104062574	4960	4766
GCF_900683445	GCF_900683445.1	Patient 1 Isolate 1	Mycobacteroides abscessus subsp. abscessus	0	5172759	Contig	PRJEB28875	SAMEA5330944	5148	5034
GCF_900683455	GCF_900683455.1	Patient 2 Isolate 1	Mycobacteroides abscessus subsp. abscessus	0	5275491	Contig	PRJEB28875	SAMEA5330945	5328	5201
GCF_902143535	GCF_902143535.1	P9530	Mycobacteroides abscessus	CSURP9530	4846802	Scaffold	PRJEB33131	SAMEA5724239	4777	4642
GCF_902143545	GCF_902143545.1	P9529	Mycobacteroides abscessus	CSURP9529	4844805	Scaffold	PRJEB33131	SAMEA5724238	4779	4635
GCF_902143575	GCF_902143575.1	P9527	Mycobacteroides abscessus	CSURP9527	5365572	Scaffold	PRJEB33131	SAMEA5724236	5405	5241
GCF_902143585	GCF_902143585.1	P9528	Mycobacteroides abscessus	CSURP9526	4980481	Scaffold	PRJEB33131	SAMEA5724237	4963	4798

## Sheet: Table S8
Supplemental Table 8: MLST Typing of MAB Isolates
Input	Genome ID	Species	Morphotype	MLST	DCC	argH	cya	gnd	murC	pta	purH	rpoB
ATCC_19977_Smooth.fna.gz	ATCC_19977_Smooth	mabscessus		5	DCC1	argH(3)	cya(1)	gnd(4)	murC(3)	pta(1)	purH(2)	rpoB(1)
EN1.fna.gz	EN1	mabscessus		5	DCC1	argH(3)	cya(1)	gnd(4)	murC(3)	pta(1)	purH(2)	rpoB(1)
EN10.fna.gz	EN10	mabscessus		101	DCC4	argH(7)	cya(2)	gnd(11)	murC(2)	pta(9)	purH(2)	rpoB(1)
EN11.fna.gz	EN11	mabscessus		101	DCC4	argH(7)	cya(2)	gnd(11)	murC(2)	pta(9)	purH(2)	rpoB(1)
EN12.fna.gz	EN12	mycobacteria_2		5	DCC1	S14Z(131)	L35(136)	S19(126)	L19(141)	S12(136)	S8(152)	L16(165)
EN13.fna.gz	EN13	mycobacteria_2		5	DCC1	S14Z(131)	L35(136)	S19(126)	L19(141)	S12(136)	S8(152)	L16(165)
EN14.fna.gz	EN14	mycobacteria_2		5	DCC1	S14Z(131)	L35(136)	S19(126)	L19(141)	S12(136)	S8(152)	L16(165)
EN15.fna.gz	EN15	mabscessus		5	DCC1	argH(3)	cya(1)	gnd(4)	murC(3)	pta(1)	purH(2)	rpoB(1)
EN17.fna.gz	EN17	mabscessus		5	DCC1	argH(3)	cya(1)	gnd(4)	murC(3)	pta(1)	purH(2)	rpoB(1)
EN19.fna.gz	EN19	mycobacteria_2		493		S14Z(131)	L35(138)	S19(126)	L19(141)	S12(136)	S8(152)	L16(165)
EN2.fna.gz	EN2	mabscessus		5	DCC1	argH(3)	cya(1)	gnd(4)	murC(3)	pta(1)	purH(2)	rpoB(1)
EN20.fna.gz	EN20	mabscessus		-		argH(4)	cya(5)	gnd(3)	murC(2)	pta(2)	purH(4)	rpoB(1)
EN21.fna.gz	EN21	mabscessus		34		argH(4)	cya(5)	gnd(1)	murC(2)	pta(10)	purH(2)	rpoB(1)
EN22.fna.gz	EN22	mabscessus		5	DCC1	argH(3)	cya(1)	gnd(4)	murC(3)	pta(1)	purH(2)	rpoB(1)
EN23.fna.gz	EN23	mabscessus		5	DCC1	argH(3)	cya(1)	gnd(4)	murC(3)	pta(1)	purH(2)	rpoB(1)
EN25.fna.gz	EN25	mycobacteria_2		5	DCC1	S14Z(131)	L35(136)	S19(126)	L19(141)	S12(136)	S8(152)	L16(165)
EN26.fna.gz	EN26	mycobacteria_2		-		S14Z(131)	L35(136)	S19(126)	L19(141)	S12(136)	S8(152)	L16(166)
EN27.fna.gz	EN27	mycobacteria_2		5	DCC1	S14Z(131)	L35(136)	S19(126)	L19(141)	S12(136)	S8(152)	L16(165)
EN28.fna.gz	EN28	mabscessus		28		argH(1)	cya(1)	gnd(3)	murC(2)	pta(12)	purH(2)	rpoB(1)
EN3.fna.gz	EN3	mycobacteria_2		33	DCC3	S14Z(131)	L35(136)	S19(126)	L19(141)	S12(136)	S8(152)	L16(165)
EN30.fna.gz	EN30	mabscessus		28		argH(1)	cya(1)	gnd(3)	murC(2)	pta(12)	purH(2)	rpoB(1)
EN31.fna.gz	EN31	mabscessus		28		argH(1)	cya(1)	gnd(3)	murC(2)	pta(12)	purH(2)	rpoB(1)
EN32.fna.gz	EN32	mabscessus		28		argH(1)	cya(1)	gnd(3)	murC(2)	pta(12)	purH(2)	rpoB(1)
EN33.fna.gz	EN33	mabscessus		28		argH(1)	cya(1)	gnd(3)	murC(2)	pta(12)	purH(2)	rpoB(1)
EN34.fna.gz	EN34	mabscessus		28		argH(1)	cya(1)	gnd(3)	murC(2)	pta(12)	purH(2)	rpoB(1)
EN35.fna.gz	EN35	mabscessus		101	DCC4	argH(7)	cya(2)	gnd(11)	murC(2)	pta(9)	purH(2)	rpoB(1)
EN37.fna.gz	EN37	mabscessus		28		argH(1)	cya(1)	gnd(3)	murC(2)	pta(12)	purH(2)	rpoB(1)
EN38.fna.gz	EN38	mycobacteria_2		5	DCC1	S14Z(131)	L35(136)	S19(126)	L19(141)	S12(136)	S8(152)	L16(165)
EN39.fna.gz	EN39	mycobacteria_2		5	DCC1	S14Z(131)	L35(136)	S19(126)	L19(141)	S12(136)	S8(152)	L16(165)
EN4.fna.gz	EN4	mycobacteria_2		33	DCC3	S14Z(131)	L35(136)	S19(126)	L19(141)	S12(136)	S8(152)	L16(165)
EN40.fna.gz	EN40	mycobacteria_2		5	DCC1	S14Z(131)	L35(136)	S19(126)	L19(141)	S12(136)	S8(152)	L16(165)
EN41.fna.gz	EN41	mycobacteria_2		431		S14Z(130)	L35(225)	S19(126)	L19(141)	S12(136)	S8(152)	L16(165)
EN42.fna.gz	EN42	mabscessus		29		argH(1)	cya(1)	gnd(3)	murC(2)	pta(2)	purH(7)	rpoB(1)
EN43.fna.gz	EN43	mabscessus		29		argH(1)	cya(1)	gnd(3)	murC(2)	pta(2)	purH(7)	rpoB(1)
EN44.fna.gz	EN44	mabscessus		5	DCC1	argH(3)	cya(1)	gnd(4)	murC(3)	pta(1)	purH(2)	rpoB(1)
EN45.fna.gz	EN45	mycobacteria_2		5	DCC1	S14Z(131)	L35(136)	S19(126)	L19(141)	S12(136)	S8(152)	L16(165)
EN46.fna.gz	EN46	mabscessus		5	DCC1	argH(3)	cya(1)	gnd(4)	murC(3)	pta(1)	purH(2)	rpoB(1)
EN47.fna.gz	EN47	mycobacteria_2		5	DCC1	S14Z(131)	L35(136)	S19(126)	L19(141)	S12(136)	S8(152)	L16(165)
EN48.fna.gz	EN48	mabscessus		5	DCC1	argH(3)	cya(1)	gnd(4)	murC(3)	pta(1)	purH(2)	rpoB(1)
EN5.fna.gz	EN5	mycobacteria_2		33	DCC3	S14Z(131)	L35(136)	S19(126)	L19(141)	S12(136)	S8(152)	L16(165)
EN50.fna.gz	EN50	mabscessus		5	DCC1	argH(3)	cya(1)	gnd(4)	murC(3)	pta(1)	purH(2)	rpoB(1)
EN51.fna.gz	EN51	mabscessus		5	DCC1	argH(3)	cya(1)	gnd(4)	murC(3)	pta(1)	purH(2)	rpoB(1)
EN52.fna.gz	EN52	mycobacteria_2		5	DCC1	S14Z(131)	L35(136)	S19(126)	L19(141)	S12(136)	S8(152)	L16(165)
EN53.fna.gz	EN53	mabscessus		5	DCC1	argH(3)	cya(1)	gnd(4)	murC(3)	pta(1)	purH(2)	rpoB(1)
EN54.fna.gz	EN54	mabscessus		5	DCC1	argH(3)	cya(1)	gnd(4)	murC(3)	pta(1)	purH(2)	rpoB(1)
EN55.fna.gz	EN55	mabscessus		5	DCC1	argH(3)	cya(1)	gnd(4)	murC(3)	pta(1)	purH(2)	rpoB(1)
EN56.fna.gz	EN56	mycobacteria_2		5	DCC1	S14Z(131)	L35(136)	S19(126)	L19(141)	S12(136)	S8(152)	L16(165)
EN57.fna.gz	EN57	mycobacteria_2		5	DCC1	S14Z(131)	L35(136)	S19(126)	L19(141)	S12(136)	S8(152)	L16(165)
EN58.fna.gz	EN58	mabscessus		5	DCC1	argH(3)	cya(1)	gnd(4)	murC(3)	pta(1)	purH(2)	rpoB(1)
EN6.fna.gz	EN6	mycobacteria_2		33	DCC3	S14Z(131)	L35(136)	S19(126)	L19(141)	S12(136)	S8(152)	L16(165)
EN60.fna.gz	EN60	mabscessus		101	DCC4	argH(7)	cya(2)	gnd(11)	murC(2)	pta(9)	purH(2)	rpoB(1)
EN61.fna.gz	EN61	mycobacteria_2		5	DCC1	S14Z(131)	L35(136)	S19(126)	L19(141)	S12(136)	S8(152)	L16(165)
EN64R.fna.gz	EN64R	mabscessus		5	DCC1	argH(3)	cya(1)	gnd(4)	murC(3)	pta(1)	purH(2)	rpoB(1)
EN64S.fna.gz	EN64S	mycobacteria_2		33	DCC3	S14Z(131)	L35(136)	S19(126)	L19(141)	S12(136)	S8(152)	L16(165)
EN66R.fna.gz	EN66R	mabscessus		34		argH(4)	cya(5)	gnd(1)	murC(2)	pta(10)	purH(2)	rpoB(1)
EN67R.fna.gz	EN67R	mycobacteria_2		5	DCC1	S14Z(131)	L35(136)	S19(126)	L19(141)	S12(136)	S8(152)	L16(165)
EN68R.fna.gz	EN68R	mabscessus		5	DCC1	argH(3)	cya(1)	gnd(4)	murC(3)	pta(1)	purH(2)	rpoB(1)
EN69.fna.gz	EN69	mabscessus		34		argH(4)	cya(5)	gnd(1)	murC(2)	pta(10)	purH(2)	rpoB(1)
EN70R1.fna.gz	EN70R1	mycobacteria_2		5	DCC1	S14Z(131)	L35(136)	S19(126)	L19(141)	S12(136)	S8(152)	L16(165)
EN70R2.fna.gz	EN70R2	mycobacteria_2		5	DCC1	S14Z(131)	L35(136)	S19(126)	L19(141)	S12(136)	S8(152)	L16(165)
EN71R.fna.gz	EN71R	mabscessus		42	DCC7	argH(30)	cya(31)	gnd(19)	murC(28)	pta(16)	purH(15)	rpoB(1)
EN71S.fna.gz	EN71S	mabscessus		42	DCC7	argH(30)	cya(31)	gnd(19)	murC(28)	pta(16)	purH(15)	rpoB(1)
EN72R.fna.gz	EN72R	mycobacteria_2		5	DCC1	S14Z(131)	L35(136)	S19(126)	L19(141)	S12(136)	S8(152)	L16(165)
EN72S.fna.gz	EN72S	mabscessus		5	DCC1	argH(3)	cya(1)	gnd(4)	murC(3)	pta(1)	purH(2)	rpoB(1)
EN74R.fna.gz	EN74R	mabscessus		29		argH(1)	cya(1)	gnd(3)	murC(2)	pta(2)	purH(7)	rpoB(1)
EN74S.fna.gz	EN74S	mabscessus		29		argH(1)	cya(1)	gnd(3)	murC(2)	pta(2)	purH(7)	rpoB(1)
EN75S.fna.gz	EN75S	mabscessus		29		argH(1)	cya(1)	gnd(3)	murC(2)	pta(2)	purH(7)	rpoB(1)
EN8.fna.gz	EN8	mabscessus		5	DCC1	argH(3)	cya(1)	gnd(4)	murC(3)	pta(1)	purH(2)	rpoB(1)
EN9.fna.gz	EN9	mycobacteria_2		5	DCC1	S14Z(131)	L35(136)	S19(126)	L19(141)	S12(136)	S8(152)	L16(165)
GCF_000069185.fna.gz	GCF_000069185	mabscessus		5	DCC1	argH(3)	cya(1)	gnd(4)	murC(3)	pta(1)	purH(2)	rpoB(1)
GCF_000231155.fna.gz	GCF_000231155	mycobacteria_2		3		S14Z(133)	L35(139)	S19(131)	L19(147)	S12(136)	S8(152)	L16(169)
GCF_000239035.fna.gz	GCF_000239035	mabscessus		71		argH(16)	cya(10)	gnd(24)	murC(16)	pta(27)	purH(17)	rpoB(7)
GCF_000239055.fna.gz	GCF_000239055	mabscessus		63	DCC7	argH(30)	cya(31)	gnd(19)	murC(28)	pta(16)	purH(15)	rpoB(20)
GCF_000257225.fna.gz	GCF_000257225	mycobacteria_2		10		S14Z(131)	L35(136)	S19(126)	L19(142)	S12(136)	S8(152)	L16(165)
GCF_000257245.fna.gz	GCF_000257245	mabscessus		23	DCC5	argH(1)	cya(4)	gnd(3)	murC(2)	pta(11)	purH(7)	rpoB(1)
GCF_000260575.fna.gz	GCF_000260575	mabscessus		39	DCC6	argH(30)	cya(21)	gnd(21)	murC(28)	pta(17)	purH(32)	rpoB(21)
GCF_000260595.fna.gz	GCF_000260595	mycobacteria_2		127	DCC3	S14Z(133)	L35(138)	S19(131)	L19(148)	S12(136)	S8(155)	L16(169)
GCF_000260615.fna.gz	GCF_000260615	mycobacteria_2		84	DCC3	S14Z(132)	L35(137)	S19(128)	L19(143)	S12(136)	S8(153)	L16(167)
GCF_000261085.fna.gz	GCF_000261085	mycobacteria_2		3		S14Z(133)	L35(139)	S19(131)	L19(147)	S12(136)	S8(152)	L16(169)
GCF_000261105.fna.gz	GCF_000261105	mycobacteria_2		58		S14Z(133)	L35(139)	S19(126)	L19(148)	S12(136)	S8(152)	L16(173)
GCF_000261125.fna.gz	GCF_000261125	mabscessus		39	DCC6	argH(30)	cya(21)	gnd(21)	murC(28)	pta(17)	purH(32)	rpoB(21)
GCF_000270565.fna.gz	GCF_000270565	mycobacteria_2		5	DCC1	S14Z(131)	L35(136)	S19(126)	L19(141)	S12(136)	S8(152)	L16(165)
GCF_000270585.fna.gz	GCF_000270585	mabscessus		5	DCC1	argH(3)	cya(1)	gnd(4)	murC(3)	pta(1)	purH(2)	rpoB(1)
GCF_000270605.fna.gz	GCF_000270605	mabscessus		5	DCC1	argH(3)	cya(1)	gnd(4)	murC(3)	pta(1)	purH(2)	rpoB(1)
GCF_000270625.fna.gz	GCF_000270625	mabscessus		31		argH(10)	cya(1)	gnd(8)	murC(2)	pta(15)	purH(5)	rpoB(1)
GCF_000270645.fna.gz	GCF_000270645	mycobacteria_2		5	DCC1	S14Z(131)	L35(136)	S19(126)	L19(141)	S12(136)	S8(152)	L16(165)
GCF_000270665.fna.gz	GCF_000270665	mycobacteria_2		154		S14Z(133)	L35(139)	S19(131)	L19(144)	S12(136)	S8(152)	L16(170)
GCF_000270685.fna.gz	GCF_000270685	mabscessus		31		argH(10)	cya(1)	gnd(8)	murC(2)	pta(15)	purH(5)	rpoB(1)
GCF_000270705.fna.gz	GCF_000270705	mycobacteria_2		5	DCC1	S14Z(131)	L35(136)	S19(126)	L19(141)	S12(136)	S8(152)	L16(165)
GCF_000270725.fna.gz	GCF_000270725	mycobacteria_2		5	DCC1	S14Z(131)	L35(136)	S19(126)	L19(141)	S12(136)	S8(152)	L16(165)
GCF_000270745.fna.gz	GCF_000270745	mabscessus		31		argH(10)	cya(1)	gnd(8)	murC(2)	pta(15)	purH(5)	rpoB(1)
GCF_000270765.fna.gz	GCF_000270765	mycobacteria_2		3		S14Z(133)	L35(139)	S19(131)	L19(147)	S12(136)	S8(152)	L16(169)
GCF_000270785.fna.gz	GCF_000270785	mycobacteria_2		3		S14Z(133)	L35(139)	S19(131)	L19(147)	S12(136)	S8(152)	L16(169)
GCF_000270805.fna.gz	GCF_000270805	mycobacteria_2		3		S14Z(133)	L35(139)	S19(131)	L19(147)	S12(136)	S8(152)	L16(169)
GCF_000270825.fna.gz	GCF_000270825	mycobacteria_2		5	DCC1	S14Z(131)	L35(136)	S19(126)	L19(141)	S12(136)	S8(152)	L16(165)
GCF_000270845.fna.gz	GCF_000270845	mabscessus		5	DCC1	argH(3)	cya(1)	gnd(4)	murC(3)	pta(1)	purH(2)	rpoB(1)
GCF_000270865.fna.gz	GCF_000270865	mycobacteria_2		5	DCC1	S14Z(131)	L35(136)	S19(126)	L19(141)	S12(136)	S8(152)	L16(165)
GCF_000270885.fna.gz	GCF_000270885	mycobacteria_2		3		S14Z(133)	L35(139)	S19(131)	L19(147)	S12(136)	S8(152)	L16(169)
GCF_000270905.fna.gz	GCF_000270905	mycobacteria_2		3		S14Z(133)	L35(139)	S19(131)	L19(147)	S12(136)	S8(152)	L16(169)
GCF_000270925.fna.gz	GCF_000270925	mycobacteria_2		3		S14Z(133)	L35(139)	S19(131)	L19(147)	S12(136)	S8(152)	L16(169)
GCF_000270945.fna.gz	GCF_000270945	mycobacteria_2		3		S14Z(133)	L35(139)	S19(131)	L19(147)	S12(136)	S8(152)	L16(169)
GCF_000270965.fna.gz	GCF_000270965	mycobacteria_2		16		S14Z(133)	L35(139)	S19(131)	L19(141)	S12(136)	S8(152)	L16(170)
GCF_000270985.fna.gz	GCF_000270985	mycobacteria_2		5	DCC1	S14Z(131)	L35(136)	S19(126)	L19(141)	S12(136)	S8(152)	L16(165)
GCF_000271005.fna.gz	GCF_000271005	mycobacteria_2		16		S14Z(133)	L35(139)	S19(131)	L19(141)	S12(136)	S8(152)	L16(170)
GCF_000271025.fna.gz	GCF_000271025	mycobacteria_2		16		S14Z(133)	L35(139)	S19(131)	L19(141)	S12(136)	S8(152)	L16(170)
GCF_000271045.fna.gz	GCF_000271045	mycobacteria_2		16		S14Z(133)	L35(139)	S19(131)	L19(141)	S12(136)	S8(152)	L16(170)
GCF_000271065.fna.gz	GCF_000271065	mycobacteria_2		16		S14Z(133)	L35(139)	S19(131)	L19(141)	S12(136)	S8(152)	L16(170)
GCF_000271085.fna.gz	GCF_000271085	mycobacteria_2		16		S14Z(133)	L35(139)	S19(131)	L19(141)	S12(136)	S8(152)	L16(170)
GCF_000271105.fna.gz	GCF_000271105	mabscessus		5	DCC1	argH(3)	cya(1)	gnd(4)	murC(3)	pta(1)	purH(2)	rpoB(1)
GCF_000271125.fna.gz	GCF_000271125	mabscessus		31		argH(10)	cya(1)	gnd(8)	murC(2)	pta(15)	purH(5)	rpoB(1)
GCF_000271145.fna.gz	GCF_000271145	mabscessus		5	DCC1	argH(3)	cya(1)	gnd(4)	murC(3)	pta(1)	purH(2)	rpoB(1)
GCF_000271165.fna.gz	GCF_000271165	mycobacteria_2		3		S14Z(133)	L35(139)	S19(131)	L19(147)	S12(136)	S8(152)	L16(169)
GCF_000271185.fna.gz	GCF_000271185	mycobacteria_2		5	DCC1	S14Z(131)	L35(136)	S19(126)	L19(141)	S12(136)	S8(152)	L16(165)
GCF_000271205.fna.gz	GCF_000271205	mycobacteria_2		16		S14Z(133)	L35(139)	S19(131)	L19(141)	S12(136)	S8(152)	L16(170)
GCF_000271225.fna.gz	GCF_000271225	mycobacteria_2		16		S14Z(133)	L35(139)	S19(131)	L19(141)	S12(136)	S8(152)	L16(170)
GCF_000271245.fna.gz	GCF_000271245	mabscessus		31		argH(10)	cya(1)	gnd(8)	murC(2)	pta(15)	purH(5)	rpoB(1)
GCF_000271265.fna.gz	GCF_000271265	mabscessus		31		argH(10)	cya(1)	gnd(8)	murC(2)	pta(15)	purH(5)	rpoB(1)
GCF_000271285.fna.gz	GCF_000271285	mycobacteria_2		3		S14Z(133)	L35(139)	S19(131)	L19(147)	S12(136)	S8(152)	L16(169)
GCF_000277775.fna.gz	GCF_000277775	mycobacteria_2		3		S14Z(133)	L35(139)	S19(131)	L19(147)	S12(136)	S8(152)	L16(169)
GCF_000280595.fna.gz	GCF_000280595	mabscessus		140		argH(9)	cya(7)	gnd(19)	murC(30)	pta(14)	purH(18)	rpoB(19)
GCF_000280615.fna.gz	GCF_000280615	mabscessus		24		argH(1)	cya(4)	gnd(3)	murC(2)	pta(2)	purH(4)	rpoB(1)
GCF_000280635.fna.gz	GCF_000280635	mabscessus		39	DCC6	argH(30)	cya(21)	gnd(21)	murC(28)	pta(17)	purH(32)	rpoB(21)
GCF_000308015.fna.gz	GCF_000308015	mycobacteria_2		3		S14Z(133)	L35(139)	S19(131)	L19(147)	S12(136)	S8(152)	L16(169)
GCF_000332605.fna.gz	GCF_000332605	mabscessus		23	DCC5	argH(1)	cya(4)	gnd(3)	murC(2)	pta(11)	purH(7)	rpoB(1)
GCF_000333695.fna.gz	GCF_000333695	mabscessus		27		argH(4)	cya(4)	gnd(4)	murC(2)	pta(11)	purH(7)	rpoB(1)
GCF_000363915.fna.gz	GCF_000363915	mycobacteria_2		3		S14Z(133)	L35(139)	S19(131)	L19(147)	S12(136)	S8(152)	L16(169)
GCF_000418575.fna.gz	GCF_000418575	mycobacteria_2		3		S14Z(133)	L35(139)	S19(131)	L19(147)	S12(136)	S8(152)	L16(169)
GCF_000443145.fna.gz	GCF_000443145	mabscessus		5	DCC1	argH(3)	cya(1)	gnd(4)	murC(3)	pta(1)	purH(2)	rpoB(1)
GCF_000445035.fna.gz	GCF_000445035	mycobacteria_2		115		S14Z(134)	L35(139)	S19(126)	L19(148)	S12(136)	S8(155)	L16(173)
GCF_000497265.fna.gz	GCF_000497265	mabscessus		63	DCC7	argH(30)	cya(31)	gnd(19)	murC(28)	pta(16)	purH(15)	rpoB(20)
GCF_000523735.fna.gz	GCF_000523735	mycobacteria_2		3		S14Z(133)	L35(139)	S19(131)	L19(147)	S12(136)	S8(152)	L16(169)
GCF_000523895.fna.gz	GCF_000523895	mabscessus		5	DCC1	argH(3)	cya(1)	gnd(4)	murC(3)	pta(1)	purH(2)	rpoB(1)
GCF_000523915.fna.gz	GCF_000523915	mycobacteria_2		3		S14Z(133)	L35(139)	S19(131)	L19(147)	S12(136)	S8(152)	L16(169)
GCF_000523935.fna.gz	GCF_000523935	mabscessus		5	DCC1	argH(3)	cya(1)	gnd(4)	murC(3)	pta(1)	purH(2)	rpoB(1)
GCF_000523955.fna.gz	GCF_000523955	mabscessus		45		argH(2)	cya(1)	gnd(3)	murC(2)	pta(19)	purH(9)	rpoB(2)
GCF_000524075.fna.gz	GCF_000524075	mabscessus		5	DCC1	argH(3)	cya(1)	gnd(4)	murC(3)	pta(1)	purH(2)	rpoB(1)
GCF_000611915.fna.gz	GCF_000611915	mabscessus		92		argH(1)	cya(2)	gnd(10)	murC(2)	pta(2)	purH(1)	rpoB(4)
GCF_000611935.fna.gz	GCF_000611935	mabscessus		92		argH(1)	cya(2)	gnd(10)	murC(2)	pta(2)	purH(1)	rpoB(4)
GCF_001050395.fna.gz	GCF_001050395	mabscessus		32		argH(1)	cya(2)	gnd(1)	murC(2)	pta(10)	purH(5)	rpoB(1)
GCF_001187745.fna.gz	GCF_001187745	mabscessus		5	DCC1	argH(3)	cya(1)	gnd(4)	murC(3)	pta(1)	purH(2)	rpoB(1)
GCF_001212805.fna.gz	GCF_001212805	mabscessus		9	DCC2	argH(1)	cya(2)	gnd(1)	murC(2)	pta(4)	purH(4)	rpoB(1)
GCF_001212825.fna.gz	GCF_001212825	mycobacteria_2		3		S14Z(133)	L35(139)	S19(131)	L19(147)	S12(136)	S8(152)	L16(169)
GCF_001212845.fna.gz	GCF_001212845	mabscessus		5	DCC1	argH(3)	cya(1)	gnd(4)	murC(3)	pta(1)	purH(2)	rpoB(1)
GCF_001212865.fna.gz	GCF_001212865	mabscessus		9	DCC2	argH(1)	cya(2)	gnd(1)	murC(2)	pta(4)	purH(4)	rpoB(1)
GCF_001212885.fna.gz	GCF_001212885	mabscessus		9	DCC2	argH(1)	cya(2)	gnd(1)	murC(2)	pta(4)	purH(4)	rpoB(1)
GCF_001212905.fna.gz	GCF_001212905	mycobacteria_2		19		S14Z(132)	L35(137)	S19(128)	L19(143)	S12(136)	S8(154)	L16(167)
GCF_001212945.fna.gz	GCF_001212945	mabscessus		33	DCC3	argH(30)	cya(31)	gnd(17)	murC(27)	pta(21)	purH(31)	rpoB(18)
GCF_001212965.fna.gz	GCF_001212965	mycobacteria_2		3		S14Z(133)	L35(139)	S19(131)	L19(147)	S12(136)	S8(152)	L16(169)
GCF_001212985.fna.gz	GCF_001212985	mycobacteria_2		13		S14Z(131)	L35(136)	S19(126)	L19(140)	S12(136)	S8(152)	L16(165)
GCF_001213025.fna.gz	GCF_001213025	mycobacteria_2		58		S14Z(133)	L35(139)	S19(126)	L19(148)	S12(136)	S8(152)	L16(173)
GCF_001213065.fna.gz	GCF_001213065	mycobacteria_2		3		S14Z(133)	L35(139)	S19(131)	L19(147)	S12(136)	S8(152)	L16(169)
GCF_001213125.fna.gz	GCF_001213125	mycobacteria_2		3		S14Z(133)	L35(139)	S19(131)	L19(147)	S12(136)	S8(152)	L16(169)
GCF_001213145.fna.gz	GCF_001213145	mycobacteria_2		3		S14Z(133)	L35(139)	S19(131)	L19(147)	S12(136)	S8(152)	L16(169)
GCF_001213165.fna.gz	GCF_001213165	mycobacteria_2		13		S14Z(131)	L35(136)	S19(126)	L19(140)	S12(136)	S8(152)	L16(165)
GCF_001213185.fna.gz	GCF_001213185	mycobacteria_2		3		S14Z(133)	L35(139)	S19(131)	L19(147)	S12(136)	S8(152)	L16(169)
GCF_001213205.fna.gz	GCF_001213205	mabscessus		5	DCC1	argH(3)	cya(1)	gnd(4)	murC(3)	pta(1)	purH(2)	rpoB(1)
GCF_001213225.fna.gz	GCF_001213225	mycobacteria_2		63	DCC7	S14Z(130)	L35(136)	S19(126)	L19(141)	S12(136)	S8(152)	L16(165)
GCF_001213245.fna.gz	GCF_001213245	mycobacteria_2		3		S14Z(133)	L35(139)	S19(131)	L19(147)	S12(136)	S8(152)	L16(169)
GCF_001213285.fna.gz	GCF_001213285	mabscessus		9	DCC2	argH(1)	cya(2)	gnd(1)	murC(2)	pta(4)	purH(4)	rpoB(1)
GCF_001213305.fna.gz	GCF_001213305	mycobacteria_2		19		S14Z(132)	L35(137)	S19(128)	L19(143)	S12(136)	S8(154)	L16(167)
GCF_001213325.fna.gz	GCF_001213325	mycobacteria_2		3		S14Z(133)	L35(139)	S19(131)	L19(147)	S12(136)	S8(152)	L16(169)
GCF_001213365.fna.gz	GCF_001213365	mycobacteria_2		3		S14Z(133)	L35(139)	S19(131)	L19(147)	S12(136)	S8(152)	L16(169)
GCF_001213385.fna.gz	GCF_001213385	mabscessus		9	DCC2	argH(1)	cya(2)	gnd(1)	murC(2)	pta(4)	purH(4)	rpoB(1)
GCF_001213405.fna.gz	GCF_001213405	mycobacteria_2		3		S14Z(133)	L35(139)	S19(131)	L19(147)	S12(136)	S8(152)	L16(169)
GCF_001213425.fna.gz	GCF_001213425	mycobacteria_2		3		S14Z(133)	L35(139)	S19(131)	L19(147)	S12(136)	S8(152)	L16(169)
GCF_001213445.fna.gz	GCF_001213445	mycobacteria_2		19		S14Z(132)	L35(137)	S19(128)	L19(143)	S12(136)	S8(154)	L16(167)
GCF_001213465.fna.gz	GCF_001213465	mycobacteria_2		3		S14Z(133)	L35(139)	S19(131)	L19(147)	S12(136)	S8(152)	L16(169)
GCF_001213505.fna.gz	GCF_001213505	mabscessus		9	DCC2	argH(1)	cya(2)	gnd(1)	murC(2)	pta(4)	purH(4)	rpoB(1)
GCF_001213545.fna.gz	GCF_001213545	mycobacteria_2		3		S14Z(133)	L35(139)	S19(131)	L19(147)	S12(136)	S8(152)	L16(169)
GCF_001213565.fna.gz	GCF_001213565	mycobacteria_2		5	DCC1	S14Z(131)	L35(136)	S19(126)	L19(141)	S12(136)	S8(152)	L16(165)
GCF_001213585.fna.gz	GCF_001213585	mycobacteria_2		3		S14Z(133)	L35(139)	S19(131)	L19(147)	S12(136)	S8(152)	L16(169)
GCF_001213605.fna.gz	GCF_001213605	mabscessus		26	DCC5	argH(1)	cya(4)	gnd(3)	murC(2)	pta(2)	purH(7)	rpoB(1)
GCF_001213625.fna.gz	GCF_001213625	mycobacteria_2		3		S14Z(133)	L35(139)	S19(131)	L19(147)	S12(136)	S8(152)	L16(169)
GCF_001213665.fna.gz	GCF_001213665	mycobacteria_2		19		S14Z(132)	L35(137)	S19(128)	L19(143)	S12(136)	S8(154)	L16(167)
GCF_001213685.fna.gz	GCF_001213685	mabscessus		9	DCC2	argH(1)	cya(2)	gnd(1)	murC(2)	pta(4)	purH(4)	rpoB(1)
GCF_001213705.fna.gz	GCF_001213705	mabscessus		9	DCC2	argH(1)	cya(2)	gnd(1)	murC(2)	pta(4)	purH(4)	rpoB(1)
GCF_001213725.fna.gz	GCF_001213725	mabscessus		9	DCC2	argH(1)	cya(2)	gnd(1)	murC(2)	pta(4)	purH(4)	rpoB(1)
GCF_001213745.fna.gz	GCF_001213745	mabscessus		26	DCC5	argH(1)	cya(4)	gnd(3)	murC(2)	pta(2)	purH(7)	rpoB(1)
GCF_001213765.fna.gz	GCF_001213765	mycobacteria_2		3		S14Z(133)	L35(139)	S19(131)	L19(147)	S12(136)	S8(152)	L16(169)
GCF_001213785.fna.gz	GCF_001213785	mabscessus		9	DCC2	argH(1)	cya(2)	gnd(1)	murC(2)	pta(4)	purH(4)	rpoB(1)
GCF_001213805.fna.gz	GCF_001213805	mycobacteria_2		3		S14Z(133)	L35(139)	S19(131)	L19(147)	S12(136)	S8(152)	L16(169)
GCF_001213825.fna.gz	GCF_001213825	mabscessus		5	DCC1	argH(3)	cya(1)	gnd(4)	murC(3)	pta(1)	purH(2)	rpoB(1)
GCF_001213845.fna.gz	GCF_001213845	mycobacteria_2		19		S14Z(132)	L35(137)	S19(128)	L19(143)	S12(136)	S8(154)	L16(167)
GCF_001213865.fna.gz	GCF_001213865	mycobacteria_2		3		S14Z(133)	L35(139)	S19(131)	L19(147)	S12(136)	S8(152)	L16(169)
GCF_001213885.fna.gz	GCF_001213885	mabscessus		9	DCC2	argH(1)	cya(2)	gnd(1)	murC(2)	pta(4)	purH(4)	rpoB(1)
GCF_001213905.fna.gz	GCF_001213905	mycobacteria_2		3		S14Z(133)	L35(139)	S19(131)	L19(147)	S12(136)	S8(152)	L16(169)
GCF_001213945.fna.gz	GCF_001213945	mabscessus		9	DCC2	argH(1)	cya(2)	gnd(1)	murC(2)	pta(4)	purH(4)	rpoB(1)
GCF_001213965.fna.gz	GCF_001213965	mabscessus		9	DCC2	argH(1)	cya(2)	gnd(1)	murC(2)	pta(4)	purH(4)	rpoB(1)
GCF_001213985.fna.gz	GCF_001213985	mycobacteria_2		19		S14Z(132)	L35(137)	S19(128)	L19(143)	S12(136)	S8(154)	L16(167)
GCF_001214005.fna.gz	GCF_001214005	mycobacteria_2		3		S14Z(133)	L35(139)	S19(131)	L19(147)	S12(136)	S8(152)	L16(169)
GCF_001214025.fna.gz	GCF_001214025	mycobacteria_2		3		S14Z(133)	L35(139)	S19(131)	L19(147)	S12(136)	S8(152)	L16(169)
GCF_001214045.fna.gz	GCF_001214045	mycobacteria_2		19		S14Z(132)	L35(137)	S19(128)	L19(143)	S12(136)	S8(154)	L16(167)
GCF_001214065.fna.gz	GCF_001214065	mycobacteria_2		19		S14Z(132)	L35(137)	S19(128)	L19(143)	S12(136)	S8(154)	L16(167)
GCF_001214085.fna.gz	GCF_001214085	mabscessus		9	DCC2	argH(1)	cya(2)	gnd(1)	murC(2)	pta(4)	purH(4)	rpoB(1)
GCF_001214105.fna.gz	GCF_001214105	mycobacteria_2		19		S14Z(132)	L35(137)	S19(128)	L19(143)	S12(136)	S8(154)	L16(167)
GCF_001214125.fna.gz	GCF_001214125	mycobacteria_2		3		S14Z(133)	L35(139)	S19(131)	L19(147)	S12(136)	S8(152)	L16(169)
GCF_001214145.fna.gz	GCF_001214145	mycobacteria_2		58		S14Z(133)	L35(139)	S19(126)	L19(148)	S12(136)	S8(152)	L16(173)
GCF_001214165.fna.gz	GCF_001214165	mycobacteria_2		3		S14Z(133)	L35(139)	S19(131)	L19(147)	S12(136)	S8(152)	L16(169)
GCF_001214185.fna.gz	GCF_001214185	mabscessus		9	DCC2	argH(1)	cya(2)	gnd(1)	murC(2)	pta(4)	purH(4)	rpoB(1)
GCF_001214205.fna.gz	GCF_001214205	mycobacteria_2		3		S14Z(133)	L35(139)	S19(131)	L19(147)	S12(136)	S8(152)	L16(169)
GCF_001214225.fna.gz	GCF_001214225	mycobacteria_2		19		S14Z(132)	L35(137)	S19(128)	L19(143)	S12(136)	S8(154)	L16(167)
GCF_001214265.fna.gz	GCF_001214265	mycobacteria_2		3		S14Z(133)	L35(139)	S19(131)	L19(147)	S12(136)	S8(152)	L16(169)
GCF_001214285.fna.gz	GCF_001214285	mycobacteria_2		3		S14Z(133)	L35(139)	S19(131)	L19(147)	S12(136)	S8(152)	L16(169)
GCF_001214305.fna.gz	GCF_001214305	mycobacteria_2		3		S14Z(133)	L35(139)	S19(131)	L19(147)	S12(136)	S8(152)	L16(169)
GCF_001214345.fna.gz	GCF_001214345	mycobacteria_2		3		S14Z(133)	L35(139)	S19(131)	L19(147)	S12(136)	S8(152)	L16(169)
GCF_001214405.fna.gz	GCF_001214405	mycobacteria_2		3		S14Z(133)	L35(139)	S19(131)	L19(147)	S12(136)	S8(152)	L16(169)
GCF_001214445.fna.gz	GCF_001214445	mycobacteria_2		3		S14Z(133)	L35(139)	S19(131)	L19(147)	S12(136)	S8(152)	L16(169)
GCF_001214465.fna.gz	GCF_001214465	mycobacteria_2		3		S14Z(133)	L35(139)	S19(131)	L19(147)	S12(136)	S8(152)	L16(169)
GCF_001214505.fna.gz	GCF_001214505	mycobacteria_2		3		S14Z(133)	L35(139)	S19(131)	L19(147)	S12(136)	S8(152)	L16(169)
GCF_001214525.fna.gz	GCF_001214525	mycobacteria_2		3		S14Z(133)	L35(139)	S19(131)	L19(147)	S12(136)	S8(152)	L16(169)
GCF_001214565.fna.gz	GCF_001214565	mycobacteria_2		3		S14Z(133)	L35(139)	S19(131)	L19(147)	S12(136)	S8(152)	L16(169)
GCF_001214585.fna.gz	GCF_001214585	mabscessus		9	DCC2	argH(1)	cya(2)	gnd(1)	murC(2)	pta(4)	purH(4)	rpoB(1)
GCF_001214605.fna.gz	GCF_001214605	mycobacteria_2		3		S14Z(133)	L35(139)	S19(131)	L19(147)	S12(136)	S8(152)	L16(169)
GCF_001214625.fna.gz	GCF_001214625	mycobacteria_2		63	DCC7	S14Z(130)	L35(136)	S19(126)	L19(141)	S12(136)	S8(152)	L16(165)
GCF_001214645.fna.gz	GCF_001214645	mycobacteria_2		3		S14Z(133)	L35(139)	S19(131)	L19(147)	S12(136)	S8(152)	L16(169)
GCF_001214665.fna.gz	GCF_001214665	mycobacteria_2		3		S14Z(133)	L35(139)	S19(131)	L19(147)	S12(136)	S8(152)	L16(169)
GCF_001214685.fna.gz	GCF_001214685	mycobacteria_2		3		S14Z(133)	L35(139)	S19(131)	L19(147)	S12(136)	S8(152)	L16(169)
GCF_001214725.fna.gz	GCF_001214725	mycobacteria_2		3		S14Z(133)	L35(139)	S19(131)	L19(147)	S12(136)	S8(152)	L16(169)
GCF_001214805.fna.gz	GCF_001214805	mycobacteria_2		3		S14Z(133)	L35(139)	S19(131)	L19(147)	S12(136)	S8(152)	L16(169)
GCF_001214825.fna.gz	GCF_001214825	mycobacteria_2		3		S14Z(133)	L35(139)	S19(131)	L19(147)	S12(136)	S8(152)	L16(169)
GCF_001214845.fna.gz	GCF_001214845	mycobacteria_2		3		S14Z(133)	L35(139)	S19(131)	L19(147)	S12(136)	S8(152)	L16(169)
GCF_001214885.fna.gz	GCF_001214885	mycobacteria_2		3		S14Z(133)	L35(139)	S19(131)	L19(147)	S12(136)	S8(152)	L16(169)
GCF_001214925.fna.gz	GCF_001214925	mabscessus		9	DCC2	argH(1)	cya(2)	gnd(1)	murC(2)	pta(4)	purH(4)	rpoB(1)
GCF_001214985.fna.gz	GCF_001214985	mabscessus		9	DCC2	argH(1)	cya(2)	gnd(1)	murC(2)	pta(4)	purH(4)	rpoB(1)
GCF_001215005.fna.gz	GCF_001215005	mabscessus		9	DCC2	argH(1)	cya(2)	gnd(1)	murC(2)	pta(4)	purH(4)	rpoB(1)
GCF_001215025.fna.gz	GCF_001215025	mycobacteria_2		3		S14Z(133)	L35(139)	S19(131)	L19(147)	S12(136)	S8(152)	L16(169)
GCF_001215045.fna.gz	GCF_001215045	mabscessus		5	DCC1	argH(3)	cya(1)	gnd(4)	murC(3)	pta(1)	purH(2)	rpoB(1)
GCF_001215065.fna.gz	GCF_001215065	mycobacteria_2		3		S14Z(133)	L35(139)	S19(131)	L19(147)	S12(136)	S8(152)	L16(169)
GCF_001215165.fna.gz	GCF_001215165	mycobacteria_2		13		S14Z(131)	L35(136)	S19(126)	L19(140)	S12(136)	S8(152)	L16(165)
GCF_001215205.fna.gz	GCF_001215205	mycobacteria_2		3		S14Z(133)	L35(139)	S19(131)	L19(147)	S12(136)	S8(152)	L16(169)
GCF_001215225.fna.gz	GCF_001215225	mycobacteria_2		3		S14Z(133)	L35(139)	S19(131)	L19(147)	S12(136)	S8(152)	L16(169)
GCF_001215245.fna.gz	GCF_001215245	mycobacteria_2		3		S14Z(133)	L35(139)	S19(131)	L19(147)	S12(136)	S8(152)	L16(169)
GCF_001215265.fna.gz	GCF_001215265	mabscessus		9	DCC2	argH(1)	cya(2)	gnd(1)	murC(2)	pta(4)	purH(4)	rpoB(1)
GCF_001215285.fna.gz	GCF_001215285	mycobacteria_2		3		S14Z(133)	L35(139)	S19(131)	L19(147)	S12(136)	S8(152)	L16(169)
GCF_001215305.fna.gz	GCF_001215305	mycobacteria_2		3		S14Z(133)	L35(139)	S19(131)	L19(147)	S12(136)	S8(152)	L16(169)
GCF_001215325.fna.gz	GCF_001215325	mycobacteria_2		3		S14Z(133)	L35(139)	S19(131)	L19(147)	S12(136)	S8(152)	L16(169)
GCF_001215345.fna.gz	GCF_001215345	mycobacteria_2		3		S14Z(133)	L35(139)	S19(131)	L19(147)	S12(136)	S8(152)	L16(169)
GCF_001215385.fna.gz	GCF_001215385	mabscessus		26	DCC5	argH(1)	cya(4)	gnd(3)	murC(2)	pta(2)	purH(7)	rpoB(1)
GCF_001215445.fna.gz	GCF_001215445	mabscessus		9	DCC2	argH(1)	cya(2)	gnd(1)	murC(2)	pta(4)	purH(4)	rpoB(1)
GCF_001215465.fna.gz	GCF_001215465	mycobacteria_2		19		S14Z(132)	L35(137)	S19(128)	L19(143)	S12(136)	S8(154)	L16(167)
GCF_001215485.fna.gz	GCF_001215485	mycobacteria_2		3		S14Z(133)	L35(139)	S19(131)	L19(147)	S12(136)	S8(152)	L16(169)
GCF_001215565.fna.gz	GCF_001215565	mabscessus		9	DCC2	argH(1)	cya(2)	gnd(1)	murC(2)	pta(4)	purH(4)	rpoB(1)
GCF_001215625.fna.gz	GCF_001215625	mabscessus		9	DCC2	argH(1)	cya(2)	gnd(1)	murC(2)	pta(4)	purH(4)	rpoB(1)
GCF_001215645.fna.gz	GCF_001215645	mycobacteria_2		3		S14Z(133)	L35(139)	S19(131)	L19(147)	S12(136)	S8(152)	L16(169)
GCF_001215745.fna.gz	GCF_001215745	mycobacteria_2		3		S14Z(133)	L35(139)	S19(131)	L19(147)	S12(136)	S8(152)	L16(169)
GCF_001215845.fna.gz	GCF_001215845	mabscessus		26	DCC5	argH(1)	cya(4)	gnd(3)	murC(2)	pta(2)	purH(7)	rpoB(1)
GCF_001215905.fna.gz	GCF_001215905	mycobacteria_2		3		S14Z(133)	L35(139)	S19(131)	L19(147)	S12(136)	S8(152)	L16(169)
GCF_001215945.fna.gz	GCF_001215945	mabscessus		26	DCC5	argH(1)	cya(4)	gnd(3)	murC(2)	pta(2)	purH(7)	rpoB(1)
GCF_001215965.fna.gz	GCF_001215965	mabscessus		26	DCC5	argH(1)	cya(4)	gnd(3)	murC(2)	pta(2)	purH(7)	rpoB(1)
GCF_001216005.fna.gz	GCF_001216005	mycobacteria_2		3		S14Z(133)	L35(139)	S19(131)	L19(147)	S12(136)	S8(152)	L16(169)
GCF_001216025.fna.gz	GCF_001216025	mabscessus		83		argH(16)	cya(9)	gnd(18)	murC(13)	pta(26)	purH(17)	rpoB(8)
GCF_001216045.fna.gz	GCF_001216045	mycobacteria_2		3		S14Z(133)	L35(139)	S19(131)	L19(147)	S12(136)	S8(152)	L16(169)
GCF_001216065.fna.gz	GCF_001216065	mycobacteria_2		13		S14Z(131)	L35(136)	S19(126)	L19(140)	S12(136)	S8(152)	L16(165)
GCF_001216145.fna.gz	GCF_001216145	mabscessus		29		argH(1)	cya(1)	gnd(3)	murC(2)	pta(2)	purH(7)	rpoB(1)
GCF_001216165.fna.gz	GCF_001216165	mabscessus		57		argH(30)	cya(31)	gnd(19)	murC(28)	pta(16)	purH(17)	rpoB(19)
GCF_001216185.fna.gz	GCF_001216185	mycobacteria_2		3		S14Z(133)	L35(139)	S19(131)	L19(147)	S12(136)	S8(152)	L16(169)
GCF_001216225.fna.gz	GCF_001216225	mycobacteria_2		3		S14Z(133)	L35(139)	S19(131)	L19(147)	S12(136)	S8(152)	L16(169)
GCF_001216245.fna.gz	GCF_001216245	mycobacteria_2		3		S14Z(133)	L35(139)	S19(131)	L19(147)	S12(136)	S8(152)	L16(169)
GCF_001216265.fna.gz	GCF_001216265	mycobacteria_2		19		S14Z(132)	L35(137)	S19(128)	L19(143)	S12(136)	S8(154)	L16(167)
GCF_001216305.fna.gz	GCF_001216305	mabscessus		9	DCC2	argH(1)	cya(2)	gnd(1)	murC(2)	pta(4)	purH(4)	rpoB(1)
GCF_001216365.fna.gz	GCF_001216365	mycobacteria_2		3		S14Z(133)	L35(139)	S19(131)	L19(147)	S12(136)	S8(152)	L16(169)
GCF_001216405.fna.gz	GCF_001216405	mycobacteria_2		3		S14Z(133)	L35(139)	S19(131)	L19(147)	S12(136)	S8(152)	L16(169)
GCF_001216625.fna.gz	GCF_001216625	mycobacteria_2		3		S14Z(133)	L35(139)	S19(131)	L19(147)	S12(136)	S8(152)	L16(169)
GCF_001216665.fna.gz	GCF_001216665	mycobacteria_2		3		S14Z(133)	L35(139)	S19(131)	L19(147)	S12(136)	S8(152)	L16(169)
GCF_001216685.fna.gz	GCF_001216685	mycobacteria_2		3		S14Z(133)	L35(139)	S19(131)	L19(147)	S12(136)	S8(152)	L16(169)
GCF_001216725.fna.gz	GCF_001216725	mycobacteria_2		3		S14Z(133)	L35(139)	S19(131)	L19(147)	S12(136)	S8(152)	L16(169)
GCF_001216745.fna.gz	GCF_001216745	mycobacteria_2		422		S14Z(201)	L35(138)	S19(126)	L19(141)	S12(136)	S8(152)	L16(165)
GCF_001216805.fna.gz	GCF_001216805	mycobacteria_2		3		S14Z(133)	L35(139)	S19(131)	L19(147)	S12(136)	S8(152)	L16(169)
GCF_001216825.fna.gz	GCF_001216825	mycobacteria_2		3		S14Z(133)	L35(139)	S19(131)	L19(147)	S12(136)	S8(152)	L16(169)
GCF_001216865.fna.gz	GCF_001216865	mycobacteria_2		3		S14Z(133)	L35(139)	S19(131)	L19(147)	S12(136)	S8(152)	L16(169)
GCF_001216885.fna.gz	GCF_001216885	mycobacteria_2		3		S14Z(133)	L35(139)	S19(131)	L19(147)	S12(136)	S8(152)	L16(169)
GCF_001216905.fna.gz	GCF_001216905	mycobacteria_2		3		S14Z(133)	L35(139)	S19(131)	L19(147)	S12(136)	S8(152)	L16(169)
GCF_001216925.fna.gz	GCF_001216925	mabscessus		39	DCC6	argH(30)	cya(21)	gnd(21)	murC(28)	pta(17)	purH(32)	rpoB(21)
GCF_001216965.fna.gz	GCF_001216965	mycobacteria_2		19		S14Z(132)	L35(137)	S19(128)	L19(143)	S12(136)	S8(154)	L16(167)
GCF_001217065.fna.gz	GCF_001217065	mabscessus		57		argH(30)	cya(31)	gnd(19)	murC(28)	pta(16)	purH(17)	rpoB(19)
GCF_001217105.fna.gz	GCF_001217105	mycobacteria_2		3		S14Z(133)	L35(139)	S19(131)	L19(147)	S12(136)	S8(152)	L16(169)
GCF_001217125.fna.gz	GCF_001217125	mabscessus		28		argH(1)	cya(1)	gnd(3)	murC(2)	pta(12)	purH(2)	rpoB(1)
GCF_001217145.fna.gz	GCF_001217145	mabscessus		9	DCC2	argH(1)	cya(2)	gnd(1)	murC(2)	pta(4)	purH(4)	rpoB(1)
GCF_001217165.fna.gz	GCF_001217165	mycobacteria_2		3		S14Z(133)	L35(139)	S19(131)	L19(147)	S12(136)	S8(152)	L16(169)
GCF_001217185.fna.gz	GCF_001217185	mabscessus		9	DCC2	argH(1)	cya(2)	gnd(1)	murC(2)	pta(4)	purH(4)	rpoB(1)
GCF_001217225.fna.gz	GCF_001217225	mycobacteria_2		3		S14Z(133)	L35(139)	S19(131)	L19(147)	S12(136)	S8(152)	L16(169)
GCF_001217285.fna.gz	GCF_001217285	mycobacteria_2		3		S14Z(133)	L35(139)	S19(131)	L19(147)	S12(136)	S8(152)	L16(169)
GCF_001217325.fna.gz	GCF_001217325	mycobacteria_2		3		S14Z(133)	L35(139)	S19(131)	L19(147)	S12(136)	S8(152)	L16(169)
GCF_001217365.fna.gz	GCF_001217365	mycobacteria_2		3		S14Z(133)	L35(139)	S19(131)	L19(147)	S12(136)	S8(152)	L16(169)
GCF_001217405.fna.gz	GCF_001217405	mycobacteria_2		3		S14Z(133)	L35(139)	S19(131)	L19(147)	S12(136)	S8(152)	L16(169)
GCF_001217465.fna.gz	GCF_001217465	mycobacteria_2		3		S14Z(133)	L35(139)	S19(131)	L19(147)	S12(136)	S8(152)	L16(169)
GCF_001217485.fna.gz	GCF_001217485	mycobacteria_2		3		S14Z(133)	L35(139)	S19(131)	L19(147)	S12(136)	S8(152)	L16(169)
GCF_001217525.fna.gz	GCF_001217525	mabscessus		9	DCC2	argH(1)	cya(2)	gnd(1)	murC(2)	pta(4)	purH(4)	rpoB(1)
GCF_001350895.fna.gz	GCF_001350895	mabscessus		29		argH(1)	cya(1)	gnd(3)	murC(2)	pta(2)	purH(7)	rpoB(1)
GCF_001430775.fna.gz	GCF_001430775	mabscessus		5	DCC1	argH(3)	cya(1)	gnd(4)	murC(3)	pta(1)	purH(2)	rpoB(1)
GCF_001606195.fna.gz	GCF_001606195	mycobacteria_2		84	DCC3	S14Z(132)	L35(137)	S19(128)	L19(143)	S12(136)	S8(153)	L16(167)
GCF_001606215.fna.gz	GCF_001606215	mycobacteria_2		3		S14Z(133)	L35(139)	S19(131)	L19(147)	S12(136)	S8(152)	L16(169)
GCF_001606235.fna.gz	GCF_001606235	mabscessus		46		argH(30)	cya(7)	gnd(17)	murC(30)	pta(21)	purH(31)	rpoB(10)
GCF_001606255.fna.gz	GCF_001606255	mycobacteria_2		3		S14Z(133)	L35(139)	S19(131)	L19(147)	S12(136)	S8(152)	L16(169)
GCF_001606275.fna.gz	GCF_001606275	mycobacteria_2		3		S14Z(133)	L35(139)	S19(131)	L19(147)	S12(136)	S8(152)	L16(169)
GCF_001606295.fna.gz	GCF_001606295	mycobacteria_2		5	DCC1	S14Z(131)	L35(136)	S19(126)	L19(141)	S12(136)	S8(152)	L16(165)
GCF_001606315.fna.gz	GCF_001606315	mabscessus		5	DCC1	argH(3)	cya(1)	gnd(4)	murC(3)	pta(1)	purH(2)	rpoB(1)
GCF_001606335.fna.gz	GCF_001606335	mabscessus		28		argH(1)	cya(1)	gnd(3)	murC(2)	pta(12)	purH(2)	rpoB(1)
GCF_001610615.fna.gz	GCF_001610615	mycobacteria_2		3		S14Z(133)	L35(139)	S19(131)	L19(147)	S12(136)	S8(152)	L16(169)
GCF_001610635.fna.gz	GCF_001610635	mabscessus		42	DCC7	argH(30)	cya(31)	gnd(19)	murC(28)	pta(16)	purH(15)	rpoB(1)
GCF_001610655.fna.gz	GCF_001610655	mabscessus		94		argH(12)	cya(1)	gnd(3)	murC(9)	pta(2)	purH(2)	rpoB(2)
GCF_001610675.fna.gz	GCF_001610675	mabscessus		109		argH(30)	cya(6)	gnd(19)	murC(28)	pta(16)	purH(32)	rpoB(20)
GCF_001677095.fna.gz	GCF_001677095	mycobacteria_2		177		S14Z(133)	L35(137)	S19(131)	L19(148)	S12(136)	S8(152)	L16(170)
GCF_001677155.fna.gz	GCF_001677155	mabscessus		5	DCC1	argH(3)	cya(1)	gnd(4)	murC(3)	pta(1)	purH(2)	rpoB(1)
GCF_001677175.fna.gz	GCF_001677175	mycobacteria_2		80		S14Z(131)	L35(139)	S19(126)	L19(144)	S12(136)	S8(152)	L16(165)
GCF_001677195.fna.gz	GCF_001677195	mycobacteria_2		5	DCC1	S14Z(131)	L35(136)	S19(126)	L19(141)	S12(136)	S8(152)	L16(165)
GCF_001677215.fna.gz	GCF_001677215	mabscessus		109		argH(30)	cya(6)	gnd(19)	murC(28)	pta(16)	purH(32)	rpoB(20)
GCF_001792615.fna.gz	GCF_001792615	mabscessus		71		argH(16)	cya(10)	gnd(24)	murC(16)	pta(27)	purH(17)	rpoB(7)
GCF_001792625.fna.gz	GCF_001792625	mabscessus		63	DCC7	argH(30)	cya(31)	gnd(19)	murC(28)	pta(16)	purH(15)	rpoB(20)
GCF_001792635.fna.gz	GCF_001792635	mabscessus		42	DCC7	argH(30)	cya(31)	gnd(19)	murC(28)	pta(16)	purH(15)	rpoB(1)
GCF_001942505.fna.gz	GCF_001942505	mycobacteria_2		5	DCC1	S14Z(131)	L35(136)	S19(126)	L19(141)	S12(136)	S8(152)	L16(165)
GCF_001942565.fna.gz	GCF_001942565	mabscessus		23	DCC5	argH(1)	cya(4)	gnd(3)	murC(2)	pta(11)	purH(7)	rpoB(1)
GCF_002013835.fna.gz	GCF_002013835	mabscessus		71		argH(16)	cya(10)	gnd(24)	murC(16)	pta(27)	purH(17)	rpoB(7)
GCF_002072635.fna.gz	GCF_002072635	mabscessus		62		argH(1)	cya(4)	gnd(3)	murC(2)	pta(4)	purH(4)	rpoB(1)
GCF_002086375.fna.gz	GCF_002086375	mabscessus		63	DCC7	argH(30)	cya(31)	gnd(19)	murC(28)	pta(16)	purH(15)	rpoB(20)
GCF_002086525.fna.gz	GCF_002086525	mabscessus		71		argH(16)	cya(10)	gnd(24)	murC(16)	pta(27)	purH(17)	rpoB(7)
GCF_002140035.fna.gz	GCF_002140035	mabscessus		42	DCC7	argH(30)	cya(31)	gnd(19)	murC(28)	pta(16)	purH(15)	rpoB(1)
GCF_002142755.fna.gz	GCF_002142755	mycobacteria_2		80		S14Z(131)	L35(139)	S19(126)	L19(144)	S12(136)	S8(152)	L16(165)
GCF_002142765.fna.gz	GCF_002142765	mabscessus		42	DCC7	argH(30)	cya(31)	gnd(19)	murC(28)	pta(16)	purH(15)	rpoB(1)
GCF_002142775.fna.gz	GCF_002142775	mabscessus		5	DCC1	argH(3)	cya(1)	gnd(4)	murC(3)	pta(1)	purH(2)	rpoB(1)
GCF_002142785.fna.gz	GCF_002142785	mabscessus		42	DCC7	argH(30)	cya(31)	gnd(19)	murC(28)	pta(16)	purH(15)	rpoB(1)
GCF_002142835.fna.gz	GCF_002142835	mabscessus		42	DCC7	argH(30)	cya(31)	gnd(19)	murC(28)	pta(16)	purH(15)	rpoB(1)
GCF_002142845.fna.gz	GCF_002142845	mabscessus		9	DCC2	argH(1)	cya(2)	gnd(1)	murC(2)	pta(4)	purH(4)	rpoB(1)
GCF_002142855.fna.gz	GCF_002142855	mabscessus		42	DCC7	argH(30)	cya(31)	gnd(19)	murC(28)	pta(16)	purH(15)	rpoB(1)
GCF_002142865.fna.gz	GCF_002142865	mabscessus		5	DCC1	argH(3)	cya(1)	gnd(4)	murC(3)	pta(1)	purH(2)	rpoB(1)
GCF_002142915.fna.gz	GCF_002142915	mabscessus		42	DCC7	argH(30)	cya(31)	gnd(19)	murC(28)	pta(16)	purH(15)	rpoB(1)
GCF_002799625.fna.gz	GCF_002799625	mabscessus		46		argH(30)	cya(7)	gnd(17)	murC(30)	pta(21)	purH(31)	rpoB(10)
GCF_002799645.fna.gz	GCF_002799645	mycobacteria_2		3		S14Z(133)	L35(139)	S19(131)	L19(147)	S12(136)	S8(152)	L16(169)
GCF_002799655.fna.gz	GCF_002799655	mycobacteria_2		3		S14Z(133)	L35(139)	S19(131)	L19(147)	S12(136)	S8(152)	L16(169)
GCF_002799685.fna.gz	GCF_002799685	mabscessus		39	DCC6	argH(30)	cya(21)	gnd(21)	murC(28)	pta(17)	purH(32)	rpoB(21)
GCF_002799695.fna.gz	GCF_002799695	mabscessus		39	DCC6	argH(30)	cya(21)	gnd(21)	murC(28)	pta(17)	purH(32)	rpoB(21)
GCF_002799715.fna.gz	GCF_002799715	mycobacteria_2		3		S14Z(133)	L35(139)	S19(131)	L19(147)	S12(136)	S8(152)	L16(169)
GCF_002799725.fna.gz	GCF_002799725	mabscessus		39	DCC6	argH(30)	cya(21)	gnd(21)	murC(28)	pta(17)	purH(32)	rpoB(21)
GCF_002799765.fna.gz	GCF_002799765	mycobacteria_2		3		S14Z(133)	L35(139)	S19(131)	L19(147)	S12(136)	S8(152)	L16(169)
GCF_002799775.fna.gz	GCF_002799775	mycobacteria_2		3		S14Z(133)	L35(139)	S19(131)	L19(147)	S12(136)	S8(152)	L16(169)
GCF_002799795.fna.gz	GCF_002799795	mabscessus		39	DCC6	argH(30)	cya(21)	gnd(21)	murC(28)	pta(17)	purH(32)	rpoB(21)
GCF_002799805.fna.gz	GCF_002799805	mycobacteria_2		3		S14Z(133)	L35(139)	S19(131)	L19(147)	S12(136)	S8(152)	L16(169)
GCF_002799845.fna.gz	GCF_002799845	mycobacteria_2		3		S14Z(133)	L35(139)	S19(131)	L19(147)	S12(136)	S8(152)	L16(169)
GCF_002799855.fna.gz	GCF_002799855	mabscessus		121		argH(30)	cya(31)	gnd(20)	murC(31)	pta(17)	purH(32)	rpoB(26)
GCF_002799875.fna.gz	GCF_002799875	mabscessus		46		argH(30)	cya(7)	gnd(17)	murC(30)	pta(21)	purH(31)	rpoB(10)
GCF_002799905.fna.gz	GCF_002799905	mabscessus		39	DCC6	argH(30)	cya(21)	gnd(21)	murC(28)	pta(17)	purH(32)	rpoB(21)
GCF_002799915.fna.gz	GCF_002799915	mabscessus		46		argH(30)	cya(7)	gnd(17)	murC(30)	pta(21)	purH(31)	rpoB(10)
GCF_002799945.fna.gz	GCF_002799945	mycobacteria_2		3		S14Z(133)	L35(139)	S19(131)	L19(147)	S12(136)	S8(152)	L16(169)
GCF_002799965.fna.gz	GCF_002799965	mabscessus		39	DCC6	argH(30)	cya(21)	gnd(21)	murC(28)	pta(17)	purH(32)	rpoB(21)
GCF_002799985.fna.gz	GCF_002799985	mabscessus		46		argH(30)	cya(7)	gnd(17)	murC(30)	pta(21)	purH(31)	rpoB(10)
GCF_002799995.fna.gz	GCF_002799995	mabscessus		39	DCC6	argH(30)	cya(21)	gnd(21)	murC(28)	pta(17)	purH(32)	rpoB(21)
GCF_002800025.fna.gz	GCF_002800025	mycobacteria_2		3		S14Z(133)	L35(139)	S19(131)	L19(147)	S12(136)	S8(152)	L16(169)
GCF_002800045.fna.gz	GCF_002800045	mabscessus		39	DCC6	argH(30)	cya(21)	gnd(21)	murC(28)	pta(17)	purH(32)	rpoB(21)
GCF_002800055.fna.gz	GCF_002800055	mycobacteria_2		3		S14Z(133)	L35(139)	S19(131)	L19(147)	S12(136)	S8(152)	L16(169)
GCF_002800065.fna.gz	GCF_002800065	mycobacteria_2		3		S14Z(133)	L35(139)	S19(131)	L19(147)	S12(136)	S8(152)	L16(169)
GCF_002800085.fna.gz	GCF_002800085	mabscessus		46		argH(30)	cya(7)	gnd(17)	murC(30)	pta(21)	purH(31)	rpoB(10)
GCF_002800125.fna.gz	GCF_002800125	mycobacteria_2		58		S14Z(133)	L35(139)	S19(126)	L19(148)	S12(136)	S8(152)	L16(173)
GCF_002800135.fna.gz	GCF_002800135	mycobacteria_2		3		S14Z(133)	L35(139)	S19(131)	L19(147)	S12(136)	S8(152)	L16(169)
GCF_002800155.fna.gz	GCF_002800155	mycobacteria_2		3		S14Z(133)	L35(139)	S19(131)	L19(147)	S12(136)	S8(152)	L16(169)
GCF_002800165.fna.gz	GCF_002800165	mabscessus		62		argH(1)	cya(4)	gnd(3)	murC(2)	pta(4)	purH(4)	rpoB(1)
GCF_002800205.fna.gz	GCF_002800205	mabscessus		53		argH(1)	cya(25)	gnd(3)	murC(2)	pta(13)	purH(4)	rpoB(1)
GCF_002800225.fna.gz	GCF_002800225	mycobacteria_2		63	DCC7	S14Z(130)	L35(136)	S19(126)	L19(141)	S12(136)	S8(152)	L16(165)
GCF_002800235.fna.gz	GCF_002800235	mabscessus		53		argH(1)	cya(25)	gnd(3)	murC(2)	pta(13)	purH(4)	rpoB(1)
GCF_002800255.fna.gz	GCF_002800255	mabscessus		24		argH(1)	cya(4)	gnd(3)	murC(2)	pta(2)	purH(4)	rpoB(1)
GCF_002800275.fna.gz	GCF_002800275	mabscessus		53		argH(1)	cya(25)	gnd(3)	murC(2)	pta(13)	purH(4)	rpoB(1)
GCF_002800305.fna.gz	GCF_002800305	mabscessus		53		argH(1)	cya(25)	gnd(3)	murC(2)	pta(13)	purH(4)	rpoB(1)
GCF_002800315.fna.gz	GCF_002800315	mycobacteria_2		63	DCC7	S14Z(130)	L35(136)	S19(126)	L19(141)	S12(136)	S8(152)	L16(165)
GCF_002800345.fna.gz	GCF_002800345	mabscessus		24		argH(1)	cya(4)	gnd(3)	murC(2)	pta(2)	purH(4)	rpoB(1)
GCF_002800365.fna.gz	GCF_002800365	mabscessus		24		argH(1)	cya(4)	gnd(3)	murC(2)	pta(2)	purH(4)	rpoB(1)
GCF_002800385.fna.gz	GCF_002800385	mycobacteria_2		63	DCC7	S14Z(130)	L35(136)	S19(126)	L19(141)	S12(136)	S8(152)	L16(165)
GCF_002800405.fna.gz	GCF_002800405	mycobacteria_2		5	DCC1	S14Z(131)	L35(136)	S19(126)	L19(141)	S12(136)	S8(152)	L16(165)
GCF_002800415.fna.gz	GCF_002800415	mabscessus		34		argH(4)	cya(5)	gnd(1)	murC(2)	pta(10)	purH(2)	rpoB(1)
GCF_002800445.fna.gz	GCF_002800445	mycobacteria_2		5	DCC1	S14Z(131)	L35(136)	S19(126)	L19(141)	S12(136)	S8(152)	L16(165)
GCF_002800465.fna.gz	GCF_002800465	mycobacteria_2		5	DCC1	S14Z(131)	L35(136)	S19(126)	L19(141)	S12(136)	S8(152)	L16(165)
GCF_002800485.fna.gz	GCF_002800485	mabscessus		289		argH(4)	cya(5)	gnd(1)	murC(2)	pta(10)	purH(7)	rpoB(5)
GCF_002800495.fna.gz	GCF_002800495	mabscessus		5	DCC1	argH(3)	cya(1)	gnd(4)	murC(3)	pta(1)	purH(2)	rpoB(1)
GCF_002800525.fna.gz	GCF_002800525	mabscessus		5	DCC1	argH(3)	cya(1)	gnd(4)	murC(3)	pta(1)	purH(2)	rpoB(1)
GCF_002800545.fna.gz	GCF_002800545	mycobacteria_2		5	DCC1	S14Z(131)	L35(136)	S19(126)	L19(141)	S12(136)	S8(152)	L16(165)
GCF_002800555.fna.gz	GCF_002800555	mycobacteria_2		13		S14Z(131)	L35(136)	S19(126)	L19(140)	S12(136)	S8(152)	L16(165)
GCF_002800585.fna.gz	GCF_002800585	mabscessus		123		argH(4)	cya(2)	gnd(1)	murC(2)	pta(10)	purH(15)	rpoB(1)
GCF_002800605.fna.gz	GCF_002800605	mabscessus		34		argH(4)	cya(5)	gnd(1)	murC(2)	pta(10)	purH(2)	rpoB(1)
GCF_002800615.fna.gz	GCF_002800615	mabscessus		47		argH(4)	cya(5)	gnd(1)	murC(2)	pta(10)	purH(5)	rpoB(1)
GCF_002800625.fna.gz	GCF_002800625	mycobacteria_2		5	DCC1	S14Z(131)	L35(136)	S19(126)	L19(141)	S12(136)	S8(152)	L16(165)
GCF_002800665.fna.gz	GCF_002800665	mabscessus		5	DCC1	argH(3)	cya(1)	gnd(4)	murC(3)	pta(1)	purH(2)	rpoB(1)
GCF_002800685.fna.gz	GCF_002800685	mabscessus		34		argH(4)	cya(5)	gnd(1)	murC(2)	pta(10)	purH(2)	rpoB(1)
GCF_002800705.fna.gz	GCF_002800705	mycobacteria_2		5	DCC1	S14Z(131)	L35(136)	S19(126)	L19(141)	S12(136)	S8(152)	L16(165)
GCF_002800715.fna.gz	GCF_002800715	mabscessus		5	DCC1	argH(3)	cya(1)	gnd(4)	murC(3)	pta(1)	purH(2)	rpoB(1)
GCF_002800725.fna.gz	GCF_002800725	mycobacteria_2		5	DCC1	S14Z(131)	L35(136)	S19(126)	L19(141)	S12(136)	S8(152)	L16(165)
GCF_002800765.fna.gz	GCF_002800765	mycobacteria_2		5	DCC1	S14Z(131)	L35(136)	S19(126)	L19(141)	S12(136)	S8(152)	L16(165)
GCF_002800775.fna.gz	GCF_002800775	mycobacteria_2		5	DCC1	S14Z(131)	L35(136)	S19(126)	L19(141)	S12(136)	S8(152)	L16(165)
GCF_002800805.fna.gz	GCF_002800805	mabscessus		101	DCC4	argH(7)	cya(2)	gnd(11)	murC(2)	pta(9)	purH(2)	rpoB(1)
GCF_002800815.fna.gz	GCF_002800815	mabscessus		101	DCC4	argH(7)	cya(2)	gnd(11)	murC(2)	pta(9)	purH(2)	rpoB(1)
GCF_002800845.fna.gz	GCF_002800845	mabscessus		101	DCC4	argH(7)	cya(2)	gnd(11)	murC(2)	pta(9)	purH(2)	rpoB(1)
GCF_002800855.fna.gz	GCF_002800855	mycobacteria_2		109		S14Z(131)	L35(136)	S19(126)	L19(142)	S12(136)	S8(152)	L16(165)
GCF_002800875.fna.gz	GCF_002800875	mycobacteria_2		63	DCC7	S14Z(130)	L35(136)	S19(126)	L19(141)	S12(136)	S8(152)	L16(165)
GCF_002800885.fna.gz	GCF_002800885	mabscessus		281		argH(1)	cya(2)	gnd(10)	murC(2)	pta(2)	purH(1)	rpoB(2)
GCF_002800925.fna.gz	GCF_002800925	mabscessus		81		argH(23)	cya(2)	gnd(13)	murC(2)	pta(1)	purH(3)	rpoB(4)
GCF_002800945.fna.gz	GCF_002800945	mabscessus		81		argH(23)	cya(2)	gnd(13)	murC(2)	pta(1)	purH(3)	rpoB(4)
GCF_002800955.fna.gz	GCF_002800955	mabscessus		81		argH(23)	cya(2)	gnd(13)	murC(2)	pta(1)	purH(3)	rpoB(4)
GCF_002800965.fna.gz	GCF_002800965	mabscessus		101	DCC4	argH(7)	cya(2)	gnd(11)	murC(2)	pta(9)	purH(2)	rpoB(1)
GCF_002801005.fna.gz	GCF_002801005	mycobacteria_2		5	DCC1	S14Z(131)	L35(136)	S19(126)	L19(141)	S12(136)	S8(152)	L16(165)
GCF_002801015.fna.gz	GCF_002801015	mabscessus		280		argH(1)	cya(2)	gnd(10)	murC(2)	pta(3)	purH(1)	rpoB(4)
GCF_002801065.fna.gz	GCF_002801065	mabscessus		28		argH(1)	cya(1)	gnd(3)	murC(2)	pta(12)	purH(2)	rpoB(1)
GCF_002801085.fna.gz	GCF_002801085	mycobacteria_2		5	DCC1	S14Z(131)	L35(136)	S19(126)	L19(141)	S12(136)	S8(152)	L16(165)
GCF_002801095.fna.gz	GCF_002801095	mycobacteria_2		13		S14Z(131)	L35(136)	S19(126)	L19(140)	S12(136)	S8(152)	L16(165)
GCF_002801105.fna.gz	GCF_002801105	mabscessus		284		argH(15)	cya(2)	gnd(10)	murC(2)	pta(2)	purH(1)	rpoB(1)
GCF_002801115.fna.gz	GCF_002801115	mycobacteria_2		33	DCC3	S14Z(131)	L35(136)	S19(126)	L19(141)	S12(136)	S8(152)	L16(165)
GCF_002801165.fna.gz	GCF_002801165	mycobacteria_2		33	DCC3	S14Z(131)	L35(136)	S19(126)	L19(141)	S12(136)	S8(152)	L16(165)
GCF_002801175.fna.gz	GCF_002801175	mabscessus		148		argH(1)	cya(28)	gnd(1)	murC(2)	pta(6)	purH(7)	rpoB(1)
GCF_002801205.fna.gz	GCF_002801205	mycobacteria_2		5	DCC1	S14Z(131)	L35(136)	S19(126)	L19(141)	S12(136)	S8(152)	L16(165)
GCF_002801215.fna.gz	GCF_002801215	mycobacteria_2		5	DCC1	S14Z(131)	L35(136)	S19(126)	L19(141)	S12(136)	S8(152)	L16(165)
GCF_002801245.fna.gz	GCF_002801245	mabscessus		28		argH(1)	cya(1)	gnd(3)	murC(2)	pta(12)	purH(2)	rpoB(1)
GCF_002801255.fna.gz	GCF_002801255	mabscessus		104		argH(25)	cya(1)	gnd(1)	murC(2)	pta(1)	purH(28)	rpoB(5)
GCF_002801265.fna.gz	GCF_002801265	mabscessus		144		argH(26)	cya(1)	gnd(1)	murC(2)	pta(41)	purH(4)	rpoB(5)
GCF_002801275.fna.gz	GCF_002801275	mabscessus		104		argH(25)	cya(1)	gnd(1)	murC(2)	pta(1)	purH(28)	rpoB(5)
GCF_002801325.fna.gz	GCF_002801325	mabscessus		270		argH(15)	cya(1)	gnd(3)	murC(1)	pta(1)	purH(9)	rpoB(1)
GCF_002801345.fna.gz	GCF_002801345	mabscessus		188		argH(1)	cya(27)	gnd(10)	murC(1)	pta(2)	purH(1)	rpoB(2)
GCF_002801355.fna.gz	GCF_002801355	mabscessus		276		argH(10)	cya(2)	gnd(1)	murC(9)	pta(25)	purH(9)	rpoB(1)
GCF_002801365.fna.gz	GCF_002801365	mabscessus		132		argH(10)	cya(2)	gnd(1)	murC(2)	pta(2)	purH(29)	rpoB(5)
GCF_002801405.fna.gz	GCF_002801405	mabscessus		89		argH(10)	cya(1)	gnd(1)	murC(1)	pta(38)	purH(8)	rpoB(1)
GCF_002801425.fna.gz	GCF_002801425	mabscessus		163		argH(2)	cya(3)	gnd(7)	murC(2)	pta(9)	purH(3)	rpoB(1)
GCF_002801435.fna.gz	GCF_002801435	mycobacteria_2		10		S14Z(131)	L35(136)	S19(126)	L19(142)	S12(136)	S8(152)	L16(165)
GCF_002801485.fna.gz	GCF_002801485	mabscessus		20		argH(1)	cya(3)	gnd(3)	murC(1)	pta(2)	purH(1)	rpoB(2)
GCF_002801495.fna.gz	GCF_002801495	mabscessus		20		argH(1)	cya(3)	gnd(3)	murC(1)	pta(2)	purH(1)	rpoB(2)
GCF_002801525.fna.gz	GCF_002801525	mabscessus		210		argH(2)	cya(3)	gnd(7)	murC(2)	pta(39)	purH(3)	rpoB(1)
GCF_002801535.fna.gz	GCF_002801535	mabscessus		20		argH(1)	cya(3)	gnd(3)	murC(1)	pta(2)	purH(1)	rpoB(2)
GCF_002801565.fna.gz	GCF_002801565	mabscessus		265		argH(1)	cya(2)	gnd(10)	murC(2)	pta(3)	purH(2)	rpoB(1)
GCF_002801575.fna.gz	GCF_002801575	mycobacteria_2		33	DCC3	S14Z(131)	L35(136)	S19(126)	L19(141)	S12(136)	S8(152)	L16(165)
GCF_002801585.fna.gz	GCF_002801585	mabscessus		118		argH(22)	cya(1)	gnd(3)	murC(36)	pta(37)	purH(6)	rpoB(1)
GCF_002801605.fna.gz	GCF_002801605	mabscessus		19		argH(1)	cya(3)	gnd(3)	murC(1)	pta(3)	purH(1)	rpoB(2)
GCF_002801645.fna.gz	GCF_002801645	mabscessus		19		argH(1)	cya(3)	gnd(3)	murC(1)	pta(3)	purH(1)	rpoB(2)
GCF_002801665.fna.gz	GCF_002801665	mabscessus		274		argH(10)	cya(2)	gnd(3)	murC(2)	pta(2)	purH(7)	rpoB(1)
GCF_002801685.fna.gz	GCF_002801685	mabscessus		165		argH(10)	cya(2)	gnd(1)	murC(2)	pta(2)	purH(7)	rpoB(13)
GCF_002801695.fna.gz	GCF_002801695	mabscessus		20		argH(1)	cya(3)	gnd(3)	murC(1)	pta(2)	purH(1)	rpoB(2)
GCF_002801725.fna.gz	GCF_002801725	mabscessus		46		argH(30)	cya(7)	gnd(17)	murC(30)	pta(21)	purH(31)	rpoB(10)
GCF_002801735.fna.gz	GCF_002801735	mycobacteria_2		3		S14Z(133)	L35(139)	S19(131)	L19(147)	S12(136)	S8(152)	L16(169)
GCF_002801765.fna.gz	GCF_002801765	mycobacteria_2		3		S14Z(133)	L35(139)	S19(131)	L19(147)	S12(136)	S8(152)	L16(169)
GCF_002801785.fna.gz	GCF_002801785	mabscessus		133		argH(34)	cya(21)	gnd(20)	murC(28)	pta(17)	purH(39)	rpoB(20)
GCF_002801795.fna.gz	GCF_002801795	mabscessus		39	DCC6	argH(30)	cya(21)	gnd(21)	murC(28)	pta(17)	purH(32)	rpoB(21)
GCF_002801825.fna.gz	GCF_002801825	mycobacteria_2		3		S14Z(133)	L35(139)	S19(131)	L19(147)	S12(136)	S8(152)	L16(169)
GCF_002801845.fna.gz	GCF_002801845	mycobacteria_2		3		S14Z(133)	L35(139)	S19(131)	L19(147)	S12(136)	S8(152)	L16(169)
GCF_002801855.fna.gz	GCF_002801855	mabscessus		39	DCC6	argH(30)	cya(21)	gnd(21)	murC(28)	pta(17)	purH(32)	rpoB(21)
GCF_002801875.fna.gz	GCF_002801875	mycobacteria_2		3		S14Z(133)	L35(139)	S19(131)	L19(147)	S12(136)	S8(152)	L16(169)
GCF_002801905.fna.gz	GCF_002801905	mycobacteria_2		3		S14Z(133)	L35(139)	S19(131)	L19(147)	S12(136)	S8(152)	L16(169)
GCF_002801925.fna.gz	GCF_002801925	mycobacteria_2		3		S14Z(133)	L35(139)	S19(131)	L19(147)	S12(136)	S8(152)	L16(169)
GCF_002801945.fna.gz	GCF_002801945	mabscessus		53		argH(1)	cya(25)	gnd(3)	murC(2)	pta(13)	purH(4)	rpoB(1)
GCF_002801965.fna.gz	GCF_002801965	mycobacteria_2		63	DCC7	S14Z(130)	L35(136)	S19(126)	L19(141)	S12(136)	S8(152)	L16(165)
GCF_002801975.fna.gz	GCF_002801975	mabscessus		53		argH(1)	cya(25)	gnd(3)	murC(2)	pta(13)	purH(4)	rpoB(1)
GCF_002801985.fna.gz	GCF_002801985	mycobacteria_2		33	DCC3	S14Z(131)	L35(136)	S19(126)	L19(141)	S12(136)	S8(152)	L16(165)
GCF_002802025.fna.gz	GCF_002802025	mabscessus		5	DCC1	argH(3)	cya(1)	gnd(4)	murC(3)	pta(1)	purH(2)	rpoB(1)
GCF_002802055.fna.gz	GCF_002802055	mycobacteria_2		5	DCC1	S14Z(131)	L35(136)	S19(126)	L19(141)	S12(136)	S8(152)	L16(165)
GCF_002802065.fna.gz	GCF_002802065	mabscessus		24		argH(1)	cya(4)	gnd(3)	murC(2)	pta(2)	purH(4)	rpoB(1)
GCF_002802075.fna.gz	GCF_002802075	mabscessus		43		argH(4)	cya(2)	gnd(1)	murC(2)	pta(10)	purH(2)	rpoB(1)
GCF_002802125.fna.gz	GCF_002802125	mabscessus		5	DCC1	argH(3)	cya(1)	gnd(4)	murC(3)	pta(1)	purH(2)	rpoB(1)
GCF_002802135.fna.gz	GCF_002802135	mycobacteria_2		5	DCC1	S14Z(131)	L35(136)	S19(126)	L19(141)	S12(136)	S8(152)	L16(165)
GCF_002802145.fna.gz	GCF_002802145	mabscessus		5	DCC1	argH(3)	cya(1)	gnd(4)	murC(3)	pta(1)	purH(2)	rpoB(1)
GCF_002802165.fna.gz	GCF_002802165	mycobacteria_2		5	DCC1	S14Z(131)	L35(136)	S19(126)	L19(141)	S12(136)	S8(152)	L16(165)
GCF_002802205.fna.gz	GCF_002802205	mycobacteria_2		5	DCC1	S14Z(131)	L35(136)	S19(126)	L19(141)	S12(136)	S8(152)	L16(165)
GCF_002802225.fna.gz	GCF_002802225	mabscessus		101	DCC4	argH(7)	cya(2)	gnd(11)	murC(2)	pta(9)	purH(2)	rpoB(1)
GCF_002802255.fna.gz	GCF_002802255	mycobacteria_2		5	DCC1	S14Z(131)	L35(136)	S19(126)	L19(141)	S12(136)	S8(152)	L16(165)
GCF_002802285.fna.gz	GCF_002802285	mabscessus		101	DCC4	argH(7)	cya(2)	gnd(11)	murC(2)	pta(9)	purH(2)	rpoB(1)
GCF_002802295.fna.gz	GCF_002802295	mabscessus		149		argH(2)	cya(2)	gnd(7)	murC(1)	pta(9)	purH(3)	rpoB(1)
GCF_002802325.fna.gz	GCF_002802325	mabscessus		149		argH(2)	cya(2)	gnd(7)	murC(1)	pta(9)	purH(3)	rpoB(1)
GCF_002802335.fna.gz	GCF_002802335	mabscessus		281		argH(1)	cya(2)	gnd(10)	murC(2)	pta(2)	purH(1)	rpoB(2)
GCF_002802345.fna.gz	GCF_002802345	mabscessus		24		argH(1)	cya(4)	gnd(3)	murC(2)	pta(2)	purH(4)	rpoB(1)
GCF_002802385.fna.gz	GCF_002802385	mabscessus		273		argH(1)	cya(2)	gnd(10)	murC(1)	pta(2)	purH(1)	rpoB(2)
GCF_002802405.fna.gz	GCF_002802405	mycobacteria_2		13		S14Z(131)	L35(136)	S19(126)	L19(140)	S12(136)	S8(152)	L16(165)
GCF_002802415.fna.gz	GCF_002802415	mabscessus		209		argH(27)	cya(1)	gnd(1)	murC(2)	pta(5)	purH(30)	rpoB(1)
GCF_002802425.fna.gz	GCF_002802425	mabscessus		284		argH(15)	cya(2)	gnd(10)	murC(2)	pta(2)	purH(1)	rpoB(1)
GCF_002802435.fna.gz	GCF_002802435	mycobacteria_2		5	DCC1	S14Z(131)	L35(136)	S19(126)	L19(141)	S12(136)	S8(152)	L16(165)
GCF_002802485.fna.gz	GCF_002802485	mabscessus		28		argH(1)	cya(1)	gnd(3)	murC(2)	pta(12)	purH(2)	rpoB(1)
GCF_002802505.fna.gz	GCF_002802505	mabscessus		141		argH(15)	cya(2)	gnd(1)	murC(22)	pta(42)	purH(6)	rpoB(1)
GCF_002802515.fna.gz	GCF_002802515	mycobacteria_2		5	DCC1	S14Z(131)	L35(136)	S19(126)	L19(141)	S12(136)	S8(152)	L16(165)
GCF_002802525.fna.gz	GCF_002802525	mycobacteria_2		33	DCC3	S14Z(131)	L35(136)	S19(126)	L19(141)	S12(136)	S8(152)	L16(165)
GCF_002802565.fna.gz	GCF_002802565	mabscessus		139		argH(1)	cya(4)	gnd(1)	murC(2)	pta(12)	purH(5)	rpoB(1)
GCF_002802585.fna.gz	GCF_002802585	mabscessus		201		argH(15)	cya(26)	gnd(3)	murC(4)	pta(18)	purH(6)	rpoB(1)
GCF_002802595.fna.gz	GCF_002802595	mabscessus		280		argH(1)	cya(2)	gnd(10)	murC(2)	pta(3)	purH(1)	rpoB(4)
GCF_002802615.fna.gz	GCF_002802615	mycobacteria_2		5	DCC1	S14Z(131)	L35(136)	S19(126)	L19(141)	S12(136)	S8(152)	L16(165)
GCF_002802655.fna.gz	GCF_002802655	mabscessus		89		argH(10)	cya(1)	gnd(1)	murC(1)	pta(38)	purH(8)	rpoB(1)
GCF_002802685.fna.gz	GCF_002802685	mabscessus		3		argH(5)	cya(1)	gnd(1)	murC(4)	pta(5)	purH(6)	rpoB(1)
GCF_002802695.fna.gz	GCF_002802695	mabscessus		267		argH(10)	cya(1)	gnd(1)	murC(2)	pta(2)	purH(7)	rpoB(1)
GCF_002802725.fna.gz	GCF_002802725	mabscessus		267		argH(10)	cya(1)	gnd(1)	murC(2)	pta(2)	purH(7)	rpoB(1)
GCF_002802735.fna.gz	GCF_002802735	mabscessus		151		argH(1)	cya(27)	gnd(10)	murC(1)	pta(2)	purH(26)	rpoB(2)
GCF_002802765.fna.gz	GCF_002802765	mabscessus		267		argH(10)	cya(1)	gnd(1)	murC(2)	pta(2)	purH(7)	rpoB(1)
GCF_002802775.fna.gz	GCF_002802775	mabscessus		267		argH(10)	cya(1)	gnd(1)	murC(2)	pta(2)	purH(7)	rpoB(1)
GCF_002802805.fna.gz	GCF_002802805	mabscessus		19		argH(1)	cya(3)	gnd(3)	murC(1)	pta(3)	purH(1)	rpoB(2)
GCF_002802815.fna.gz	GCF_002802815	mabscessus		118		argH(22)	cya(1)	gnd(3)	murC(36)	pta(37)	purH(6)	rpoB(1)
GCF_002802845.fna.gz	GCF_002802845	mabscessus		20		argH(1)	cya(3)	gnd(3)	murC(1)	pta(2)	purH(1)	rpoB(2)
GCF_003071685.fna.gz	GCF_003071685	mycobacteria_2		5	DCC1	S14Z(131)	L35(136)	S19(126)	L19(141)	S12(136)	S8(152)	L16(165)
GCF_003071695.fna.gz	GCF_003071695	mabscessus		101	DCC4	argH(7)	cya(2)	gnd(11)	murC(2)	pta(9)	purH(2)	rpoB(1)
GCF_003071705.fna.gz	GCF_003071705	mabscessus		78		argH(10)	cya(1)	gnd(1)	murC(2)	pta(38)	purH(40)	rpoB(15)
GCF_003071745.fna.gz	GCF_003071745	mabscessus		53		argH(1)	cya(25)	gnd(3)	murC(2)	pta(13)	purH(4)	rpoB(1)
GCF_003071765.fna.gz	GCF_003071765	mycobacteria_2		63	DCC7	S14Z(130)	L35(136)	S19(126)	L19(141)	S12(136)	S8(152)	L16(165)
GCF_003071785.fna.gz	GCF_003071785	mabscessus		274		argH(10)	cya(2)	gnd(3)	murC(2)	pta(2)	purH(7)	rpoB(1)
GCF_003071805.fna.gz	GCF_003071805	mabscessus		78		argH(10)	cya(1)	gnd(1)	murC(2)	pta(38)	purH(40)	rpoB(15)
GCF_003071825.fna.gz	GCF_003071825	mycobacteria_2		5	DCC1	S14Z(131)	L35(136)	S19(126)	L19(141)	S12(136)	S8(152)	L16(165)
GCF_003071845.fna.gz	GCF_003071845	mabscessus		101	DCC4	argH(7)	cya(2)	gnd(11)	murC(2)	pta(9)	purH(2)	rpoB(1)
GCF_003071865.fna.gz	GCF_003071865	mycobacteria_2		5	DCC1	S14Z(131)	L35(136)	S19(126)	L19(141)	S12(136)	S8(152)	L16(165)
GCF_003071885.fna.gz	GCF_003071885	mycobacteria_2		3		S14Z(133)	L35(139)	S19(131)	L19(147)	S12(136)	S8(152)	L16(169)
GCF_003071905.fna.gz	GCF_003071905	mabscessus		46		argH(30)	cya(7)	gnd(17)	murC(30)	pta(21)	purH(31)	rpoB(10)
GCF_003071925.fna.gz	GCF_003071925	mabscessus		5	DCC1	argH(3)	cya(1)	gnd(4)	murC(3)	pta(1)	purH(2)	rpoB(1)
GCF_003071935.fna.gz	GCF_003071935	mycobacteria_2		5	DCC1	S14Z(131)	L35(136)	S19(126)	L19(141)	S12(136)	S8(152)	L16(165)
GCF_003071975.fna.gz	GCF_003071975	mabscessus		19		argH(1)	cya(3)	gnd(3)	murC(1)	pta(3)	purH(1)	rpoB(2)
GCF_003072145.fna.gz	GCF_003072145	mabscessus		19		argH(1)	cya(3)	gnd(3)	murC(1)	pta(3)	purH(1)	rpoB(2)
GCF_003072155.fna.gz	GCF_003072155	mycobacteria_2		3		S14Z(133)	L35(139)	S19(131)	L19(147)	S12(136)	S8(152)	L16(169)
GCF_003072165.fna.gz	GCF_003072165	mycobacteria_2		3		S14Z(133)	L35(139)	S19(131)	L19(147)	S12(136)	S8(152)	L16(169)
GCF_003072205.fna.gz	GCF_003072205	mabscessus		19		argH(1)	cya(3)	gnd(3)	murC(1)	pta(3)	purH(1)	rpoB(2)
GCF_003072225.fna.gz	GCF_003072225	mabscessus		35		argH(1)	cya(2)	gnd(3)	murC(2)	pta(2)	purH(7)	rpoB(1)
GCF_003072235.fna.gz	GCF_003072235	mabscessus		53		argH(1)	cya(25)	gnd(3)	murC(2)	pta(13)	purH(4)	rpoB(1)
GCF_003072265.fna.gz	GCF_003072265	mabscessus		46		argH(30)	cya(7)	gnd(17)	murC(30)	pta(21)	purH(31)	rpoB(10)
GCF_003072285.fna.gz	GCF_003072285	mabscessus		181		argH(1)	cya(2)	gnd(10)	murC(2)	pta(44)	purH(2)	rpoB(1)
GCF_003072295.fna.gz	GCF_003072295	mabscessus		46		argH(30)	cya(7)	gnd(17)	murC(30)	pta(21)	purH(31)	rpoB(10)
GCF_003072325.fna.gz	GCF_003072325	mabscessus		5	DCC1	argH(3)	cya(1)	gnd(4)	murC(3)	pta(1)	purH(2)	rpoB(1)
GCF_003072345.fna.gz	GCF_003072345	mycobacteria_2		3		S14Z(133)	L35(139)	S19(131)	L19(147)	S12(136)	S8(152)	L16(169)
GCF_003072365.fna.gz	GCF_003072365	mabscessus		28		argH(1)	cya(1)	gnd(3)	murC(2)	pta(12)	purH(2)	rpoB(1)
GCF_003072385.fna.gz	GCF_003072385	mycobacteria_2		5	DCC1	S14Z(131)	L35(136)	S19(126)	L19(141)	S12(136)	S8(152)	L16(165)
GCF_003072405.fna.gz	GCF_003072405	mycobacteria_2		33	DCC3	S14Z(131)	L35(136)	S19(126)	L19(141)	S12(136)	S8(152)	L16(165)
GCF_003072425.fna.gz	GCF_003072425	mabscessus		5	DCC1	argH(3)	cya(1)	gnd(4)	murC(3)	pta(1)	purH(2)	rpoB(1)
GCF_003076795.fna.gz	GCF_003076795	mycobacteria_2		3		S14Z(133)	L35(139)	S19(131)	L19(147)	S12(136)	S8(152)	L16(169)
GCF_003076815.fna.gz	GCF_003076815	mabscessus		43		argH(4)	cya(2)	gnd(1)	murC(2)	pta(10)	purH(2)	rpoB(1)
GCF_003076835.fna.gz	GCF_003076835	mabscessus		19		argH(1)	cya(3)	gnd(3)	murC(1)	pta(3)	purH(1)	rpoB(2)
GCF_003076855.fna.gz	GCF_003076855	mycobacteria_2		3		S14Z(133)	L35(139)	S19(131)	L19(147)	S12(136)	S8(152)	L16(169)
GCF_003076875.fna.gz	GCF_003076875	mycobacteria_2		3		S14Z(133)	L35(139)	S19(131)	L19(147)	S12(136)	S8(152)	L16(169)
GCF_003580125.fna.gz	GCF_003580125	mabscessus		101	DCC4	argH(7)	cya(2)	gnd(11)	murC(2)	pta(9)	purH(2)	rpoB(1)
GCF_003580145.fna.gz	GCF_003580145	mycobacteria_2		3		S14Z(133)	L35(139)	S19(131)	L19(147)	S12(136)	S8(152)	L16(169)
GCF_003580165.fna.gz	GCF_003580165	mabscessus		20		argH(1)	cya(3)	gnd(3)	murC(1)	pta(2)	purH(1)	rpoB(2)
GCF_003581665.fna.gz	GCF_003581665	mabscessus		78		argH(10)	cya(1)	gnd(1)	murC(2)	pta(38)	purH(40)	rpoB(15)
GCF_003581675.fna.gz	GCF_003581675	mabscessus		101	DCC4	argH(7)	cya(2)	gnd(11)	murC(2)	pta(9)	purH(2)	rpoB(1)
GCF_003581705.fna.gz	GCF_003581705	mabscessus		78		argH(10)	cya(1)	gnd(1)	murC(2)	pta(38)	purH(40)	rpoB(15)
GCF_003581725.fna.gz	GCF_003581725	mycobacteria_2		5	DCC1	S14Z(131)	L35(136)	S19(126)	L19(141)	S12(136)	S8(152)	L16(165)
GCF_003581735.fna.gz	GCF_003581735	mycobacteria_2		5	DCC1	S14Z(131)	L35(136)	S19(126)	L19(141)	S12(136)	S8(152)	L16(165)
GCF_003581765.fna.gz	GCF_003581765	mabscessus		298		argH(10)	cya(2)	gnd(1)	murC(2)	pta(2)	purH(3)	rpoB(5)
GCF_003581785.fna.gz	GCF_003581785	mabscessus		5	DCC1	argH(3)	cya(1)	gnd(4)	murC(3)	pta(1)	purH(2)	rpoB(1)
GCF_003581805.fna.gz	GCF_003581805	mycobacteria_2		5	DCC1	S14Z(131)	L35(136)	S19(126)	L19(141)	S12(136)	S8(152)	L16(165)
GCF_003581825.fna.gz	GCF_003581825	mabscessus		39	DCC6	argH(30)	cya(21)	gnd(21)	murC(28)	pta(17)	purH(32)	rpoB(21)
GCF_003581845.fna.gz	GCF_003581845	mabscessus		19		argH(1)	cya(3)	gnd(3)	murC(1)	pta(3)	purH(1)	rpoB(2)
GCF_003581865.fna.gz	GCF_003581865	mycobacteria_2		5	DCC1	S14Z(131)	L35(136)	S19(126)	L19(141)	S12(136)	S8(152)	L16(165)
GCF_003581885.fna.gz	GCF_003581885	mabscessus		34		argH(4)	cya(5)	gnd(1)	murC(2)	pta(10)	purH(2)	rpoB(1)
GCF_003581895.fna.gz	GCF_003581895	mabscessus		28		argH(1)	cya(1)	gnd(3)	murC(2)	pta(12)	purH(2)	rpoB(1)
GCF_003581925.fna.gz	GCF_003581925	mabscessus		28		argH(1)	cya(1)	gnd(3)	murC(2)	pta(12)	purH(2)	rpoB(1)
GCF_003581935.fna.gz	GCF_003581935	mycobacteria_2		5	DCC1	S14Z(131)	L35(136)	S19(126)	L19(141)	S12(136)	S8(152)	L16(165)
GCF_003581945.fna.gz	GCF_003581945	mabscessus		273		argH(1)	cya(2)	gnd(10)	murC(1)	pta(2)	purH(1)	rpoB(2)
GCF_003581985.fna.gz	GCF_003581985	mabscessus		20		argH(1)	cya(3)	gnd(3)	murC(1)	pta(2)	purH(1)	rpoB(2)
GCF_003582005.fna.gz	GCF_003582005	mycobacteria_2		33	DCC3	S14Z(131)	L35(136)	S19(126)	L19(141)	S12(136)	S8(152)	L16(165)
GCF_003582025.fna.gz	GCF_003582025	mabscessus		53		argH(1)	cya(25)	gnd(3)	murC(2)	pta(13)	purH(4)	rpoB(1)
GCF_003582045.fna.gz	GCF_003582045	mabscessus		20		argH(1)	cya(3)	gnd(3)	murC(1)	pta(2)	purH(1)	rpoB(2)
GCF_003582055.fna.gz	GCF_003582055	mabscessus		35		argH(1)	cya(2)	gnd(3)	murC(2)	pta(2)	purH(7)	rpoB(1)
GCF_003582075.fna.gz	GCF_003582075	mabscessus		53		argH(1)	cya(25)	gnd(3)	murC(2)	pta(13)	purH(4)	rpoB(1)
GCF_003582105.fna.gz	GCF_003582105	mabscessus		53		argH(1)	cya(25)	gnd(3)	murC(2)	pta(13)	purH(4)	rpoB(1)
GCF_003582115.fna.gz	GCF_003582115	mycobacteria_2		33	DCC3	S14Z(131)	L35(136)	S19(126)	L19(141)	S12(136)	S8(152)	L16(165)
GCF_003582145.fna.gz	GCF_003582145	mabscessus		101	DCC4	argH(7)	cya(2)	gnd(11)	murC(2)	pta(9)	purH(2)	rpoB(1)
GCF_003582165.fna.gz	GCF_003582165	mycobacteria_2		3		S14Z(133)	L35(139)	S19(131)	L19(147)	S12(136)	S8(152)	L16(169)
GCF_003582175.fna.gz	GCF_003582175	mycobacteria_2		3		S14Z(133)	L35(139)	S19(131)	L19(147)	S12(136)	S8(152)	L16(169)
GCF_003582205.fna.gz	GCF_003582205	mycobacteria_2		63	DCC7	S14Z(130)	L35(136)	S19(126)	L19(141)	S12(136)	S8(152)	L16(165)
GCF_003582225.fna.gz	GCF_003582225	mycobacteria_2		5	DCC1	S14Z(131)	L35(136)	S19(126)	L19(141)	S12(136)	S8(152)	L16(165)
GCF_003582235.fna.gz	GCF_003582235	mabscessus		53		argH(1)	cya(25)	gnd(3)	murC(2)	pta(13)	purH(4)	rpoB(1)
GCF_003582265.fna.gz	GCF_003582265	mycobacteria_2		5	DCC1	S14Z(131)	L35(136)	S19(126)	L19(141)	S12(136)	S8(152)	L16(165)
GCF_003582285.fna.gz	GCF_003582285	mabscessus		53		argH(1)	cya(25)	gnd(3)	murC(2)	pta(13)	purH(4)	rpoB(1)
GCF_003582295.fna.gz	GCF_003582295	mabscessus		19		argH(1)	cya(3)	gnd(3)	murC(1)	pta(3)	purH(1)	rpoB(2)
GCF_003582325.fna.gz	GCF_003582325	mycobacteria_2		5	DCC1	S14Z(131)	L35(136)	S19(126)	L19(141)	S12(136)	S8(152)	L16(165)
GCF_003582345.fna.gz	GCF_003582345	mycobacteria_2		5	DCC1	S14Z(131)	L35(136)	S19(126)	L19(141)	S12(136)	S8(152)	L16(165)
GCF_003582365.fna.gz	GCF_003582365	mycobacteria_2		63	DCC7	S14Z(130)	L35(136)	S19(126)	L19(141)	S12(136)	S8(152)	L16(165)
GCF_003582375.fna.gz	GCF_003582375	mabscessus		214		argH(30)	cya(40)	gnd(20)	murC(31)	pta(17)	purH(41)	rpoB(27)
GCF_003582405.fna.gz	GCF_003582405	mabscessus		303		argH(2)	cya(2)	gnd(10)	murC(2)	pta(9)	purH(2)	rpoB(1)
GCF_003582425.fna.gz	GCF_003582425	mabscessus		53		argH(1)	cya(25)	gnd(3)	murC(2)	pta(13)	purH(4)	rpoB(1)
GCF_003582435.fna.gz	GCF_003582435	mabscessus		34		argH(4)	cya(5)	gnd(1)	murC(2)	pta(10)	purH(2)	rpoB(1)
GCF_003582445.fna.gz	GCF_003582445	mabscessus		5	DCC1	argH(3)	cya(1)	gnd(4)	murC(3)	pta(1)	purH(2)	rpoB(1)
GCF_003582475.fna.gz	GCF_003582475	mycobacteria_2		3		S14Z(133)	L35(139)	S19(131)	L19(147)	S12(136)	S8(152)	L16(169)
GCF_003582485.fna.gz	GCF_003582485	mycobacteria_2		5	DCC1	S14Z(131)	L35(136)	S19(126)	L19(141)	S12(136)	S8(152)	L16(165)
GCF_003582525.fna.gz	GCF_003582525	mabscessus		47		argH(4)	cya(5)	gnd(1)	murC(2)	pta(10)	purH(5)	rpoB(1)
GCF_003582545.fna.gz	GCF_003582545	mycobacteria_2		5	DCC1	S14Z(131)	L35(136)	S19(126)	L19(141)	S12(136)	S8(152)	L16(165)
GCF_003582565.fna.gz	GCF_003582565	mabscessus		19		argH(1)	cya(3)	gnd(3)	murC(1)	pta(3)	purH(1)	rpoB(2)
GCF_003582575.fna.gz	GCF_003582575	mabscessus		53		argH(1)	cya(25)	gnd(3)	murC(2)	pta(13)	purH(4)	rpoB(1)
GCF_003582605.fna.gz	GCF_003582605	mabscessus		28		argH(1)	cya(1)	gnd(3)	murC(2)	pta(12)	purH(2)	rpoB(1)
GCF_003582625.fna.gz	GCF_003582625	mabscessus		28		argH(1)	cya(1)	gnd(3)	murC(2)	pta(12)	purH(2)	rpoB(1)
GCF_003582645.fna.gz	GCF_003582645	mabscessus		46		argH(30)	cya(7)	gnd(17)	murC(30)	pta(21)	purH(31)	rpoB(10)
GCF_003582655.fna.gz	GCF_003582655	mabscessus		80		argH(30)	cya(21)	gnd(34)	murC(32)	pta(17)	purH(33)	rpoB(20)
GCF_003582685.fna.gz	GCF_003582685	mabscessus		53		argH(1)	cya(25)	gnd(3)	murC(2)	pta(13)	purH(4)	rpoB(1)
GCF_003582705.fna.gz	GCF_003582705	mabscessus		1		argH(2)	cya(1)	gnd(1)	murC(2)	pta(2)	purH(3)	rpoB(1)
GCF_003582715.fna.gz	GCF_003582715	mycobacteria_2		5	DCC1	S14Z(131)	L35(136)	S19(126)	L19(141)	S12(136)	S8(152)	L16(165)
GCF_003582745.fna.gz	GCF_003582745	mabscessus		39	DCC6	argH(30)	cya(21)	gnd(21)	murC(28)	pta(17)	purH(32)	rpoB(21)
GCF_003582765.fna.gz	GCF_003582765	mabscessus		101	DCC4	argH(7)	cya(2)	gnd(11)	murC(2)	pta(9)	purH(2)	rpoB(1)
GCF_003582785.fna.gz	GCF_003582785	mabscessus		46		argH(30)	cya(7)	gnd(17)	murC(30)	pta(21)	purH(31)	rpoB(10)
GCF_003582795.fna.gz	GCF_003582795	mabscessus		5	DCC1	argH(3)	cya(1)	gnd(4)	murC(3)	pta(1)	purH(2)	rpoB(1)
GCF_003582825.fna.gz	GCF_003582825	mabscessus		101	DCC4	argH(7)	cya(2)	gnd(11)	murC(2)	pta(9)	purH(2)	rpoB(1)
GCF_003582845.fna.gz	GCF_003582845	mabscessus		101	DCC4	argH(7)	cya(2)	gnd(11)	murC(2)	pta(9)	purH(2)	rpoB(1)
GCF_003582855.fna.gz	GCF_003582855	mycobacteria_2		3		S14Z(133)	L35(139)	S19(131)	L19(147)	S12(136)	S8(152)	L16(169)
GCF_003582885.fna.gz	GCF_003582885	mabscessus		207		argH(29)	cya(1)	gnd(1)	murC(2)	pta(30)	purH(4)	rpoB(1)
GCF_003582895.fna.gz	GCF_003582895	mabscessus		27		argH(4)	cya(4)	gnd(4)	murC(2)	pta(11)	purH(7)	rpoB(1)
GCF_003582905.fna.gz	GCF_003582905	mabscessus		86		argH(4)	cya(5)	gnd(1)	murC(2)	pta(10)	purH(15)	rpoB(1)
GCF_003582945.fna.gz	GCF_003582945	mycobacteria_2		3		S14Z(133)	L35(139)	S19(131)	L19(147)	S12(136)	S8(152)	L16(169)
GCF_003582965.fna.gz	GCF_003582965	mabscessus		19		argH(1)	cya(3)	gnd(3)	murC(1)	pta(3)	purH(1)	rpoB(2)
GCF_003582985.fna.gz	GCF_003582985	mabscessus		156		argH(1)	cya(21)	gnd(3)	murC(2)	pta(16)	purH(18)	rpoB(17)
GCF_003583005.fna.gz	GCF_003583005	mycobacteria_2		3		S14Z(133)	L35(139)	S19(131)	L19(147)	S12(136)	S8(152)	L16(169)
GCF_003583025.fna.gz	GCF_003583025	mabscessus		53		argH(1)	cya(25)	gnd(3)	murC(2)	pta(13)	purH(4)	rpoB(1)
GCF_003583035.fna.gz	GCF_003583035	mabscessus		46		argH(30)	cya(7)	gnd(17)	murC(30)	pta(21)	purH(31)	rpoB(10)
GCF_003583065.fna.gz	GCF_003583065	mabscessus		19		argH(1)	cya(3)	gnd(3)	murC(1)	pta(3)	purH(1)	rpoB(2)
GCF_003583085.fna.gz	GCF_003583085	mycobacteria_2		5	DCC1	S14Z(131)	L35(136)	S19(126)	L19(141)	S12(136)	S8(152)	L16(165)
GCF_003586385.fna.gz	GCF_003586385	mycobacteria_2		5	DCC1	S14Z(131)	L35(136)	S19(126)	L19(141)	S12(136)	S8(152)	L16(165)
GCF_003609715.fna.gz	GCF_003609715	mabscessus		71		argH(16)	cya(10)	gnd(24)	murC(16)	pta(27)	purH(17)	rpoB(7)
GCF_003861345.fna.gz	GCF_003861345	mabscessus		131		argH(30)	cya(31)	gnd(17)	murC(27)	pta(16)	purH(32)	rpoB(28)
GCF_004010025.fna.gz	GCF_004010025	mabscessus		9	DCC2	argH(1)	cya(2)	gnd(1)	murC(2)	pta(4)	purH(4)	rpoB(1)
GCF_004025145.fna.gz	GCF_004025145	mabscessus		9	DCC2	argH(1)	cya(2)	gnd(1)	murC(2)	pta(4)	purH(4)	rpoB(1)
GCF_004027995.fna.gz	GCF_004027995	mycobacteria_2		5	DCC1	S14Z(131)	L35(136)	S19(126)	L19(141)	S12(136)	S8(152)	L16(165)
GCF_004028015.fna.gz	GCF_004028015	mabscessus		5	DCC1	argH(3)	cya(1)	gnd(4)	murC(3)	pta(1)	purH(2)	rpoB(1)
GCF_004209815.fna.gz	GCF_004209815	mabscessus		42	DCC7	argH(30)	cya(31)	gnd(19)	murC(28)	pta(16)	purH(15)	rpoB(1)
GCF_004209835.fna.gz	GCF_004209835	mabscessus		42	DCC7	argH(30)	cya(31)	gnd(19)	murC(28)	pta(16)	purH(15)	rpoB(1)
GCF_005222645.fna.gz	GCF_005222645	mycobacteria_2		3		S14Z(133)	L35(139)	S19(131)	L19(147)	S12(136)	S8(152)	L16(169)
GCF_005281705.fna.gz	GCF_005281705	mabscessus		46		argH(30)	cya(7)	gnd(17)	murC(30)	pta(21)	purH(31)	rpoB(10)
GCF_006409125.fna.gz	GCF_006409125	mabscessus		71		argH(16)	cya(10)	gnd(24)	murC(16)	pta(27)	purH(17)	rpoB(7)
GCF_010731915.fna.gz	GCF_010731915	mycobacteria_2		115		S14Z(134)	L35(139)	S19(126)	L19(148)	S12(136)	S8(155)	L16(173)
GCF_012273395.fna.gz	GCF_012273395	mabscessus		5	DCC1	argH(3)	cya(1)	gnd(4)	murC(3)	pta(1)	purH(2)	rpoB(1)
GCF_014843135.fna.gz	GCF_014843135	mycobacteria_2		33	DCC3	S14Z(131)	L35(136)	S19(126)	L19(141)	S12(136)	S8(152)	L16(165)
GCF_014843155.fna.gz	GCF_014843155	mabscessus		218		argH(2)	cya(2)	gnd(3)	murC(2)	pta(2)	purH(2)	rpoB(2)
GCF_014843175.fna.gz	GCF_014843175	mycobacteria_2		3		S14Z(133)	L35(139)	S19(131)	L19(147)	S12(136)	S8(152)	L16(169)
GCF_014843195.fna.gz	GCF_014843195	mabscessus		42	DCC7	argH(30)	cya(31)	gnd(19)	murC(28)	pta(16)	purH(15)	rpoB(1)
GCF_014843215.fna.gz	GCF_014843215	mabscessus		3		argH(5)	cya(1)	gnd(1)	murC(4)	pta(5)	purH(6)	rpoB(1)
GCF_014843235.fna.gz	GCF_014843235	mabscessus		3		argH(5)	cya(1)	gnd(1)	murC(4)	pta(5)	purH(6)	rpoB(1)
GCF_015023815.fna.gz	GCF_015023815	mycobacteria_2		63	DCC7	S14Z(130)	L35(136)	S19(126)	L19(141)	S12(136)	S8(152)	L16(165)
GCF_015023845.fna.gz	GCF_015023845	mabscessus		42	DCC7	argH(30)	cya(31)	gnd(19)	murC(28)	pta(16)	purH(15)	rpoB(1)
GCF_015023905.fna.gz	GCF_015023905	mycobacteria_2		33	DCC3	S14Z(131)	L35(136)	S19(126)	L19(141)	S12(136)	S8(152)	L16(165)
GCF_015023925.fna.gz	GCF_015023925	mabscessus		3		argH(5)	cya(1)	gnd(1)	murC(4)	pta(5)	purH(6)	rpoB(1)
GCF_015024015.fna.gz	GCF_015024015	mabscessus		9	DCC2	argH(1)	cya(2)	gnd(1)	murC(2)	pta(4)	purH(4)	rpoB(1)
GCF_015024115.fna.gz	GCF_015024115	mabscessus		42	DCC7	argH(30)	cya(31)	gnd(19)	murC(28)	pta(16)	purH(15)	rpoB(1)
GCF_015355655.fna.gz	GCF_015355655	mabscessus		222		argH(1)	cya(2)	gnd(3)	murC(2)	pta(2)	purH(25)	rpoB(4)
GCF_015355675.fna.gz	GCF_015355675	mabscessus		222		argH(1)	cya(2)	gnd(3)	murC(2)	pta(2)	purH(25)	rpoB(4)
GCF_015355695.fna.gz	GCF_015355695	mycobacteria_2		3		S14Z(133)	L35(139)	S19(131)	L19(147)	S12(136)	S8(152)	L16(169)
GCF_015499655.fna.gz	GCF_015499655	mabscessus		130		argH(30)	cya(21)	gnd(20)	murC(32)	pta(21)	purH(34)	rpoB(22)
GCF_015499695.fna.gz	GCF_015499695	mabscessus		130		argH(30)	cya(21)	gnd(20)	murC(32)	pta(21)	purH(34)	rpoB(22)
GCF_015499715.fna.gz	GCF_015499715	mabscessus		39	DCC6	argH(30)	cya(21)	gnd(21)	murC(28)	pta(17)	purH(32)	rpoB(21)
GCF_015499735.fna.gz	GCF_015499735	mabscessus		39	DCC6	argH(30)	cya(21)	gnd(21)	murC(28)	pta(17)	purH(32)	rpoB(21)
GCF_015499765.fna.gz	GCF_015499765	mabscessus		46		argH(30)	cya(7)	gnd(17)	murC(30)	pta(21)	purH(31)	rpoB(10)
GCF_015499795.fna.gz	GCF_015499795	mycobacteria_2		5	DCC1	S14Z(131)	L35(136)	S19(126)	L19(141)	S12(136)	S8(152)	L16(165)
GCF_015499805.fna.gz	GCF_015499805	mabscessus		34		argH(4)	cya(5)	gnd(1)	murC(2)	pta(10)	purH(2)	rpoB(1)
GCF_015499835.fna.gz	GCF_015499835	mabscessus		3		argH(5)	cya(1)	gnd(1)	murC(4)	pta(5)	purH(6)	rpoB(1)
GCF_015499845.fna.gz	GCF_015499845	mabscessus		5	DCC1	argH(3)	cya(1)	gnd(4)	murC(3)	pta(1)	purH(2)	rpoB(1)
GCF_015499865.fna.gz	GCF_015499865	mabscessus		24		argH(1)	cya(4)	gnd(3)	murC(2)	pta(2)	purH(4)	rpoB(1)
GCF_016758375.fna.gz	GCF_016758375	mabscessus		39	DCC6	argH(30)	cya(21)	gnd(21)	murC(28)	pta(17)	purH(32)	rpoB(21)
GCF_016758395.fna.gz	GCF_016758395	mabscessus		229		argH(30)	cya(31)	gnd(19)	murC(28)	pta(16)	purH(4)	rpoB(20)
GCF_016758425.fna.gz	GCF_016758425	mabscessus		39	DCC6	argH(30)	cya(21)	gnd(21)	murC(28)	pta(17)	purH(32)	rpoB(21)
GCF_016758435.fna.gz	GCF_016758435	mabscessus		39	DCC6	argH(30)	cya(21)	gnd(21)	murC(28)	pta(17)	purH(32)	rpoB(21)
GCF_017174855.fna.gz	GCF_017174855	mabscessus		5	DCC1	argH(3)	cya(1)	gnd(4)	murC(3)	pta(1)	purH(2)	rpoB(1)
GCF_017174865.fna.gz	GCF_017174865	mycobacteria_2		3		S14Z(133)	L35(139)	S19(131)	L19(147)	S12(136)	S8(152)	L16(169)
GCF_017174895.fna.gz	GCF_017174895	mycobacteria_2		63	DCC7	S14Z(130)	L35(136)	S19(126)	L19(141)	S12(136)	S8(152)	L16(165)
GCF_017174915.fna.gz	GCF_017174915	mabscessus		5	DCC1	argH(3)	cya(1)	gnd(4)	murC(3)	pta(1)	purH(2)	rpoB(1)
GCF_017174925.fna.gz	GCF_017174925	mycobacteria_2		5	DCC1	S14Z(131)	L35(136)	S19(126)	L19(141)	S12(136)	S8(152)	L16(165)
GCF_017174955.fna.gz	GCF_017174955	mabscessus		5	DCC1	argH(3)	cya(1)	gnd(4)	murC(3)	pta(1)	purH(2)	rpoB(1)
GCF_017174975.fna.gz	GCF_017174975	mycobacteria_2		5	DCC1	S14Z(131)	L35(136)	S19(126)	L19(141)	S12(136)	S8(152)	L16(165)
GCF_017174995.fna.gz	GCF_017174995	mabscessus		5	DCC1	argH(3)	cya(1)	gnd(4)	murC(3)	pta(1)	purH(2)	rpoB(1)
GCF_017175015.fna.gz	GCF_017175015	mabscessus		5	DCC1	argH(3)	cya(1)	gnd(4)	murC(3)	pta(1)	purH(2)	rpoB(1)
GCF_017175035.fna.gz	GCF_017175035	mabscessus		9	DCC2	argH(1)	cya(2)	gnd(1)	murC(2)	pta(4)	purH(4)	rpoB(1)
GCF_017175055.fna.gz	GCF_017175055	mycobacteria_2		3		S14Z(133)	L35(139)	S19(131)	L19(147)	S12(136)	S8(152)	L16(169)
GCF_017175065.fna.gz	GCF_017175065	mycobacteria_2		177		S14Z(133)	L35(137)	S19(131)	L19(148)	S12(136)	S8(152)	L16(170)
GCF_017175095.fna.gz	GCF_017175095	mabscessus		231		argH(30)	cya(31)	gnd(19)	murC(39)	pta(16)	purH(17)	rpoB(31)
GCF_017175115.fna.gz	GCF_017175115	mabscessus		9	DCC2	argH(1)	cya(2)	gnd(1)	murC(2)	pta(4)	purH(4)	rpoB(1)
GCF_017175135.fna.gz	GCF_017175135	mabscessus		5	DCC1	argH(3)	cya(1)	gnd(4)	murC(3)	pta(1)	purH(2)	rpoB(1)
GCF_017175145.fna.gz	GCF_017175145	mabscessus		5	DCC1	argH(3)	cya(1)	gnd(4)	murC(3)	pta(1)	purH(2)	rpoB(1)
GCF_017175175.fna.gz	GCF_017175175	mycobacteria_2		84	DCC3	S14Z(132)	L35(137)	S19(128)	L19(143)	S12(136)	S8(153)	L16(167)
GCF_017175195.fna.gz	GCF_017175195	mycobacteria_2		3		S14Z(133)	L35(139)	S19(131)	L19(147)	S12(136)	S8(152)	L16(169)
GCF_017175215.fna.gz	GCF_017175215	mycobacteria_2		5	DCC1	S14Z(131)	L35(136)	S19(126)	L19(141)	S12(136)	S8(152)	L16(165)
GCF_017175695.fna.gz	GCF_017175695	mycobacteria_2		3		S14Z(133)	L35(139)	S19(131)	L19(147)	S12(136)	S8(152)	L16(169)
GCF_017175715.fna.gz	GCF_017175715	mabscessus		35		argH(1)	cya(2)	gnd(3)	murC(2)	pta(2)	purH(7)	rpoB(1)
GCF_017175725.fna.gz	GCF_017175725	mabscessus		233		argH(27)	cya(1)	gnd(37)	murC(2)	pta(1)	purH(2)	rpoB(1)
GCF_017175735.fna.gz	GCF_017175735	mabscessus		9	DCC2	argH(1)	cya(2)	gnd(1)	murC(2)	pta(4)	purH(4)	rpoB(1)
GCF_017175775.fna.gz	GCF_017175775	mabscessus		42	DCC7	argH(30)	cya(31)	gnd(19)	murC(28)	pta(16)	purH(15)	rpoB(1)
GCF_017175795.fna.gz	GCF_017175795	mycobacteria_2		5	DCC1	S14Z(131)	L35(136)	S19(126)	L19(141)	S12(136)	S8(152)	L16(165)
GCF_017175815.fna.gz	GCF_017175815	mabscessus		35		argH(1)	cya(2)	gnd(3)	murC(2)	pta(2)	purH(7)	rpoB(1)
GCF_017175835.fna.gz	GCF_017175835	mycobacteria_2		130		S14Z(131)	L35(138)	S19(126)	L19(141)	S12(136)	S8(152)	L16(165)
GCF_017175855.fna.gz	GCF_017175855	mycobacteria_2		3		S14Z(133)	L35(139)	S19(131)	L19(147)	S12(136)	S8(152)	L16(169)
GCF_017175865.fna.gz	GCF_017175865	mycobacteria_2		63	DCC7	S14Z(130)	L35(136)	S19(126)	L19(141)	S12(136)	S8(152)	L16(165)
GCF_017175895.fna.gz	GCF_017175895	mabscessus		9	DCC2	argH(1)	cya(2)	gnd(1)	murC(2)	pta(4)	purH(4)	rpoB(1)
GCF_017175905.fna.gz	GCF_017175905	mabscessus		28		argH(1)	cya(1)	gnd(3)	murC(2)	pta(12)	purH(2)	rpoB(1)
GCF_017175935.fna.gz	GCF_017175935	mabscessus		236		argH(1)	cya(21)	gnd(3)	murC(2)	pta(10)	purH(18)	rpoB(17)
GCF_017175945.fna.gz	GCF_017175945	mabscessus		5	DCC1	argH(3)	cya(1)	gnd(4)	murC(3)	pta(1)	purH(2)	rpoB(1)
GCF_017175975.fna.gz	GCF_017175975	mabscessus		5	DCC1	argH(3)	cya(1)	gnd(4)	murC(3)	pta(1)	purH(2)	rpoB(1)
GCF_017175995.fna.gz	GCF_017175995	mabscessus		24		argH(1)	cya(4)	gnd(3)	murC(2)	pta(2)	purH(4)	rpoB(1)
GCF_017176015.fna.gz	GCF_017176015	mabscessus		42	DCC7	argH(30)	cya(31)	gnd(19)	murC(28)	pta(16)	purH(15)	rpoB(1)
GCF_017176045.fna.gz	GCF_017176045	mabscessus		101	DCC4	argH(7)	cya(2)	gnd(11)	murC(2)	pta(9)	purH(2)	rpoB(1)
GCF_017176075.fna.gz	GCF_017176075	mabscessus		194		argH(10)	cya(2)	gnd(3)	murC(2)	pta(36)	purH(9)	rpoB(2)
GCF_017176085.fna.gz	GCF_017176085	mabscessus		238		argH(7)	cya(2)	gnd(11)	murC(2)	pta(9)	purH(2)	rpoB(19)
GCF_017176095.fna.gz	GCF_017176095	mabscessus		35		argH(1)	cya(2)	gnd(3)	murC(2)	pta(2)	purH(7)	rpoB(1)
GCF_017176115.fna.gz	GCF_017176115	mabscessus		39	DCC6	argH(30)	cya(21)	gnd(21)	murC(28)	pta(17)	purH(32)	rpoB(21)
GCF_017176235.fna.gz	GCF_017176235	mabscessus		42	DCC7	argH(30)	cya(31)	gnd(19)	murC(28)	pta(16)	purH(15)	rpoB(1)
GCF_017176255.fna.gz	GCF_017176255	mycobacteria_2		5	DCC1	S14Z(131)	L35(136)	S19(126)	L19(141)	S12(136)	S8(152)	L16(165)
GCF_017176265.fna.gz	GCF_017176265	mabscessus		238		argH(7)	cya(2)	gnd(11)	murC(2)	pta(9)	purH(2)	rpoB(19)
GCF_017176275.fna.gz	GCF_017176275	mabscessus		28		argH(1)	cya(1)	gnd(3)	murC(2)	pta(12)	purH(2)	rpoB(1)
GCF_017176315.fna.gz	GCF_017176315	mabscessus		101	DCC4	argH(7)	cya(2)	gnd(11)	murC(2)	pta(9)	purH(2)	rpoB(1)
GCF_017176395.fna.gz	GCF_017176395	mycobacteria_2		3		S14Z(133)	L35(139)	S19(131)	L19(147)	S12(136)	S8(152)	L16(169)
GCF_017176455.fna.gz	GCF_017176455	mabscessus		42	DCC7	argH(30)	cya(31)	gnd(19)	murC(28)	pta(16)	purH(15)	rpoB(1)
GCF_017176465.fna.gz	GCF_017176465	mabscessus		5	DCC1	argH(3)	cya(1)	gnd(4)	murC(3)	pta(1)	purH(2)	rpoB(1)
GCF_017176555.fna.gz	GCF_017176555	mycobacteria_2		5	DCC1	S14Z(131)	L35(136)	S19(126)	L19(141)	S12(136)	S8(152)	L16(165)
GCF_017176575.fna.gz	GCF_017176575	mycobacteria_2		5	DCC1	S14Z(131)	L35(136)	S19(126)	L19(141)	S12(136)	S8(152)	L16(165)
GCF_017176595.fna.gz	GCF_017176595	mabscessus		240		argH(1)	cya(2)	gnd(4)	murC(2)	pta(2)	purH(43)	rpoB(4)
GCF_017176615.fna.gz	GCF_017176615	mycobacteria_2		5	DCC1	S14Z(131)	L35(136)	S19(126)	L19(141)	S12(136)	S8(152)	L16(165)
GCF_017176635.fna.gz	GCF_017176635	mabscessus		5	DCC1	argH(3)	cya(1)	gnd(4)	murC(3)	pta(1)	purH(2)	rpoB(1)
GCF_017176655.fna.gz	GCF_017176655	mabscessus		42	DCC7	argH(30)	cya(31)	gnd(19)	murC(28)	pta(16)	purH(15)	rpoB(1)
GCF_017176675.fna.gz	GCF_017176675	mycobacteria_2		5	DCC1	S14Z(131)	L35(136)	S19(126)	L19(141)	S12(136)	S8(152)	L16(165)
GCF_017183555.fna.gz	GCF_017183555	mabscessus		241		argH(7)	cya(2)	gnd(1)	murC(2)	pta(9)	purH(2)	rpoB(1)
GCF_017183655.fna.gz	GCF_017183655	mabscessus		9	DCC2	argH(1)	cya(2)	gnd(1)	murC(2)	pta(4)	purH(4)	rpoB(1)
GCF_017183735.fna.gz	GCF_017183735	mabscessus		5	DCC1	argH(3)	cya(1)	gnd(4)	murC(3)	pta(1)	purH(2)	rpoB(1)
GCF_017183775.fna.gz	GCF_017183775	mabscessus		5	DCC1	argH(3)	cya(1)	gnd(4)	murC(3)	pta(1)	purH(2)	rpoB(1)
GCF_017183795.fna.gz	GCF_017183795	mabscessus		5	DCC1	argH(3)	cya(1)	gnd(4)	murC(3)	pta(1)	purH(2)	rpoB(1)
GCF_017183815.fna.gz	GCF_017183815	mabscessus		34		argH(4)	cya(5)	gnd(1)	murC(2)	pta(10)	purH(2)	rpoB(1)
GCF_017183835.fna.gz	GCF_017183835	mycobacteria_2		5	DCC1	S14Z(131)	L35(136)	S19(126)	L19(141)	S12(136)	S8(152)	L16(165)
GCF_017183875.fna.gz	GCF_017183875	mabscessus		5	DCC1	argH(3)	cya(1)	gnd(4)	murC(3)	pta(1)	purH(2)	rpoB(1)
GCF_017183895.fna.gz	GCF_017183895	mabscessus		5	DCC1	argH(3)	cya(1)	gnd(4)	murC(3)	pta(1)	purH(2)	rpoB(1)
GCF_017183915.fna.gz	GCF_017183915	mabscessus		67		argH(16)	cya(11)	gnd(28)	murC(18)	pta(14)	purH(15)	rpoB(7)
GCF_017183935.fna.gz	GCF_017183935	mabscessus		35		argH(1)	cya(2)	gnd(3)	murC(2)	pta(2)	purH(7)	rpoB(1)
GCF_017183955.fna.gz	GCF_017183955	mabscessus		35		argH(1)	cya(2)	gnd(3)	murC(2)	pta(2)	purH(7)	rpoB(1)
GCF_017183975.fna.gz	GCF_017183975	mycobacteria_2		3		S14Z(133)	L35(139)	S19(131)	L19(147)	S12(136)	S8(152)	L16(169)
GCF_017189355.fna.gz	GCF_017189355	mycobacteria_2		5	DCC1	S14Z(131)	L35(136)	S19(126)	L19(141)	S12(136)	S8(152)	L16(165)
GCF_017189375.fna.gz	GCF_017189375	mycobacteria_2		5	DCC1	S14Z(131)	L35(136)	S19(126)	L19(141)	S12(136)	S8(152)	L16(165)
GCF_017189395.fna.gz	GCF_017189395	mabscessus		9	DCC2	argH(1)	cya(2)	gnd(1)	murC(2)	pta(4)	purH(4)	rpoB(1)
GCF_017189415.fna.gz	GCF_017189415	mabscessus		5	DCC1	argH(3)	cya(1)	gnd(4)	murC(3)	pta(1)	purH(2)	rpoB(1)
GCF_017189435.fna.gz	GCF_017189435	mycobacteria_2		5	DCC1	S14Z(131)	L35(136)	S19(126)	L19(141)	S12(136)	S8(152)	L16(165)
GCF_017190535.fna.gz	GCF_017190535	mycobacteria_2		3		S14Z(133)	L35(139)	S19(131)	L19(147)	S12(136)	S8(152)	L16(169)
GCF_017190595.fna.gz	GCF_017190595	mycobacteria_2		5	DCC1	S14Z(131)	L35(136)	S19(126)	L19(141)	S12(136)	S8(152)	L16(165)
GCF_017190695.fna.gz	GCF_017190695	mycobacteria_2		5	DCC1	S14Z(131)	L35(136)	S19(126)	L19(141)	S12(136)	S8(152)	L16(165)
GCF_017190795.fna.gz	GCF_017190795	mycobacteria_2		5	DCC1	S14Z(131)	L35(136)	S19(126)	L19(141)	S12(136)	S8(152)	L16(165)
GCF_017190875.fna.gz	GCF_017190875	mycobacteria_2		5	DCC1	S14Z(131)	L35(136)	S19(126)	L19(141)	S12(136)	S8(152)	L16(165)
GCF_020227595.fna.gz	GCF_020227595	mycobacteria_2		3		S14Z(133)	L35(139)	S19(131)	L19(147)	S12(136)	S8(152)	L16(169)
GCF_020229575.fna.gz	GCF_020229575	mycobacteria_2		3		S14Z(133)	L35(139)	S19(131)	L19(147)	S12(136)	S8(152)	L16(169)
GCF_020275155.fna.gz	GCF_020275155	mabscessus		5	DCC1	argH(3)	cya(1)	gnd(4)	murC(3)	pta(1)	purH(2)	rpoB(1)
GCF_020275565.fna.gz	GCF_020275565	mycobacteria_2		3		S14Z(133)	L35(139)	S19(131)	L19(147)	S12(136)	S8(152)	L16(169)
GCF_020275575.fna.gz	GCF_020275575	mycobacteria_2		3		S14Z(133)	L35(139)	S19(131)	L19(147)	S12(136)	S8(152)	L16(169)
GCF_020735345.fna.gz	GCF_020735345	mabscessus		24		argH(1)	cya(4)	gnd(3)	murC(2)	pta(2)	purH(4)	rpoB(1)
GCF_020735425.fna.gz	GCF_020735425	mycobacteria_2		5	DCC1	S14Z(131)	L35(136)	S19(126)	L19(141)	S12(136)	S8(152)	L16(165)
GCF_020735485.fna.gz	GCF_020735485	mycobacteria_2		-		S14Z(132)	L35(137)	S19(128)	L19(143)	S12(190)	S8(153)	L16(167)
GCF_020735505.fna.gz	GCF_020735505	mycobacteria_2		-		S14Z(132)	L35(137)	S19(128)	L19(143)	S12(190)	S8(153)	L16(167)
GCF_021251405.fna.gz	GCF_021251405	mycobacteria_2		5	DCC1	S14Z(131)	L35(136)	S19(126)	L19(141)	S12(136)	S8(152)	L16(165)
GCF_024389625.fna.gz	GCF_024389625	mabscessus		-		argH(4)	cya(5)	gnd(1)	murC(2)	pta(4)	purH(5)	rpoB(1)
GCF_024389635.fna.gz	GCF_024389635	mabscessus		101	DCC4	argH(7)	cya(2)	gnd(11)	murC(2)	pta(9)	purH(2)	rpoB(1)
GCF_024389645.fna.gz	GCF_024389645	mycobacteria_2		3		S14Z(133)	L35(139)	S19(131)	L19(147)	S12(136)	S8(152)	L16(169)
GCF_024389665.fna.gz	GCF_024389665	mycobacteria_2		3		S14Z(133)	L35(139)	S19(131)	L19(147)	S12(136)	S8(152)	L16(169)
GCF_024389705.fna.gz	GCF_024389705	mycobacteria_2		602		S14Z(133)	L35(139)	S19(126)	L19(284)	S12(136)	S8(308)	L16(173)
GCF_024389725.fna.gz	GCF_024389725	mycobacteria_2		3		S14Z(133)	L35(139)	S19(131)	L19(147)	S12(136)	S8(152)	L16(169)
GCF_024389735.fna.gz	GCF_024389735	mycobacteria_2		3		S14Z(133)	L35(139)	S19(131)	L19(147)	S12(136)	S8(152)	L16(169)
GCF_024389745.fna.gz	GCF_024389745	mycobacteria_2		109		S14Z(131)	L35(136)	S19(126)	L19(142)	S12(136)	S8(152)	L16(165)
GCF_024389755.fna.gz	GCF_024389755	mabscessus		53		argH(1)	cya(25)	gnd(3)	murC(2)	pta(13)	purH(4)	rpoB(1)
GCF_024389805.fna.gz	GCF_024389805	mycobacteria_2		63	DCC7	S14Z(130)	L35(136)	S19(126)	L19(141)	S12(136)	S8(152)	L16(165)
GCF_024389825.fna.gz	GCF_024389825	mycobacteria_2		-		S14Z(133)	L35(139)	S19(131)	L19(~288)	S12(136)	S8(152)	L16(169)
GCF_024389835.fna.gz	GCF_024389835	mycobacteria_2		-		S14Z(130)	L35(136)	S19(126)	L19(141)	S12(136)	S8(152,152)	L16(165)
GCF_024389865.fna.gz	GCF_024389865	mabscessus		53		argH(1)	cya(25)	gnd(3)	murC(2)	pta(13)	purH(4)	rpoB(1)
GCF_024389875.fna.gz	GCF_024389875	mycobacteria_2		5	DCC1	S14Z(131)	L35(136)	S19(126)	L19(141)	S12(136)	S8(152)	L16(165)
GCF_024389885.fna.gz	GCF_024389885	mycobacteria_2		58		S14Z(133)	L35(139)	S19(126)	L19(148)	S12(136)	S8(152)	L16(173)
GCF_024389925.fna.gz	GCF_024389925	mabscessus		20		argH(1)	cya(3)	gnd(3)	murC(1)	pta(2)	purH(1)	rpoB(2)
GCF_024389945.fna.gz	GCF_024389945	mabscessus		39	DCC6	argH(30)	cya(21)	gnd(21)	murC(28)	pta(17)	purH(32)	rpoB(21)
GCF_024389955.fna.gz	GCF_024389955	mycobacteria_2		3		S14Z(133)	L35(139)	S19(131)	L19(147)	S12(136)	S8(152)	L16(169)
GCF_024389985.fna.gz	GCF_024389985	mycobacteria_2		5	DCC1	S14Z(131)	L35(136)	S19(126)	L19(141)	S12(136)	S8(152)	L16(165)
GCF_024389995.fna.gz	GCF_024389995	mabscessus		24		argH(1)	cya(4)	gnd(3)	murC(2)	pta(2)	purH(4)	rpoB(1)
GCF_024390025.fna.gz	GCF_024390025	mycobacteria_2		777		S14Z(131)	L35(138)	S19(126)	L19(141)	S12(136)	S8(400)	L16(165)
GCF_024390045.fna.gz	GCF_024390045	mabscessus		39	DCC6	argH(30)	cya(21)	gnd(21)	murC(28)	pta(17)	purH(32)	rpoB(21)
GCF_024390065.fna.gz	GCF_024390065	mycobacteria_2		3		S14Z(133)	L35(139)	S19(131)	L19(147)	S12(136)	S8(152)	L16(169)
GCF_024390085.fna.gz	GCF_024390085	mabscessus		39	DCC6	argH(30)	cya(21)	gnd(21)	murC(28)	pta(17)	purH(32)	rpoB(21)
GCF_024390105.fna.gz	GCF_024390105	mabscessus		19		argH(1)	cya(3)	gnd(3)	murC(1)	pta(3)	purH(1)	rpoB(2)
GCF_024390125.fna.gz	GCF_024390125	mycobacteria_2		3		S14Z(133)	L35(139)	S19(131)	L19(147)	S12(136)	S8(152)	L16(169)
GCF_024390145.fna.gz	GCF_024390145	mabscessus		39	DCC6	argH(30)	cya(21)	gnd(21)	murC(28)	pta(17)	purH(32)	rpoB(21)
GCF_024390155.fna.gz	GCF_024390155	mycobacteria_2		3		S14Z(133)	L35(139)	S19(131)	L19(147)	S12(136)	S8(152)	L16(169)
GCF_024390185.fna.gz	GCF_024390185	mabscessus		19		argH(1)	cya(3)	gnd(3)	murC(1)	pta(3)	purH(1)	rpoB(2)
GCF_024390195.fna.gz	GCF_024390195	mycobacteria_2		63	DCC7	S14Z(130)	L35(136)	S19(126)	L19(141)	S12(136)	S8(152)	L16(165)
GCF_024390225.fna.gz	GCF_024390225	mabscessus		19		argH(1)	cya(3)	gnd(3)	murC(1)	pta(3)	purH(1)	rpoB(2)
GCF_024390265.fna.gz	GCF_024390265	mycobacteria_2		33	DCC3	S14Z(131)	L35(136)	S19(126)	L19(141)	S12(136)	S8(152)	L16(165)
GCF_024390275.fna.gz	GCF_024390275	mabscessus		19		argH(1)	cya(3)	gnd(3)	murC(1)	pta(3)	purH(1)	rpoB(2)
GCF_024390295.fna.gz	GCF_024390295	mabscessus		104		argH(25)	cya(1)	gnd(1)	murC(2)	pta(1)	purH(28)	rpoB(5)
GCF_024390315.fna.gz	GCF_024390315	mycobacteria_2		63	DCC7	S14Z(130)	L35(136)	S19(126)	L19(141)	S12(136)	S8(152)	L16(165)
GCF_024390325.fna.gz	GCF_024390325	mabscessus		46		argH(30)	cya(7)	gnd(17)	murC(30)	pta(21)	purH(31)	rpoB(10)
GCF_024390365.fna.gz	GCF_024390365	mabscessus		132		argH(10)	cya(2)	gnd(1)	murC(2)	pta(2)	purH(29)	rpoB(5)
GCF_024390385.fna.gz	GCF_024390385	mabscessus		19		argH(1)	cya(3)	gnd(3)	murC(1)	pta(3)	purH(1)	rpoB(2)
GCF_024390405.fna.gz	GCF_024390405	mycobacteria_2		-		S14Z(131)	L35(136)	S19(126)	L19(142)	S12(136)	S8(152)	L16(165)
GCF_024390425.fna.gz	GCF_024390425	mycobacteria_2		5	DCC1	S14Z(131)	L35(136)	S19(126)	L19(141)	S12(136)	S8(152)	L16(165)
GCF_024390445.fna.gz	GCF_024390445	mabscessus		132		argH(10)	cya(2)	gnd(1)	murC(2)	pta(2)	purH(29)	rpoB(5)
GCF_024390465.fna.gz	GCF_024390465	mycobacteria_2		5	DCC1	S14Z(131)	L35(136)	S19(126)	L19(141)	S12(136)	S8(152)	L16(165)
GCF_024390485.fna.gz	GCF_024390485	mabscessus		19		argH(1)	cya(3)	gnd(3)	murC(1)	pta(3)	purH(1)	rpoB(2)
GCF_024390505.fna.gz	GCF_024390505	mycobacteria_2		33	DCC3	S14Z(131)	L35(136)	S19(126)	L19(141)	S12(136)	S8(152)	L16(165)
GCF_024390525.fna.gz	GCF_024390525	mycobacteria_2		13		S14Z(131)	L35(136)	S19(126)	L19(140)	S12(136)	S8(152)	L16(165)
GCF_024390545.fna.gz	GCF_024390545	mabscessus		20		argH(1)	cya(3)	gnd(3)	murC(1)	pta(2)	purH(1)	rpoB(2)
GCF_024390565.fna.gz	GCF_024390565	mycobacteria_2		33	DCC3	S14Z(131)	L35(136)	S19(126)	L19(141)	S12(136)	S8(152)	L16(165)
GCF_024390585.fna.gz	GCF_024390585	mabscessus		276		argH(10)	cya(2)	gnd(1)	murC(9)	pta(25)	purH(9)	rpoB(1)
GCF_024390605.fna.gz	GCF_024390605	mycobacteria_2		13		S14Z(131)	L35(136)	S19(126)	L19(140)	S12(136)	S8(152)	L16(165)
GCF_024390625.fna.gz	GCF_024390625	mycobacteria_2		5	DCC1	S14Z(131)	L35(136)	S19(126)	L19(141)	S12(136)	S8(152)	L16(165)
GCF_024390635.fna.gz	GCF_024390635	mycobacteria_2		33	DCC3	S14Z(131)	L35(136)	S19(126)	L19(141)	S12(136)	S8(152)	L16(165)
GCF_024390645.fna.gz	GCF_024390645	mycobacteria_2		63	DCC7	S14Z(130)	L35(136)	S19(126)	L19(141)	S12(136)	S8(152)	L16(165)
GCF_024390685.fna.gz	GCF_024390685	mycobacteria_2		5	DCC1	S14Z(131)	L35(136)	S19(126)	L19(141)	S12(136)	S8(152)	L16(165)
GCF_024390705.fna.gz	GCF_024390705	mycobacteria_2		-		S14Z(131)	L35(138)	S19(126)	L19(141)	S12(365)	S8(400)	L16(165)
GCF_024390725.fna.gz	GCF_024390725	mycobacteria_2		627		S14Z(133)	L35(139)	S19(126)	L19(148)	S12(136)	S8(152)	L16(169)
GCF_024390735.fna.gz	GCF_024390735	mabscessus		20		argH(1)	cya(3)	gnd(3)	murC(1)	pta(2)	purH(1)	rpoB(2)
GCF_024390765.fna.gz	GCF_024390765	mycobacteria_2		33	DCC3	S14Z(131)	L35(136)	S19(126)	L19(141)	S12(136)	S8(152)	L16(165)
GCF_024390775.fna.gz	GCF_024390775	mycobacteria_2		3		S14Z(133)	L35(139)	S19(131)	L19(147)	S12(136)	S8(152)	L16(169)
GCF_024390805.fna.gz	GCF_024390805	mycobacteria_2		-		S14Z(131)	L35(136)	S19(176)	L19(142)	S12(136)	S8(152)	L16(165)
GCF_024390825.fna.gz	GCF_024390825	mabscessus		5	DCC1	argH(3)	cya(1)	gnd(4)	murC(3)	pta(1)	purH(2)	rpoB(1)
GCF_024390845.fna.gz	GCF_024390845	mycobacteria_2		-		S14Z(133)	L35(139)	S19(126)	L19(287)	S12(136)	S8(152)	L16(169)
GCF_024390855.fna.gz	GCF_024390855	mycobacteria_2		-		S14Z(133)	L35(139)	S19(126)	L19(287)	S12(136)	S8(152)	L16(169)
GCF_024390865.fna.gz	GCF_024390865	mycobacteria_2		63	DCC7	S14Z(130)	L35(136)	S19(126)	L19(141)	S12(136)	S8(152)	L16(165)
GCF_024390875.fna.gz	GCF_024390875	mycobacteria_2		5	DCC1	S14Z(131)	L35(136)	S19(126)	L19(141)	S12(136)	S8(152)	L16(165)
GCF_024390925.fna.gz	GCF_024390925	mabscessus		-		argH(27)	cya(1)	gnd(3)	murC(36)	pta(37)	purH(6)	rpoB(1)
GCF_024390945.fna.gz	GCF_024390945	mabscessus		39	DCC6	argH(30)	cya(21)	gnd(21)	murC(28)	pta(17)	purH(32)	rpoB(21)
GCF_024390985.fna.gz	GCF_024390985	mabscessus		101	DCC4	argH(7)	cya(2)	gnd(11)	murC(2)	pta(9)	purH(2)	rpoB(1)
GCF_024391025.fna.gz	GCF_024391025	mycobacteria_2		3		S14Z(133)	L35(139)	S19(131)	L19(147)	S12(136)	S8(152)	L16(169)
GCF_025657435.fna.gz	GCF_025657435	mabscessus		184		argH(12)	cya(1)	gnd(3)	murC(2)	pta(1)	purH(4)	rpoB(5)
GCF_025657455.fna.gz	GCF_025657455	mabscessus		184		argH(12)	cya(1)	gnd(3)	murC(2)	pta(1)	purH(4)	rpoB(5)
GCF_025657475.fna.gz	GCF_025657475	mabscessus		184		argH(12)	cya(1)	gnd(3)	murC(2)	pta(1)	purH(4)	rpoB(5)
GCF_025657495.fna.gz	GCF_025657495	mabscessus		184		argH(12)	cya(1)	gnd(3)	murC(2)	pta(1)	purH(4)	rpoB(5)
GCF_025657515.fna.gz	GCF_025657515	mabscessus		184		argH(12)	cya(1)	gnd(3)	murC(2)	pta(1)	purH(4)	rpoB(5)
GCF_025657535.fna.gz	GCF_025657535	mabscessus		184		argH(12)	cya(1)	gnd(3)	murC(2)	pta(1)	purH(4)	rpoB(5)
GCF_025657555.fna.gz	GCF_025657555	mabscessus		184		argH(12)	cya(1)	gnd(3)	murC(2)	pta(1)	purH(4)	rpoB(5)
GCF_025657575.fna.gz	GCF_025657575	mabscessus		184		argH(12)	cya(1)	gnd(3)	murC(2)	pta(1)	purH(4)	rpoB(5)
GCF_025657595.fna.gz	GCF_025657595	mabscessus		184		argH(12)	cya(1)	gnd(3)	murC(2)	pta(1)	purH(4)	rpoB(5)
GCF_025657615.fna.gz	GCF_025657615	mabscessus		184		argH(12)	cya(1)	gnd(3)	murC(2)	pta(1)	purH(4)	rpoB(5)
GCF_025657635.fna.gz	GCF_025657635	mabscessus		184		argH(12)	cya(1)	gnd(3)	murC(2)	pta(1)	purH(4)	rpoB(5)
GCF_025657655.fna.gz	GCF_025657655	mabscessus		184		argH(12)	cya(1)	gnd(3)	murC(2)	pta(1)	purH(4)	rpoB(5)
GCF_025657675.fna.gz	GCF_025657675	mabscessus		184		argH(12)	cya(1)	gnd(3)	murC(2)	pta(1)	purH(4)	rpoB(5)
GCF_025657695.fna.gz	GCF_025657695	mabscessus		184		argH(12)	cya(1)	gnd(3)	murC(2)	pta(1)	purH(4)	rpoB(5)
GCF_025657715.fna.gz	GCF_025657715	mabscessus		184		argH(12)	cya(1)	gnd(3)	murC(2)	pta(1)	purH(4)	rpoB(5)
GCF_025657725.fna.gz	GCF_025657725	mabscessus		184		argH(12)	cya(1)	gnd(3)	murC(2)	pta(1)	purH(4)	rpoB(5)
GCF_028210875.fna.gz	GCF_028210875	mycobacteria_2		3		S14Z(133)	L35(139)	S19(131)	L19(147)	S12(136)	S8(152)	L16(169)
GCF_028210895.fna.gz	GCF_028210895	mabscessus		23	DCC5	argH(1)	cya(4)	gnd(3)	murC(2)	pta(11)	purH(7)	rpoB(1)
GCF_028210905.fna.gz	GCF_028210905	mabscessus		97	DCC4	argH(7)	cya(2)	gnd(11)	murC(2)	pta(7)	purH(2)	rpoB(1)
GCF_028210935.fna.gz	GCF_028210935	mycobacteria_2		3		S14Z(133)	L35(139)	S19(131)	L19(147)	S12(136)	S8(152)	L16(169)
GCF_028210975.fna.gz	GCF_028210975	mabscessus		5	DCC1	argH(3)	cya(1)	gnd(4)	murC(3)	pta(1)	purH(2)	rpoB(1)
GCF_028211035.fna.gz	GCF_028211035	mabscessus		23	DCC5	argH(1)	cya(4)	gnd(3)	murC(2)	pta(11)	purH(7)	rpoB(1)
GCF_028211045.fna.gz	GCF_028211045	mycobacteria_2		3		S14Z(133)	L35(139)	S19(131)	L19(147)	S12(136)	S8(152)	L16(169)
GCF_028211075.fna.gz	GCF_028211075	mycobacteria_2		3		S14Z(133)	L35(139)	S19(131)	L19(147)	S12(136)	S8(152)	L16(169)
GCF_028211135.fna.gz	GCF_028211135	mycobacteria_2		3		S14Z(133)	L35(139)	S19(131)	L19(147)	S12(136)	S8(152)	L16(169)
GCF_028211145.fna.gz	GCF_028211145	mabscessus		5	DCC1	argH(3)	cya(1)	gnd(4)	murC(3)	pta(1)	purH(2)	rpoB(1)
GCF_028211195.fna.gz	GCF_028211195	mabscessus		39	DCC6	argH(30)	cya(21)	gnd(21)	murC(28)	pta(17)	purH(32)	rpoB(21)
GCF_029078705.fna.gz	GCF_029078705	mycobacteria_2		3		S14Z(133)	L35(139)	S19(131)	L19(147)	S12(136)	S8(152)	L16(169)
GCF_030341945.fna.gz	GCF_030341945	mycobacteria_2		63	DCC7	S14Z(130)	L35(136)	S19(126)	L19(141)	S12(136)	S8(152)	L16(165)
GCF_030341955.fna.gz	GCF_030341955	mabscessus		215		argH(30)	cya(31)	gnd(19)	murC(28)	pta(4)	purH(17)	rpoB(19)
GCF_030342025.fna.gz	GCF_030342025	mabscessus		42	DCC7	argH(30)	cya(31)	gnd(19)	murC(28)	pta(16)	purH(15)	rpoB(1)
GCF_030342045.fna.gz	GCF_030342045	mabscessus		42	DCC7	argH(30)	cya(31)	gnd(19)	murC(28)	pta(16)	purH(15)	rpoB(1)
GCF_030342065.fna.gz	GCF_030342065	mabscessus		42	DCC7	argH(30)	cya(31)	gnd(19)	murC(28)	pta(16)	purH(15)	rpoB(1)
GCF_030342085.fna.gz	GCF_030342085	mabscessus		5	DCC1	argH(3)	cya(1)	gnd(4)	murC(3)	pta(1)	purH(2)	rpoB(1)
GCF_030342105.fna.gz	GCF_030342105	mycobacteria_2		5	DCC1	S14Z(131)	L35(136)	S19(126)	L19(141)	S12(136)	S8(152)	L16(165)
GCF_030342155.fna.gz	GCF_030342155	mabscessus		28		argH(1)	cya(1)	gnd(3)	murC(2)	pta(12)	purH(2)	rpoB(1)
GCF_030342185.fna.gz	GCF_030342185	mabscessus		28		argH(1)	cya(1)	gnd(3)	murC(2)	pta(12)	purH(2)	rpoB(1)
GCF_030342245.fna.gz	GCF_030342245	mabscessus		5	DCC1	argH(3)	cya(1)	gnd(4)	murC(3)	pta(1)	purH(2)	rpoB(1)
GCF_030342325.fna.gz	GCF_030342325	mycobacteria_2		5	DCC1	S14Z(131)	L35(136)	S19(126)	L19(141)	S12(136)	S8(152)	L16(165)
GCF_030450105.fna.gz	GCF_030450105	mycobacteria_2		3		S14Z(133)	L35(139)	S19(131)	L19(147)	S12(136)	S8(152)	L16(169)
GCF_030463595.fna.gz	GCF_030463595	mabscessus		101	DCC4	argH(7)	cya(2)	gnd(11)	murC(2)	pta(9)	purH(2)	rpoB(1)
GCF_030513365.fna.gz	GCF_030513365	mycobacteria_2		3		S14Z(133)	L35(139)	S19(131)	L19(147)	S12(136)	S8(152)	L16(169)
GCF_030513375.fna.gz	GCF_030513375	mabscessus		101	DCC4	argH(7)	cya(2)	gnd(11)	murC(2)	pta(9)	purH(2)	rpoB(1)
GCF_030513405.fna.gz	GCF_030513405	mycobacteria_2		84	DCC3	S14Z(132)	L35(137)	S19(128)	L19(143)	S12(136)	S8(153)	L16(167)
GCF_030513415.fna.gz	GCF_030513415	mabscessus		5	DCC1	argH(3)	cya(1)	gnd(4)	murC(3)	pta(1)	purH(2)	rpoB(1)
GCF_030513445.fna.gz	GCF_030513445	mabscessus		97	DCC4	argH(7)	cya(2)	gnd(11)	murC(2)	pta(7)	purH(2)	rpoB(1)
GCF_030513465.fna.gz	GCF_030513465	mabscessus		42	DCC7	argH(30)	cya(31)	gnd(19)	murC(28)	pta(16)	purH(15)	rpoB(1)
GCF_030513485.fna.gz	GCF_030513485	mabscessus		9	DCC2	argH(1)	cya(2)	gnd(1)	murC(2)	pta(4)	purH(4)	rpoB(1)
GCF_030513505.fna.gz	GCF_030513505	mabscessus		-		argH(4)	cya(5)	gnd(3)	murC(2)	pta(2)	purH(4)	rpoB(1)
GCF_030513525.fna.gz	GCF_030513525	mabscessus		101	DCC4	argH(7)	cya(2)	gnd(11)	murC(2)	pta(9)	purH(2)	rpoB(1)
GCF_030513545.fna.gz	GCF_030513545	mabscessus		46		argH(30)	cya(7)	gnd(17)	murC(30)	pta(21)	purH(31)	rpoB(10)
GCF_030513555.fna.gz	GCF_030513555	mycobacteria_2		5	DCC1	S14Z(131)	L35(136)	S19(126)	L19(141)	S12(136)	S8(152)	L16(165)
GCF_030513585.fna.gz	GCF_030513585	mabscessus		26	DCC5	argH(1)	cya(4)	gnd(3)	murC(2)	pta(2)	purH(7)	rpoB(1)
GCF_030513595.fna.gz	GCF_030513595	mycobacteria_2		63	DCC7	S14Z(130)	L35(136)	S19(126)	L19(141)	S12(136)	S8(152)	L16(165)
GCF_030513625.fna.gz	GCF_030513625	mabscessus		39	DCC6	argH(30)	cya(21)	gnd(21)	murC(28)	pta(17)	purH(32)	rpoB(21)
GCF_030513645.fna.gz	GCF_030513645	mabscessus		5	DCC1	argH(3)	cya(1)	gnd(4)	murC(3)	pta(1)	purH(2)	rpoB(1)
GCF_030513665.fna.gz	GCF_030513665	mabscessus		28		argH(1)	cya(1)	gnd(3)	murC(2)	pta(12)	purH(2)	rpoB(1)
GCF_030513675.fna.gz	GCF_030513675	mabscessus		9	DCC2	argH(1)	cya(2)	gnd(1)	murC(2)	pta(4)	purH(4)	rpoB(1)
GCF_030513705.fna.gz	GCF_030513705	mycobacteria_2		3		S14Z(133)	L35(139)	S19(131)	L19(147)	S12(136)	S8(152)	L16(169)
GCF_030513725.fna.gz	GCF_030513725	mycobacteria_2		5	DCC1	S14Z(131)	L35(136)	S19(126)	L19(141)	S12(136)	S8(152)	L16(165)
GCF_030513745.fna.gz	GCF_030513745	mabscessus		42	DCC7	argH(30)	cya(31)	gnd(19)	murC(28)	pta(16)	purH(15)	rpoB(1)
GCF_030513765.fna.gz	GCF_030513765	mycobacteria_2		422		S14Z(201)	L35(138)	S19(126)	L19(141)	S12(136)	S8(152)	L16(165)
GCF_030513785.fna.gz	GCF_030513785	mabscessus		35		argH(1)	cya(2)	gnd(3)	murC(2)	pta(2)	purH(7)	rpoB(1)
GCF_030513805.fna.gz	GCF_030513805	mabscessus		101	DCC4	argH(7)	cya(2)	gnd(11)	murC(2)	pta(9)	purH(2)	rpoB(1)
GCF_030513825.fna.gz	GCF_030513825	mycobacteria_2		84	DCC3	S14Z(132)	L35(137)	S19(128)	L19(143)	S12(136)	S8(153)	L16(167)
GCF_030513845.fna.gz	GCF_030513845	mabscessus		28		argH(1)	cya(1)	gnd(3)	murC(2)	pta(12)	purH(2)	rpoB(1)
GCF_030513865.fna.gz	GCF_030513865	mycobacteria_2		5	DCC1	S14Z(131)	L35(136)	S19(126)	L19(141)	S12(136)	S8(152)	L16(165)
GCF_030513875.fna.gz	GCF_030513875	mabscessus		101	DCC4	argH(7)	cya(2)	gnd(11)	murC(2)	pta(9)	purH(2)	rpoB(1)
GCF_030513905.fna.gz	GCF_030513905	mycobacteria_2		33	DCC3	S14Z(131)	L35(136)	S19(126)	L19(141)	S12(136)	S8(152)	L16(165)
GCF_030513925.fna.gz	GCF_030513925	mabscessus		114		argH(18)	cya(24)	gnd(18)	murC(20)	pta(14)	purH(15)	rpoB(7)
GCF_030513935.fna.gz	GCF_030513935	mycobacteria_2		5	DCC1	S14Z(131)	L35(136)	S19(126)	L19(141)	S12(136)	S8(152)	L16(165)
GCF_030513965.fna.gz	GCF_030513965	mabscessus		34		argH(4)	cya(5)	gnd(1)	murC(2)	pta(10)	purH(2)	rpoB(1)
GCF_030513975.fna.gz	GCF_030513975	mabscessus		101	DCC4	argH(7)	cya(2)	gnd(11)	murC(2)	pta(9)	purH(2)	rpoB(1)
GCF_030513995.fna.gz	GCF_030513995	mycobacteria_2		3		S14Z(133)	L35(139)	S19(131)	L19(147)	S12(136)	S8(152)	L16(169)
GCF_030514025.fna.gz	GCF_030514025	mabscessus		39	DCC6	argH(30)	cya(21)	gnd(21)	murC(28)	pta(17)	purH(32)	rpoB(21)
GCF_030514065.fna.gz	GCF_030514065	mabscessus		39	DCC6	argH(30)	cya(21)	gnd(21)	murC(28)	pta(17)	purH(32)	rpoB(21)
GCF_030514075.fna.gz	GCF_030514075	mabscessus		9	DCC2	argH(1)	cya(2)	gnd(1)	murC(2)	pta(4)	purH(4)	rpoB(1)
GCF_030514085.fna.gz	GCF_030514085	mycobacteria_2		-		S14Z(132)	L35(137)	S19(128)	L19(144)	S12(136)	S8(154)	L16(167)
GCF_030514125.fna.gz	GCF_030514125	mabscessus		9	DCC2	argH(1)	cya(2)	gnd(1)	murC(2)	pta(4)	purH(4)	rpoB(1)
GCF_030514145.fna.gz	GCF_030514145	mabscessus		101	DCC4	argH(7)	cya(2)	gnd(11)	murC(2)	pta(9)	purH(2)	rpoB(1)
GCF_030514155.fna.gz	GCF_030514155	mycobacteria_2		5	DCC1	S14Z(131)	L35(136)	S19(126)	L19(141)	S12(136)	S8(152)	L16(165)
GCF_030514175.fna.gz	GCF_030514175	mabscessus		101	DCC4	argH(7)	cya(2)	gnd(11)	murC(2)	pta(9)	purH(2)	rpoB(1)
GCF_030514205.fna.gz	GCF_030514205	mycobacteria_2		5	DCC1	S14Z(131)	L35(136)	S19(126)	L19(141)	S12(136)	S8(152)	L16(165)
GCF_030514225.fna.gz	GCF_030514225	mabscessus		34		argH(4)	cya(5)	gnd(1)	murC(2)	pta(10)	purH(2)	rpoB(1)
GCF_030514235.fna.gz	GCF_030514235	mycobacteria_2		-		S14Z(131)	L35(136)	S19(126)	L19(141)	S12(136)	S8(152)	L16(166)
GCF_030514245.fna.gz	GCF_030514245	mycobacteria_2		3		S14Z(133)	L35(139)	S19(131)	L19(147)	S12(136)	S8(152)	L16(169)
GCF_030514255.fna.gz	GCF_030514255	mabscessus		101	DCC4	argH(7)	cya(2)	gnd(11)	murC(2)	pta(9)	purH(2)	rpoB(1)
GCF_030514275.fna.gz	GCF_030514275	mycobacteria_2		3		S14Z(133)	L35(139)	S19(131)	L19(147)	S12(136)	S8(152)	L16(169)
GCF_030514325.fna.gz	GCF_030514325	mabscessus		34		argH(4)	cya(5)	gnd(1)	murC(2)	pta(10)	purH(2)	rpoB(1)
GCF_030514345.fna.gz	GCF_030514345	mabscessus		51		argH(1)	cya(4)	gnd(1)	murC(2)	pta(22)	purH(4)	rpoB(1)
GCF_030514355.fna.gz	GCF_030514355	mycobacteria_2		5	DCC1	S14Z(131)	L35(136)	S19(126)	L19(141)	S12(136)	S8(152)	L16(165)
GCF_030514365.fna.gz	GCF_030514365	mycobacteria_2		13		S14Z(131)	L35(136)	S19(126)	L19(140)	S12(136)	S8(152)	L16(165)
GCF_030514395.fna.gz	GCF_030514395	mycobacteria_2		5	DCC1	S14Z(131)	L35(136)	S19(126)	L19(141)	S12(136)	S8(152)	L16(165)
GCF_030514425.fna.gz	GCF_030514425	mycobacteria_2		5	DCC1	S14Z(131)	L35(136)	S19(126)	L19(141)	S12(136)	S8(152)	L16(165)
GCF_030514445.fna.gz	GCF_030514445	mycobacteria_2		33	DCC3	S14Z(131)	L35(136)	S19(126)	L19(141)	S12(136)	S8(152)	L16(165)
GCF_030514545.fna.gz	GCF_030514545	mabscessus		101	DCC4	argH(7)	cya(2)	gnd(11)	murC(2)	pta(9)	purH(2)	rpoB(1)
GCF_030514555.fna.gz	GCF_030514555	mycobacteria_2		5	DCC1	S14Z(131)	L35(136)	S19(126)	L19(141)	S12(136)	S8(152)	L16(165)
GCF_030514625.fna.gz	GCF_030514625	mycobacteria_2		5	DCC1	S14Z(131)	L35(136)	S19(126)	L19(141)	S12(136)	S8(152)	L16(165)
GCF_030514645.fna.gz	GCF_030514645	mabscessus		28		argH(1)	cya(1)	gnd(3)	murC(2)	pta(12)	purH(2)	rpoB(1)
GCF_030514655.fna.gz	GCF_030514655	mycobacteria_2		5	DCC1	S14Z(131)	L35(136)	S19(126)	L19(141)	S12(136)	S8(152)	L16(165)
GCF_030514675.fna.gz	GCF_030514675	mabscessus		5	DCC1	argH(3)	cya(1)	gnd(4)	murC(3)	pta(1)	purH(2)	rpoB(1)
GCF_030514685.fna.gz	GCF_030514685	mabscessus		97	DCC4	argH(7)	cya(2)	gnd(11)	murC(2)	pta(7)	purH(2)	rpoB(1)
GCF_030514725.fna.gz	GCF_030514725	mabscessus		101	DCC4	argH(7)	cya(2)	gnd(11)	murC(2)	pta(9)	purH(2)	rpoB(1)
GCF_030514735.fna.gz	GCF_030514735	mabscessus		34		argH(4)	cya(5)	gnd(1)	murC(2)	pta(10)	purH(2)	rpoB(1)
GCF_030514765.fna.gz	GCF_030514765	mabscessus		101	DCC4	argH(7)	cya(2)	gnd(11)	murC(2)	pta(9)	purH(2)	rpoB(1)
GCF_030514785.fna.gz	GCF_030514785	mycobacteria_2		-		S14Z(133)	L35(139)	S19(131)	L19(148)	S12(136)	S8(152)	L16(169)
GCF_030514795.fna.gz	GCF_030514795	mabscessus		-		argH(4)	cya(5)	gnd(3)	murC(2)	pta(2)	purH(4)	rpoB(1)
GCF_030514825.fna.gz	GCF_030514825	mabscessus		35		argH(1)	cya(2)	gnd(3)	murC(2)	pta(2)	purH(7)	rpoB(1)
GCF_030514845.fna.gz	GCF_030514845	mabscessus		39	DCC6	argH(30)	cya(21)	gnd(21)	murC(28)	pta(17)	purH(32)	rpoB(21)
GCF_030514865.fna.gz	GCF_030514865	mabscessus		35		argH(1)	cya(2)	gnd(3)	murC(2)	pta(2)	purH(7)	rpoB(1)
GCF_030514885.fna.gz	GCF_030514885	mabscessus		39	DCC6	argH(30)	cya(21)	gnd(21)	murC(28)	pta(17)	purH(32)	rpoB(21)
GCF_030514905.fna.gz	GCF_030514905	mabscessus		101	DCC4	argH(7)	cya(2)	gnd(11)	murC(2)	pta(9)	purH(2)	rpoB(1)
GCF_030514925.fna.gz	GCF_030514925	mycobacteria_2		5	DCC1	S14Z(131)	L35(136)	S19(126)	L19(141)	S12(136)	S8(152)	L16(165)
GCF_030514935.fna.gz	GCF_030514935	mabscessus		-		argH(15)	cya(4)	gnd(1)	murC(2)	pta(1)	purH(2)	rpoB(1)
GCF_030514965.fna.gz	GCF_030514965	mabscessus		67		argH(16)	cya(11)	gnd(28)	murC(18)	pta(14)	purH(15)	rpoB(7)
GCF_030514975.fna.gz	GCF_030514975	mabscessus		5	DCC1	argH(3)	cya(1)	gnd(4)	murC(3)	pta(1)	purH(2)	rpoB(1)
GCF_030514995.fna.gz	GCF_030514995	mabscessus		40		argH(3)	cya(4)	gnd(3)	murC(2)	pta(4)	purH(4)	rpoB(1)
GCF_030515025.fna.gz	GCF_030515025	mycobacteria_2		3		S14Z(133)	L35(139)	S19(131)	L19(147)	S12(136)	S8(152)	L16(169)
GCF_030515045.fna.gz	GCF_030515045	mycobacteria_2		5	DCC1	S14Z(131)	L35(136)	S19(126)	L19(141)	S12(136)	S8(152)	L16(165)
GCF_030515065.fna.gz	GCF_030515065	mycobacteria_2		3		S14Z(133)	L35(139)	S19(131)	L19(147)	S12(136)	S8(152)	L16(169)
GCF_030515085.fna.gz	GCF_030515085	mabscessus		34		argH(4)	cya(5)	gnd(1)	murC(2)	pta(10)	purH(2)	rpoB(1)
GCF_030515295.fna.gz	GCF_030515295	mabscessus		39	DCC6	argH(30)	cya(21)	gnd(21)	murC(28)	pta(17)	purH(32)	rpoB(21)
GCF_031119055.fna.gz	GCF_031119055	mycobacteria_2		3		S14Z(133)	L35(139)	S19(131)	L19(147)	S12(136)	S8(152)	L16(169)
GCF_035759335.fna.gz	GCF_035759335	mabscessus		5	DCC1	argH(3)	cya(1)	gnd(4)	murC(3)	pta(1)	purH(2)	rpoB(1)
GCF_035761185.fna.gz	GCF_035761185	mabscessus		5	DCC1	argH(3)	cya(1)	gnd(4)	murC(3)	pta(1)	purH(2)	rpoB(1)
GCF_035763005.fna.gz	GCF_035763005	mabscessus		5	DCC1	argH(3)	cya(1)	gnd(4)	murC(3)	pta(1)	purH(2)	rpoB(1)
GCF_035764585.fna.gz	GCF_035764585	mabscessus		5	DCC1	argH(3)	cya(1)	gnd(4)	murC(3)	pta(1)	purH(2)	rpoB(1)
GCF_900130235.fna.gz	GCF_900130235	mycobacteria_2		5	DCC1	S14Z(131)	L35(136)	S19(126)	L19(141)	S12(136)	S8(152)	L16(165)
GCF_900130245.fna.gz	GCF_900130245	mabscessus		9	DCC2	argH(1)	cya(2)	gnd(1)	murC(2)	pta(4)	purH(4)	rpoB(1)
GCF_900130265.fna.gz	GCF_900130265	mabscessus		108		argH(1)	cya(2)	gnd(3)	murC(2)	pta(15)	purH(2)	rpoB(4)
GCF_900130275.fna.gz	GCF_900130275	mycobacteria_2	Smooth	3		S14Z(133)	L35(139)	S19(131)	L19(147)	S12(136)	S8(152)	L16(169)
GCF_900130285.fna.gz	GCF_900130285	mycobacteria_2		3		S14Z(133)	L35(139)	S19(131)	L19(147)	S12(136)	S8(152)	L16(169)
GCF_900130295.fna.gz	GCF_900130295	mabscessus		41		argH(16)	cya(6)	gnd(18)	murC(14)	pta(14)	purH(16)	rpoB(7)
GCF_900130305.fna.gz	GCF_900130305	mabscessus	Rough	57		argH(30)	cya(31)	gnd(19)	murC(28)	pta(16)	purH(17)	rpoB(19)
GCF_900130315.fna.gz	GCF_900130315	mabscessus		34		argH(4)	cya(5)	gnd(1)	murC(2)	pta(10)	purH(2)	rpoB(1)
GCF_900130325.fna.gz	GCF_900130325	mycobacteria_2		3		S14Z(133)	L35(139)	S19(131)	L19(147)	S12(136)	S8(152)	L16(169)
GCF_900130335.fna.gz	GCF_900130335	mabscessus		57		argH(30)	cya(31)	gnd(19)	murC(28)	pta(16)	purH(17)	rpoB(19)
GCF_900130345.fna.gz	GCF_900130345	mabscessus		57		argH(30)	cya(31)	gnd(19)	murC(28)	pta(16)	purH(17)	rpoB(19)
GCF_900130355.fna.gz	GCF_900130355	mabscessus		57		argH(30)	cya(31)	gnd(19)	murC(28)	pta(16)	purH(17)	rpoB(19)
GCF_900130365.fna.gz	GCF_900130365	mabscessus		57		argH(30)	cya(31)	gnd(19)	murC(28)	pta(16)	purH(17)	rpoB(19)
GCF_900130385.fna.gz	GCF_900130385	mabscessus		57		argH(30)	cya(31)	gnd(19)	murC(28)	pta(16)	purH(17)	rpoB(19)
GCF_900130395.fna.gz	GCF_900130395	mabscessus		9	DCC2	argH(1)	cya(2)	gnd(1)	murC(2)	pta(4)	purH(4)	rpoB(1)
GCF_900130415.fna.gz	GCF_900130415	mabscessus		9	DCC2	argH(1)	cya(2)	gnd(1)	murC(2)	pta(4)	purH(4)	rpoB(1)
GCF_900130425.fna.gz	GCF_900130425	mabscessus		9	DCC2	argH(1)	cya(2)	gnd(1)	murC(2)	pta(4)	purH(4)	rpoB(1)
GCF_900130435.fna.gz	GCF_900130435	mycobacteria_2		3		S14Z(133)	L35(139)	S19(131)	L19(147)	S12(136)	S8(152)	L16(169)
GCF_900130445.fna.gz	GCF_900130445	mycobacteria_2	Smooth	63	DCC7	S14Z(130)	L35(136)	S19(126)	L19(141)	S12(136)	S8(152)	L16(165)
GCF_900130465.fna.gz	GCF_900130465	mycobacteria_2		3		S14Z(133)	L35(139)	S19(131)	L19(147)	S12(136)	S8(152)	L16(169)
GCF_900130475.fna.gz	GCF_900130475	mycobacteria_2		63	DCC7	S14Z(130)	L35(136)	S19(126)	L19(141)	S12(136)	S8(152)	L16(165)
GCF_900130485.fna.gz	GCF_900130485	mabscessus		83		argH(16)	cya(9)	gnd(18)	murC(13)	pta(26)	purH(17)	rpoB(8)
GCF_900130495.fna.gz	GCF_900130495	mabscessus		30		argH(9)	cya(4)	gnd(3)	murC(2)	pta(1)	purH(7)	rpoB(5)
GCF_900130505.fna.gz	GCF_900130505	mabscessus		9	DCC2	argH(1)	cya(2)	gnd(1)	murC(2)	pta(4)	purH(4)	rpoB(1)
GCF_900130515.fna.gz	GCF_900130515	mabscessus		41		argH(16)	cya(6)	gnd(18)	murC(14)	pta(14)	purH(16)	rpoB(7)
GCF_900130525.fna.gz	GCF_900130525	mabscessus		175		argH(1)	cya(31)	gnd(3)	murC(2)	pta(16)	purH(7)	rpoB(1)
GCF_900130535.fna.gz	GCF_900130535	mycobacteria_2		3		S14Z(133)	L35(139)	S19(131)	L19(147)	S12(136)	S8(152)	L16(169)
GCF_900130545.fna.gz	GCF_900130545	mycobacteria_2		3		S14Z(133)	L35(139)	S19(131)	L19(147)	S12(136)	S8(152)	L16(169)
GCF_900130555.fna.gz	GCF_900130555	mabscessus		30		argH(9)	cya(4)	gnd(3)	murC(2)	pta(1)	purH(7)	rpoB(5)
GCF_900130565.fna.gz	GCF_900130565	mabscessus		217		argH(10)	cya(4)	gnd(1)	murC(2)	pta(2)	purH(1)	rpoB(1)
GCF_900130575.fna.gz	GCF_900130575	mycobacteria_2		3		S14Z(133)	L35(139)	S19(131)	L19(147)	S12(136)	S8(152)	L16(169)
GCF_900130585.fna.gz	GCF_900130585	mycobacteria_2		3		S14Z(133)	L35(139)	S19(131)	L19(147)	S12(136)	S8(152)	L16(169)
GCF_900130595.fna.gz	GCF_900130595	mycobacteria_2		33	DCC3	S14Z(131)	L35(136)	S19(126)	L19(141)	S12(136)	S8(152)	L16(165)
GCF_900130605.fna.gz	GCF_900130605	mabscessus	Rough	30		argH(9)	cya(4)	gnd(3)	murC(2)	pta(1)	purH(7)	rpoB(5)
GCF_900130615.fna.gz	GCF_900130615	mabscessus		41		argH(16)	cya(6)	gnd(18)	murC(14)	pta(14)	purH(16)	rpoB(7)
GCF_900130625.fna.gz	GCF_900130625	mycobacteria_2		3		S14Z(133)	L35(139)	S19(131)	L19(147)	S12(136)	S8(152)	L16(169)
GCF_900130635.fna.gz	GCF_900130635	mycobacteria_2		3		S14Z(133)	L35(139)	S19(131)	L19(147)	S12(136)	S8(152)	L16(169)
GCF_900130645.fna.gz	GCF_900130645	mabscessus		23	DCC5	argH(1)	cya(4)	gnd(3)	murC(2)	pta(11)	purH(7)	rpoB(1)
GCF_900130655.fna.gz	GCF_900130655	mycobacteria_2		33	DCC3	S14Z(131)	L35(136)	S19(126)	L19(141)	S12(136)	S8(152)	L16(165)
GCF_900130665.fna.gz	GCF_900130665	mycobacteria_2		3		S14Z(133)	L35(139)	S19(131)	L19(147)	S12(136)	S8(152)	L16(169)
GCF_900130675.fna.gz	GCF_900130675	mycobacteria_2		3		S14Z(133)	L35(139)	S19(131)	L19(147)	S12(136)	S8(152)	L16(169)
GCF_900130685.fna.gz	GCF_900130685	mycobacteria_2		5	DCC1	S14Z(131)	L35(136)	S19(126)	L19(141)	S12(136)	S8(152)	L16(165)
GCF_900130695.fna.gz	GCF_900130695	mabscessus		5	DCC1	argH(3)	cya(1)	gnd(4)	murC(3)	pta(1)	purH(2)	rpoB(1)
GCF_900130705.fna.gz	GCF_900130705	mabscessus		5	DCC1	argH(3)	cya(1)	gnd(4)	murC(3)	pta(1)	purH(2)	rpoB(1)
GCF_900130715.fna.gz	GCF_900130715	mycobacteria_2		3		S14Z(133)	L35(139)	S19(131)	L19(147)	S12(136)	S8(152)	L16(169)
GCF_900130725.fna.gz	GCF_900130725	mabscessus		5	DCC1	argH(3)	cya(1)	gnd(4)	murC(3)	pta(1)	purH(2)	rpoB(1)
GCF_900130735.fna.gz	GCF_900130735	mabscessus		41		argH(16)	cya(6)	gnd(18)	murC(14)	pta(14)	purH(16)	rpoB(7)
GCF_900130745.fna.gz	GCF_900130745	mycobacteria_2		3		S14Z(133)	L35(139)	S19(131)	L19(147)	S12(136)	S8(152)	L16(169)
GCF_900130755.fna.gz	GCF_900130755	mycobacteria_2		3		S14Z(133)	L35(139)	S19(131)	L19(147)	S12(136)	S8(152)	L16(169)
GCF_900130765.fna.gz	GCF_900130765	mabscessus		56		argH(30)	cya(31)	gnd(19)	murC(28)	pta(16)	purH(17)	rpoB(20)
GCF_900130775.fna.gz	GCF_900130775	mycobacteria_2		3		S14Z(133)	L35(139)	S19(131)	L19(147)	S12(136)	S8(152)	L16(169)
GCF_900130785.fna.gz	GCF_900130785	mabscessus		55		argH(1)	cya(21)	gnd(3)	murC(2)	pta(16)	purH(2)	rpoB(1)
GCF_900130795.fna.gz	GCF_900130795	mycobacteria_2		3		S14Z(133)	L35(139)	S19(131)	L19(147)	S12(136)	S8(152)	L16(169)
GCF_900130805.fna.gz	GCF_900130805	mycobacteria_2		3		S14Z(133)	L35(139)	S19(131)	L19(147)	S12(136)	S8(152)	L16(169)
GCF_900130815.fna.gz	GCF_900130815	mabscessus		41		argH(16)	cya(6)	gnd(18)	murC(14)	pta(14)	purH(16)	rpoB(7)
GCF_900130825.fna.gz	GCF_900130825	mycobacteria_2		3		S14Z(133)	L35(139)	S19(131)	L19(147)	S12(136)	S8(152)	L16(169)
GCF_900130835.fna.gz	GCF_900130835	mycobacteria_2		3		S14Z(133)	L35(139)	S19(131)	L19(147)	S12(136)	S8(152)	L16(169)
GCF_900130845.fna.gz	GCF_900130845	mabscessus		9	DCC2	argH(1)	cya(2)	gnd(1)	murC(2)	pta(4)	purH(4)	rpoB(1)
GCF_900130855.fna.gz	GCF_900130855	mycobacteria_2		3		S14Z(133)	L35(139)	S19(131)	L19(147)	S12(136)	S8(152)	L16(169)
GCF_900130865.fna.gz	GCF_900130865	mycobacteria_2		3		S14Z(133)	L35(139)	S19(131)	L19(147)	S12(136)	S8(152)	L16(169)
GCF_900130875.fna.gz	GCF_900130875	mabscessus		55		argH(1)	cya(21)	gnd(3)	murC(2)	pta(16)	purH(2)	rpoB(1)
GCF_900130885.fna.gz	GCF_900130885	mycobacteria_2		3		S14Z(133)	L35(139)	S19(131)	L19(147)	S12(136)	S8(152)	L16(169)
GCF_900130895.fna.gz	GCF_900130895	mabscessus		9	DCC2	argH(1)	cya(2)	gnd(1)	murC(2)	pta(4)	purH(4)	rpoB(1)
GCF_900130905.fna.gz	GCF_900130905	mycobacteria_2		3		S14Z(133)	L35(139)	S19(131)	L19(147)	S12(136)	S8(152)	L16(169)
GCF_900130915.fna.gz	GCF_900130915	mabscessus		62		argH(1)	cya(4)	gnd(3)	murC(2)	pta(4)	purH(4)	rpoB(1)
GCF_900130925.fna.gz	GCF_900130925	mabscessus		62		argH(1)	cya(4)	gnd(3)	murC(2)	pta(4)	purH(4)	rpoB(1)
GCF_900130935.fna.gz	GCF_900130935	mabscessus		62		argH(1)	cya(4)	gnd(3)	murC(2)	pta(4)	purH(4)	rpoB(1)
GCF_900130945.fna.gz	GCF_900130945	mycobacteria_2		3		S14Z(133)	L35(139)	S19(131)	L19(147)	S12(136)	S8(152)	L16(169)
GCF_900130955.fna.gz	GCF_900130955	mabscessus		9	DCC2	argH(1)	cya(2)	gnd(1)	murC(2)	pta(4)	purH(4)	rpoB(1)
GCF_900130965.fna.gz	GCF_900130965	mabscessus		5	DCC1	argH(3)	cya(1)	gnd(4)	murC(3)	pta(1)	purH(2)	rpoB(1)
GCF_900130975.fna.gz	GCF_900130975	mabscessus		65		argH(18)	cya(20)	gnd(32)	murC(16)	pta(10)	purH(23)	rpoB(8)
GCF_900130985.fna.gz	GCF_900130985	mabscessus		5	DCC1	argH(3)	cya(1)	gnd(4)	murC(3)	pta(1)	purH(2)	rpoB(1)
GCF_900130995.fna.gz	GCF_900130995	mabscessus		65		argH(18)	cya(20)	gnd(32)	murC(16)	pta(10)	purH(23)	rpoB(8)
GCF_900131005.fna.gz	GCF_900131005	mabscessus		5	DCC1	argH(3)	cya(1)	gnd(4)	murC(3)	pta(1)	purH(2)	rpoB(1)
GCF_900131015.fna.gz	GCF_900131015	mabscessus		5	DCC1	argH(3)	cya(1)	gnd(4)	murC(3)	pta(1)	purH(2)	rpoB(1)
GCF_900131025.fna.gz	GCF_900131025	mycobacteria_2		3		S14Z(133)	L35(139)	S19(131)	L19(147)	S12(136)	S8(152)	L16(169)
GCF_900131035.fna.gz	GCF_900131035	mabscessus		41		argH(16)	cya(6)	gnd(18)	murC(14)	pta(14)	purH(16)	rpoB(7)
GCF_900131045.fna.gz	GCF_900131045	mabscessus		217		argH(10)	cya(4)	gnd(1)	murC(2)	pta(2)	purH(1)	rpoB(1)
GCF_900131055.fna.gz	GCF_900131055	mabscessus		9	DCC2	argH(1)	cya(2)	gnd(1)	murC(2)	pta(4)	purH(4)	rpoB(1)
GCF_900131065.fna.gz	GCF_900131065	mycobacteria_2		3		S14Z(133)	L35(139)	S19(131)	L19(147)	S12(136)	S8(152)	L16(169)
GCF_900131075.fna.gz	GCF_900131075	mycobacteria_2		63	DCC7	S14Z(130)	L35(136)	S19(126)	L19(141)	S12(136)	S8(152)	L16(165)
GCF_900131085.fna.gz	GCF_900131085	mabscessus		9	DCC2	argH(1)	cya(2)	gnd(1)	murC(2)	pta(4)	purH(4)	rpoB(1)
GCF_900131095.fna.gz	GCF_900131095	mabscessus		41		argH(16)	cya(6)	gnd(18)	murC(14)	pta(14)	purH(16)	rpoB(7)
GCF_900131105.fna.gz	GCF_900131105	mabscessus		61		argH(17)	cya(6)	gnd(18)	murC(13)	pta(26)	purH(17)	rpoB(7)
GCF_900131125.fna.gz	GCF_900131125	mabscessus		87		argH(18)	cya(15)	gnd(23)	murC(13)	pta(10)	purH(17)	rpoB(8)
GCF_900131135.fna.gz	GCF_900131135	mabscessus		87		argH(18)	cya(15)	gnd(23)	murC(13)	pta(10)	purH(17)	rpoB(8)
GCF_900131145.fna.gz	GCF_900131145	mycobacteria_2		33	DCC3	S14Z(131)	L35(136)	S19(126)	L19(141)	S12(136)	S8(152)	L16(165)
GCF_900131155.fna.gz	GCF_900131155	mycobacteria_2		33	DCC3	S14Z(131)	L35(136)	S19(126)	L19(141)	S12(136)	S8(152)	L16(165)
GCF_900131165.fna.gz	GCF_900131165	mycobacteria_2		63	DCC7	S14Z(130)	L35(136)	S19(126)	L19(141)	S12(136)	S8(152)	L16(165)
GCF_900131175.fna.gz	GCF_900131175	mycobacteria_2		33	DCC3	S14Z(131)	L35(136)	S19(126)	L19(141)	S12(136)	S8(152)	L16(165)
GCF_900131195.fna.gz	GCF_900131195	mabscessus		30		argH(9)	cya(4)	gnd(3)	murC(2)	pta(1)	purH(7)	rpoB(5)
GCF_900131205.fna.gz	GCF_900131205	mycobacteria_2		3		S14Z(133)	L35(139)	S19(131)	L19(147)	S12(136)	S8(152)	L16(169)
GCF_900131215.fna.gz	GCF_900131215	mabscessus		61		argH(17)	cya(6)	gnd(18)	murC(13)	pta(26)	purH(17)	rpoB(7)
GCF_900131225.fna.gz	GCF_900131225	mabscessus		57		argH(30)	cya(31)	gnd(19)	murC(28)	pta(16)	purH(17)	rpoB(19)
GCF_900131235.fna.gz	GCF_900131235	mycobacteria_2		3		S14Z(133)	L35(139)	S19(131)	L19(147)	S12(136)	S8(152)	L16(169)
GCF_900131245.fna.gz	GCF_900131245	mabscessus		9	DCC2	argH(1)	cya(2)	gnd(1)	murC(2)	pta(4)	purH(4)	rpoB(1)
GCF_900131255.fna.gz	GCF_900131255	mabscessus		61		argH(17)	cya(6)	gnd(18)	murC(13)	pta(26)	purH(17)	rpoB(7)
GCF_900131265.fna.gz	GCF_900131265	mabscessus		57		argH(30)	cya(31)	gnd(19)	murC(28)	pta(16)	purH(17)	rpoB(19)
GCF_900131275.fna.gz	GCF_900131275	mabscessus		24		argH(1)	cya(4)	gnd(3)	murC(2)	pta(2)	purH(4)	rpoB(1)
GCF_900131285.fna.gz	GCF_900131285	mabscessus		30		argH(9)	cya(4)	gnd(3)	murC(2)	pta(1)	purH(7)	rpoB(5)
GCF_900131295.fna.gz	GCF_900131295	mabscessus		41		argH(16)	cya(6)	gnd(18)	murC(14)	pta(14)	purH(16)	rpoB(7)
GCF_900131305.fna.gz	GCF_900131305	mabscessus		57		argH(30)	cya(31)	gnd(19)	murC(28)	pta(16)	purH(17)	rpoB(19)
GCF_900131315.fna.gz	GCF_900131315	mabscessus	Smooth	56		argH(30)	cya(31)	gnd(19)	murC(28)	pta(16)	purH(17)	rpoB(20)
GCF_900131325.fna.gz	GCF_900131325	mycobacteria_2		3		S14Z(133)	L35(139)	S19(131)	L19(147)	S12(136)	S8(152)	L16(169)
GCF_900131335.fna.gz	GCF_900131335	mycobacteria_2		33	DCC3	S14Z(131)	L35(136)	S19(126)	L19(141)	S12(136)	S8(152)	L16(165)
GCF_900131345.fna.gz	GCF_900131345	mycobacteria_2		33	DCC3	S14Z(131)	L35(136)	S19(126)	L19(141)	S12(136)	S8(152)	L16(165)
GCF_900131355.fna.gz	GCF_900131355	mycobacteria_2		33	DCC3	S14Z(131)	L35(136)	S19(126)	L19(141)	S12(136)	S8(152)	L16(165)
GCF_900131365.fna.gz	GCF_900131365	mycobacteria_2		33	DCC3	S14Z(131)	L35(136)	S19(126)	L19(141)	S12(136)	S8(152)	L16(165)
GCF_900131375.fna.gz	GCF_900131375	mabscessus		9	DCC2	argH(1)	cya(2)	gnd(1)	murC(2)	pta(4)	purH(4)	rpoB(1)
GCF_900131385.fna.gz	GCF_900131385	mycobacteria_2		3		S14Z(133)	L35(139)	S19(131)	L19(147)	S12(136)	S8(152)	L16(169)
GCF_900131395.fna.gz	GCF_900131395	mabscessus		30		argH(9)	cya(4)	gnd(3)	murC(2)	pta(1)	purH(7)	rpoB(5)
GCF_900131405.fna.gz	GCF_900131405	mycobacteria_2		3		S14Z(133)	L35(139)	S19(131)	L19(147)	S12(136)	S8(152)	L16(169)
GCF_900131415.fna.gz	GCF_900131415	mycobacteria_2		33	DCC3	S14Z(131)	L35(136)	S19(126)	L19(141)	S12(136)	S8(152)	L16(165)
GCF_900131425.fna.gz	GCF_900131425	mycobacteria_2		3		S14Z(133)	L35(139)	S19(131)	L19(147)	S12(136)	S8(152)	L16(169)
GCF_900131435.fna.gz	GCF_900131435	mabscessus		5	DCC1	argH(3)	cya(1)	gnd(4)	murC(3)	pta(1)	purH(2)	rpoB(1)
GCF_900131445.fna.gz	GCF_900131445	mabscessus		187		argH(12)	cya(2)	gnd(14)	murC(2)	pta(9)	purH(4)	rpoB(5)
GCF_900131455.fna.gz	GCF_900131455	mabscessus		65		argH(18)	cya(20)	gnd(32)	murC(16)	pta(10)	purH(23)	rpoB(8)
GCF_900131465.fna.gz	GCF_900131465	mabscessus		5	DCC1	argH(3)	cya(1)	gnd(4)	murC(3)	pta(1)	purH(2)	rpoB(1)
GCF_900131475.fna.gz	GCF_900131475	mabscessus		187		argH(12)	cya(2)	gnd(14)	murC(2)	pta(9)	purH(4)	rpoB(5)
GCF_900131485.fna.gz	GCF_900131485	mabscessus		153		argH(2)	cya(1)	gnd(15)	murC(19)	pta(1)	purH(2)	rpoB(5)
GCF_900131495.fna.gz	GCF_900131495	mabscessus		217		argH(10)	cya(4)	gnd(1)	murC(2)	pta(2)	purH(1)	rpoB(1)
GCF_900131515.fna.gz	GCF_900131515	mabscessus	Rough	73		argH(32)	cya(21)	gnd(17)	murC(28)	pta(17)	purH(37)	rpoB(20)
GCF_900131525.fna.gz	GCF_900131525	mabscessus		59		argH(30)	cya(31)	gnd(20)	murC(27)	pta(21)	purH(32)	rpoB(22)
GCF_900131535.fna.gz	GCF_900131535	mabscessus		59		argH(30)	cya(31)	gnd(20)	murC(27)	pta(21)	purH(32)	rpoB(22)
GCF_900131545.fna.gz	GCF_900131545	mabscessus		73		argH(32)	cya(21)	gnd(17)	murC(28)	pta(17)	purH(37)	rpoB(20)
GCF_900131555.fna.gz	GCF_900131555	mabscessus		83		argH(16)	cya(9)	gnd(18)	murC(13)	pta(26)	purH(17)	rpoB(8)
GCF_900131565.fna.gz	GCF_900131565	mabscessus		61		argH(17)	cya(6)	gnd(18)	murC(13)	pta(26)	purH(17)	rpoB(7)
GCF_900131575.fna.gz	GCF_900131575	mabscessus		9	DCC2	argH(1)	cya(2)	gnd(1)	murC(2)	pta(4)	purH(4)	rpoB(1)
GCF_900131585.fna.gz	GCF_900131585	mycobacteria_2		3		S14Z(133)	L35(139)	S19(131)	L19(147)	S12(136)	S8(152)	L16(169)
GCF_900131595.fna.gz	GCF_900131595	mabscessus		9	DCC2	argH(1)	cya(2)	gnd(1)	murC(2)	pta(4)	purH(4)	rpoB(1)
GCF_900131605.fna.gz	GCF_900131605	mycobacteria_2		63	DCC7	S14Z(130)	L35(136)	S19(126)	L19(141)	S12(136)	S8(152)	L16(165)
GCF_900131615.fna.gz	GCF_900131615	mycobacteria_2		3		S14Z(133)	L35(139)	S19(131)	L19(147)	S12(136)	S8(152)	L16(169)
GCF_900131625.fna.gz	GCF_900131625	mycobacteria_2		63	DCC7	S14Z(130)	L35(136)	S19(126)	L19(141)	S12(136)	S8(152)	L16(165)
GCF_900131635.fna.gz	GCF_900131635	mycobacteria_2		3		S14Z(133)	L35(139)	S19(131)	L19(147)	S12(136)	S8(152)	L16(169)
GCF_900131655.fna.gz	GCF_900131655	mycobacteria_2		3		S14Z(133)	L35(139)	S19(131)	L19(147)	S12(136)	S8(152)	L16(169)
GCF_900131665.fna.gz	GCF_900131665	mycobacteria_2		33	DCC3	S14Z(131)	L35(136)	S19(126)	L19(141)	S12(136)	S8(152)	L16(165)
GCF_900131675.fna.gz	GCF_900131675	mycobacteria_2		33	DCC3	S14Z(131)	L35(136)	S19(126)	L19(141)	S12(136)	S8(152)	L16(165)
GCF_900131685.fna.gz	GCF_900131685	mycobacteria_2		3		S14Z(133)	L35(139)	S19(131)	L19(147)	S12(136)	S8(152)	L16(169)
GCF_900131695.fna.gz	GCF_900131695	mycobacteria_2		3		S14Z(133)	L35(139)	S19(131)	L19(147)	S12(136)	S8(152)	L16(169)
GCF_900131705.fna.gz	GCF_900131705	mycobacteria_2		63	DCC7	S14Z(130)	L35(136)	S19(126)	L19(141)	S12(136)	S8(152)	L16(165)
GCF_900131715.fna.gz	GCF_900131715	mabscessus		55		argH(1)	cya(21)	gnd(3)	murC(2)	pta(16)	purH(2)	rpoB(1)
GCF_900131725.fna.gz	GCF_900131725	mycobacteria_2		3		S14Z(133)	L35(139)	S19(131)	L19(147)	S12(136)	S8(152)	L16(169)
GCF_900131735.fna.gz	GCF_900131735	mycobacteria_2		3		S14Z(133)	L35(139)	S19(131)	L19(147)	S12(136)	S8(152)	L16(169)
GCF_900131745.fna.gz	GCF_900131745	mabscessus		79		argH(16)	cya(6)	gnd(18)	murC(14)	pta(14)	purH(16)	rpoB(11)
GCF_900131755.fna.gz	GCF_900131755	mycobacteria_2		3		S14Z(133)	L35(139)	S19(131)	L19(147)	S12(136)	S8(152)	L16(169)
GCF_900131775.fna.gz	GCF_900131775	mabscessus		65		argH(18)	cya(20)	gnd(32)	murC(16)	pta(10)	purH(23)	rpoB(8)
GCF_900131785.fna.gz	GCF_900131785	mabscessus		5	DCC1	argH(3)	cya(1)	gnd(4)	murC(3)	pta(1)	purH(2)	rpoB(1)
GCF_900131795.fna.gz	GCF_900131795	mabscessus		65		argH(18)	cya(20)	gnd(32)	murC(16)	pta(10)	purH(23)	rpoB(8)
GCF_900131805.fna.gz	GCF_900131805	mabscessus		187		argH(12)	cya(2)	gnd(14)	murC(2)	pta(9)	purH(4)	rpoB(5)
GCF_900131815.fna.gz	GCF_900131815	mycobacteria_2		3		S14Z(133)	L35(139)	S19(131)	L19(147)	S12(136)	S8(152)	L16(169)
GCF_900131825.fna.gz	GCF_900131825	mabscessus		187		argH(12)	cya(2)	gnd(14)	murC(2)	pta(9)	purH(4)	rpoB(5)
GCF_900131835.fna.gz	GCF_900131835	mabscessus		110		argH(18)	cya(6)	gnd(18)	murC(13)	pta(14)	purH(22)	rpoB(7)
GCF_900131845.fna.gz	GCF_900131845	mabscessus		217		argH(10)	cya(4)	gnd(1)	murC(2)	pta(2)	purH(1)	rpoB(1)
GCF_900131855.fna.gz	GCF_900131855	mabscessus		54		argH(31)	cya(31)	gnd(20)	murC(12)	pta(17)	purH(32)	rpoB(22)
GCF_900131865.fna.gz	GCF_900131865	mabscessus		73		argH(32)	cya(21)	gnd(17)	murC(28)	pta(17)	purH(37)	rpoB(20)
GCF_900131875.fna.gz	GCF_900131875	mabscessus		54		argH(31)	cya(31)	gnd(20)	murC(12)	pta(17)	purH(32)	rpoB(22)
GCF_900131885.fna.gz	GCF_900131885	mabscessus		61		argH(17)	cya(6)	gnd(18)	murC(13)	pta(26)	purH(17)	rpoB(7)
GCF_900131895.fna.gz	GCF_900131895	mycobacteria_2		3		S14Z(133)	L35(139)	S19(131)	L19(147)	S12(136)	S8(152)	L16(169)
GCF_900131905.fna.gz	GCF_900131905	mycobacteria_2		3		S14Z(133)	L35(139)	S19(131)	L19(147)	S12(136)	S8(152)	L16(169)
GCF_900131915.fna.gz	GCF_900131915	mycobacteria_2		5	DCC1	S14Z(131)	L35(136)	S19(126)	L19(141)	S12(136)	S8(152)	L16(165)
GCF_900131925.fna.gz	GCF_900131925	mycobacteria_2		63	DCC7	S14Z(130)	L35(136)	S19(126)	L19(141)	S12(136)	S8(152)	L16(165)
GCF_900131935.fna.gz	GCF_900131935	mabscessus	Rough	130		argH(30)	cya(21)	gnd(20)	murC(32)	pta(21)	purH(34)	rpoB(22)
GCF_900131945.fna.gz	GCF_900131945	mycobacteria_2		3		S14Z(133)	L35(139)	S19(131)	L19(147)	S12(136)	S8(152)	L16(169)
GCF_900131955.fna.gz	GCF_900131955	mabscessus		79		argH(16)	cya(6)	gnd(18)	murC(14)	pta(14)	purH(16)	rpoB(11)
GCF_900131965.fna.gz	GCF_900131965	mycobacteria_2		33	DCC3	S14Z(131)	L35(136)	S19(126)	L19(141)	S12(136)	S8(152)	L16(165)
GCF_900131975.fna.gz	GCF_900131975	mabscessus		55		argH(1)	cya(21)	gnd(3)	murC(2)	pta(16)	purH(2)	rpoB(1)
GCF_900131985.fna.gz	GCF_900131985	mycobacteria_2		33	DCC3	S14Z(131)	L35(136)	S19(126)	L19(141)	S12(136)	S8(152)	L16(165)
GCF_900131995.fna.gz	GCF_900131995	mycobacteria_2		3		S14Z(133)	L35(139)	S19(131)	L19(147)	S12(136)	S8(152)	L16(169)
GCF_900132005.fna.gz	GCF_900132005	mabscessus		55		argH(1)	cya(21)	gnd(3)	murC(2)	pta(16)	purH(2)	rpoB(1)
GCF_900132015.fna.gz	GCF_900132015	mabscessus		55		argH(1)	cya(21)	gnd(3)	murC(2)	pta(16)	purH(2)	rpoB(1)
GCF_900132025.fna.gz	GCF_900132025	mabscessus		56		argH(30)	cya(31)	gnd(19)	murC(28)	pta(16)	purH(17)	rpoB(20)
GCF_900132035.fna.gz	GCF_900132035	mycobacteria_2		3		S14Z(133)	L35(139)	S19(131)	L19(147)	S12(136)	S8(152)	L16(169)
GCF_900132045.fna.gz	GCF_900132045	mabscessus		101	DCC4	argH(7)	cya(2)	gnd(11)	murC(2)	pta(9)	purH(2)	rpoB(1)
GCF_900132055.fna.gz	GCF_900132055	mabscessus		41		argH(16)	cya(6)	gnd(18)	murC(14)	pta(14)	purH(16)	rpoB(7)
GCF_900132065.fna.gz	GCF_900132065	mycobacteria_2		3		S14Z(133)	L35(139)	S19(131)	L19(147)	S12(136)	S8(152)	L16(169)
GCF_900132075.fna.gz	GCF_900132075	mycobacteria_2		3		S14Z(133)	L35(139)	S19(131)	L19(147)	S12(136)	S8(152)	L16(169)
GCF_900132085.fna.gz	GCF_900132085	mycobacteria_2		3		S14Z(133)	L35(139)	S19(131)	L19(147)	S12(136)	S8(152)	L16(169)
GCF_900132105.fna.gz	GCF_900132105	mycobacteria_2		3		S14Z(133)	L35(139)	S19(131)	L19(147)	S12(136)	S8(152)	L16(169)
GCF_900132115.fna.gz	GCF_900132115	mabscessus		9	DCC2	argH(1)	cya(2)	gnd(1)	murC(2)	pta(4)	purH(4)	rpoB(1)
GCF_900132125.fna.gz	GCF_900132125	mabscessus		56		argH(30)	cya(31)	gnd(19)	murC(28)	pta(16)	purH(17)	rpoB(20)
GCF_900132135.fna.gz	GCF_900132135	mycobacteria_2		63	DCC7	S14Z(130)	L35(136)	S19(126)	L19(141)	S12(136)	S8(152)	L16(165)
GCF_900132145.fna.gz	GCF_900132145	mabscessus		41		argH(16)	cya(6)	gnd(18)	murC(14)	pta(14)	purH(16)	rpoB(7)
GCF_900132155.fna.gz	GCF_900132155	mycobacteria_2		63	DCC7	S14Z(130)	L35(136)	S19(126)	L19(141)	S12(136)	S8(152)	L16(165)
GCF_900132165.fna.gz	GCF_900132165	mabscessus		65		argH(18)	cya(20)	gnd(32)	murC(16)	pta(10)	purH(23)	rpoB(8)
GCF_900132175.fna.gz	GCF_900132175	mycobacteria_2		5	DCC1	S14Z(131)	L35(136)	S19(126)	L19(141)	S12(136)	S8(152)	L16(165)
GCF_900132185.fna.gz	GCF_900132185	mycobacteria_2	Smooth	3		S14Z(133)	L35(139)	S19(131)	L19(147)	S12(136)	S8(152)	L16(169)
GCF_900132195.fna.gz	GCF_900132195	mycobacteria_2		3		S14Z(133)	L35(139)	S19(131)	L19(147)	S12(136)	S8(152)	L16(169)
GCF_900132205.fna.gz	GCF_900132205	mabscessus		5	DCC1	argH(3)	cya(1)	gnd(4)	murC(3)	pta(1)	purH(2)	rpoB(1)
GCF_900132215.fna.gz	GCF_900132215	mabscessus		54		argH(31)	cya(31)	gnd(20)	murC(12)	pta(17)	purH(32)	rpoB(22)
GCF_900132225.fna.gz	GCF_900132225	mabscessus		54		argH(31)	cya(31)	gnd(20)	murC(12)	pta(17)	purH(32)	rpoB(22)
GCF_900132235.fna.gz	GCF_900132235	mabscessus		54		argH(31)	cya(31)	gnd(20)	murC(12)	pta(17)	purH(32)	rpoB(22)
GCF_900132245.fna.gz	GCF_900132245	mabscessus		54		argH(31)	cya(31)	gnd(20)	murC(12)	pta(17)	purH(32)	rpoB(22)
GCF_900132255.fna.gz	GCF_900132255	mabscessus		23	DCC5	argH(1)	cya(4)	gnd(3)	murC(2)	pta(11)	purH(7)	rpoB(1)
GCF_900132275.fna.gz	GCF_900132275	mabscessus		73		argH(32)	cya(21)	gnd(17)	murC(28)	pta(17)	purH(37)	rpoB(20)
GCF_900132285.fna.gz	GCF_900132285	mabscessus		61		argH(17)	cya(6)	gnd(18)	murC(13)	pta(26)	purH(17)	rpoB(7)
GCF_900132295.fna.gz	GCF_900132295	mabscessus		5	DCC1	argH(3)	cya(1)	gnd(4)	murC(3)	pta(1)	purH(2)	rpoB(1)
GCF_900132305.fna.gz	GCF_900132305	mabscessus		41		argH(16)	cya(6)	gnd(18)	murC(14)	pta(14)	purH(16)	rpoB(7)
GCF_900132315.fna.gz	GCF_900132315	mabscessus		55		argH(1)	cya(21)	gnd(3)	murC(2)	pta(16)	purH(2)	rpoB(1)
GCF_900132325.fna.gz	GCF_900132325	mycobacteria_2		33	DCC3	S14Z(131)	L35(136)	S19(126)	L19(141)	S12(136)	S8(152)	L16(165)
GCF_900132335.fna.gz	GCF_900132335	mabscessus		9	DCC2	argH(1)	cya(2)	gnd(1)	murC(2)	pta(4)	purH(4)	rpoB(1)
GCF_900132345.fna.gz	GCF_900132345	mabscessus	Rough	61		argH(17)	cya(6)	gnd(18)	murC(13)	pta(26)	purH(17)	rpoB(7)
GCF_900132355.fna.gz	GCF_900132355	mabscessus		61		argH(17)	cya(6)	gnd(18)	murC(13)	pta(26)	purH(17)	rpoB(7)
GCF_900132365.fna.gz	GCF_900132365	mycobacteria_2		63	DCC7	S14Z(130)	L35(136)	S19(126)	L19(141)	S12(136)	S8(152)	L16(165)
GCF_900132375.fna.gz	GCF_900132375	mycobacteria_2		3		S14Z(133)	L35(139)	S19(131)	L19(147)	S12(136)	S8(152)	L16(169)
GCF_900132385.fna.gz	GCF_900132385	mycobacteria_2		3		S14Z(133)	L35(139)	S19(131)	L19(147)	S12(136)	S8(152)	L16(169)
GCF_900132395.fna.gz	GCF_900132395	mycobacteria_2		3		S14Z(133)	L35(139)	S19(131)	L19(147)	S12(136)	S8(152)	L16(169)
GCF_900132405.fna.gz	GCF_900132405	mabscessus		41		argH(16)	cya(6)	gnd(18)	murC(14)	pta(14)	purH(16)	rpoB(7)
GCF_900132415.fna.gz	GCF_900132415	mabscessus		9	DCC2	argH(1)	cya(2)	gnd(1)	murC(2)	pta(4)	purH(4)	rpoB(1)
GCF_900132425.fna.gz	GCF_900132425	mabscessus	Smooth	5	DCC1	argH(3)	cya(1)	gnd(4)	murC(3)	pta(1)	purH(2)	rpoB(1)
GCF_900132435.fna.gz	GCF_900132435	mabscessus		9	DCC2	argH(1)	cya(2)	gnd(1)	murC(2)	pta(4)	purH(4)	rpoB(1)
GCF_900132445.fna.gz	GCF_900132445	mabscessus		55		argH(1)	cya(21)	gnd(3)	murC(2)	pta(16)	purH(2)	rpoB(1)
GCF_900132455.fna.gz	GCF_900132455	mabscessus		41		argH(16)	cya(6)	gnd(18)	murC(14)	pta(14)	purH(16)	rpoB(7)
GCF_900132465.fna.gz	GCF_900132465	mabscessus		65		argH(18)	cya(20)	gnd(32)	murC(16)	pta(10)	purH(23)	rpoB(8)
GCF_900132475.fna.gz	GCF_900132475	mabscessus		56		argH(30)	cya(31)	gnd(19)	murC(28)	pta(16)	purH(17)	rpoB(20)
GCF_900132485.fna.gz	GCF_900132485	mycobacteria_2		130		S14Z(131)	L35(138)	S19(126)	L19(141)	S12(136)	S8(152)	L16(165)
GCF_900132495.fna.gz	GCF_900132495	mycobacteria_2		3		S14Z(133)	L35(139)	S19(131)	L19(147)	S12(136)	S8(152)	L16(169)
GCF_900132505.fna.gz	GCF_900132505	mycobacteria_2		63	DCC7	S14Z(130)	L35(136)	S19(126)	L19(141)	S12(136)	S8(152)	L16(165)
GCF_900132515.fna.gz	GCF_900132515	mabscessus		187		argH(12)	cya(2)	gnd(14)	murC(2)	pta(9)	purH(4)	rpoB(5)
GCF_900132525.fna.gz	GCF_900132525	mabscessus		70		argH(20)	cya(1)	gnd(3)	murC(2)	pta(1)	purH(2)	rpoB(1)
GCF_900132535.fna.gz	GCF_900132535	mabscessus		54		argH(31)	cya(31)	gnd(20)	murC(12)	pta(17)	purH(32)	rpoB(22)
GCF_900132545.fna.gz	GCF_900132545	mabscessus		85		argH(20)	cya(1)	gnd(3)	murC(2)	pta(1)	purH(2)	rpoB(4)
GCF_900132555.fna.gz	GCF_900132555	mabscessus		85		argH(20)	cya(1)	gnd(3)	murC(2)	pta(1)	purH(2)	rpoB(4)
GCF_900132575.fna.gz	GCF_900132575	mycobacteria_2		63	DCC7	S14Z(130)	L35(136)	S19(126)	L19(141)	S12(136)	S8(152)	L16(165)
GCF_900132585.fna.gz	GCF_900132585	mycobacteria_2		33	DCC3	S14Z(131)	L35(136)	S19(126)	L19(141)	S12(136)	S8(152)	L16(165)
GCF_900132595.fna.gz	GCF_900132595	mabscessus		9	DCC2	argH(1)	cya(2)	gnd(1)	murC(2)	pta(4)	purH(4)	rpoB(1)
GCF_900132605.fna.gz	GCF_900132605	mycobacteria_2		5	DCC1	S14Z(131)	L35(136)	S19(126)	L19(141)	S12(136)	S8(152)	L16(165)
GCF_900132625.fna.gz	GCF_900132625	mabscessus		217		argH(10)	cya(4)	gnd(1)	murC(2)	pta(2)	purH(1)	rpoB(1)
GCF_900132635.fna.gz	GCF_900132635	mabscessus		59		argH(30)	cya(31)	gnd(20)	murC(27)	pta(21)	purH(32)	rpoB(22)
GCF_900132655.fna.gz	GCF_900132655	mycobacteria_2		5	DCC1	S14Z(131)	L35(136)	S19(126)	L19(141)	S12(136)	S8(152)	L16(165)
GCF_900132665.fna.gz	GCF_900132665	mabscessus		145		argH(10)	cya(2)	gnd(1)	murC(2)	pta(7)	purH(10)	rpoB(4)
GCF_900132675.fna.gz	GCF_900132675	mabscessus		9	DCC2	argH(1)	cya(2)	gnd(1)	murC(2)	pta(4)	purH(4)	rpoB(1)
GCF_900132685.fna.gz	GCF_900132685	mabscessus		9	DCC2	argH(1)	cya(2)	gnd(1)	murC(2)	pta(4)	purH(4)	rpoB(1)
GCF_900132705.fna.gz	GCF_900132705	mycobacteria_2		3		S14Z(133)	L35(139)	S19(131)	L19(147)	S12(136)	S8(152)	L16(169)
GCF_900132715.fna.gz	GCF_900132715	mabscessus		61		argH(17)	cya(6)	gnd(18)	murC(13)	pta(26)	purH(17)	rpoB(7)
GCF_900132725.fna.gz	GCF_900132725	mycobacteria_2		3		S14Z(133)	L35(139)	S19(131)	L19(147)	S12(136)	S8(152)	L16(169)
GCF_900132735.fna.gz	GCF_900132735	mabscessus		9	DCC2	argH(1)	cya(2)	gnd(1)	murC(2)	pta(4)	purH(4)	rpoB(1)
GCF_900132745.fna.gz	GCF_900132745	mabscessus		41		argH(16)	cya(6)	gnd(18)	murC(14)	pta(14)	purH(16)	rpoB(7)
GCF_900132765.fna.gz	GCF_900132765	mabscessus		200		argH(16)	cya(13)	gnd(18)	murC(13)	pta(32)	purH(15)	rpoB(8)
GCF_900132775.fna.gz	GCF_900132775	mabscessus		48		argH(4)	cya(1)	gnd(1)	murC(2)	pta(10)	purH(2)	rpoB(1)
GCF_900132785.fna.gz	GCF_900132785	mabscessus		41		argH(16)	cya(6)	gnd(18)	murC(14)	pta(14)	purH(16)	rpoB(7)
GCF_900132795.fna.gz	GCF_900132795	mabscessus		46		argH(30)	cya(7)	gnd(17)	murC(30)	pta(21)	purH(31)	rpoB(10)
GCF_900132805.fna.gz	GCF_900132805	mabscessus		9	DCC2	argH(1)	cya(2)	gnd(1)	murC(2)	pta(4)	purH(4)	rpoB(1)
GCF_900132815.fna.gz	GCF_900132815	mycobacteria_2		3		S14Z(133)	L35(139)	S19(131)	L19(147)	S12(136)	S8(152)	L16(169)
GCF_900132825.fna.gz	GCF_900132825	mabscessus	Rough	82		argH(30)	cya(7)	gnd(17)	murC(30)	pta(21)	purH(31)	rpoB(1)
GCF_900132835.fna.gz	GCF_900132835	mabscessus		9	DCC2	argH(1)	cya(2)	gnd(1)	murC(2)	pta(4)	purH(4)	rpoB(1)
GCF_900132845.fna.gz	GCF_900132845	mabscessus		9	DCC2	argH(1)	cya(2)	gnd(1)	murC(2)	pta(4)	purH(4)	rpoB(1)
GCF_900132855.fna.gz	GCF_900132855	mycobacteria_2		33	DCC3	S14Z(131)	L35(136)	S19(126)	L19(141)	S12(136)	S8(152)	L16(165)
GCF_900132865.fna.gz	GCF_900132865	mycobacteria_2		63	DCC7	S14Z(130)	L35(136)	S19(126)	L19(141)	S12(136)	S8(152)	L16(165)
GCF_900132875.fna.gz	GCF_900132875	mabscessus		5	DCC1	argH(3)	cya(1)	gnd(4)	murC(3)	pta(1)	purH(2)	rpoB(1)
GCF_900132895.fna.gz	GCF_900132895	mycobacteria_2		3		S14Z(133)	L35(139)	S19(131)	L19(147)	S12(136)	S8(152)	L16(169)
GCF_900132905.fna.gz	GCF_900132905	mycobacteria_2		5	DCC1	S14Z(131)	L35(136)	S19(126)	L19(141)	S12(136)	S8(152)	L16(165)
GCF_900132915.fna.gz	GCF_900132915	mycobacteria_2		5	DCC1	S14Z(131)	L35(136)	S19(126)	L19(141)	S12(136)	S8(152)	L16(165)
GCF_900132925.fna.gz	GCF_900132925	mycobacteria_2		3		S14Z(133)	L35(139)	S19(131)	L19(147)	S12(136)	S8(152)	L16(169)
GCF_900132935.fna.gz	GCF_900132935	mabscessus		70		argH(20)	cya(1)	gnd(3)	murC(2)	pta(1)	purH(2)	rpoB(1)
GCF_900132945.fna.gz	GCF_900132945	mycobacteria_2	Mixed	5	DCC1	S14Z(131)	L35(136)	S19(126)	L19(141)	S12(136)	S8(152)	L16(165)
[truncated: 861 more rows]
[truncated: 14 more columns]

## Sheet: Table S9
Supplemental Table 9: Genes associated to DCC1 isolates from all isolated as defined by GWAS
[truncated: 14,325 more rows]

[truncated: 1 more sheets: Table S10]
